# Supplementary material for: Mitogenomic Insights on the Phylogeny and Evolution of Lynx Spiders (Araneae, Oxyopidae)
Source: Ecol Evol. 2025 Sep 18;15(9):e72192. doi: 10.1002/ece3.72192 (PMC12445203; doi:10.1002/ece3.72192)
Supplement: Supplementary file 1 — Data S1: ece372192‐sup‐0001‐DataS1.zip. [file ECE3-15-e72192-s001.zip]

Archive with 74 entries (66 files):
- The renewed version_ece372192-sup-0001-DataS1/
- The renewed version_ece372192-sup-0001-DataS1/ece372192-sup-0001-Supinfo1@12S.fas
- The renewed version_ece372192-sup-0001-DataS1/ece372192-sup-0002-Supinfo2@13PCGS+2rRNA-20%30000000-11917_80-90 Ma for the BEAST analysis.nex
- The renewed version_ece372192-sup-0001-DataS1/ece372192-sup-0003-Supinfo3@16S.fas
- The renewed version_ece372192-sup-0001-DataS1/ece372192-sup-0004-Supinfo4@30000000 MCMC_birth-death_11917 for the BEAST analysis.xml
- The renewed version_ece372192-sup-0001-DataS1/ece372192-sup-0005-Supinfo5@ATP6.fas
- The renewed version_ece372192-sup-0001-DataS1/ece372192-sup-0006-Supinfo6@ATP8.fas
- The renewed version_ece372192-sup-0001-DataS1/ece372192-sup-0007-Supinfo7@COX1.fas
- The renewed version_ece372192-sup-0001-DataS1/ece372192-sup-0008-Supinfo8@COX2.fas
- The renewed version_ece372192-sup-0001-DataS1/ece372192-sup-0009-Supinfo9@COX3.fas
- The renewed version_ece372192-sup-0001-DataS1/ece372192-sup-0010-Supinfo10@CYTB.fas
- The renewed version_ece372192-sup-0001-DataS1/ece372192-sup-0011-Supinfo11@nad1.fas
- The renewed version_ece372192-sup-0001-DataS1/ece372192-sup-0012-Supinfo12@nad2.fas
- The renewed version_ece372192-sup-0001-DataS1/ece372192-sup-0013-Supinfo13@nad3.fas
- The renewed version_ece372192-sup-0001-DataS1/ece372192-sup-0014-Supinfo14@nad4.fas
- The renewed version_ece372192-sup-0001-DataS1/ece372192-sup-0015-Supinfo15@nad4L.fas
- The renewed version_ece372192-sup-0001-DataS1/ece372192-sup-0016-Supinfo16@nad5.fas
- The renewed version_ece372192-sup-0001-DataS1/ece372192-sup-0017-Supinfo17@nad6.fas
- The renewed version_ece372192-sup-0001-DataS1/ece372192-sup-0018-Supinfo18@ND1.fas
- The renewed version_ece372192-sup-0001-DataS1/ece372192-sup-0019-Supinfo19@ND2.fas
- The renewed version_ece372192-sup-0001-DataS1/ece372192-sup-0020-Supinfo20@ND3.fas
- The renewed version_ece372192-sup-0001-DataS1/ece372192-sup-0021-Supinfo21@ND4.fas
- The renewed version_ece372192-sup-0001-DataS1/ece372192-sup-0022-Supinfo22@ND4L.fas
- The renewed version_ece372192-sup-0001-DataS1/ece372192-sup-0023-Supinfo23@ND5.fas
- The renewed version_ece372192-sup-0001-DataS1/ece372192-sup-0024-Supinfo24@ND6.fas
- The renewed version_ece372192-sup-0001-DataS1/ece372192-sup-0025-Supinfo25@Partition.nex
- The renewed version_ece372192-sup-0001-DataS1/ece372192-sup-0026-Supinfo26@The dataset including the 13 PCG and 2 rRNA genes for BI analysis.fas
- The renewed version_ece372192-sup-0001-DataS1/ece372192-sup-0027-Supinfo27@The dataset including the 13 PCG and 2 rRNA genes for BI analysis.nex
- The renewed version_ece372192-sup-0001-DataS1/ece372192-sup-0028-Supinfo28@The dataset including the 13 PCG and 2 rRNA genes for ML analysis.fas
- The renewed version_ece372192-sup-0001-DataS1/ece372192-sup-0029-Supinfo29@The dataset of the COX1 gene for BI analysis.nex
- The renewed version_ece372192-sup-0001-DataS1/ece372192-sup-0030-Supinfo30@The dataset of the COX1 gene for ML analysis.fas
- The renewed version_ece372192-sup-0001-DataS1/The dataset of the 13 PCG and 2 rRNA genes for the BEAST analysis/
- The renewed version_ece372192-sup-0001-DataS1/The dataset of the 13 PCG and 2 rRNA genes for the BEAST analysis/30000000 MCMC_birth-death_11917 for the BEAST analysis.xml
- The renewed version_ece372192-sup-0001-DataS1/The dataset of the 13 PCG and 2 rRNA genes for the BEAST analysis/The dataset of the 13 PCG+2 rRNA gene sequences-22-11917.fas
- The renewed version_ece372192-sup-0001-DataS1/The dataset of the 13 PCG and 2 rRNA genes for the phylogenetic analyses/
- The renewed version_ece372192-sup-0001-DataS1/The dataset of the 13 PCG and 2 rRNA genes for the phylogenetic analyses/The dataset including the 13 PCG and 2 rRNA genes for BI analysis/
- The renewed version_ece372192-sup-0001-DataS1/The dataset of the 13 PCG and 2 rRNA genes for the phylogenetic analyses/The dataset including the 13 PCG and 2 rRNA genes for ML analysis/
- The renewed version_ece372192-sup-0001-DataS1/The dataset of the 13 PCG and 2 rRNA genes for the phylogenetic analyses/The dataset including the 13 PCG and 2 rRNA genes for ML analysis/Partition.nex
- The renewed version_ece372192-sup-0001-DataS1/The dataset of the COX1 gene sequences for the phylogenetic analyses/
- The renewed version_ece372192-sup-0001-DataS1/The dataset of the COX1 gene sequences for the phylogenetic analyses/The dataset of the COX1 gene for BI analysis.nex
- The renewed version_ece372192-sup-0001-DataS1/The dataset of the COX1 gene sequences for the phylogenetic analyses/The dataset of the COX1 gene for ML analysis.fas
- The renewed version_ece372192-sup-0001-DataS1/The renewed version_Supporting information.docx
- The renewed version_ece372192-sup-0001-DataS1/The sequences of the 13 PCG and 2 rRNA genes for the BEAST analysis/
- The renewed version_ece372192-sup-0001-DataS1/The sequences of the 13 PCG and 2 rRNA genes for the BEAST analysis/12S.fas
- The renewed version_ece372192-sup-0001-DataS1/The sequences of the 13 PCG and 2 rRNA genes for the BEAST analysis/16S.fas
- The renewed version_ece372192-sup-0001-DataS1/The sequences of the 13 PCG and 2 rRNA genes for the BEAST analysis/ATP6.fas
- The renewed version_ece372192-sup-0001-DataS1/The sequences of the 13 PCG and 2 rRNA genes for the BEAST analysis/ATP8.fas
- The renewed version_ece372192-sup-0001-DataS1/The sequences of the 13 PCG and 2 rRNA genes for the BEAST analysis/COX1.fas
- The renewed version_ece372192-sup-0001-DataS1/The sequences of the 13 PCG and 2 rRNA genes for the BEAST analysis/COX2.fas
- The renewed version_ece372192-sup-0001-DataS1/The sequences of the 13 PCG and 2 rRNA genes for the BEAST analysis/COX3.fas
- The renewed version_ece372192-sup-0001-DataS1/The sequences of the 13 PCG and 2 rRNA genes for the BEAST analysis/CYTB.fas
- The renewed version_ece372192-sup-0001-DataS1/The sequences of the 13 PCG and 2 rRNA genes for the BEAST analysis/ND1.fas
- The renewed version_ece372192-sup-0001-DataS1/The sequences of the 13 PCG and 2 rRNA genes for the BEAST analysis/ND2.fas
- The renewed version_ece372192-sup-0001-DataS1/The sequences of the 13 PCG and 2 rRNA genes for the BEAST analysis/ND3.fas
- The renewed version_ece372192-sup-0001-DataS1/The sequences of the 13 PCG and 2 rRNA genes for the BEAST analysis/ND4.fas
- The renewed version_ece372192-sup-0001-DataS1/The sequences of the 13 PCG and 2 rRNA genes for the BEAST analysis/ND4L.fas
- The renewed version_ece372192-sup-0001-DataS1/The sequences of the 13 PCG and 2 rRNA genes for the BEAST analysis/ND5.fas
- The renewed version_ece372192-sup-0001-DataS1/The sequences of the 13 PCG and 2 rRNA genes for the BEAST analysis/ND6.fas
- The renewed version_ece372192-sup-0001-DataS1/The sequences of the 13 PCG and 2 rRNA genes for the phylogenetic analyses/
- The renewed version_ece372192-sup-0001-DataS1/The sequences of the 13 PCG and 2 rRNA genes for the phylogenetic analyses/12s.fas
- The renewed version_ece372192-sup-0001-DataS1/The sequences of the 13 PCG and 2 rRNA genes for the phylogenetic analyses/16s.fas
- The renewed version_ece372192-sup-0001-DataS1/The sequences of the 13 PCG and 2 rRNA genes for the phylogenetic analyses/atp6.fas
- The renewed version_ece372192-sup-0001-DataS1/The sequences of the 13 PCG and 2 rRNA genes for the phylogenetic analyses/atp8.fas
- The renewed version_ece372192-sup-0001-DataS1/The sequences of the 13 PCG and 2 rRNA genes for the phylogenetic analyses/cox1.fas
- The renewed version_ece372192-sup-0001-DataS1/The sequences of the 13 PCG and 2 rRNA genes for the phylogenetic analyses/cox2.fas
- The renewed version_ece372192-sup-0001-DataS1/The sequences of the 13 PCG and 2 rRNA genes for the phylogenetic analyses/cox3.fas
- The renewed version_ece372192-sup-0001-DataS1/The sequences of the 13 PCG and 2 rRNA genes for the phylogenetic analyses/cytb.fas
- The renewed version_ece372192-sup-0001-DataS1/The sequences of the 13 PCG and 2 rRNA genes for the phylogenetic analyses/nad1.fas
- The renewed version_ece372192-sup-0001-DataS1/The sequences of the 13 PCG and 2 rRNA genes for the phylogenetic analyses/nad2.fas
- The renewed version_ece372192-sup-0001-DataS1/The sequences of the 13 PCG and 2 rRNA genes for the phylogenetic analyses/nad3.fas
- The renewed version_ece372192-sup-0001-DataS1/The sequences of the 13 PCG and 2 rRNA genes for the phylogenetic analyses/nad4.fas
- The renewed version_ece372192-sup-0001-DataS1/The sequences of the 13 PCG and 2 rRNA genes for the phylogenetic analyses/nad4L.fas
- The renewed version_ece372192-sup-0001-DataS1/The sequences of the 13 PCG and 2 rRNA genes for the phylogenetic analyses/nad5.fas
- The renewed version_ece372192-sup-0001-DataS1/The sequences of the 13 PCG and 2 rRNA genes for the phylogenetic analyses/nad6.fas
