# Supplementary material for: Mitogenomic Insights on the Phylogeny and Evolution of Lynx Spiders (Araneae, Oxyopidae)
Source: Ecol Evol. 2025 Sep 18;15(9):e72192. doi: 10.1002/ece3.72192 (PMC12445203; doi:10.1002/ece3.72192)
Supplement: Supplementary file 1 — Data S1: ece372192‐sup‐0001‐DataS1.zip. [file ECE3-15-e72192-s001.zip › The renewed version_ece372192-sup-0001-DataS1/ece372192-sup-0001-Supinfo1@12S.fas]

>Alopecosa_cursor
gatactttttccaaaatatcaactatgttacgacttaccttaccttttgataagggtgacgggcgatatgtgcacatttgttatctatattataataaaatattattttattattacatttaaatcctttttctaagaatattttaataaagaaatccttaaattaacttaatgtaacccattattactttaatgtagattacaccttgacctaactttttagtttttatttaaaatattatcattgaattagttttttagatggcgatatataaatttttaattaaagtgaaaattaacgtggattatcgattaaaaaacaggttcctctaataagatgaaatgccgccattataaataggttttataaatttttatactaccttatgtttttataatatactagggtatctaatcctattttaaatttaaaatttttattattaaataattttattatttgtttaataagttttactttaaattgatttaaatatttaatgtgttacgttgattaaattaagtaaaattaaattaaaagtataaccgcaattgctggcact-taattttattaattattttattaattgttcttt-tatattaaataatgatagatgtttttaaaataaaattatttttatattctaatatta
>Arctosa_tanakai
-------------------------------------------------------------------------------------------------------------------------------------------------------------------------------------------------------------------------------------------------------------------------------------------------------------------------------------------------------------------------------------------------------------------------------------------------------------------------------------------------------------------------------------------------------------------------------------------------------------------------------------------------------------------------------
>Cheliceroides_longipalpis
gatactttttccaaaatatcaactatgttacgacttgccttatattataataagggtgacgggcgatatgtacacttttattataatattcatattataataatattataaaaatactaataaatcctattttatagaaaattttattttagtaatctttaaattaatttaatgtaattcattaaaccttatatataaactacaccttgacctatctttttatataatattatgaaaaat-ttttataaatctttctatagacggcgatatataaatttataatataagttatatatatcgtgggttgtcgattatttaacaaattcctctaatataataaaa-gccgtcattttaattaggtttttatata---aatactaccttaaatagttataatatactagggtttctaatcctattttaaatttataataaaaattgattaatttaattaattattttaaaataaatttcacttgaaatt-----tttattaatttaaaaaatttcaatactttttagttt--taaaatataaagtatagccgcgattgctggcactagtagttaatttattattaatttaattatttttaatataaataatatataatagtgtttttaaaatacagtaatttttatattttaataata
>Dolomedes_angustivirgatus
gatactttttccaaaatatcaactatgttacgacttaccttattttgtaacaagggtgacgggcgatatgtgcacatttgttatctaattcataatatattattattataaaattacttttaaatcctctttcatgaataattaaaattatttaattctaaattaattttaatgtaactcattttaactttaatattgattacaccttgacctaactttttatattttattaagaataatatcattgaattaattctttagatggcggtatataaatttttaattaaagtgaaagttatcgtggattatcgattaaaaaacaagttcctctaataagatgaaatgccgccatgataaataggtttgaattaaatttctactacctaaaattattttaatatactagggtatctaatcctattttaaatttaaaattttttttaaaatgttaattct-ttttgaaaaaatgaattttacttaatatttttataaaagaattatttagtgttttaaaatttgaaagta-aaatgaattataagaataaccgcgactgctggcact-ataattagttaattatattattaattattctttatgttttttataaaatgagatctttttaaaataaaattatttttttattttaatatta
>Ebrechtella_tricuspidata
gatactttttccaaaatatcaactatgttacgacttaccttttctttagagaagggtgacgggcgatatgtacacattttttatcttattaatatattgatattgtctttttattacttttaaatcctttttaaaataataataatttaatgaaatccataaatt-ttttaaagtaatccatttaagctttaatatagactacaccttgacctaactttttaat-tttatttagaataaaatataaattttaattctttagatggcggtatataagtttttatttaaagtgaaatttattgtggattatcaattatttaacagattcctctaattagatgaaatgccgccgttgtaaataggtttgtataatttttttactacctgatttttctttaaaatactagggtatctaatcctattttttaagtaaagtttttattaatttcttgctttatattttttaaattaaattttacttaaaattagttaaattatattattaaaagttttaattttttaaggtaaaattagatttcgagtataaccgctattgctggcact---aattttataaatcttaaattatttgttttatatatctaatataatttaaaaggtttttaagataaatttatttttatgtcttaataaaa
>Epeus_alboguttatus
gatattctttccagaatatcaactatgttacgacttaccttatttataaataagggtgacgggcgatatgtacacttttattaaagtgttcataaaaaattattattgtaatagtactaataaatcctatttctataaatattttaagaaaaattttcttaaatttatttaaagtaactcataaagccttaattataaactacaccttgacctaactttttattttttattgagaaaaat-ttttaataaaatctctttagatggcgatatataagcttataatttaagtaaaatttatagggtattatctaaaattttacaagttcctctagtgaaataaaa-gccgccattataattaggttttataata---tatacttccttagataatttaaatatactagggtttctaatcctattttagatataaaaatttaaattgattttaaatatcattaaatttaaataaatttcacttaaaattaaattttttaaagaaaaataaagttcagtttatcgtaatat-atagaatataaagtatagccgcgattgctggcactataaatttatctattttaagattaaatatttttaataaaatttatatgaaatagtgttattaaaataaactaatttttatactttaataata
>Halocosa_hatanensis
gatgctttttccaaaacatcaactatgttacgacttaccttatcttatgataagggtgacgggcgatatgtgcacatttattatctaattcatattaaattattattttaatattacttttaaatcctttttcataaagtatttttatataataattcttaaatgattttatggtaacccattaaaactttaatatagattacaccttgacctaactttttaatttttattaagaataatataattaaattaattctttagatggcggtatataaatttttaattaaagtaaaaattatcgtgaattatcgattaaaaaacaggttcctctaataagatgaaatgccgccattgtaaataggttttaaaaaatgttttactacctaaaaaatttttaatatactagggtatctaatcctattttaaatttaaaatttttattaaaaaaatatttta-tttttataaaattaattttacttaatatttgtttataaataaaaaaataaattttaatttttattaatataatttaatttaaagaataaccgcaattgctggcact-ttaatttattaattattttataaatttttctta-tatattttataagtttagatgtttttaaaataaaattattt----------------
>Hamataliwa_aurita
gatactttttccaaaatatcaactatgttacgacttaccttattttgtaataagggtgacgggcgatatgtgcacatttattattttattcaagaataaatattgttaattaattacttttaaatcctatttcatatttaattgaaatttaataatttcaaattattattaatgtaactcatttattcttttatataaattacaccttgacctaacattttattaattattttgaataatacattaaaattaattcttttgatggcggtatataaattact-ttaaaagtaaaaataatcggggattatcgattagtagacaagttcctctaatagaataagatgccgccgtcgttaataagttttataaaatttaatattacttaaatttatttcaatatactagggtttctaatcctattttaaatttgaagttttaatttattaaattattaa-ttttatataataatattttactttagatattatttaaatttttaatataaatataaattaataatagtgtaattaaactgaaagtataaccgcaactgctggcactattagttagttagttatttaattaattattctttatattttaaataaataaagattttttataggtaaatttatttttatatctatatatta
>Heriaeus_mellotteei
gatactttttccaaaatatcaactatgttacgacttaccttttcttgtgagaagggtgacgggcgatatgtgcacattttttatcttattaataaattaatattattattttattacttttaaatcctattttataatttaaaaatttaaattaatccataaatt-ttttatagtaatccattaaaactttaatatggactacaccttgacctaactttttaatatttgtttagagtaaattgataaatttaactcttatgatggcggtatataagttttattttaaagtgaaaattattgtggattatctattattaaacagattcctctaatgagaagaaatgccgccgttaaaaataggtttta-aatattttttactacctgatgt--ttttaaaatactagggtatctaatcctatttttaaatttaaatttatgttaattactagttttggttttttaaaaataaattttatttagtattttttagaatattttgtgggaaaggttaacaaattttaataaaactagattttgagtataaccgctactgctggcact-taagttagtaaatctttctattaatatttttatatatgagtaataatttaaaatttttttaagacaaatttattt----------------
>Lycosa_grahami
gatactttttccaaaacatcaactatgttacgacttaccttaccttttgataagggtgacgggcgatatgtgcacatttattatcttaatcataataagatattattttaatattacttttaaatcctttttcaagtaatgttttaataaaataatccttaaattgttttaatgtaacccattattacttaaatgttgattacaccttgacctaactttttgttatttatttaaaatattattattagattagttttttagatggcggtatataaatttttaatttaagtgaaatttaacgtgggttatcgatcagaaaacaggttcctctaataagatgaaatgccgccattataaataggtttaaggaa--tttttactaccttatatttttttaatatactagggtatctaatcctattttaaatttaaaattttaattataaaagaattgta-tatttgtgtaataaattttactttatattaatttaaatatataaatattaattttaattgaacgaaatataattaaatttagagtataaccgcgattgctggcact-taaatttatcaattattttactaattattcgtt-tatatgttataagataagatgtttttaaaacaaaattattattatattttaatatta
>Oxyopes_bianatinus
gatactttttccaaaatatcaactatgttacgacttaccttatcttatgataagggtgacgggcgatatgtacacatttattattttattcaagtttaaatattatttaaaaattacttctaaatcctattttat-atatgttaagggatagtatt-tttaattaattttaatgtaacttatttattctttaatataaattacaccttggcctaacattttataaattgtttagaataatattat-taattagttcttttgatggtggtatataaattttattttaaagtaaaaattatcgtgggttgtcgattaataaacgagttcctctagtaaaatgaaatgccgtcgttgtaaataagttttatataaattattattactaatgtttattttaaaatactagggtttctaatcctattttaaatttaaaatttataacttttatttaaataaattttataaaaataaattttactttttgtaaattggtttttattattttttaaatatatttttaaaaatataatttaactaaaagaataaccgcagctgctggcactaattattagcaggttatataattaatgattctttatattttatataataatagattttttaaaattaaattaatttttttaattttatatta
>Oxyopes_javanus
gatactttttccaaaataccaactatgttacgacttaccttatcttatgataagggtgacgggcgatatgtgcacatttattattttattcaaatttaaatattattaaaaatttacttctaaatcctatttcttaaaatattaaaagataatgttctttaattaattttaatgtaactcatttattctttaatattaattacaccttgacctaacattttataatttatttagaataatattat-taattagttcttttgatggcggtatataaactttattttaaagtaaaatttatcgggggttgtcgattaataaacaagttcctctagtaaaatgaaatgccgccgttgtaaataagttttatataagttattattact-atatttattttaatatactagggtttctaatcctattttaagtttgaaaattataacttttgtttaaataaattttatataattgaattttactttttattaattgattttttattaattttaattatgtttatgaaaatataatttaactaaaagaataaccgcaactgctggcactaattattagttagttatttaattaattattctttatattttaaataatattagatgttataaaattaaatttatttttataattttatatta
>Oxyopes_licenti
gatactttttccaaaatatcaactatgttacgacttaccttatcttatgataagggtgacgggcgatatgtgcacatttataattttattcaaattttaatattattagaaatttacttctaaatcctatttcttaaaagattaatattaattattcgttaattaattttaatgtaactcatttattctttaatgtaaattacaccttgacctaacattttattatttatttagaataatattttataattagttcttttgatggcggtatataaattttattataaagtaaaaattatcgggggttgtcgattaataaacaagttcctctagtaaaatgaaatgccgccgttgtaaataagttttgtataaattattattacttttatttattttaatatactagggtttctaatcctattttaagtttgaaaactataacttttatttatataaattttgtaaaattaaattttacttttaatagattgattttttataaaatatagataagtttataaaaatataatttaactaaaaggataaccgcaactgctggcactaataattagttagttatttaattaattgttctttatatattaaataatattagatttataaaaattaaatttatttttataatttttcatga
>Oxyopes_sertatoides
gatactttttccaaaatatcaactgtgttacgacttaccttatcttatgataagggtgacgggcgatatgtgcacatttattattttattcaaatttaaatattattaaaaatttacttctaaatcctatttcttaaaatattaaaaaataatgttctttaattaattttaatgtaactcatttattctttaacattaattacaccttgacctaacattttataatttatttagaataatattat-taattagttcttttgatggcggtatataaactttgttttaaagtaaaatttatcgggggttgtcgattaataaacaagttcctctagaaaaataaaatgccgccgttgtaaataagttttatataaattattattact-atatttattttaatatactagggtttctaatcctattttaagtttaaaaattataacttttatttaaataaattttatataattgaattttactttttattaattgattttttattaattttaattatgttaatataaatataatttaactaaaagaataaccgcaactgctggcactaattattagttagttatttagttaattattctttatattttaaataatgttagatgttacaaaattaaattgatttttataattttgtatta
>Oxyopes_sertatus
gatactttttccaaaataccaactgtgttacgacttaccttatcttatgataagggtgacgggcgatatgtgcacatttattattttattcaaatttaaatattattaaaaatttacttctaaatcctatttcttaaaatattaaagaataatgttctttaattaattttaatgtaactcatttattctttaacattaattacaccttgacctaacattttataatttatttagaataatattat-taattagttcttttgatggcggtatataaactttgttttaaagtaaaatttatcgggggttgtcgattaataaacaagttcctctagaaaaataaaatgccgccgttgtaaataagttttatataaattattattact-atatttattttaatatactagggtttctaatcctattttaagtttaaaaattataacttttatttaaataaattttatataattgaattttactttttagtaattgattttttattaattttaattatgttaatataaatataatttaactaaaagaataaccgcaactgctggcactaattattagttagttatttagttaattattctttatattttaaataatgttagatgttacaaaattaaattgatttttataattttgtatta
>Oxyopes_striagatus
gatactttttccaaaatatcaactgtgttacgacttaccttatcttatgataagggtgacgggcgatatgtgcacatttattattttattcaaatttaaatattatttaaaaattacttctaaatcctatttcttaaaatattaaaagataatattccttaattaattttaaagtaactcatttattctttaatataaattacaccttgacctaacattttataatttatttagaataattttt--taattagttcttttgatggcggtatacaaattttatttaaaagtaaaaattatcggggattgtcgattaataaacaagttcctttagtaaaatgaaatgccgccgttgtaaataagttttatataaattattattactaatgtttattttaatatactagggtttctaatcctattttaagtttaaaaattgtaactatagtttaaataaattttataaaattaaattttactctttatagattggtttttattaaaaattaaatatgtttatgttaatataatttaactaaaagaataaccgcaactgctggcactaattattagttggttatataatcaataattctttatattttaaataatattagattttttaaaatcacattaatttttataattttatatta
>Oxyopes_sushilae
gatactttttccaaaatatcaactatgttacgacttaccttatcttatgataagggtgacgggcgatatgtgcacatttataattttattcaaatttaaatattattaaaagtttacttttaaatcctattt-ttaatatattaaaatataatatt-tttaattaattttaatgtaactcatttatcctttaatataaattacaccttgacctaacattttattatttatttagaataatattt--taattagttcttttgatggcgrtatataaattttatttaaaagtaaaaattatcggggattgtcgattaataaacaagttcctctaataaaatgaaatgccgccgttgtaaataagttttatttaaattattattactaatatttgttttaatatactagggtttctaatcctattttaaatttgaaaattataacttttatttaaataaattttataaaattaaattttactttttatgaattgatttttattaaaatttaaatatgtttataaaaatataatttaactaaaaggataaccgcaactgctggcactaattattagttggttatataattaatgattctttatattttaaataatattagatcttttaaaattaaatttatttttataattttatatta
>Oxytate_striatipes
aatgctttttccaaaacattaactatgttacgacttaccttttcttgtgaaaagggtgacgggcgatatgtacacatcttttgtctgattaaaaattaaatattatttaatttatacttttaaatcctttttcatataggaataatttcttataattctaaaatt-atttaaagtaatccattttatctttaatatatactacaccttgacctaattttttattatttattttgaataaattgttaaatctgtttctttaaatggaggtatataagtttttttttaaagtgaaatttattgcggattatcaattattaaacagattcctctaattagatgaaatgccgtcgttataaataggttt---atatttttatactaccttaaatttttctta-atactagggtatctaatccttttttttttagaaaatattaaattaattaataaattatttattataatataaattttactttattttgatattttttataataaaatatttttaatttaaataagtaaagttagattttaagtttaaccgctactgctggcactataagttagttaatctattaaatagttgttttatatattttgaataatttaaaattttttataaacaatattatttttatatttatacaata
>Pardosa_pusiola
--------ttccaaaatatcaactatgttacgacttaccttaccttttgataagggtgacgggcgatatgtgcacatttattatctaaatcataataaaatattgttattttattacttttaaatccttttttatgttatgttataatataataatccttaaattgttttaatgtaacccattgttgctttaatattgattacaccttgacctaactttttattttttatttaaaatattattgcgagattagttttttagatggcggtatataaatttttaattaaagttaaaattaacgtgggttgtcgattataaaacaggttcctttaataagatgaaatgccgccattgtaattaggttttaaaaaattttttactacc-aagatttatttaatatactagggtatctaatcctattttaagtttaaagtttttattaattttttttttta-tatttatataataaattttactttgtgttaattagtatataaagttattaattttaatgttattaaatataattaaattataagtataaccgcaattgctggcact-tagatttattaattattttattaattattcttt-tatataatataattgaagatgtttttaaaataaaattatttttatattttaatatta
>Peucetia_latikae
gatactttttccaaaatatcaactttgttacgacttaccttattttatgataagggtgacgggcgatatgtacacattttttatctaattcaatgataagaattatttaaaatttacttttagatccttttttatattaagttattaattaataatccttaacttagattaatgtaactcatttaatctttaatattgattacaccttgacctatttttttagtaaatatttagaataatattttgaaattagttcttaagatggcggtatataaatttttaattaaagtgaaatttatcgcgggttgtcgattaattaacaagttcctttaattagattaaatgccgccgttattaattagtttagtaaaatttactactact-ataattactttaaaatactagggtatctaatcctatttttaagtgaaagttttagttaaaataaaaattta-tttttaaaaattaaattttacttaa-atattttaaaatataatgttgtagtttagaataaagtaaaatataatttagttttaagtataaccgcaactgctggcact-ataattagctaattgttttattaatttttctttatatagataataagataagatgttttcaagattaaattc-------------------
>Phanuelus_gladstone
gatactttttccaaaatatcaactatgttacgacttgccttaattgaaattaagggtgacgggcgatatgtgcactttatgattatatttcataataaaatattattaaattaatactaataaatccttttttgttaaaaagtttgttttttaagtccttaaatttgtttaatgtaactcatttcatctttaatataaactacaccttgacctaactttttatatattattaagaataat-tgattgaaattattctttagatggcgatatataaatttataattaaagtgaaagttaacgtgggttgtcgattatgtaacaagttcctctaattggataaa--gccgccattgtaattaggttttaataga---attactaccttagaaa--tttagcatactagggtatctaatcctattttgttgtctagtatttaattgattaataaaatttatatttttaaataatatttcactataatttggtt-ttttattataaaagatatatcaatttgataaaatat-gataaatataaagtatagccgcaactgctggcactattgattaatttatttttaaattaattttcttaaatataattaatatttatcagtatttttaagttacatttatttttaaattttaaaagta
>Wadicosa_fidelis
gatactttttccaaaatatcaactatgttacgacttaccttat-ttttgataagggtgacgggcgatatgtgcacatttattatctgaatcatataaaaatattattaatatattacttttaaatccttttttataaaatattattatataataatccttaaattgttttaaagtaacccattattactttaatattgattacaccttgacctaactttttattttttattaaaaatattattataaaattagttttttagatggcggtatataaatttttaattaaagttaaaattaacgtggattgtcgattaaaaaacaggttcctctaataagatgaaatgccgccattataattgggttttgataaaatttttactccctaaa--ttttttaatatactagggtatctaatcctattttaaatttaaaattttttttaattttttttttta-tatttgtgtaataaattttatcttaaattaattggtatataaatttattaattttaatgttatttaatataattagattacaagtataaccgcgattgctggcact-taaatttatcaattattttattaattattcttt-tatattttataaggaaagatgattttaaaacaaaattatttttatattttaatatta
