# Supplementary material for: Mitogenomic Insights on the Phylogeny and Evolution of Lynx Spiders (Araneae, Oxyopidae)
Source: Ecol Evol. 2025 Sep 18;15(9):e72192. doi: 10.1002/ece3.72192 (PMC12445203; doi:10.1002/ece3.72192)
Supplement: Supplementary file 1 — Data S1: ece372192‐sup‐0001‐DataS1.zip. [file ECE3-15-e72192-s001.zip › The renewed version_ece372192-sup-0001-DataS1/ece372192-sup-0002-Supinfo2@13PCGS+2rRNA-20%30000000-11917_80-90 Ma for the BEAST analysis.nex]

#NEXUS
begin taxa;
   dimensions ntax= 22;
   taxlabels
      Alopecosa_cursor
      Arctosa_tanakai
      Cheliceroides_longipalpis
      Dolomedes_angustivirgatus
      Ebrechtella_tricuspidata
      Epeus_alboguttatus
      Halocosa_hatanensis
      Hamataliwa_aurita
      Heriaeus_mellotteei
      Lycosa_grahami
      Oxyopes_bianatinus
      Oxyopes_javanus
      Oxyopes_licenti
      Oxyopes_sertatoides
      Oxyopes_sertatus
      Oxyopes_striagatus
      Oxyopes_sushilae
      Oxytate_striatipes
      Pardosa_pusiola
      Peucetia_latikae
      Phanuelus_gladstone
      Wadicosa_fidelis
;
end;
begin characters;
   dimensions nchar= 11917;
   format missing=? gap=- matchchar=. datatype=nucleotide interleave=yes;
   matrix

[!Domain=Data;]
Alopecosa_cursor          cgatgattatattcaactaatcataaggatattggtactttatatttaatattaggtgtttgatcagcaatgataggtactgctatatcagtgttaattcgaatggaattaggtaatcctggaagtttgttaggagatgatcatttgtataatgttatagttactgctcatgcttttgttataattttttttatagttataccaattcttattggtggttttggaaattgattagttcctttaatgttgg
Arctosa_tanakai           cgatgattatattctactaatcataaggacattggaactttatatttaatgtttggactttgatctgctatagtgggtactgcaataagagttttaattcgaatagaactaggaaactctgggagtttattaggagacgatcatttatataatgtagtagttactgctcatgcttttgtaataattttttttatagtaataccaattttaattgggggttttggaaattgattggttcctttaatattag
Cheliceroides_longipalpis cgatgattatattctactaatcataaggatattgggactttatatttaatttttggtacttgatctgctatagctggaacagctataagagtattaattcgaatggaattaggtcaaactggaagttttttaggaaatgatcatatatataatgtaattgttacagcacatgcttttgttataattttttttatagtaataccaattttgattggaggttttgggaattgattggttcctttaatgttag
Dolomedes_angustivirgatus cgatgattatattctactaatcataaagatattgggactttatattttatatttggggtatgatctgctatagtaggtacagctataagagtattaattcgaatggaattaggtaatcctggaagtcttttaggtgatgatcatttatataatgttatagttactgctcatgcttttgttatgattttttttatagtaataccaattttacttggtggttttggtaattgattagttcctttaatgttag
Ebrechtella_tricuspidata  cgatgattatattctactaatcataaagatattggaactttatatttattgtttggagcttgatctgctatagttggtactgctataagagttttaattcgtatagagctaggaaattcagggagattactaggaaatgatcatttatataatgttattgttactgcacatgcttttgtaataattttttttatagtaatacctattttgattgggggttttggtaattggttagttcctttaatgttag
Epeus_alboguttatus        cgatgattatattccactaatcataaggatattggaactttatatttgatttttggagcttgatcagctatagtaggaacggctataagaatgttgattcgaatagagttaagtcaaacgggaagatttttaggaaatgaacaattatataatgttattgtgacagctcatgcttttgttataattttttttatagtaatacctattttgattggaggatttggaaattggttagttcctttaatgttag
Halocosa_hatanensis       cgatgattttattctactaatcataaagatattggaactttatatttaatatttggaatgtgatctgctatatcaggtactgcaataagagtattaattcgaatagaattaggaaattctggaagtcttttaggggatgatcatttatataatgtaattgttactgctcatgcttttgtaatgattttttttatagtaataccaattttaattggtggttttggaaattgactagttcctttaatattag
Hamataliwa_aurita         cgatgattatattctactaatcataaagatattggaacgttatatttaatatttggagtttgatctgctatagttggtactgctataagagttttgattcgaatagaattaggacattctggaagtttattaggagatgatcatttatataatgtaattgttacagctcatgcttttgtaataattttttttatagttatacctattttgattggtggatttggtaattgattggttcctttaatattag
Heriaeus_mellotteei       cgatggttatattcaactaatcataaggatattggtacgttatatttattatttggtgcttgatcagctatagttggaactgctataagagttttgattcgaatggaattggggaattctggtagattattaggtaatgatcatttatataatgtaattgttactgctcatgcgtttgttatgattttttttatagtaatacctattttaattggtgggttcggaaattgattagttcctcttatgttag
Lycosa_grahami            cgatgattatattctactaatcacaaagatattggtactttatatttaatgtttggtgtttggtcggctataatagggactgcaataagagtattgattcgaatggaattaggtaattctgggagtttattaggggatgatcatttatataacgtgatggttactgctcatgcttttgttataattttttttatggttatgcctattttaattgggggttttggtaattggttggttcctcttatgttag
Oxyopes_bianatinus        cgatgattttattcaactaatcataaagatattggaactttatatttaatatttggtgtttgatcggctatagtaggtacagcaataagagtattaattcggatggaacttggtcattctggaagaatattaggggatgatcatttatataatgtaattgtcactgctcatgcttttgttataattttttttatagttataccaattttaattggtgggtttggaaattggttagttcctttaatgttag
Oxyopes_javanus           cgatgattttattcaactaatcataaggatattggaactttatatttgatatttggagtttgatcagctatagttggaacagcaataagagtattaattcgaatggaattagggcattctggaagaatattaggagatgatcatttatataatgtaattgttactgctcatgcttttgtgataattttttttatagttataccaattttaattggtggatttggaaattgattggttcctttaatgttag
Oxyopes_licenti           cgatggttttattcaactaatcataaagatattggaactttatatttaatatttggagtttggtcagctatagtaggaacagcaataagagttttaattcgtatagaattaggtcattctggaagaatattaggagatgatcatttatataatgttattgttactgctcatgcttttgtaataattttttttatagttataccaattttgattggtggatttggaaattgattagttcctttaatattag
Oxyopes_sertatoides       cgatgattttattcaactaatcataaggatattggaactttatatttaatatttgggatttgatcggctatagttggaacggcaataagagtattgattcggatggaattagggcattctgggagaatattaggggatgaccatttatataatgtgattgttactgctcatgcttttgtaataattttttttatggttataccaattttaattggtgggtttggaaattgattggttcctttgatattag
Oxyopes_sertatus          cgatgattttattcaactaatcataaggatattggaactttatatttaatatttggggtttgatcggctatagttggaacggcaataagagtattgattcggatggaattagggcattctgggagaatattaggggatgatcatttatataatgtgattgttactgctcatgcttttgtaataattttttttatagttataccaattttaattggtgggtttggaaattgattggttcctttgatattag
Oxyopes_striagatus        cgatgattttattcaactaatcataaagatattggaacgttatatttaatgtttggagtttggtcggctatagtaggaacagcaataagagtattaattcgaatagaattaggacattcagggagaatattaggagatgatcatttatataatgtaattgttactgctcatgcttttgttataattttttttatagttataccaattttaattggtgggtttggaaattgattggttcctttaatattag
Oxyopes_sushilae          cgatgattttattcaactaatcataaagatattggaactttatatttaatatttggagtttgatctgctatagtaggaacggctataagagtattaattcgaatagaattaggacattctgggagaatattaggagatgaccatttatataatgtaattgttactgctcatgcttttgttataattttttttatagttataccaattttaattggtgggtttggaaattgattagttcctttaatattag
Oxytate_striatipes        cgatgaatatattcaactaatcacaaagatattgggactttatatttattatttggggcttgatctgctatagtaggaactgctataagagtattaattcgtatagagttaggtaattctggaagattattaggaaatgatcatttatataatgttattgttactgctcatgcttttgtaataattttttttatagttatacctattttaattggaggatttggaaattgattagttcctttaatattag
Pardosa_pusiola           cgatggttatattcaactaatcataaggatattggaactttatatttaatatttggggtttgatctgctataatgggtactgctatgagagtattgattcgaatagaattagggaatcctgggagattattaggtgatgatcatttatataatgttatggttactgctcatgcttttgtgataattttttttatagtaatgccaattttaattggtggttttggaaattgattagttcctttaatattgg
Peucetia_latikae          cgatgattatattcaacaaatcataaggatattggaactttatatttactttttggagtttgatcagccatagttggtacggctatgagtgttttaattcggatggaattaggtcgtcctggtagatttttaggtaatgatcatttatataatgtgatagtgactgctcatgcttttgtaataattttctttatagttataccaattttgattggggggtttggaaattgattagttcctttaatattag
Phanuelus_gladstone       ------------------------------attggaactttatatttagtatttggtgcttggtctgctatagtaggaactgcaataagagtattgattcgtatggagttaggtcagacagggagtcttttaggtaatgatcatatatataatgtaattgtaactgctcatgcttttgtaataattttttttatagttataccgattataattggtggatttggaaattgattagttcctttaatgttag
Wadicosa_fidelis          cgatggttatattcaactaatcataaggacattggaacgttatatttaatatttggtgtttgatcggctataatgggaactgctataagagttttgattcgaatggaattaggaaatcctggtagattattaggtaatgatcatatatataatgttatagttactgctcatgcttttgtaataattttttttatagtaataccaattcttattggagggtttggaaattgattggtacctttaatattag

Alopecosa_cursor          gggctcctgatatatcttttcctcgtataaataatctttctttttggttattacctccttctttatttttattatgtatatcttctatagtggaaataggagtgggagctggttgaactgtatatccacctttagcatcaagagtaggtcacataggaagttctatggattttgctattttttctcttcatttagctggagcttcttctattataggtgcagttaattttatttctacaattattaatat
Arctosa_tanakai           gagctcctgatatatcttttcctcgaataaataatctttctttttgattattaccgccttctttatttttattacttatatcttctatagtggagataggagtaggagcaggatgaactgtttatcctcctttggcttctagacttggtcacataggaagttctatggattttgctattttttctttacatttggctggtgcttcttctattataggagctattaattttattacaactatcataaatat
Cheliceroides_longipalpis gagcaccagatatggcttttcctcgaataaataatttaagtttttgattattgcctccttctttaattatactatttatttcttctatagttgaaataggagtaggagctggatgaacagtttatccgcctttggcttctattgttggtcataatggaagatcagtggattttgctattttttcattacatttagctggtgcttcatcaattataggagctattaattttatttctactattattaatat
Dolomedes_angustivirgatus gtgctcctgatatatcgtttcctcgaataaataatttatctttttgattattacctccttctttgtttttattatttatatcatctatggttgaaataggagtgggtgcaggatgaactgtttatcctcctttagcttctagagttggtcatataggaagatctatagattttgctattttttctttacacttagctggggcttcttctattataggagcagtaaattttatttctactattattaatat
Ebrechtella_tricuspidata  gggcccctgatatatcttttcctcgaataaataatttatctttttgattacttcctccttctctttttttattatttatgtcttctatagtggaaataggagtgggggcaggatggacagtttatccacccttagcttctagagtgggtcatatagggagctctatagattttgctattttttctttgcatttggcgggggcttcttctattataggcgctgtaaattttatttctacaattattaatat
Epeus_alboguttatus        gagctccagatatagcttttcctcgaataaataatttaagattttgattattaccaccttctttaatattattatttatttcttctatagcagaaataggagtgggagcgggttgaactgtatatccacctttggcttctattgtgggacataatggaagttcagtagattttgctattttttctttacatttagctggggcatcctctattataggagctattaattttatttctacaattattaatat
Halocosa_hatanensis       gagcacctgatatatcatttcctcgaatgaataatctttctttttgattattacctccttcattatttttattatttatgtcttctatagtagaaataggagttggagcgggatgaacggtttatccccctttagcttctagagtaggacatatagggagttctatagattttgctattttttctcttcatttagctggggcttcttctattataggggcggtgaattttatttctactattattaatat
Hamataliwa_aurita         gtgctcctgatatatcttttcctcgaataaataatctttcattttggttacttcctccatctttatttttattatttatatcttctatagttgaagtaggagttggggctggatgaacggtttatcctcctttagcttctacagttggtcatataggaagatcaatggattttgcaattttttctttacatttagcaggagcttcttctattataggggctgtaaattttatttctactattattaatat
Heriaeus_mellotteei       gggctcctgatatatcattccctcgaataaataatttatctttttgacttttacctccttctttatttttattatttatatcatctatagttgaaatgggggtaggagctggatgaactgtgtaccctcctttagcttctacggttggtcatataggaagatctatagattttgctattttttctcttcatttagctggagcttcatctattataggagctgttaattttatttctaccattattaatat
Lycosa_grahami            gggctcctgatatatcgtttcctcgtatgaataatctttctttttggttgttacctccttctttatttttgttatctatgtcttctatggtggagataggggttggagctggatgaactgtttatccacctttagcatctagaataggtcatacgggaagttctatagattttgctattttttctcttcatttagctggtgcttcttctattataggagcagttaattttatttctacaattattaatat
Oxyopes_bianatinus        gagctcctgatatatcttttcctcgaataaataatttatcattttggttgcttcctccctctttatttttattatttatgtcttctatagtagaaacaggagtaggagcaggatgaacagtttatcctcctttagcctcaactacaggtcatataggtagatctatagactttgctattttttctttacatttagcaggtgcttcttctattataggagctgtaaattttatttctactattataaatat
Oxyopes_javanus           gggctcctgatatatctttcccccgaataaataatttatcattttggttacttcctccttctttgtttttattatttatatcttctatagttgaaactggggttggggcaggatgaacagtttatcctcctttagcttcaactactggacatataggaagatcaatggattttgctattttttctttacatttagctggtgcttcttctattataggggctgtaaattttatttctactattattaatat
Oxyopes_licenti           gggctcctgatatatcatttcctcgaataaataatttatcattttgattacttcctccttctttatttttattatttatatcttctatggttgaaacaggggtaggagccgggtgaacagtgtatcctcctttggcttctagtactggtcatataggaagatcaatagattttgctattttttctttacatttagctggtgcttcttctattataggagctgtaaattttatttctactattattaatat
Oxyopes_sertatoides       gggctcctgatatgtctttccctcgaataaataatttatcgttttgattacttcctccttctttgtttttattatttatatcttctatggttgaaactggggttggagcaggatgaacggtttatcctcctttagcttcgactactggtcatataggaagatcaatagattttgctattttttctttacatttagctggtgcttcttctattataggggctgtaaattttatttctactattattaatat
Oxyopes_sertatus          gggctcctgatatgtctttccctcgaataaataatttatcgttttgattacttcctccttctttgtttttattatttatatcttctatggttgaaactggggttggagcaggatgaacggtttatcctcctttagcttcgactactggtcatataggaagatcaatagattttgctattttttctttacatttagctggtgcttcttctattataggggctgtaaattttatttctactattattaatat
Oxyopes_striagatus        gggctccggatatgtctttcccccgtataaataatttatcgttttgattacttcctccttctctatttttattatttatatcttctatagtagaaacgggagtaggagcaggatgaacagtttatcctcctttagcttcaacaacaggtcatataggaagatcaatagattttgctattttttctttacatttagcgggtgcttcatctattataggagctgtaaattttatttctactattataaatat
Oxyopes_sushilae          gagctcctgatatatcttttcctcgaataaataatttatcattttgattacttcctccttctttatttttattatttatatcttctatagtagaaacaggagtaggagcagggtggacagtttaccctcctttagcttcaacaataggtcatataggaagatcaatagattttgctattttttctttacatttagcaggtgcatcttctattataggagctgtaaattttatttctactattataaatat
Oxytate_striatipes        gggctcctgatatatcatttcctcgtataaataatttatctttttgattgttacctccttctttgtttttgttatttatatcttctatggttgagataggtgtaggagcagggtgaactgtatatcctccgttggcttctagagtgggacatataggaagatctatagattttgctattttttctcttcatctagctggagcttcttctattataggagctgtaaattttatctctactattattaatat
Pardosa_pusiola           gggctcctgatatatcttttcctcgaataaataatctttctttttggttgttaccaccttctttatttttgttatctatatcttctatagtggagatgggtgttggtgcgggttgaactgtttatccgccattagcatcaacggtgggacatataggaagttcaatggattttgctattttttctcttcatttagcgggtgcttcttctattataggggccgtaaattttatttctactattattaatat
Peucetia_latikae          gtgcaccagatatatcatttcctcgaatgaataatttatctttttggttactgcctccttctttgtttttattgtttatttcttcaatggttgaagtgggagtaggagccggttgaacggtatatcccccattagcttcaactgtagggcatatggggagatcaatagattttgctattttttctcttcatttagctggagcttcatcaattataggagctattaactttatttctactattattaatat
Phanuelus_gladstone       gtgctcctgatatggcttttcctcggatgaataatttaagattttgattattacctccttctttgtttttattgtttatatcatctatagtagaaataggggttggtgcgggatgaactgtttatcctcctttagcttccattattgggcataatggaagatcagtagattttgcaattttttctttacatttagctggagcatcttctattataggtgctattaattttatttcaactgtaattaatat
Wadicosa_fidelis          gagctcctgatatatcttttcctcgaatgaataatctttctttttgattattacctccttctttgtttttattatctatatcttctatagtggaaataggagttggtgctggatgaactgtttatcctcccttagcatcaacggttggtcatataggaagttctatagattttgctattttttctttacatttagctggagcttcttctattataggagctgctaattttatttctactattattaatat

Alopecosa_cursor          acgaatggtgggaatatcaatggaaagggttcctttatttgtttggtctgtgttaattacggctgttttattgttactttctttacctgttttagcaggtgctattactatattattaacagatcggaattttaatacttcttttttcgatccagcaggtgggggggatcctattttatttcaacatttattttgattttttggtcatcctgaggtttatattttaattcttccagggtttggaattgta
Arctosa_tanakai           acgattattaggtgtaagaatagaaagggtttctttatttgtttgatctgttttagttacagctgttttattattattatcgttaccggttttagctggtgctattactatattgttaacagatcgaaattttaatacttctttttttgatccagcgggtggaggagatcctattttatttcaacatttattttgattctttggtcatcctgaggtttacattttaattttacctggatttggaattgtt
Cheliceroides_longipalpis acgttcaattggaatatctatagataaaatttctttatttgtatggtcagtaattattacggctgttcttttattattatctttgcctgttttagcaggagctattactatattattaactgatcgtaattttaatacctctttttttgatccagcaggaggtggagatcctattttatttcaacatttattttgattttttggtcatcctgaagtttatattttaattttacctggatttggaattgta
Dolomedes_angustivirgatus acgtttagtgggaataactatagagaaagttcctttatttgtttgatctgtttttattactgctattttattactattgtctttacctgtattagcaggtgctattactatattattaacagatcgaaattttaatacttctttttttgacccagcaggtggaggagatccaattttatttcaacatttattttgattttttggacacccagaagtttatattttaattttaccaggatttggtattgta
Ebrechtella_tricuspidata  acgtagagtaggaataagtatagaaaaagttcctttatttgtttgatctgttttaattactgcagtgttgttattattatctcttcctgttttagcaggggctattactatattattaactgatcgaaattttaatacttctttctttgatcctgctggagggggagatcctattttatttcaacatttattttgattttttgggcaccctgaagtttatattttaattttaccaggatttgggatcgta
Epeus_alboguttatus        acgttgtatgggaatatttatagataaaattcctttatttgtttgatcagtcctaattactgcggtattattgttgttatcattaccggtattagctggtgctattactatattattaactgatcgtaattttaatacatctttttttgatcctgctggaggaggagatccggtcttatttcaacatttattttgattttttggtcatcctgaagtttatattttaattcttcctggttttggaatcgta
Halocosa_hatanensis       acgtttattaggaatatctatggaaaaagttcctttatttgtatgatcagtttttattactgctattttattgttattgtcgttacctgtattagcaggtgctattactatattattaactgatcgtaattttaatacttctttttttgatcctgctggaggtggagatcctattttatttcaacatttattttgattttttggacatcctgaagtttatattttaattcttcctggatttggaattgtt
Hamataliwa_aurita         acgattattaagtataagtatagaaaaggttcctttgtttgtgtgatctgtttttattactgcaattttattattattatcattacctgttttagcaggagctattactatattgttaactgatcgaaattttaatacttcattttttgatcctgctggaggaggggatcctattttatttcaacatttattttgattttttgggcatccagaggtttatattttaattcttcctggatttggaattgtt
Heriaeus_mellotteei       acggactgtaggaataactatggaaaaagttccgttgtttgtttgatctgtattgattactgctattttgcttttattatccttgcctgtattagcaggagctattactatattacttacagatcgtaattttaatacttctttttttgatccagctggaggaggggatcctattttatttcaacatttattttgattttttggtcatcctgaagtttatattttaattttaccagggtttggaattgtt
Lycosa_grahami            gcgaatattaggtatatctatggaaaaagtaccattatttgtttgatcggttttgattactgctgttttattattactttctttgcctgttttggcaggggctattactatgttgttaacagatcgaaattttaatacttctttttttgacccggcaggtgggggtgatcctattttgtttcaacatttgttttggttttttggtcaccctgaggtttatattttaattcttcctggatttggaattgtt
Oxyopes_bianatinus        acgactaagtagaataagaatagaaaaagtccctttatttgtatgatctgtttttattactgctattttattattattatctttacctgttttagcaggtgctattactatattattaactgatcgaaattttaatacttcattttttgatcctgcaggaggaggagatcctattttatttcaacatttattttggttttttgggcatcctgaagtatatattttaattttaccgggatttggaattgtt
Oxyopes_javanus           acgattaagtagaataagaatagaaaagattcctttgtttgtatgatctgtttttattactgctattttattattgttatctttaccagtattagctggggctattactatattgttaactgatcgaaattttaatacttcattctttgatcctgcagggggaggagatcctattttgtttcaacatttgttttgattctttgggcatccagaagtatatattttaattttacctggatttgggattgtt
Oxyopes_licenti           acggttaagtagaatgagaatagaaaaagttcctttatttgtgtgatctgtttttattactgccattttattattattatctttacctgttttagcaggagctattactatattattgactgatcgaaattttaatacttctttttttgatcctgctgggggaggagatcctattttatttcaacatttattttgattttttggtcatcctgaagtatacattttaattttacctggatttggaattgtg
Oxyopes_sertatoides       acgattaagtagaataagaatggaaaaggttcctttgtttgtctgatctgtttttattactgctattttattgttgttatctttaccagtattagctggagctattactatgctattaactgatcgaaattttaatacttcattttttgatcctgcaggggggggagatccaattttatttcaacatttattttgattctttggacatccagaagtatatattttaattttacctggatttggaattgtt
Oxyopes_sertatus          acgattaagtagaataagaatggaaaaggttcctttgtttgtctgatctgtttttattactgctattttattgttgttatctttaccagtattagctggagctattactatgttattaactgatcgaaattttaatacttcattttttgatcctgcaggggggggagatcctattttatttcaacatttattttgattttttggacatccagaagtatatattttaattttacctggatttggaattgtt
Oxyopes_striagatus        acgattaagtagaataagaatagaaaaggttcctttgtttgtgtgatctgtttttattactgctgttttattattattatctttacctgttttagcgggtgctattactatattattaactgatcgaaattttaatacttcattttttgaccctgctggagggggagatcctattttatttcaacatttattttgattttttggtcatcctgaagtatatattttaattttaccagggtttggaatcgtt
Oxyopes_sushilae          acgtttgagtagaataagaatagaaaaggtccctttgtttgtgtggtctgttcttattactgctattttattattattatctttacctgttttagcaggtgctattactatattattaactgatcgaaattttaatacttcgttttttgatcctgctggagggggggatcctattttatttcaacatttattttgattttttggtcatcctgaagtatatattttaattttaccaggatttggaattgtt
Oxytate_striatipes        acgaagagttggaataagtatagaaaaagttcctttatttgtatgatctgtattaattactgcagtattattattattatctttacctgtgttagcaggagctattactatgttattaacagatcgtaattttaatacttctttttttgatcctgccggaggaggagatcctattttatttcaacatttattttggttttttggtcacccagaagtatatattttaatcttacctgggtttggtattgtt
Pardosa_pusiola           gcgaatattaggaatatctatagaaaaagtatctctttttgtttgatcagtgttaattactgcagtgttgttattactttctttacctgttttagcaggggctattactatattgttaactgatcgaaatttcaatacttctttttttgatcctgctggtggtggtgatccaattttatttcaacatttattttgattttttggacatccagaagtttatattttaattcttccaggatttggaattgtt
Peucetia_latikae          acggtctgttggaataacaatggagaaagttcctttatttgtttggtcagtatttattactgctattttattattattatccttaccggtgttagctggtgctattactatattattgactgatcgaaattttaatacttctttttttgatcctgctgggggtggagatccaattttatttcaacatttgttttgattttttgggcatcctgaggtttatattttgattttacctggttttggaattgtt
Phanuelus_gladstone       acgattagttggtataactttggataaggttcctttatttgtgtgatctgtagttattacagctgttttattattattatctttacctgtgttagcaggtgctattactatattattaactgatcgtaattttaatacttctttttttgatcctgctggagggggagatcctattttgtttcaacatttattttggttttttggtcaccctgaggtttatattttaattttacccggatttggaattgta
Wadicosa_fidelis          acgagtggtaggaatatctatagaaaaggttcctctttttgtttgatcagttttgattacagcagttttattattactttctttacctgtattagcaggtgctattactatactattaaccgatcgtaattttaatacttctttttttgaccctgcgggaggtggagatcctattttatttcaacatttattttgattttttggacacccagaagtttatattttaattttaccaggatttggaattgtt

Alopecosa_cursor          tcacatgttattagttcttcagtaggaaagcgagaaccgtttggtagattaggaatgatttatgctatagtaggaattggaggaataggatttgtggtttgggcacatcatatgttttctgtagggatagatgtggatactcgtgcttattttactgctgctactataattattgctgttcctactggaattaaggtttttagatgaatagctactattcatggttcttattttaaaataaatactcctt
Arctosa_tanakai           tctcatgtaattagttcttctgtaggtaaacgagaaccttttggtgtattaggaatgatttatgctatagttggaatcggtggaataggttttgtagtttgagcacatcatatattttctgtaggaatagatgtagatactcgtgcgtattttacggctgctactataattattgctgttcctactggaattaaagtatttagatgaatggctactcttcatggttcctattttaaaatgacaactgcat
Cheliceroides_longipalpis tctcatgtaattagatcttctgtaggaaagcgtgaaccatttggatcattaggaataatttatgctatagtaggaattggtggaataggatttgtagtttgggctcaccatatattttcagtaggtatggatgtggatactcgggcttattttactgcagctactataattattgctgttcctactggaattaaagtatttagatgaatagctactttatatggttcttattttaaaataaatacatctt
Dolomedes_angustivirgatus tctcatgtaattagttcttctgttggtaagcgagagccttttggaagattaggaataatttatgctatagtgggaattggtggaataggatttgttgtctgagctcatcatatattttctgttggaatagatgttgatactcgggcttattttactgctgctactataattattgctgttcctactgggattaaggtgtttagttgaatagctactattcatggttcttattttaaaataagaactgcat
Ebrechtella_tricuspidata  tctcatgtaattagatcttctgtaggtaagcgagaaccttttggaagattaggaataatttatgctatagctggtattggggggataggatttgttgtatgggctcatcatatattttcagtggggatagatgtagatactcgagcttattttactgctgcaactataattattgctgtgcctactggaattaaagtttttagatgaatagcaactttacatggttcttattttaaaatttcgtctcctt
Epeus_alboguttatus        tctcatattattagatcatcggtaggaaagcgtgaaccttttggttcattaggaatgatttatgcaatagtaggaattggaggaataggatttgtagtttgggctcatcatatattttctattggaatagatgttgatactcgagcttattttactgcggctactatagtaattgcagttccaacaggaattaaggtatttagatgaatagcaactttatatggttcttattttaaaattgatagaccat
Halocosa_hatanensis       tctcatgttattagttcttctgtaggaaaacgtgaaccttttgggagattaggaataatttatgctatagtaggaattgggggtataggatttgttgtttgggctcatcatatattttctgttggaatagatgttgatactcgtgcttattttactgctgcaactataattattgcagttcctactggaattaaggtatttagttgaatagctactcttcatggatcttattttaaaataagaactcctt
Hamataliwa_aurita         tctcatgtaattagatcttctgttggaaagcgagagccatttggaagattaggaataatttatgctatagtaggaattggaggaataggatttgttgtatgagcgcatcatatattttcggtaggaatagatgttgatactcgagcatattttacagcagctactataattattgctgtacctactggtattaaggtgtttagatgaatagctactattcatggttcttattttaaaataagaaccccaa
Heriaeus_mellotteei       tctcatgtaattagtgcttctgtaggtaaacgggaaccttttggaagattaggaataatttatgcaatagctggtattggtgggataggatttgttgtttgagctcatcatatattttcagtaggaatggatgtagatactcgagcatattttactgctgctactataattattgctgttcctactggaatcaaggtttttagctggatagctactcttcatggttcttattttaaaataacatcttctt
Lycosa_grahami            tcacatgttattagttcttcagttggtaagcgggagccttttggtagattagggataatttatgctatggtaggaattggagggataggatttgtagtttgagctcatcatatattttctgtgggtatagatgttgatactcgagcttattttactgctgcaactataattattgctgtacctactggtattagggtttttagatggatagctactattcatggttcttattttaagataaatacgcctt
Oxyopes_bianatinus        tctcatgtaattagatcttctgtaggaaagcgagaaccatttggtagattaggaataatttatgctatagtaggaattggaggtataggatttgttgtatgagcacatcatatattttcagtaggaatagatgttgatacccgggcttattttactgcggctactataattattgctgtccctactgggattaaggtttttagatgaatagctacaattcatggttcttattttaaaataagaaccccaa
Oxyopes_javanus           tctcatgtaattagatcttctgttggaaagcgagaaccatttggaagattaggaataatttatgctatagtaggaattggaggaataggatttgttgtttgagcacatcatatgttttcagtagggatagatgtagatactcgagcttattttactgcggctactataattattgctgtacctactgggattaaggtttttagttgaatagcaacaattcatggttcttactttaagataagaacttcta
Oxyopes_licenti           tctcatgtaattagatcttctgttggaaagcgagaaccatttggaagattaggaatgatttatgctatagtaggtattggaggaataggatttgttgtgtgagcacatcatatattttcagtaggtatagatgttgatactcgagcttattttactgcagctactataattattgctgttcctactggaattaaggtttttagttgaatagctactattcatggttcttattttaaaataagaactccta
Oxyopes_sertatoides       tctcatgtaattagatcttctgtgggaaagcgagaaccgtttggaagattaggaataatttatgctatagtaggaattgggggtataggatttgttgtttgagcacatcatatattttcggtaggaatagatgtagatactcgagcttattttactgcggctactataattattgctatcccaactgggattaaggtttttagttgaatagcaacaattcatggttcttattttaaaataagaacttcta
Oxyopes_sertatus          tctcatgtaattagatcttctgtgggaaagcgagaaccgtttggaagattaggaataatttatgctatagtaggaattgggggtataggatttgttgtttgagcacatcatatattttcggtaggaatagatgtagatactcgagcttattttactgcggctactataattattgctgtcccaactgggattaaggtttttagttgaatagcaacaattcatggttcttattttaaaataagaacttcta
Oxyopes_striagatus        tctcatgttattagatcttctgtggggaagcgggaaccatttggtagattaggaataatttatgctatagtaggaattggaggaatagggtttgttgtatgggcgcaccatatgttttcagtaggaatagatgttgatactcgagcatattttactgcggctactataattattgctgtacctactggtattaaggtttttagatgaatagctactattcatggttcttattttaaaataagaacttcta
Oxyopes_sushilae          tctcatattattagatcttctgttggaaagcgagaaccatttggtagattaggtataatttacgctatagtaggtattgggggtataggatttgttgtgtgagcacatcatatattttcagtaggaatagatgttgatactcgagcttattttactgctgctactataattattgctgttcctactggtattaaggtttttagttgaatagctacaattcatggttcttattttaaaataagaacttcaa
Oxytate_striatipes        tctcatgtaattagttcttctgtaggaaagcgagaaccttttgggagtttagggatgatttatgctatagcaggaattggtggtataggatttgttgtgtgggcacatcatatattttcagtaggaatagatgtggatacgcgggcttatttcactgctgctactataattattgctgtccctactgggattaaggtttttagttgaatagctactttacatggatcttattttaaaataacttcttctt
Pardosa_pusiola           tcacatgtaattagttcttcagtaggaaagcgagagccatttggaagactaggaatgatttatgctatagtaggaattggaggtataggatttgtagtttgagcacatcatatattttctgtgggtatagatgttgatactcgtgcgtattttactgctgctactataattattgcaattcctactggaattaaggtttttagatggatagctacgattcatggttcttattttaaaataaatactccat
Peucetia_latikae          tctcatatcattagatcttctgttggtaaacgagagccttttggggttttaggaatgatttatgctatggcgggaattggggctatagggtttgttgtttgagctcatcacatgttttctgttggaatagatgttgatactcgggcgtattttacagcagctactataattattgcagttcctactggaattaaggtttttagttgaatagctacattacatggttcttattttaaaataagtactcctt
Phanuelus_gladstone       tctcatgtaattagtgcttcagtgggaaagcgggagccttttggatctttaggaatgatttatgctatggttggaattggtggaataggttttgttgtatgagcacatcatatattttctgtaggaatagacgtagatactcgagcttattttacagctgctactatagtaattgcggttcccactggaattaaggtatttagttgaatagctactttgtatggttcttattttaagattgatactcctt
Wadicosa_fidelis          tctcatgttattagttcttcagtaggtaagcgagagccttttggtagattaggaataatttatgctatattgggaattggaggaatgggatttgtagtttgggctcatcatatattttctgtgggaatagatgttgatactcgtgcatattttactgctgctactataattattgcaattcctactggaattaaggtttttagatgaatagctactattcatggttcttattttaagataaatactcctt

Alopecosa_cursor          taatatgatgtgttggttttgtgtttttgtttactttaggtggaattacgggagtggttttatctaattcatctttagatgtagttttacatgacacttattatgttgtggctcattttcattatgtgttgagaataggagcagtttttgccattttagctggaattacatactgatttcctttattttttggagttgttttaagagaaaaaataactaaattgcatttttatgtgatgtttattggtgt
Arctosa_tanakai           taatatgatgtattggatttgtatttttatttactttaggagggattactggggtagtattatccaattcttctttagacgttgttcttcatgatacttattatgtggtggcacattttcattatgtattaagaataggagctgttttcgctattcttgctggtattacttattgatttcctctgttttttggaattgttttaagagaaaaaataattaagttacatttttatgtaatatttttaggggt
Cheliceroides_longipalpis taatatgaagagtaggatttgtatttttatttacattaggaggaattactggtgttgttttatctaattcttctttagatattgtattacatgatacttattatgttgtagctcattttcattatgtattaagaataggagctgtatttgctattatagctggaattaatttttgatttcctttattttttggttcagttttaagagaaaagaaaactatattacaatttattgtaatatttttaggagt
Dolomedes_angustivirgatus taatatgaagagtaggttttgtatttttatttactttaggggggattactggagtagtattatctaattcatctttaggtgtggttttacatgatacttattatgtagtggctcattttcattatgtattaagaataggagctgtatttgctattttggctggaataacttattgatttcctttattttttggtgtagctttaagagagaaaataactaagcttaatttttatttaatatttattggagt
Ebrechtella_tricuspidata  taatgtgaagtattggttttgtatttttattcactttaggaggtattacgggagtagtattatctaattcttctttagatattattcttcatgatacttattatgttgtggctcattttcattatgttttaagaataggagctgtttttgctattttagcaggaattacttattgatttcccttattttttggtatttctttaagagaaaaattatctaagtttcatttttatgtgatgtttgtaggagt
Epeus_alboguttatus        taatatggtgtattggatttgtatttttatttactttaggaggtattacaggagtggttttatctaattcttctttagatattattttacatgatacatattatgtagttgctcattttcattatgtattaagaataggagctgtattcgctattttagctggaattacatactgatttcctttgttttttggtactattttaagagaaaaaaagtctaaattgcagtttttagtaatattcttaggagt
Halocosa_hatanensis       taatatgatgtattggatttgtatttctatttactttaggaggaattacaggtgtagttttatctaattcttctttagatattgttttacatgatacttattatgttgttgctcattttcattatgtattgagaataggggctgtatttgctattttagcaggtattacttattggtttcctttattttttggggtagttttaagagaaaaaataactaagttacatttttatgtaatgtttattggagt
Hamataliwa_aurita         taatgtgatctattggttttgtatttttatttactttaggaggaattactggagtagttttatcaaattcatctttagatgtagtattacatgatacatattatgttgttgctcattttcattatgttttaagaataggagctgtatttgctattttagctggaattacttattgatttcctttattttttggtgtagttttaaaggaaaaaataactaaattgcattttttagtaatatttttaggagt
Heriaeus_mellotteei       taatgtggtgtattggttttgtatttctatttactttaggaggaattactggggttgttttatcaaattcatctttagatattattttacatgatacttattatgtagtagctcattttcattatgtattgagaataggggctgtttttgctattttagcaggtattacttattgatttcctttattttttggagtttctttaagagagaagttaactaagtttcagttttatattatatttattggggt
Lycosa_grahami            tgatatggtgtgtagggtttgtatttttatttactttgggaggaattactggtgtagttttatctaattcgtctttagatgtggttttgcatgatacttattatgttgtagctcattttcattatgtgttaagaatgggagcggtgtttgctattttagctggaattacttattgatttcctttattttttggggtgattttaagagaaaagataactaagttgcatttttatttgatgtttattggggt
Oxyopes_bianatinus        taatatgatctattggatttgtatttttatttactttaggaggaattacaggtgtagtattatctaattcatcattagatgtagtattacatgatacttattatgtagttgctcattttcattatgttttaagaataggagctgtatttgctattttagctggaattacttattgatttcctttgttctttggggctgttttaaaggaaaaaataactaagcttcacttttttattatatttttaggtgt
Oxyopes_javanus           taatatgatgtattggatttgtgtttttatttactttagggggtattactggggttgttttatctaattcttcattagatgtagtattacatgatacatattatgtagtagctcattttcattatgtgttaagaataggagctgtatttgctattttagctgggattacttattgatttcctttattttttggggtagtattaaaggaaaagataactaagcttcatttctttgttatatttctaggggt
Oxyopes_licenti           taatatgaagtattggatttgtatttttatttactttaggagggattactggagttgttttatctaattcatcgttagatgtagtattacatgatacatattatgtagtggctcactttcattatgttttaagaataggagctgtatttgctattttagctggaattacttattgatttcctttgttttttggaatagttttaggagagaaaataactaagcttcatttttttgtaatatttttaggtgt
Oxyopes_sertatoides       tgatatgatgtattgggtttgtatttttatttactttaggtggtattactggggttgttttatctaattcatcgttagatgtagtattacatgatacatattatgtagtagctcattttcattatgtattaagaataggagctgtatttgctattttagctggaattacttattgatttcctttattttttggagtagttttaaaggagaaaatgactaagcttcatttctttgttatatttttaggagt
Oxyopes_sertatus          taatatgatgtattgggtttgtatttttatttactttaggtggtattactggggttgttttatctaattcatcgttagatgtagtattacatgatacatattatgtagtagctcattttcattatgtattaagaataggagctgtatttgctattttagctggaattacttattgatttcctttattttttggagtagttttgaaggagaaaatgactaagcttcatttctttgttatgtttttaggagt
Oxyopes_striagatus        taatatgatgtattggatttgtatttttatttactttaggaggaattacaggggtagttttatctaattcatcattagatgtggtattacatgatacatattatgttgttgctcattttcattatgtattaagaataggagctgtatttgctattttagctggaattacttattgatttcctttgttttttggagttgttttgaaggaaaaaataactaagcttcatttctttgttatatttttaggagt
Oxyopes_sushilae          taatatgatgtattggttttgtgtttttatttactttaggtggtattacaggggtggttttatctaattcatcattagatgtagtattacatgatacatattatgttgttgctcattttcattatgtattaagaataggagctgtatttgctattttagctggtattacttattgatttcctttattttttggaatggttttgaaagaaaaaataaccaaacttcattttttagtaatatttttaggtgt
Oxytate_striatipes        tgatatgatgtgtaggatttgtatttttatttactttaggaggaattacaggagtagttttgtctaattcttctttagatattattttacatgatacttattatgtagtagctcatttccattatgtattaagaataggagctgtttttgctattttggctggaattacgtattgatttcctcttttttttggtgtttctttaagagaaaaactttctaaatttcagttttatattatatttttaggagt
Pardosa_pusiola           taatatggagtattggatttgtatttttatttactttaggaggtattacaggggttgttttatctaattcatctttagatgtagttttacatgatacttattatgttgtagctcattttcattatgtgttaagaataggggcggtgtttgctattttagctggaataacttattgatttcctttgttttttggaattgtattaagagaaaaaataactaagttgcatttttatgtaatgtttattggagt
Peucetia_latikae          taatgtggtgtattggatttgtatttttgtttactttaggaggaattactggtgtagttttatctaactcttcgttagatattgttttacatgatacttattatgtagttgctcattttcattatgttttaagaatgggggctgtgtttgcaattttagctgggattacatattgatttcctttattttttggagtagtattaaaggaaaagtttacaaagcttcagttttttataatgtttttaggggt
Phanuelus_gladstone       taatgtggtgtattggatttgtatttttatttacattagggggaattacaggagtagtattgtctaattcttctttagatattgttttgcatgatacttattatgttgttgcacattttcattatgtattaagaataggggctgtttttgctattatagctggaattacgtattgatttcctttattttttggagtggtgcttagagaaaagaaaactaaattacaatttatggtaatatttttaggtgt
Wadicosa_fidelis          tgatatgaagtattggttttgtgtttttatttactttaggaggaattacgggagttgtattatctaattcgtctttggatgtagtattacatgatacatattatgttgtagctcactttcattatgtattaagaataggagctgtttttgctattttagctggtataacttattgatttcctttattttttggagttattttaagggaaaaaatgactaagttacatttttatgtaatgtttattggggt

Alopecosa_cursor          taatttaactttttttcctcagcattttttagggttaaatggaataccccgtcgatattcagattatcctgatgtttttgttttttgaaatatagtttcttctataggttcattattatctttatttggtgttatattttttgtttatattgtttgggaaggtatagtaatgaaatcttttaattataatggatattatgtatcttcttctttagagtgaataaataatattccccctttagatcatact
Arctosa_tanakai           aaatttaactttctttcctcaacattttttaggattaaatggaatacctcgtcgttattcagattatcctgatgcctttattttttgaaatatagtttcttcaataggatctttattatctttatttgctgtaatattttttatatatattgtgtgggaagcttttattatgaaatcatctaattataatggatattatgtttctagttctttagagtggatgaataatattcctccgttagatcatact
Cheliceroides_longipalpis aaatataactttttttcctcaacattttttaggattaaatggaatacctcgacggtatagagattatcctgatgcatttgtattttgaaatataatttcttctttaggatctttattatcattaattgctgtaataatatttatctatattgtttgggaaagattagtatctaaatattctttttatgaagcgtattatgttagttcttcacttgagtgaattaataatattcctcctttagatcataca
Dolomedes_angustivirgatus taatataactttttctccacaacattttttaggtttaaatggtatacctcgtcggtattctgattatccggatgtttttattttttgaaatatagtttcttctatagggtcattattgtctttgtttggtgtaatattgtttatatatattgtatgagaagcgatagttataaaattacctaattttaatggatattatattagttcttcattagaatgaataaataatattcctccaatagatcatact
Ebrechtella_tricuspidata  aaatttaactttttttcctcaacattttcttggtttaaatggtatacctcgtcgatattcggattatcccgatgcatttgttttttgaaatatagtttcttctataggatctttattgtctttgttaggagtattattatttatatatattgtttgagagtcttttgttttaaagaattctaatggtagagaatattttgtgggttcatctttagaatgaataaataatgtccctcctttggaccatact
Epeus_alboguttatus        aaatttaactttttttcctcaacattttttaggtttaaatggaatacctcgtcgttatgcagattatccagatgcatttttattttgaaatataatttcttctttaggttctttgttatctttaattggagtattaatatttatttatattgtatgggaaagattagctataaaatattcattttataatagatattatgttatttcttcattagaatgaattaatagaattcctcctttagatcataca
Halocosa_hatanensis       aaatttaactttttttcctcaacattttttaggattaaatggaatacctcgtcggtattctgattatccagatgcttttattttttgaaatatggtttcttcaatgggttctcttttatcattattaggtgttatgttttttatatatattgtttgagaggctttagtaataaagctttctaattataatgggtattatgtttcttcttcattagaatgaataaataatattcctcctttagatcatact
Hamataliwa_aurita         aaatttaactttttttcctcaacattttttaggattaaatggtatacctcgtcgatattctgattatccagatgcttttattttttgaaatataatttcttctataggatcaattttatctttatttgcagttatattttttatatatattgtttgagaagctatagtaataaaattatttggagtaaatgaatattttttaaattcttcattagaatgaattaataatattcctcctttagatcatact
Heriaeus_mellotteei       aaatctaactttttttcctcaacattttcttggattgaatggtatacctcgtcggtattctgattatcctgatgcttttgtattttgaaatatagtgtcttctatagggtctttattatcattatttgcagttataatatttatgtatattatttgggaatcatttgttttaaagaattctaatggaagagaatattttgttagttcttctttagaatgaataaataatgttcctcctttagatcatact
Lycosa_grahami            gaatttgactttttttcctcaacattttttaggattgaatggtatgcctcgtcggtattctgattatccggatgtttttattttttgaaatatagtttcttctataggttctttattatctttgtttgctgttatgttttttatatatattgtttgagaggctataattgttaagtcttataattataatggatattatgtttcttcttctctggagtgaatgaataatattcctcctttagatcatact
Oxyopes_bianatinus        aaatttaactttttttcctcaacattttttaggattaaatggaatacctcgtcggtattcagattatcctgatgcttttattttttgaaatataatttcatctataggttctattttatctttatttgctgttatgttatttatatatattgtttgagaagctatggttttgaagttatttggagataatgaatattatgtaagttcttcgttagaatgaattaataatattcctcctttagatcatact
Oxyopes_javanus           aaatttaacattctttcctcaacattttttaggattaaatggaataccacgtcgatattcagattatcctgatgcttttattttttgaaatatagtttcttctatgggttctattttatctttatttgctgttatattatttatatatattgtttgagaggctatagttttaaagttatttggaaataatgaatattttgtaagttcatcgttagagtgaattaataacattcctcctttagatcatact
Oxyopes_licenti           aaatttaacattttttcctcaacattttttaggattaaatggaatacctcgtcgttattcagattatcctgatgcttttattttttgaaatataatttcatctataggttctattttatctttatttgcagtaatattatttatatatattgtttgagaggctatagttttaaagttatttggtagtaatgagtatcatgttaattcatctttagaatgaattaataacattccacctttagatcatact
Oxyopes_sertatoides       aaatttgacattctttcctcaacattttttaggattaaatgggataccacgtcgatattcagattatcctgatgcttttattttttgaaatatagtttcttctataggttctattttatctttatttgctgttatactatttatatatattgtttgagaagctataattttaaaattatttgggaataatgaatattttgtgagttcttcgttagaatgaattaataatattcctcctttagatcatact
Oxyopes_sertatus          aaatttgacattctttcctcaacattttttaggattaaatgggataccacgtcgatattcagattatcctgatgcttttattttttgaaatatagtttcttctataggttctattttatctttatttgctgttatactatttatatatattgtttgagaagctataattttaaaattatttgggaataatgaatattttgtgagttcttcgttagaatgaattaataatattcctcctttagatcatact
Oxyopes_striagatus        aaatttaactttttttcctcaacattttttaggtttaaatggaataccacgtcgatattcagattatcctgatgtttttattttttggaatatagtatcttctataggttctattttatctttatttgctgttatattatttatatatattgtttgagaagctatagttttaaagttatttggaaataatgaatattttgtaagttcttcattagaatgaattaataatattcctcctttagatcatact
Oxyopes_sushilae          aaatttaactttttttcctcaacattttttaggattaaatgggatacctcgtcgttattcagattatcctgatgcttttattttttgaaatatagtatcttctataggctctattttatctttatttgctgttatattatttatatatattgtttgagaagctatagttttaaaattatttggaaataatgaatattttataagttcttcattagaatgaattaacaatattcctcctttagatcatact
Oxytate_striatipes        taatcttactttttttccacaacattttttagggttaaatgggataccacgtcgttattctgattatccggatgcttttgtcttttggaatatagtttcttcaataggatctttattatctttatttggtgtaattttatttatatatattatttgagaatctttcattttaaagaattctaatggtagagaatattttattagatcttctctggaatgaatgaataatgttcctcctttagatcatact
Pardosa_pusiola           aaatttaactttttttcctcaacattttttaggtttgaatgggatacctcgtcggtattctgattatccagatgtttttattttttgaaatatagtatcgtctataggatcattattatctttatttgctgtgatgttttttatatatattgtttgagaaggaatagttataaagtcttttaattataatgggtattatatatcgtcttctttagaatgaataaataatattcctcctttagatcatact
Peucetia_latikae          aaatataactttttttcctcaacattttttagggttaaatggaatacctcgtcgatatgctgattatccagatgtttttattttttggaatataatttcgtctatgggatcaattttgtcattattttctgttatattatttatatatatcgtttgggaagctttaattataaaatcttttggaacaaatgagtataatattagttcatcattagaatgaataaataatattcctcctttggatcacact
Phanuelus_gladstone       aaatttgactttttttcctcaacattttttagggttaaatggaatgccacgacggtattcagattatcctgatgcttttttattttgaaatatagtatcatcgttgggctctgtattatctgtagttgctgtatttttgtttatatatattgtttgggaaggattagtgatgaaatactctttttatgatagctattatatatcatcatcattggaatgaattaataatattcctcctttggatcataca
Wadicosa_fidelis          gaatttaactttttttcctcaacattttttaggattaaatggtataccgcgtcggtattctgattatccagatgtttttgttttttgaaatatagtatcttctataggatctttattatctttatttgcagttatattctttatatatattgtttgagaaggaatagtgataaaatcttttaattataatggatattatgtttcttcttctttggaatgaataaataatattcctcctttagatcatact

Alopecosa_cursor          ttcaatcagttaaatttgttaagatactttttccaaaatatcaactatgttacgacttaccttaccttttgataagggtgacgggcgatatgtgcacatttgttatctatattataataaaatattattttattattacatttaaatcctttttctaagaatattttaataaagaaatccttaaattaacttaatgtaacccattattactttaatgtagattacaccttgacctaactttttagttttt
Arctosa_tanakai           tttaatcaattaaatttgttaa------------------------------------------------------------------------------------------------------------------------------------------------------------------------------------------------------------------------------------
Cheliceroides_longipalpis tttattcaattaaatttattaagatactttttccaaaatatcaactatgttacgacttgccttatattataataagggtgacgggcgatatgtacacttttattataatattcatattataataatattataaaaatactaataaatcctattttatagaaaattttattttagtaatctttaaattaatttaatgtaattcattaaaccttatatataaactacaccttgacctatctttttatataat
Dolomedes_angustivirgatus tttaaccaattgaatttattaagatactttttccaaaatatcaactatgttacgacttaccttattttgtaacaagggtgacgggcgatatgtgcacatttgttatctaattcataatatattattattataaaattacttttaaatcctctttcatgaataattaaaattatttaattctaaattaattttaatgtaactcattttaactttaatattgattacaccttgacctaactttttatatttt
Ebrechtella_tricuspidata  tataatcaattgaatcttttatgatactttttccaaaatatcaactatgttacgacttaccttttctttagagaagggtgacgggcgatatgtacacattttttatcttattaatatattgatattgtctttttattacttttaaatcctttttaaaataataataatttaatgaaatccataaatt-ttttaaagtaatccatttaagctttaatatagactacaccttgacctaactttttaat-ttt
Epeus_alboguttatus        tttacccaattgaatttagtaagatattctttccagaatatcaactatgttacgacttaccttatttataaataagggtgacgggcgatatgtacacttttattaaagtgttcataaaaaattattattgtaatagtactaataaatcctatttctataaatattttaagaaaaattttcttaaatttatttaaagtaactcataaagccttaattataaactacaccttgacctaactttttatttttt
Halocosa_hatanensis       tttaatcaattgaatttattaagatgctttttccaaaacatcaactatgttacgacttaccttatcttatgataagggtgacgggcgatatgtgcacatttattatctaattcatattaaattattattttaatattacttttaaatcctttttcataaagtatttttatataataattcttaaatgattttatggtaacccattaaaactttaatatagattacaccttgacctaactttttaattttt
Hamataliwa_aurita         tttaatcagttaaatttataa-gatactttttccaaaatatcaactatgttacgacttaccttattttgtaataagggtgacgggcgatatgtgcacatttattattttattcaagaataaatattgttaattaattacttttaaatcctatttcatatttaattgaaatttaataatttcaaattattattaatgtaactcatttattcttttatataaattacaccttgacctaacattttattaatt
Heriaeus_mellotteei       tataatcagttgaatttattaagatactttttccaaaatatcaactatgttacgacttaccttttcttgtgagaagggtgacgggcgatatgtgcacattttttatcttattaataaattaatattattattttattacttttaaatcctattttataatttaaaaatttaaattaatccataaatt-ttttatagtaatccattaaaactttaatatggactacaccttgacctaactttttaatattt
Lycosa_grahami            tttaatcagttaaatttattaagatactttttccaaaacatcaactatgttacgacttaccttaccttttgataagggtgacgggcgatatgtgcacatttattatcttaatcataataagatattattttaatattacttttaaatcctttttcaagtaatgttttaataaaataatccttaaattgttttaatgtaacccattattacttaaatgttgattacaccttgacctaactttttgttattt
Oxyopes_bianatinus        tttaatcagttaaatttattaagatactttttccaaaatatcaactatgttacgacttaccttatcttatgataagggtgacgggcgatatgtacacatttattattttattcaagtttaaatattatttaaaaattacttctaaatcctattttat-atatgttaagggatagtatt-tttaattaattttaatgtaacttatttattctttaatataaattacaccttggcctaacattttataaatt
Oxyopes_javanus           tttaaccaattgaatttattaagatactttttccaaaataccaactatgttacgacttaccttatcttatgataagggtgacgggcgatatgtgcacatttattattttattcaaatttaaatattattaaaaatttacttctaaatcctatttcttaaaatattaaaagataatgttctttaattaattttaatgtaactcatttattctttaatattaattacaccttgacctaacattttataattt
Oxyopes_licenti           tttaatcaattgaatttattaagatactttttccaaaatatcaactatgttacgacttaccttatcttatgataagggtgacgggcgatatgtgcacatttataattttattcaaattttaatattattagaaatttacttctaaatcctatttcttaaaagattaatattaattattcgttaattaattttaatgtaactcatttattctttaatgtaaattacaccttgacctaacattttattattt
Oxyopes_sertatoides       tttaatcaattgaatttattaagatactttttccaaaatatcaactgtgttacgacttaccttatcttatgataagggtgacgggcgatatgtgcacatttattattttattcaaatttaaatattattaaaaatttacttctaaatcctatttcttaaaatattaaaaaataatgttctttaattaattttaatgtaactcatttattctttaacattaattacaccttgacctaacattttataattt
Oxyopes_sertatus          tttaatcaattgaatttattaagatactttttccaaaataccaactgtgttacgacttaccttatcttatgataagggtgacgggcgatatgtgcacatttattattttattcaaatttaaatattattaaaaatttacttctaaatcctatttcttaaaatattaaagaataatgttctttaattaattttaatgtaactcatttattctttaacattaattacaccttgacctaacattttataattt
Oxyopes_striagatus        tttaatcagttgaacttattaagatactttttccaaaatatcaactgtgttacgacttaccttatcttatgataagggtgacgggcgatatgtgcacatttattattttattcaaatttaaatattatttaaaaattacttctaaatcctatttcttaaaatattaaaagataatattccttaattaattttaaagtaactcatttattctttaatataaattacaccttgacctaacattttataattt
Oxyopes_sushilae          tttaatcaattaaatttattaagatactttttccaaaatatcaactatgttacgacttaccttatcttatgataagggtgacgggcgatatgtgcacatttataattttattcaaatttaaatattattaaaagtttacttttaaatcctattt-ttaatatattaaaatataatatt-tttaattaattttaatgtaactcatttatcctttaatataaattacaccttgacctaacattttattattt
Oxytate_striatipes        tataatcaattaaatttattaaaatgctttttccaaaacattaactatgttacgacttaccttttcttgtgaaaagggtgacgggcgatatgtacacatcttttgtctgattaaaaattaaatattatttaatttatacttttaaatcctttttcatataggaataatttcttataattctaaaatt-atttaaagtaatccattttatctttaatatatactacaccttgacctaattttttattattt
Pardosa_pusiola           tataatcaattgaatttattaa--------ttccaaaatatcaactatgttacgacttaccttaccttttgataagggtgacgggcgatatgtgcacatttattatctaaatcataataaaatattgttattttattacttttaaatccttttttatgttatgttataatataataatccttaaattgttttaatgtaacccattgttgctttaatattgattacaccttgacctaactttttatttttt
Peucetia_latikae          tttaatcagttgaatttattaagatactttttccaaaatatcaactttgttacgacttaccttattttatgataagggtgacgggcgatatgtacacattttttatctaattcaatgataagaattatttaaaatttacttttagatccttttttatattaagttattaattaataatccttaacttagattaatgtaactcatttaatctttaatattgattacaccttgacctatttttttagtaaat
Phanuelus_gladstone       tttattcaattaaatttattgtgatactttttccaaaatatcaactatgttacgacttgccttaattgaaattaagggtgacgggcgatatgtgcactttatgattatatttcataataaaatattattaaattaatactaataaatccttttttgttaaaaagtttgttttttaagtccttaaatttgtttaatgtaactcatttcatctttaatataaactacaccttgacctaactttttatatatt
Wadicosa_fidelis          tataatcaattgaatttattaagatactttttccaaaatatcaactatgttacgacttaccttat-ttttgataagggtgacgggcgatatgtgcacatttattatctgaatcatataaaaatattattaatatattacttttaaatccttttttataaaatattattatataataatccttaaattgttttaaagtaacccattattactttaatattgattacaccttgacctaactttttatttttt

Alopecosa_cursor          atttaaaatattatcattgaattagttttttagatggcgatatataaatttttaattaaagtgaaaattaacgtggattatcgattaaaaaacaggttcctctaataagatgaaatgccgccattataaataggttttataaatttttatactaccttatgtttttataatatactagggtatctaatcctattttaaatttaaaatttttattattaaataattttattatttgtttaataagttttac
Arctosa_tanakai           ----------------------------------------------------------------------------------------------------------------------------------------------------------------------------------------------------------------------------------------------------------
Cheliceroides_longipalpis attatgaaaaat-ttttataaatctttctatagacggcgatatataaatttataatataagttatatatatcgtgggttgtcgattatttaacaaattcctctaatataataaaa-gccgtcattttaattaggtttttatata---aatactaccttaaatagttataatatactagggtttctaatcctattttaaatttataataaaaattgattaatttaattaattattttaaaataaatttcac
Dolomedes_angustivirgatus attaagaataatatcattgaattaattctttagatggcggtatataaatttttaattaaagtgaaagttatcgtggattatcgattaaaaaacaagttcctctaataagatgaaatgccgccatgataaataggtttgaattaaatttctactacctaaaattattttaatatactagggtatctaatcctattttaaatttaaaattttttttaaaatgttaattct-ttttgaaaaaatgaattttac
Ebrechtella_tricuspidata  atttagaataaaatataaattttaattctttagatggcggtatataagtttttatttaaagtgaaatttattgtggattatcaattatttaacagattcctctaattagatgaaatgccgccgttgtaaataggtttgtataatttttttactacctgatttttctttaaaatactagggtatctaatcctattttttaagtaaagtttttattaatttcttgctttatattttttaaattaaattttac
Epeus_alboguttatus        attgagaaaaat-ttttaataaaatctctttagatggcgatatataagcttataatttaagtaaaatttatagggtattatctaaaattttacaagttcctctagtgaaataaaa-gccgccattataattaggttttataata---tatacttccttagataatttaaatatactagggtttctaatcctattttagatataaaaatttaaattgattttaaatatcattaaatttaaataaatttcac
Halocosa_hatanensis       attaagaataatataattaaattaattctttagatggcggtatataaatttttaattaaagtaaaaattatcgtgaattatcgattaaaaaacaggttcctctaataagatgaaatgccgccattgtaaataggttttaaaaaatgttttactacctaaaaaatttttaatatactagggtatctaatcctattttaaatttaaaatttttattaaaaaaatatttta-tttttataaaattaattttac
Hamataliwa_aurita         attttgaataatacattaaaattaattcttttgatggcggtatataaattact-ttaaaagtaaaaataatcggggattatcgattagtagacaagttcctctaatagaataagatgccgccgtcgttaataagttttataaaatttaatattacttaaatttatttcaatatactagggtttctaatcctattttaaatttgaagttttaatttattaaattattaa-ttttatataataatattttac
Heriaeus_mellotteei       gtttagagtaaattgataaatttaactcttatgatggcggtatataagttttattttaaagtgaaaattattgtggattatctattattaaacagattcctctaatgagaagaaatgccgccgttaaaaataggtttta-aatattttttactacctgatgt--ttttaaaatactagggtatctaatcctatttttaaatttaaatttatgttaattactagttttggttttttaaaaataaattttat
Lycosa_grahami            atttaaaatattattattagattagttttttagatggcggtatataaatttttaatttaagtgaaatttaacgtgggttatcgatcagaaaacaggttcctctaataagatgaaatgccgccattataaataggtttaaggaa--tttttactaccttatatttttttaatatactagggtatctaatcctattttaaatttaaaattttaattataaaagaattgta-tatttgtgtaataaattttac
Oxyopes_bianatinus        gtttagaataatattat-taattagttcttttgatggtggtatataaattttattttaaagtaaaaattatcgtgggttgtcgattaataaacgagttcctctagtaaaatgaaatgccgtcgttgtaaataagttttatataaattattattactaatgtttattttaaaatactagggtttctaatcctattttaaatttaaaatttataacttttatttaaataaattttataaaaataaattttac
Oxyopes_javanus           atttagaataatattat-taattagttcttttgatggcggtatataaactttattttaaagtaaaatttatcgggggttgtcgattaataaacaagttcctctagtaaaatgaaatgccgccgttgtaaataagttttatataagttattattact-atatttattttaatatactagggtttctaatcctattttaagtttgaaaattataacttttgtttaaataaattttatataattgaattttac
Oxyopes_licenti           atttagaataatattttataattagttcttttgatggcggtatataaattttattataaagtaaaaattatcgggggttgtcgattaataaacaagttcctctagtaaaatgaaatgccgccgttgtaaataagttttgtataaattattattacttttatttattttaatatactagggtttctaatcctattttaagtttgaaaactataacttttatttatataaattttgtaaaattaaattttac
Oxyopes_sertatoides       atttagaataatattat-taattagttcttttgatggcggtatataaactttgttttaaagtaaaatttatcgggggttgtcgattaataaacaagttcctctagaaaaataaaatgccgccgttgtaaataagttttatataaattattattact-atatttattttaatatactagggtttctaatcctattttaagtttaaaaattataacttttatttaaataaattttatataattgaattttac
Oxyopes_sertatus          atttagaataatattat-taattagttcttttgatggcggtatataaactttgttttaaagtaaaatttatcgggggttgtcgattaataaacaagttcctctagaaaaataaaatgccgccgttgtaaataagttttatataaattattattact-atatttattttaatatactagggtttctaatcctattttaagtttaaaaattataacttttatttaaataaattttatataattgaattttac
Oxyopes_striagatus        atttagaataattttt--taattagttcttttgatggcggtatacaaattttatttaaaagtaaaaattatcggggattgtcgattaataaacaagttcctttagtaaaatgaaatgccgccgttgtaaataagttttatataaattattattactaatgtttattttaatatactagggtttctaatcctattttaagtttaaaaattgtaactatagtttaaataaattttataaaattaaattttac
Oxyopes_sushilae          atttagaataatattt--taattagttcttttgatggcgrtatataaattttatttaaaagtaaaaattatcggggattgtcgattaataaacaagttcctctaataaaatgaaatgccgccgttgtaaataagttttatttaaattattattactaatatttgttttaatatactagggtttctaatcctattttaaatttgaaaattataacttttatttaaataaattttataaaattaaattttac
Oxytate_striatipes        attttgaataaattgttaaatctgtttctttaaatggaggtatataagtttttttttaaagtgaaatttattgcggattatcaattattaaacagattcctctaattagatgaaatgccgtcgttataaataggttt---atatttttatactaccttaaatttttctta-atactagggtatctaatccttttttttttagaaaatattaaattaattaataaattatttattataatataaattttac
Pardosa_pusiola           atttaaaatattattgcgagattagttttttagatggcggtatataaatttttaattaaagttaaaattaacgtgggttgtcgattataaaacaggttcctttaataagatgaaatgccgccattgtaattaggttttaaaaaattttttactacc-aagatttatttaatatactagggtatctaatcctattttaagtttaaagtttttattaattttttttttta-tatttatataataaattttac
Peucetia_latikae          atttagaataatattttgaaattagttcttaagatggcggtatataaatttttaattaaagtgaaatttatcgcgggttgtcgattaattaacaagttcctttaattagattaaatgccgccgttattaattagtttagtaaaatttactactact-ataattactttaaaatactagggtatctaatcctatttttaagtgaaagttttagttaaaataaaaattta-tttttaaaaattaaattttac
Phanuelus_gladstone       attaagaataat-tgattgaaattattctttagatggcgatatataaatttataattaaagtgaaagttaacgtgggttgtcgattatgtaacaagttcctctaattggataaa--gccgccattgtaattaggttttaataga---attactaccttagaaa--tttagcatactagggtatctaatcctattttgttgtctagtatttaattgattaataaaatttatatttttaaataatatttcac
Wadicosa_fidelis          attaaaaatattattataaaattagttttttagatggcggtatataaatttttaattaaagttaaaattaacgtggattgtcgattaaaaaacaggttcctctaataagatgaaatgccgccattataattgggttttgataaaatttttactccctaaa--ttttttaatatactagggtatctaatcctattttaaatttaaaattttttttaattttttttttta-tatttgtgtaataaattttat

Alopecosa_cursor          tttaaattgatttaaatatttaatgtgttacgttgattaaattaagtaaaattaaattaaaagtataaccgcaattgctggcact-taattttattaattattttattaattgttcttt-tatattaaataatgatagatgtttttaaaataaaattatttttatattctaatattatgttattattttcttaggtcctttcgtactagaagaaatttagaagatagaaaccgacctggtttacaccggt
Arctosa_tanakai           ---------------------------------------------------------------------------------------------------------------------------------------------------------------------------------ttatattattttcttaggtcctttcgtactagaagaaattaaaaagatagaaaccgacctggtttacaccggt
Cheliceroides_longipalpis ttgaaatt-----tttattaatttaaaaaatttcaatactttttagttt--taaaatataaagtatagccgcgattgctggcactagtagttaatttattattaatttaattatttttaatataaataatatataatagtgtttttaaaatacagtaatttttatattttaataatattaaattaaatttgtaggtcctttcgtactgtataaaaattagaagatagaaaccgacctggcttataccggt
Dolomedes_angustivirgatus ttaatatttttataaaagaattatttagtgttttaaaatttgaaagta-aaatgaattataagaataaccgcgactgctggcact-ataattagttaattatattattaattattctttatgttttttataaaatgagatctttttaaaataaaattatttttttattttaatattattaatttattttcttaggtcctttcgtactagaagaaatttagaagatagaaaccgacctggtttacaccggt
Ebrechtella_tricuspidata  ttaaaattagttaaattatattattaaaagttttaattttttaaggtaaaattagatttcgagtataaccgctattgctggcact---aattttataaatcttaaattatttgttttatatatctaatataatttaaaaggtttttaagataaatttatttttatgtcttaataaaataatattattatattaggtcctttcgtactacaataaaataaaaagatagaaaccgacctggtttacaccggt
Epeus_alboguttatus        ttaaaattaaattttttaaagaaaaataaagttcagtttatcgtaatat-atagaatataaagtatagccgcgattgctggcactataaatttatctattttaagattaaatatttttaataaaatttatatgaaatagtgttattaaaataaactaatttttatactttaataatattatattaaatttttaggccctttcgtactacaaaaattttaatagatagaaaccgacctggcttataccggt
Halocosa_hatanensis       ttaatatttgtttataaataaaaaaataaattttaatttttattaatataatttaatttaaagaataaccgcaattgctggcact-ttaatttattaattattttataaatttttctta-tatattttataagtttagatgtttttaaaataaaattattt----------------tataattattttcttaggtcctttcgtactagaagaaaaatagaagatagaagccgacctggtttacaccggt
Hamataliwa_aurita         tttagatattatttaaatttttaatataaatataaattaataatagtgtaattaaactgaaagtataaccgcaactgctggcactattagttagttagttatttaattaattattctttatattttaaataaataaagattttttataggtaaatttatttttatatctatatattataaaactattttcttaggtcctttcgtactagaagaaattaagaagatagaaaccgacctggtttacaccggt
Heriaeus_mellotteei       ttagtattttttagaatattttgtgggaaaggttaacaaattttaataaaactagattttgagtataaccgctactgctggcact-taagttagtaaatctttctattaatatttttatatatgagtaataatttaaaatttttttaagacaaatttattt----------------ttaaattaaatttttaggtcctttcgtactgtaaaaaaataaaaagatggaaaccgacctggtttacaccggt
Lycosa_grahami            tttatattaatttaaatatataaatattaattttaattgaacgaaatataattaaatttagagtataaccgcgattgctggcact-taaatttatcaattattttactaattattcgtt-tatatgttataagataagatgtttttaaaacaaaattattattatattttaatattatgttattattttcttaggtcctttcgtactagaagaaatttagaagatagaaaccgacctggtttacaccggt
Oxyopes_bianatinus        tttttgtaaattggtttttattattttttaaatatatttttaaaaatataatttaactaaaagaataaccgcagctgctggcactaattattagcaggttatataattaatgattctttatattttatataataatagattttttaaaattaaattaatttttttaattttatattatttaatcattttcttaggtcctttcgtactagaagaaatcaagaagatagaaaccgacctggtttacaccggt
Oxyopes_javanus           tttttattaattgattttttattaattttaattatgtttatgaaaatataatttaactaaaagaataaccgcaactgctggcactaattattagttagttatttaattaattattctttatattttaaataatattagatgttataaaattaaatttatttttataattttatattattgaatcattttcttaggtcctttcgtactagaagaaattaagaagatagaaaccgacctggtttacaccggt
Oxyopes_licenti           ttttaatagattgattttttataaaatatagataagtttataaaaatataatttaactaaaaggataaccgcaactgctggcactaataattagttagttatttaattaattgttctttatatattaaataatattagatttataaaaattaaatttatttttataatttttcatgatttaattattttcttaggtcctctcgtactagaagaaattaagaagatagaaaccgacctggtttgcaccggt
Oxyopes_sertatoides       tttttattaattgattttttattaattttaattatgttaatataaatataatttaactaaaagaataaccgcaactgctggcactaattattagttagttatttagttaattattctttatattttaaataatgttagatgttacaaaattaaattgatttttataattttgtattatttaatcattttcttaggtcctttcgtactagaagaaattaagaagatagaaaccgacctggttcacaccggt
Oxyopes_sertatus          tttttagtaattgattttttattaattttaattatgttaatataaatataatttaactaaaagaataaccgcaactgctggcactaattattagttagttatttagttaattattctttatattttaaataatgttagatgttacaaaattaaattgatttttataattttgtattattaaatcattttcttaggtcctttcgtactagaagaaattaagaagatagaaaccgacctggtttacaccggt
Oxyopes_striagatus        tctttatagattggtttttattaaaaattaaatatgtttatgttaatataatttaactaaaagaataaccgcaactgctggcactaattattagttggttatataatcaataattctttatattttaaataatattagattttttaaaatcacattaatttttataattttatattatttaatcattttcttaggtcctttcgtactagaagaaattaagaagatagaaaccgacctggtttacaccggt
Oxyopes_sushilae          tttttatgaattgatttttattaaaatttaaatatgtttataaaaatataatttaactaaaaggataaccgcaactgctggcactaattattagttggttatataattaatgattctttatattttaaataatattagatcttttaaaattaaatttatttttataattttatattatttaatcattttcttaggtcctttcgtactagaagaaattaagaagatagaaaccgacctggtttacaccggt
Oxytate_striatipes        tttattttgatattttttataataaaatatttttaatttaaataagtaaagttagattttaagtttaaccgctactgctggcactataagttagttaatctattaaatagttgttttatatattttgaataatttaaaattttttataaacaatattatttttatatttatacaatattaattaatttttttaggtcctttcgtactataataaaaaaaaaaaaaaaaaaccgaccgggtttaccccggt
Pardosa_pusiola           tttgtgttaattagtatataaagttattaattttaatgttattaaatataattaaattataagtataaccgcaattgctggcact-tagatttattaattattttattaattattcttt-tatataatataattgaagatgtttttaaaataaaattatttttatattttaatattatattattattttcttaggtcctttcgtactagaagaattttagaagatagaaaccgacctggtttacaccggt
Peucetia_latikae          ttaa-atattttaaaatataatgttgtagtttagaataaagtaaaatataatttagttttaagtataaccgcaactgctggcact-ataattagctaattgttttattaatttttctttatatagataataagataagatgttttcaagattaaattc-------------------gtaatctattttcttaggtcctttcgtactagaagaattaaagaagatagaaaccgacctggcttacaccggt
Phanuelus_gladstone       tataatttggtt-ttttattataaaagatatatcaatttgataaaatat-gataaatataaagtatagccgcaactgctggcactattgattaatttatttttaaattaattttcttaaatataattaatatttatcagtatttttaagttacatttatttttaaattttaaaagtattatattaattcttatggtcctttcgtactattaagaatttagaagatagaaaccgacctggcttacaccggt
Wadicosa_fidelis          cttaaattaattggtatataaatttattaattttaatgttatttaatataattagattacaagtataaccgcgattgctggcact-taaatttatcaattattttattaattattcttt-tatattttataaggaaagatgattttaaaacaaaattatttttatattttaatattatactattattttcttaggtcctttcgtactagaagaattttagaagatagaaaccgacctggtttacaccggt

Alopecosa_cursor          ctgaactcaaatcatgtaattttttaaaagtcgaacagacttccttggttaactattgcaggaaattaaatcaacatcgaggtcgcaatctttattttaaatgagatcttgaaaattttattacgctgttatccctacggtaacttaattatttgattaattatattaggtcattaaatattttgttattttaaaatgataattaattaactgccccagtttaactaaagtgaagttcgatagggtctta
Arctosa_tanakai           ctgaactcaaatcatgtaattttttaaaagtcgaacagacttcctttataaactattgcaggttattaaatcaacatcgaggtcgtaatcttaattttttataagatctataaaattttattacgctgttatccctacggtaacttaattataatattaatgttattaggtctttttttattaatttaaattaaaataataattaattaactaccccagttaaactaaagttaagttcgatagggtctta
Cheliceroides_longipalpis ctgaactcaaatcatgtaattttttaaaggtcgaacagacctcctt--ttaggttttgtaggatattaattcaacatcgaggtcataatctgttttttaataaatttttatataaaattattatgctgttatccctatggtaactagtttat----ttaattttattagataattggatatttaattattttaaaataataattaatatactaccccagtataacattagttaagttcaatagggtctta
Dolomedes_angustivirgatus ctgaactcaaatcatgtaattttttaaaagtcgaacagacttccttgattcactattgcaggttattaaatcaacatcgaggtcgcaatctttattttaaataagatcttaaaaattttattacgctgttatccctacggtaacttgattatgaaattaattatattaggtcttttgtattttattaaaattaaaataataattaattaactgccccagtttaactgaagtaaagttcgatagggtctta
Ebrechtella_tricuspidata  ctgaacccaattcatgtaattttttaaaagtcgaacagacttcctaaaataactattgcaggatattaagtcaacatcgaggttgcaatcattattttaaataagatcttgaaaataatattacactgttatccctacggtaacttgttcatataattaattatattaggtcattaaattttaaattaatttaaaataataattaattaactgccccagtttaactaaagtaaagttcgaaagggtctta
Epeus_alboguttatus        ctgaactcaaatcatgtaattttttataggtcgaacagaccttccttattaagtcttgcaggttattaattcaacatcgaggtcgtaatctttattatgaataagatctttataataatattacgctgttatccctatggtaactggttaat----ttaatagtattagattattatattaataataatattaaaataataattaattaactgccccagtttaacttaagtaaagttcaatagggtctta
Halocosa_hatanensis       ctgaactcaaatcatgtaattatttaaaagtcgaacagacttccttatataactattgcaggaaattaaatcaacatcgaggtcgcaatctattttttaaataagatctttaaaaaattattacgctgttatccctatggtaacttgattatataatgaattatattaggtcatattatttatataataattaaaataataattaattaactgccccagtttaactaaagttaagttcaatagggtctta
Hamataliwa_aurita         ctgaactcaaatcatgtaattttttaaaagtcgaacagactttctttattaactattgcagaatattaaatcaacatcgaggtcgcaatctatattttttataagatctataaaattttattacgctgttatccctacggtaatttgttcatttaattaattatattagatcttatttttaataatataattaaaattataattaatttacttccccagttaaactaaagtgaaattcaatagggtctta
Heriaeus_mellotteei       ctgaactcaattcatgtaattgtttaaaagtcgaacagactttctttaataactattgcagaatattaagtcaacatcgaggttgcaatcattattttaaataaggtctttaaaataatattacactgttatccctacggtaacttggtcatgtaattaattatattaggtcataaatatttaatataatttaaaataataattaattaactgccccagttaaacttaagtaaagttcgatagggtctta
Lycosa_grahami            ctgaactcaaatcatgtaattttttaaaagtcgaacagacttccttgattcactattgcaggatattaaatcaacatcgaggtcgcaatcttaattttaaataagatcttaaaaattatattacgctgttatccctacggtaacttgattattttattaattgtattaggtcattcagtgtttaatgttattaaagtaataattaattaactgccccagttaaactaaagttaagttcgatagggtctta
Oxyopes_bianatinus        ctgaactcaaatcatgtaattttttaagagtcgaacagactttctttatccactattacagaatattaaatcaacatcgaggtcgcaatcattatttttaataagatctttaaaattttattacgctgttatccctacggtaatttagttatttaattaattttattagatcattttataaatatttatattaaaatattaattaattaactgccccagttaaactgaagtaaaattcaatagggtctta
Oxyopes_javanus           ctgaactcaaatcatgtaattttttaagagtcgaacagactttctttatccactattgcagaatattaaatcaacatcgaggtcgcaatcatttttttaaataagatcttttaaattttattacgctgttatccctacggtaatttggtcatttaattaattttattagatcattttataagtatttttattaaaatattaattaattaactgccccagttaaactaaagtaaaattcaatagggtctta
Oxyopes_licenti           ctgaactcaaatcatgtaattttttaaaagtcgaacagactttctatatctactattgcagaatattaaatcaacatcgaggtcgcaattattatttttaataagatctttaaaattttattacgctgttatccctacggtaatttaatcatttaattaattttattagatcatttaataaatattattattaaaatatttattaattaactgccccagttaaactaaagtaaaattcaatagggtctta
Oxyopes_sertatoides       ctgaactcaaatcatgtaattttttaagagtcgaacagactttctttatccactattgcagaatattaaatcaacatcgaggtcgcaatcatttttttaaataagatcttttaaattttattacgctgttatccctacggtaatttggtcatttaattaattttattagatcattttataagtatttttattaaaatattaattaattaactgccccagttaaactaaagtaaaattcaatagggtctta
Oxyopes_sertatus          ctgaactcaaatcatgtaattttttaagagtcgaacagactttctttatccactattgcagaatattaaatcaacatcgaggtcgcaatcatttttttaaataagatcttttaaattttattacgctgttatccctacggtaatttggtcatttaattaattttattagatcattttataagtatttttattaaaatattaattaattaactgccccagttaaactaaagtaaaattcaatagggtctta
Oxyopes_striagatus        ctgaactcaaatcatgtaattgtttaaaagtcgaacagactttctttatccactattgcagaatattaaatcaacatcgaggtcgcaatcattatttttaataagatctttaaaattttattacgctgttatccctacggtaatttggttatttaattaattttattagatcattttataaagatttatattaaaatattaattaactaactgccccagttaaactaaagtaaaattcaatagggtctta
Oxyopes_sushilae          ctgaactcaaatcatgtaattttttaaaagtcgaacagactttctttatccgttattgcagaaaattaaatcaacatcgaggtcgcaatcattatttttaataagatctttaaaattttattacgctgttatccctatggtaatttgatcatttaattaattttattagatctttttataaaaatttatactaaaatattaattaattaactaccccagttaaactaaagtaaaattcaatagggtctta
Oxytate_striatipes        ctgaactcaaatcatgtaatttttaaaaagtcgaacagacttcctaattttactattgcaggatattaagtcaacatcgaggttgcaatctttattttaaataagatctttaaaataatattacactgttatccctacggtaacttgatcattaatttaattaaattaggtcattaaaatatagttttatttaaaataataattaattaactaccccagttaaactaaagtaaagttcgatagggtctta
Pardosa_pusiola           ctgaactcaaatcatgtaattttttaaaagtcgaacagacttccttaattaactattgcaggatattaaatcaacatcgaggtcgcaatctttattttaaataagatcttaaaaattttattacgctgttatccctacggtaacttaattatgat-ttaattctattaggtcattttatttgtaattatattaaaatattaattaattaactaccccagttaaactaaagtgaagttcgatagggtctta
Peucetia_latikae          ctgaactcaaatcatgtaatttttaaaaagtcgaacagacttccattattttttattgcggaaaattaaatcaacatcgaggtcacaatcatttttttaaataagagctttggaaaaaaattatgctgttatccctacggtaacttggtcaattaattaattttattaggtcattttataagtattataaataaaatattaattaatttactgccccagtttaactatagtaaagttcgatagggtctta
Phanuelus_gladstone       ctgaactcaaatcatgtaattttttaaaagtcgaacagacttcctgtattaaatcttgcaggttattaattcaacatcgaggtcataatctatttttggaatgggaactttagaatataattatgctgttatccctatggtaacttgattat----tcaattttaatggataggtagatatacatttttattaaaataataattaattaactgccccagtttaactaaagtaaagttcaatagggtcttg
Wadicosa_fidelis          ctgaactcaaatcatgtaattttttaaaagtcgaacagactttcttaattaactattgcagaatattaaatcaacatcgaggttgcaatctttattttaaataagatcttaaaaattttattacactgttatccctacggtaacttaattatattgttaattatattaggtcattaaatatttaatattattaaggtaataattaattaactgccccagttaaactgaagtgaagttcgatagggtctta

Alopecosa_cursor          tcgtctttctttttaataattgtctttttacaattaagataatttaaatgtttttgatatttaaattaattgagatgttaagtcttttgttctagtctttaattaaaagacaaattattatgctaccttagcacaagcggctatttaatttcattgagcagactttattattaatttttactaataaaaatgtttttgttaaacagtcactcaatttgattagtttaaggaaaaaaaattgctgatttac
Arctosa_tanakai           tcgtctttttttcaaataaatgtctttttacatttaagataatttatataatttaatttataatataaattaagatgttaaatcttttgttctagtctttaattaaaagacaaattattatgctaccttagcactagcggctattgaaaatcattgagcagattttattattgattattt-caataaaaatgtttttgttaaacagtcacttaatttaatgaattttaaaaattaatttaattgatttac
Cheliceroides_longipalpis tcgtctctctataatataaatgtattttaacatttattataatttagataaatatttaagttatattaattaaaatgtaaaatcttttgttctagtcttcatttaaaagacaaatgattatgctaccttagcactagcggctatttaatttcattgagcagatcatactattaataaaatctaatagaaatgtttttgttaaacaatcatctaatttgatgaatttaagtaaaaaagttaattgatctac
Dolomedes_angustivirgatus tcgtctttctaatatataaatgtctttttacatttaagataatttaaataattaagtttaaaaaattaatttaaaagttaaatcttttattctagtctttaattaaaagacaaatgattatgctaccttagcacgtgcggctatttaatttcattgagcagattttactattaattatttctaatagaaatgtttttgttaaacagtcattaaatttgacgagttattaaaatttatttttttggtttat
Ebrechtella_tricuspidata  tcgtcttttttacaaattaatgtttttttacattaaaaataatttaaattaataaatcaaagaaattaatttaagtgttaaatcttttattctagtctttaattaaaagacaaatgattatgctaccttagcataagcggctatttaa-aacattgagcagattttattattaataaatactaataaaaatgtttttgataaacagtcattaaatatgacgagtttttgagatttattt-aatagtttac
Epeus_alboguttatus        tcgtcttattttagaataaatgccttattacatttaaggaaaattaaataattaaaatagaaaaataaactaaaatgttaaatcttttattctagtccctatttaagaaacaaatgattatgctaccttagcacaagcggctattgaatatcattgagcagattttactattaattattactaatagaaatgtttatgttaaacagtcatttatttagacaagtttagaaaatttattt-atatatctaa
Halocosa_hatanensis       tcgtctttcttttttataaatatctttttatatttaagaaaatttatataattaaatattagagattgattaagatgttaaatcttttgttctagtctttaattaaaagacaaatgattatgctaccttagcacgagcggctattgaatttcattgagcagattttactattaatgatttctaatagaaatgtttttgataaacagtcacttaatatgatgagttctttatatttatataaatagtatac
Hamataliwa_aurita         tcgtctttcttttttataaaaatctttttatttttaagataattttaataattaaattaaagaagt-aatttaaatgtaaaatcttttgttctagtctttaattaaaagacaaattattatgctaccttagcacaagcggctattaaaattcattgagcagattttactattaataaattctaatagaaatgtttttgttaaacagtcattaaattt-aaaagttattataaattatttatataatttac
Heriaeus_mellotteei       tcgtctatttaattaattaatgtttttttacattaaaaataacttaaataaataaattaaagaaatttgtttaaatgtgaagtcttttgttctagtctttaattaaaagacaaatgattatgctaccttagcacgagcggctatttaatttcattgagcagactttattattaatgaaatctaataaaaatgtttttgttaaacagtcattaaacatggcgagttattttaatttaatttagtgatttac
Lycosa_grahami            tcgtctttctttgtaataattgtttttttacaattaaaataattttaatagtttatttttaaatataaattaagatgttaagtcttttgttctagtctttaattaaaagacaaattattatgctaccttagcacaagcggctatttaatttcattgagcagaccttattattaattatttctaataaaaatgtttttgttaaacagtcacttaatttgatgagttattataaaaaatattattggtttac
Oxyopes_bianatinus        tcgtctttctattaaataaaaatctttttatttttaagataattttaatatttaaattaaagaaataattttaaatgttaaatcttttgttctagtctttaattagaagacaaatgattatgctaccttagcacaagcggctatttaatttcattgagcagattttactattaataataa-taatagaaatgtttttgttaaacagtcattaaatat-atgagttgtttaaatttattttaaaaatttac
Oxyopes_javanus           tcgtctttcttctatataaaaggctttttacttttaagataatttaaatatttaaattaaagaaataattttaagtgttaaatcttttgttctagtctttaattaaaagacaaatgattatgctaccttagcacaagcggctattcaatttcattgagcagattttactattaattataaataatagaaatgtttttgttaaacagtcattaaatat-atgagttatttaaatttatttaaataatttac
Oxyopes_licenti           tcgtctttctattttataaaagtctttttacttttaagataattttaatatttagattaaagaaataattttaaatgttaaatcttttgttctagtctttaattaaaagacaaatgattatgctaccttagcacaagcggctattaaatttcattgagcagatcttactattaattatttctaatagagatgtttttgttaaacagtcattaaatat-atgagttatttaaatttatttaaaatatttac
Oxyopes_sertatoides       tcgtctttctgttatataaaaggctttttacttttaagataattttaatatttaaattaaagaaataattttaagtgttaaatcttttgttctagtctttaattaaaagacaaatgattatgctaccttagcacaagcggctattcaatttcattgagcagattttactattaattatgattaatagaaatgtttttgttaaacagtcattaaatat-atgagttattgtaatttatttaaataatttac
Oxyopes_sertatus          tcgtctttctgttatataaaaggctttttacttttaagataattttaatatttaaattaaagaaataattttaagtgttaaatcttttgttctagtctttaattaaaagacaaatgattatgctaccttagcacaagcggctattcaatttcattgagcagattttactattaattatgattaatagaaatgtttttgttaaacagtcattaaatat-atgagttattgtaatttatttaaataatttac
Oxyopes_striagatus        tcgtctttctacttaataaaagtctttttacttttaagataattttaatatttaagttgaagaaataattttaaatgtaaaatcttttgttctagtctttaattaaaagacaaatgattatgctaccttagcacaagcggctatttaatttcattgagcagatattactattaataataa-taatagaaatgtttttgttaaacagtcattaaatat-ataagttcttttaatttatttaaaaaatttac
Oxyopes_sushilae          tcgtctttctatttaataaaagtctttttacttttaagataattttaatatttaaattaaagaaataattttaaatgtaaaatcttttattctagtctttaattaaaagacaaatgattatgctaccttagcacaagcggctatttaatttcattgagcagattttactattaattataa-taatagaaatgtttttgttaaacagtcattaaatat-atgagttctttaaatttatttaaataatttac
Oxytate_striatipes        tcgtctattttattaattaatgtttttttacattaaaaataattttaattaataattttaagaaatttatttaaatgtaaattcttttgttctagtcttaaattaaaagacaaatgattatgctaccttagcactagcggctatttaatttcattgagcaga-tgtattattaataatttctaataacaatgtttttgatatacagtcattaaatatgacgagtttttaaaaattaattggaatttttac
Pardosa_pusiola           tcgtctttcttttttaaagttgtttttttacaactaaaataatttaaataattttttataaaaaattaattgagatgtaaagtcttttgttctagtctttaattaaaagacaaattattatgctaccttagcacaagcggctatttaatttcattgagcagactttattattaattatctctaataaaaatgtttttgttaaacagtcactcaatacgatgagtttttaataaaaatataattagtttac
Peucetia_latikae          tcgtctttcttttgtataaacgtctttttacgtttaagagagtttaaaagatttattaaaataaataaactaaaaagttaggtcttttgttctagtctttaattaaaagacaaattattatgctaccttagcactagcggctatttaaattcattgagcagactttactattaataatttctaataaaaatgtttttgttaaacagtcatttagtttgttgagttcatattaataatttaaatagtttac
Phanuelus_gladstone       tcgtctttcttttatataaatgtctttttacatttaagagaagtttaag-tttaaattattaagataaatttaaatgttaaatcttttgttctagtcttcaattaaaagacgaatgattatgctaccttagcacgagcggctctttaaaatcagtgagcagatcttactataaatgacagcttatagagatgtttttgataaacattcattaaattagttgaattatattaatttatataataaatctaa
Wadicosa_fidelis          tcgtctttctttttaaaaattgtttttttacaattaaaataatttaaataattttttaaaaaaaatctattgagatgttaagtcttttgttctagtctttaattaaaagacaaatgattatgctaccttagcacaagcggctatttaatttcattgagcagactttattattaattaattctaataaaaatgtttttgttaaacagtcactcaatttgatgagtttttattaaaaatattattagtttac

Alopecosa_cursor          ttattttatcattgttatttatgatgatatttttaaaaatagtgttatttagttgttagactttttaaatactataagttttaatttttaaaagagaattaaatttaatttgtaaattgttttacaaagttttgtacaagttgttttcttctttttaaaccagatataa-tatatacggtaaatgtttgatttctattaataattttaatagtttttgtaataaaaattattatgattaatagatcatat
Arctosa_tanakai           ttattttttcattgtaaaatgtttaaaaagatttaagaataatataatttagttataaaacttttttaatactttaaatacttttttttaaaaaagtaataaatggattttgtaatttattttacaaaatttttttgaatttatttttttcttcttaaaccagatattactatatacgaaaaatgtataatttctattaaaaatttctttcttttttgaaataaaatttattaaaattaatagatcatat
Cheliceroides_longipalpis taataatatcattatt-aatatttaataaaatatttctattattttttatagtttttgtactatgtgaacactattatttctaaattaagaattatggaaataattatattatatattattatataatatattaataaattttttttctttatagaaaaccagatataaatatattcggataacgtttaataactattattaatttaattatattatgaaacattaattttaaaaaataatagatcatat
Dolomedes_angustivirgatus ttattttatcattgtttaaagagaaaaataatattaaaatattgtaattaagtttttatactttatagatactgtaaatctttattttaagtaaatgaataaatatataaagtaaattatattacaaaatttgtatgaaattgttttctttttttaatactagatattattatatacgaaaaatgtatagtttctattattaattttaatagtttttgaaaaaagaataataagatttaatagatcatat
Ebrechtella_tricuspidata  taattttttcattatttttaaagaataggaata----tatataataaaatggtatttatacgttatagaaactgtaaatctttttttttttttttt-tctttacggttattataaattatactataataatttttgtaaatttcttttttttattactaccagatattatcatgtacga-aaacgtttaatttctaaatatttttttattaattttttaaataattattagtaatatatttagatcacat
Epeus_alboguttatus        ttataaatttattattaaatatttattaaaatgttctaataatataatatagttattaaactatataaatactattaatatttatttaataaaaaatgtaatataaaatgtatatgttataatatatattatatattatatta-tttctttttagaaaaccagatattattatattcga-taacgtttaattactattaataattttatttaatattgaaatatttaatagaatataaaatagatcatat
Halocosa_hatanensis       ttattttattattataatttgtttaaagttttgttaaaatattaatatttagttattaaactttatagatactataattcttgatttaaatttaactataaaatttatttagaaaattatttttctaaaaatgtataaattttatttctttttttaaaaccagatataattatatacgaataatgtttaatttctattaatagttttaatgttttttgaaataaaaattaataagattaatagatcatat
Hamataliwa_aurita         ttattttattattattatattttaagggagatattttattaataaaatttagttattaaactgtttggatattttaacttcttaattattttttaaaaataaatttttattataatttatattataatatataaataagtata-tttattattaaaataccagatatatttttaaacgaataacgtttaatttcaattaatattttaaataatttttgtaataaa-attataaaaattaatagatcttaa
Heriaeus_mellotteei       taattttattatttttaataataaagga------aataatatagttttatagtttcaacacaatatgaaaacttttatttctttttttttttttttaaggaaattattattataaattatattataataaattgtttaaattctttttttttattataaccagatattattatgtacga-aaacgtttaatttctactagtttttattttaatttatgaaataattaatagtaaatttagtagatcacat
Lycosa_grahami            ttattttatcattatagttttatataaatttttaaaaagtattataatttagttgttaaacttttaggatactataagtctttatttttgaaagtatgataaatttattttgtaacttgttttacgaaactttatttaagttgtttctttcttttt-aaccagatataa-tatatacgt-aaatgtttaatttctattaataattttaataatttttgaaataaatattattaaaattaatagatcatat
Oxyopes_bianatinus        ttattttattatttttgtgaaattgaaataatattttattattatagtttagttattaaactatttgaatattataatttctttatttgtaaaaatttttaaattttatttgtattttattatacaaaaattattataatata-attatttataaaataccagatatcattttaatcgaataacgtttaatttccattaaattttaagtttatttatgtaataaa-taagttagatttaatagattttaa
Oxyopes_javanus           ttattttattatttttatattataaaaatgatattttaatagtatagtttagttattaaactatttgaatattataatttctatatttgtaagtatttttaaattttatttgtaatttgttttacaataattattttaatatg-tttttttataaaataccagatattattttaatcggataacgtttaatttcaatttaatattgtatttattcgtataatgag-tttgtaatattaaatagatcttaa
Oxyopes_licenti           ttattttatcatttttatataataaagatgatattttattagtagagtttagttattaaactgtttgaatattataatttctatatttagttttataaataaacttttaatgtaatttatcttacaaaaattatattaatata-attttttataaaataccagatattaatttaatcgaataacgtttaatttcaatttaacttttaa-aagttcatataatgag-tttataaaattaaatagatcttaa
Oxyopes_sertatoides       ttattttattatttttatattattaaaatgatattttaatagtatagtttagttattaaactatttgaatattataatttctatatttgtaagtatttttaaattttatttgtaatttgttttacaaaaattattttaatata-tttttttataaaataccagatattattttaatcgaataacgtctaatttcgattgaatattataattattcatataatgaa-tttataatattaaatagatcttaa
Oxyopes_sertatus          ttattttattatttttatattattaaaatgatattttaatagtatagtttagttattaaactatttgaatattataatttctatatttgtaagtatttttaaattttatttgtaatttgttttacaaaaattattttaatata-tttttttataaaataccagatattattttaatcgaataacgtctaatttcgattgaatattataattattcatataatgaa-tttataatattaaatagatcttaa
Oxyopes_striagatus        ttattttattatttttatattatataaatggtattttattaatatagtttagttattaaactatttgaatattataatttctttattttaataattttttaaatttaattagtaatttattttacgaaaattattttaatatt-atttttaataaaataccagatattaatttaatcgaataacgtttaatttcaattaaactttaaatttattcatgtaatgaa-tttattaagtttaatagatcttaa
Oxyopes_sushilae          ttattatattatttttatattatataaatgatattttattagtatagtttagttattaaactatttgaatattataatttctttatttaaaaaaatttttaaatttaatttgtaatttattttacaaagattattataatatt-attttttataaaataccagatattaatttaatcgaataacgtttaatttcaattaaattttaattttattcatataatgaa-tttattaaatttaatagatcttaa
Oxytate_striatipes        ttattttattattatt-------aaaataaatagaataatatattaatatggttttaatactttttagatactgtaattcttttttttttttttttttttgaataaatattataaattatattataatattttatttaaattctttttttttattataaccagatataattatgtacga-aagcgtttaatttctatataaatttttattaattattgaaataattaatattattttatatagatcacat
Pardosa_pusiola           ttattttatcattatatttttatataagggttttaagaatatgaaaatttagttactatactttttaaatactataagtttttattttattttaagttttaaatttatttaataagttgttttattaaattttatttaagttgttttctttttcttaaaccagatataa-tatatacga-agatgtttaatttctattaatagttttaataattattgaaataaatattataaagattaatagatcatat
Peucetia_latikae          ttgttttattattaattaatttgtaaggttttatttcaataataatatttagtttwtatactattaagaaactattattcttgagtttaaataaagggtgaaattttatatataatttgttttatatatatttattaaaaatt-tgtgtttttgaaaaaccagatatcattaaaaacgtataatgtttaatttctataaaaaattgtaataatttatgtaataaatattattataatttatagatctttt
Phanuelus_gladstone       taataataatattatttaataattatagtattattttaatagaagaataaagtttttaaactatatagatactgttattcttttattaagtttgattactttattatttttatatattataatataaaatattattgatttta-tttctttttaaaaaactagatatcatcatattcgtataatgtttaattactattatttattataataaatattattacatatattgttatgaataatagatcatat
Wadicosa_fidelis          ttatattatcattatatttttatataatatttttaaaaatattataatttagttattatactttttaaataccataagtttttaatttagtttaaattttaaattaatttaataaattattttattaaattttaataaaattgtttttttctttttaaaccagatataa-tatatacga-aaatgtttaatttctattaataattttaataatttttgaaataaatattataaatattaatagatcatat

Alopecosa_cursor          aatttcgggattaatgtttaaagattaaataaatcctgataccaaaggaacataatttttcttatgaaaaagt-ataactccttttcagtttttatgtaaattgaatttgttttctgtttttgatcctacttcatatttagggttgaatttaaattggttgattatattaattatttttatatattttcctgtgaagtattatgttttggagagaggtatattgaaaatatataaattattatttttttc
Arctosa_tanakai           agtttcgggaggttaggtt--ttttttgaaaaatcctgatactaaaggaacattaattttctttaaaaaaatttattattccttttctgttattattaaaattgaatttgttttctgtttttgatcctacttcttactttaatataaatttaaattgaattattataatggttatttttatgtattttccattaaaatattatttaatagagagcggagttataattgtttgtaaaatgatttttttttc
Cheliceroides_longipalpis attttcgggaaaatttataaaatatttgaaatttcctgatacaaaaggaaagaattatattctttgtaaaaataatattaatttttcaattttttgtaaaattaagattattttcagtgtttgatcctacttctttttttggaatttcttttaattgaattattattttaatattaataataattattcctactaaatattatattattaatagaggaatgtttatattatttaaaattatttatataag
Dolomedes_angustivirgatus aatttcgagatttatatttaatatttagataaatcctgatactaaaggaattgtataattctattgaaaagatatattttccttttcagtttttattttaattaaatcttttttctgtatttgatcctacttcttattttggtttgtctttaaattgattaattcttgttattatttttttgttttttccagtgaaatattacttaatagagagagggttaattaaggtttttaaaattttatttattca
Ebrechtella_tricuspidata  gatttcgggaattattttaaaggattggaaaaatcctgatactaaaggaaatttgtagttcttttcttttattaatacacccttttcagttagtatttttattaagtttattttcggtttttgatccttcttcttatttttcttttaagttaaattgaattattttgtttttggttataatgtttttcccttttaagtattttttggtagagagaggcacgtttaaaatatttaaaattatttttttaag
Epeus_alboguttatus        aatttcgggaa--tttaatatataattaaattttcctgatactaaaggataataata-ttctattaaataataatatattacttaacagtatttaatataattaagtttattttcggtttttgatcctacttcttattttggattatcaattaattgatgaattatgatttttgttattttaattattccatctaaatattatataatagaaagaggaatttttttaatatttaaagctatatttgtggg
Halocosa_hatanensis       aatttcgggaaattaaatataatatttaataaatcctgatactaaaggaaagatgattttctatgaaaaaatttatttttccttttcagtttttataaaaattaaatttattttctgtatttgatcctacttcttattttggaattaatttaaattgattaattttaataattatttttataatatttcctttaaaatattatttaatagaaagaggattaataaaaatatataaaatattttttatgtc
Hamataliwa_aurita         aaattcgggatgaatattttataaattaataaatcttgatacaaaaggaacaaaatatttctttttaaaaattaattattccttttcagtaaatattttaattaaatttattttctgtttttgatcctacttcttattttagattttctttaaattgattaattatttttttaatttttatatattttcctattaaatattatttagttgaaagaggattaagaataatgtttaaaattttatttataga
Heriaeus_mellotteei       aatttcgggaattattttatagggtttgataaatcctgatactaaaggaacattatatttcttttgtaaagttttattatccttttcagtttttgttaaaattaagtcttttttctgtttttgatccttcttcttattttgggttaggtttaaattgaattattttaattatagtattaatatatttcccttttaagttttatttaattgaaagaggagtaattagagtttttaaaattctttttgtaag
Lycosa_grahami            attttcgggaaatatttctcttgattagataaatcctgatactaaaggaacatagtttttctatataaaaatt-tgttttccttttcagtttgcataaaaattgaatttgttttctgtttttgatcctacttcatattttggattgaatttaaattgagttgttttgttgattatctttttatattttcctgtgaagtattatattttgggaagaggaatattaaatatatataaaatgctgtttttttc
Oxyopes_bianatinus        aatttcgggagtagttttttattaataaataaatcctgatactaaaggaacaatataattctacaataaagtttatatctccttttcagttttaatttttattaagtttattttcagtatttgatccaacttcttattttggtttaagattaaattggttaattgtttttataattttattatattttcccatgaaattttatttaattgaaagtgggttagtattaatttttaaaattttatttgtaag
Oxyopes_javanus           aatttcgggaattattttttttgaattaataaatcctgatactaaaggaatataataattctttgaaaaagtttattgttccttttcagttttagtttttattaagtttattttcagtatttgatcctacttcttattttggtttgagattaaattgattaattgtttttataattttattatattttcctataaagttttatttgattgaaagtggattaatgttgatttttaaaattttatttgttag
Oxyopes_licenti           aatttcgggaataattatttttgaataaataaatcctgatactaaaggaataatatatttctttgaaaaatttttattttccttttcagtttttattttaat-----ttattttcagtatttgatccaacttcttattttggtataagattaaattgattaattgtttttataattttattatattttcctataaagttttatttaattgaaagtggattaatatctatttttaaaattttatttataag
Oxyopes_sertatoides       aatttcgggaattattttttttgaattaatagatcctgatactaaaggaatattataattctttgaaaaagtttatttttccttttcagtttaaatttttattaagtttattttcggtatttgatcctacttcttattttggcttaagatttaattgattaattgtttttataattttattgtattttcctataaagttttatttaattgaaagtggattaatattaatttttaaaattttatttgttag
Oxyopes_sertatus          aatttcgggaattattttttttgaattaatagatcctgatactaaaggaatattataattctttgaaaaagtttatttttccttttcagtttaaatttttat-----ttattttcggtatttgatcctacttcttattttggcttaagattaaattgattaattgtttttataattttattgtattttcctataaagttttatttaattgaaagtggattaatattaatttttaaaattttatttgttag
Oxyopes_striagatus        aatttcgggaattattttttttgaattaataaatcctgatactaaaggaatataataattctatgaaaaagtttaaatttccttttcagttataatttttattaagtttattttcggtatttgatccaacttcttattttggtattagattgaattgattaattatttttgtaattttattatattttccaataaaatactatttaattgaaagtggattaatattagtctttaaaattttatttataag
Oxyopes_sushilae          aatttcgggaattattttttttaatttaataaatcctgatactaaaggaatataataattctatataaaagtttaatattccttttcagttttaaatttatttaagtttattttcagtatttgatccaacttcttattttggtttaagattaaattgattgattatttttataattttattatattttcctataaaattttatttaattgaaagtaaattaatgttgatttttaaaattttatttgtaag
Oxytate_striatipes        aatttcgggattttatttattatattaaataaatcctgatactaaaggaacattatttttcttttaaaaaatttttatatccttttcagtttttaaatgaattaaatcttttttcagtttttgatccttcttcttattatggaataagattgaattgatttattttaatattaatttttctgtttttcccttttaaatattatttaatggagagaggaattatattaatatttaaggtattatttatagg
Pardosa_pusiola           aatttcgggatggatttttagataattgataaatcctgatactaaaggaacattacttttcttttaaaaaattattaattccttttcagtttttataaaaattaaatttgttttctgtttttgatcctacttcgtattttggaattaacttaaattgaataattatgttaattgtatttatgtattttcctatgaagtattatttaatagaaagaggagtattaagagtatataaaatattttttatatc
Peucetia_latikae          aatttcgggaatgatttaaaaaaattaaataaatcctgatactaaaggaatatttaagtttctataaaatttttatatatccttttcagtttatgtaaaatt-----ttattttctgtatttgatccaacttcttattttggtttatctttgaattgagttattattataatagtatttatattttatccagtaaaatattatttagtagaaagaaagttattaatagtttttcagattttatttgttca
Phanuelus_gladstone       gatttcgagatttttaaatatattttaattatttcctgatactaaaggaatttgataattcttatataaaatagttgtagtcttttcagattttaatgaaatttaatttgttttcagtttttgatccaacttcttattttggattgtctattaattgaattattatattaattgtttttatattagttcctatgaggtactatttaattgatagtggattttttttaatgtttaaatctatatttcttgg
Wadicosa_fidelis          aatttcgggatgattttttttaaaattgataaatcctgataccaaaggaacatgatttttctttttaataattatatataccttttcagttttaatataaattaaatttgttttctgtatttgaccctacttcatattttggtattaatttaaattgagtaattatattaattgtatttatattttttcctataaagtattatttagtagagagaggcttattaagaatatataaaacattatttatatc

Alopecosa_cursor          tgttagaaaggtttttaaggaagtttcttttcctaattatttagctttaaattttttatgtgtaatgacttttatgtatttagtttttagaaatatattaggtttatttccttttatttttactagaacagctcatcctgtaattacattaggtttaggtttggtattgtgaatatctttttttttaataggattttcttgtaagtttaaggaaagatgtgctcatttagttccagagggaagtcctttt
Arctosa_tanakai           tgtaagaaaagtatttaaggaagtatcatttcctaaccatctagctttaaattttttatgtgtaataacttttatttatttaatattgagaaatttattaggattatttccttttatttttacttctacagctcatcctataattacattaggattaggtgttgtaatatgactatcttttttttcaataggatttttatataaatttaaagaaagttgtgctcatttagtaccggaaggaagacctttt
Cheliceroides_longipalpis agttagaaaaatattttatgaagtttcttttcctaattatattgctttaaattttgtttgtgttattttttttgtatatgtaatattgagaaatttaattggattatttccttttgtttttactataacagctcatccatgtattacattaggtataggattagtaatatgaatatctttttttttaataggatgatctaaaaattttttatttagagcagctcatttagttcctattggaagtcctata
Dolomedes_angustivirgatus agtaagaaaagtatttaaagaggtttcttttcctaatcatttagctttgaattttatttgtgtaataacttttatatatctagtggtgagaaatttattaggattatttccttttatttttactagaacagctcatccttttattactttaggatttggagttgtattttggttatcgttttttttaataggtttttcttgtaattttaaaaatagttgtgctcatttagtacctgaaggtagacctttt
Ebrechtella_tricuspidata  agtaagaaaagtatttaaggatgtttctattcctaatcatatagcgcttaattttttatgtgtcataacctttttatatttaataataagaaatcttttaggattatttcctttcatctttacaggtacagctcatcctataataactttaggaattggattagttatatgaatatctttttttttaataggattttttaaaaattttaaaataagatgcgctcatttagttcccgaaggaagaccttta
Epeus_alboguttatus        agtaagaaaagtatttcaagagatttcatatcctaattatatagctttaaattttgtatgtgtaataacttttatgtacttaattttaagaaatattatagggttatttccttttatttttactagaacggctcatccttatgttacactgggaataggattggttttatgaatatcattctttattataggatgaggtaaaggatttaaaaatagtgctgctcatttagttcctgtgggaagacctttg
Halocosa_hatanensis       tttaagaaaagtttttaaagaagtatcttttccagatcatttagctttgaattttttatgtgtaataacttttttatatttagttttaagaaattttttaggtttatttccttttatttttactagaactgctcatcctattattactttaggtttaggagtagtaatatgattatctttttttttaataggatttttatgtaaatttaaggaaagatgtgctcatttagttcctgaaggaagtcctatt
Hamataliwa_aurita         agtaagaaaagtatttaaagaagtttctattcctaatcatttagctttaaattttttatctgtaataacatttttgtatttagtatttagaaatgtattgggattattcccttttgtatttacaagaatagctcatcctttaattactttaggattaggggttgttttttggttatctttttttttaataggattttcatttaattttaaaaatagatgtgctcatttagttcctgaaggaagacctata
Heriaeus_mellotteei       agtaagaaaggtgtttaaggatgtttctattcctaatcatttagcagttaattttttatgtgtaataacttttatatatttagtaatagtaaatttattaggaatgtttccttttgtttttacaggaactgctcatcctttaattactttaggattaggattagttatatggatgtcttttttttcaatagggtttattaagaattttaaaataagatgtgctcatttggttccagaaggaagtccttta
Lycosa_grahami            tgtaagaagggtttttagggaggtttcttttcctaattatttggctttaaattttttatgtgtgatgacttttatatatttggtgttgagaaattttttaggattgtttccttttgtttttacggggactgctcatcctgtaattacgttagggttaggattggtgttttgattgtccttttttttaatgggatttatttgtaagtttaaggaaagatgtgctcatttagttcctgagggaagtcctttt
Oxyopes_bianatinus        agtaagtaaggtttttaaggaagtttctgttccaaatcatatagcattaaattttctatgtataataacatttatatatttagtttttagaaatatattaggattattcccatttatttttactataacagctcacccattaattacgttaggattaggaattattttttgattatcattttttttaataggattttcatttagatttaaaaatagatgtgctcatctagtaccagaaggaagaccaata
Oxyopes_javanus           agtaagtaaggtttttaaggaagtttctgtcccaaatcatatagcattaaattttttatgtgtaataacgtttatatatttagtatttagaaatatattaggtttatttccatttatttttactataacagctcacccactaattacattaggattaggggttgtcttttgattgtcattttttttaataggattttcgtttagatttaaaaatagatgtgctcatttagtaccagaaggtagtcctatg
Oxyopes_licenti           agtaagaaaagtttttaaagaagtttcaattccaaatcatatagcgttgaattttttatgtgtaataacatttatttatttagtttttagaaatatattaggattatttccatttatttttactataacagctcatcctttaattacattaggattaggagttgttttttgaatatcattttttttaataggattttcgtttagttttaaaaatagatgtgctcatctagttccagaaggaagtcctata
Oxyopes_sertatoides       agtaagtaaggtttttaaagaagtttctattccaaatcatatagcattaaattttttatgtgtaataacgtttatatatttagtgtttagtaatatactaggtttatttccatttatttttactataacggctcatccattaattacattaggattaggagttgttttttggttgtcattttttttaataggattttcgtttagatttaaaaatagatgtgctcatctagtaccagaaggtagtcctata
Oxyopes_sertatus          agtaagtaaggtttttaaagaagtttctattccaaatcatatagcattaaattttttatgtgtaataacgtttatatatttagtgtttagtaatatactaggtttatttccatttatttttactataacggctcatccattaattacattaggattaggagttgttttttggttgtcattttttttaataggattttcatttagatttaaaaatagatgtgctcatctagtaccagaaggtagtcctata
Oxyopes_striagatus        agtaagtaaggtttttaaggaagtttctatacctaatcatatagcactaaattttttatgtgtaataacgtttatatatttagtttttagaaatatattaggattatttccatttatttttactataacagctcatcctttaattacattaggattaggagttgttttttgattatcattttttttaataggattttcatttagttttaaaaatagatgtgcccatttagtaccagaaggaagacctata
Oxyopes_sushilae          agtaagaaaagtttttaaagaaatttctattccaaatcatatagcattaaattttttatgtgtaataacatttatgtatttagtttttagaaatatattaggattatttccatttatttttactataacagctcatcctttaattacattaggattaggaattgttttttgattatcattttttttaataggattttcatttagttttaaaaatagatgtgctcatttggttcctgaaggaagacctata
Oxytate_striatipes        ggtaagtaaggtttttaaagatgtatctgttcctaatcatttagctgttaattttttatgtgtaacaactttttgttatttaataatgagaaatttactaggcttatttccttttatttttactggaacggctcatcctataattactttaggattaggattagttatatgaatatcattttttattataggatttataaaaaattttaaaatgagatgtgctcatttggtaccagaaggaagtccttta
Pardosa_pusiola           agtgagaaaggtttttaaggaagtttcttttcctaattatttagctttaaattttttatgtgtaataacttttatatatttatttttaagaaatttattagggttatttccttttatttttactagaacagctcatcctgtgattacgttaggtttaggattagtattttgaatgtctttttttttaataggttttacttgtaaatttaaggaaagatgtgctcatttagttccagaaggaagacctttt
Peucetia_latikae          agttagaaaggtgtttaaggatgtttctatccctaatcatttagcattgaattttgtttgtgtaataacttttatttacttagttttaagaaatttattaggattgtttcctttcgtttttactagtacagctcatcctgttattactttaggattaggatttattttatgattttctttttttttaataggattttcttttaattttaaagaaagatgtgctcatttggttccggaaggaagtccatta
Phanuelus_gladstone       ggttagaaaggtatttaaggaagtttcttttcctaattatgtggctttgaattttgtttgtgtaataacttttatttatttggttttaagaaatttaatgggtttgtttccttttgtttttactagtacagctcatttatatattacattaggtatagggctggttatatgaatatctttttttttaataggttgaattaaaggatttaggattagagcggctcatttagttcctaatggaagtccttta
Wadicosa_fidelis          ggtaagaaaagtttttaaggaagtttcttttcctaattatttagctttaaattttttatgtgttataacttttatatatttgtttttaagtaacttattaggattgtttccttttatttttactagaacagctcatccgtttattacattaggtttaggattagtattttgaatatctttttttttaataggatttacttgtaaatttaaggagagatgtgctcacttagttccggaaggtagacctttt

Alopecosa_cursor          atattatcgccgttaatagtaataattgaaagagtaagacatttgattcgtccttttactttatctattcggttagctgctaatataatggcgggacatttaattattggattattatctagagtaagaataattagattatttggattttttggatctttaatattacaaaatatattgtttattttagagtttggtgtgacggtaattcaaggatttgtatttagaattttattattattatatgctt
Arctosa_tanakai           attttatctcctttaatagtattaattgaaagagtaagccacttaattcgtccttttactttatctattcgattagcagccaatataatagctggacatttaattgttggcctgttatctagagttagaataattagagtttttggatttttaggatctttaattttacaaaatattttatttgttttagaaattggtgtggctattattcaaggatttgtatttagaattttattattgctttatgctt
Cheliceroides_longipalpis ggattagctcctttaatagtattaattgaaagagttagacatttaattcgtccttttactttatctattcgtttagctgctaatataatagcaggtcatttaattattggattattatctagaattagaataattagtatattaggattttatacttctttattatttcaaagattattattaatattagaatttggagtagcaattattcaaggatttgtatttagaattttattattattatatgcat
Dolomedes_angustivirgatus tttctttcccctttaatagtattaattgaaagagtgagtcatttaattcgaccatttactttatctattcgattagcagctaatataatagctggtcatttaattattggtttattatctagaattagattaattagtgttatagggttttttagttctttattattacaaaatgttttatttgtattagaatttggtgtaacagttattcaaggttttgtatttagaattttattattgttatatgctt
Ebrechtella_tricuspidata  atactttcacctttaatagtattaattgagagagttagtcatttaattcgtccttttacattatctattcggttagctgctaatataatagctggtcatttaattattgggttactttcaagagttagaataattggaatttttggttttataggatctattatattacaaaatgtattgttagtgttggaatttggtgtagcaattattcaagggtttgtttttagaattttaatattattatatgctt
Epeus_alboguttatus        atattagctcctttaatagtattaattgaaagagttagacatctaattcgtccttttacattatctattcgtttagcagcaaatataatagctggacatttaattattggattattatctagaattagaataattagattattaggattttctatttctttaatgttacaaagtatactattagtattagaatttggagtagctattattcaaggctttgtttttagaattctattattattatatgctt
Halocosa_hatanensis       tttttatctcctttaatagtattaattgaaagagtaagtcatttaattcgtccttttactttatctattcgattagcggctaatataatagcaggtcatttaattattggattattatcaagaattagaagtttaagaatattaggatttataagttctttaattttacaaaatattttaataatattggagtttgctgttacagtaattcaagggtttgtatttagaattttattattgttatatgctt
Hamataliwa_aurita         atattagctcctttaatagtattaattgaaagaattagtcatttaattcgaccttttactctttcaattcgattagcagctaatataatagctggtcatttaattataggtttactttctagtattagattaattagaatttttggtactatcgggtctttaattttacaaaatattttattattattagaatttggtgtagctattattcaaggatttgtttttagaattttattattactttatgctt
Heriaeus_mellotteei       gctttatctcctttaatagttattattgaaagaattagccatcttattcgtccttttactttatcggtgcggttggctgctaatataatagctggacatttaattattgggttattatcaagaattagattagttagtttttttggattttttggttctcttattttgcagaatattttattaattttagaatttggtgtagctgtaattcagggatttgtatttagaattttattattattatatgcct
Lycosa_grahami            gtattatcacctttgatagtattaattgaaagagtgagacatttaattcgtccttttactttatctattcgtttagctgctaatataatggctggtcatttgattattggtttgttatctagtattagaataattggtttatttggattcgtaggttctttaatgttacaaagtactttgtttattttggaatttggtgttactattattcagggatttgtatttagaattctgttgctattgtatgctt
Oxyopes_bianatinus        attttagctcctttaatagtattaattgaaagaattagtcatttaattcgaccttttaccctttctattcgattagcggctaatataatagcggggcatttaattataggtttattatctagaattagaataattaatatagttggttttattagatctttaattttacaaaatattcttttattattagaatttggggtgacgattattcaaggatttgtttttagaattttactattattatatgcgt
Oxyopes_javanus           gttttagctcctttaatagtattaattgaaagaattagacatttaattcggccttttactctttctattcggttagcagctaatatgatagcaggtcatttaattataggattattatctagaattagaataattagtgtatttggttttactagatctttaattttacaaaacattcttttggtattagaatttggggtaacggttattcaaggatttgtttttagaattttattattattatatgcat
Oxyopes_licenti           attttagctcctttaatagtattaattgaaagaattagtcatttaattcgaccttttacactttctattcgattagctgctaatataatggcaggacatttaattataggattattatctagaattagaatagtaagtgtaattggttttgttagatctttaattttacaaaatattcttttaatcttagaatttggagttacagttattcaaggatttgtatttagaattttattgttattatacgcgt
Oxyopes_sertatoides       gttttagctcctttaatagtattaattgagagaatcagtcatttaattcgaccttttactctttctattcgattagcggctaatataatggcgggccatttaattataggattattatctagaattagaatgattagtgtatttggttttactagatctttaattttacaaaatattcttttggtgttagaatttggagtaacagttattcaaggatttgtttttagaattttattattattatatgcat
Oxyopes_sertatus          gttttagctcctttaatagtattaattgagagaatcagtcatttaattcgaccttttactctttctattcgattagcggctaatataatggcgggccatttaattataggattattatctagaattagaatgattagtgtatttggttttactagatctttaattttacaaaatattcttttggtgttagaatttggagtaacagttattcaaggatttgtttttagaattttattattattatatgcat
Oxyopes_striagatus        attttagctcctttaatagtattaattgaaagaattagtcatttaattcgaccttttactctttctattcggttggctgctaatataatagcaggccatttaattataggtttattatctagaattagaataattagtgtaattggttttactagatctttaattttacaaaatattcttttagtgttagagtttggggtaacggttattcaaggatttgtttttagaattttattattattatatgcat
Oxyopes_sushilae          atattagcccctttaatagtattaattgaaagaattagtcatttaattcgaccttttactctttctattcggttagcagctaatataatagcaggtcatttgattataggtttactatctagaattagcataattaatataattggttttactagatctttaattttacaaaatattcttttagtattagaatttggagtaactattattcaaggatttgtttttagaattttattattattatatgcat
Oxytate_striatipes        atattatctcctttaatagttttaattgaaagaattagtcatattattcgaccttttactttatctattcgattagcagctaatataatagcaggtcatttgattattggtttattatctagaattagtttgattagtttttttggtttttttggatctttaattcttcaaaatattttattaattttagaatttggtgttgctgttattcagggttttgtttttagaattttattgttattatatgctt
Pardosa_pusiola           ttattatctccattaatagtaatgattgaaagagtgagtcatttaattcgcccttttactttgtcaattcgattagcagctaatataatagcgggtcatttaattattgggttattatcaagaattagaataattggagtatttggattttttagttctttattattacaaaatatattgtttgtattagaatttggtgtaagtgtaattcaaggatttgtatttagaattctattattattatatgctt
Peucetia_latikae          gtattatctcctttaatagtattaattgaaagaattagacatttaattcgtccttttactttatctattcgtttagctgcaaatataatggcaggtcatttaattattggtttattgtcaagtattagaatgattaatttgtttggtatatttagttcattaattttacaaaatattttattaattttggaatttggtgtaacggtgattcaaggatttgtgtttagaattttattattgttatatgctt
Phanuelus_gladstone       ttgttagctcctataatagtattaattgagagtgtaagacatttaattcgtccttttactttatcagttcgattagctgctaatataatagctggtcatttgattattggtttattatctagagttagattatatagaatattaggtttttcaatatctttattatttcaaagtatattattagtattagagtttggtgtagctattattcagggatttgtatttagaattttattattgttatatgctt
Wadicosa_fidelis          ttattatctcctttaatagtaataattgaaagagtaagacatttaattcgtccttttactttatccattcgattagcagctaatataatagcaggacatttaattattggtttgttatctagaattagaataattagtgtatttggtttttttggttctttattattacaaaatatgttatttgtattagaatttggtgtaagaattattcagggatttgtatttagaattttattattattgtatgctt

Alopecosa_cursor          tagaatattattaaatacctttctattgggtaaattctgtgtttataattttatatgtaatgataactttaatttttttttacttttataatgggtttatatgataattgtcgacatggggatcgattttatttcaaaatggagtttcttctgtaatagaacatttgattttttttcatgatcatattataattgttataattataattataattatagtagggtatgtattaattaattcttgtattaa
Arctosa_tanakai           tggaatattattaaataccacttttttgaattaattcagtattcataattctttttattttattaactttatttgttttttatttttataataattttatatgataattgccaacttgaggttcaattctttttcaaaatagagtttcatctgtgatggaacatttaattttttttcatgatcatattataattattataattataattataataatagtagggtatattcttatgaattcttgtgttaa
Cheliceroides_longipalpis tagattattattaaatacctttaatatgagtatattctgtgtttgtagtaattatattaataattttaattatagatttatattattataataaatatatatgataattgccggtatgaggttctttatattttcaggatggagtttctgctattatagaatatttaattttttttcatgattatactatagtaattatagttagtgtaataataatagtgggttatatattaattagatcatgtattaa
Dolomedes_angustivirgatus tagaatattattaaatacctttttattgaattaattctgttttcatagtttttatagtaatatttactcttgtaattttttattacttaaacaatttaatatgataattgccaacttgaggttcaattttatttcaaaatagagtttctccagtaatagaacatttaattttttttcatgatcatattataatagtaataattataattatagtaatagtaggttatgtattagttaactcttgtattaa
Ebrechtella_tricuspidata  tagaatattattaaatacctctaatatgaattttatcaagtattataatttttttagttttgtttgtttttttaaatctattttttatcaatttagtaaaatgataattgcctacttgaggaagattattatttcaaaatagagtttcttctgttatagaacagttgattttttttcatgaccatgtaatagtagtaataattataattatggttatagttggttatattttagtaaattgttgtgttgg
Epeus_alboguttatus        tagaatattattaaatacctttaatatgaattatatcattaatgataaatttatttttaatatttatattagtggatatatatttttatataataataaaatgataattgcctatatgaggagctttatattttcaggatggtgtatctcctgtaatagaacatttaattttttttcatgattacactatggtaattataattatagtaatatttttagttggatatatattattaggttcatattatat
Halocosa_hatanensis       tagaatattattaaatacctttttattgagtaaattcagtgtttatagttttttttattttaatgactttaattattttttatttttataatatatatatatgataattgccaacttgagggtcaattttatttcaaaatggagtttcttctgtaatagaacatttaattttttttcatgatcatattataattgtaataattataattatagtaatagtaggttatgtattaattaattcttgttataa
Hamataliwa_aurita         tagaatattattaaatacctttttattgaaaaaatagtgtatttatagtatttttattattaatagtattagtatttttttactattttaataaatttatatgataattgccgacttgggggacattattatttcaagatggagtatctccagtaatggagcatcttattttttttcatgatcatattgttatagtaataattataattataattatagtaggatatgttttaattaattcttgtttaag
Heriaeus_mellotteei       tagaatattattaaatacctttattgtgagtttgttctagaattatagttatttttttggttatagtaagtttagtattatattatattaataaaataatatgataattgccaacttgaggtgggttattatttcaaaacagtgtttcttcagttatagagcaattaattttttttcatgatcatgtaatagtagtaatagtaataattatggtaatggtaggttatattttagtaaattgttgtattgg
Lycosa_grahami            tggaatattattaaatacctttttattgagttaattctgtttttataattttttttattttagttactttagtgtttttttatttttataatagatttatatgataattgccaacttgaggatcaattttatttcaaaatggagtttcttctgttatagagcatttaattttttttcatgatcatattataattgttataattataattatagtgatagttggatatgtgttggttaattcttgtgttaa
Oxyopes_bianatinus        tagaatactattaaataccaatgttttgaaaaaattcaatttttatagggtttttgttattatcagtattaattattttctattttttaaatgaattttcatgataaatgccaacttgaagatctttattatttcaagacggagtttctccggtaatagaacatttaattttttttcatgatcatattataatagttatagttataattataattatagtaggatatgtattagttaattcttgttttaa
Oxyopes_javanus           tggaatattattaaataccgatgttttgaaaaagatctgtttttatgggttttatattattattagtaatggtaattttttatttttttaatgagtttttatgataattgccaacttgaagatctttattatttcaagatggagtttctccagtaatagaacatttaatttttttccatgatcatattataatagtaataattataattataatcatggtaggttatgtattagtaaattcttgttttaa
Oxyopes_licenti           taga----------atacctatattttgaaaaagttctattttaatgagttttatattattgttagttttaattattttttataattttaatgagtttatatgataattgccaacttgaagatctttattatttcaagatggggtttctccagtaatagagcatttaattttttttcatgatcatattataatagtaataattataattataattatagtgggttatgtacttgttaattcttgttttaa
Oxyopes_sertatoides       tagaatattattaaataccaatattttgaaaaagatctgtttttataggttttatattattattagtaatagtagtcttctatttttttaatgaatttttatgataattgccaacttgaagatctttgttgtttcaagatggagtttctccagtaatagaacatttaattttttttcatgatcatattataatagtaataattataattataattatggtagggtatgtattagtgaattcttgttttaa
Oxyopes_sertatus          tgga----------ataccaatattttgaaaaagatctgtttttataggttttatattattattagtaatagtagtcttctatttttttaatgaatttttatgataattgccaacttgaagatctttgttgtttcaagatggagtttctccagtaatagaacatttaattttttttcatgatcatattataatagtaataattataattataattatggtaggatatgtattagtgaattcttgttttaa
Oxyopes_striagatus        tagaatattattaaataccaatattttgaaaaaattctgtttttataggttttattttattaacagtattaatcattttttatttttttaatgaatttttatgataattgccaacttgaagatctttattatttcaagatggggtttctccagtaatagaacatttgattttttttcatgatcatattataatagtgataattataattataattatagtaggatatgtgttaattaattcttgtttaaa
Oxyopes_sushilae          tagaatattattaaataccaatattttgaaaaagttctgtttttataagttttattttattaatagtattagtacttttctttttttttaatgaattttcatgataattgccaacttgaagatctatattgtttcaaaatggggtttctccggtaatagaacatttaattttttttcatgatcatattataatagtaataattataattataattatagtaggatatgtgttaattaattcttgtttaaa
Oxytate_striatipes        tagaatattattaaatacctttaatatgaattttttctgttttaataattttattattaatattggtttttttgaatatatattttttatttttagttaaatgataattgccaacttgaagtagattattgtttcaaaatagtgtttcttcagttatggagcagttaattttttttcatgatcatattatagtagttatagtaatgattatagtaatagtaggatatattttaataaatagatgtttaac
Pardosa_pusiola           tagaatattattaaatacctttttattgaataaattctgtattaatagttttttttattttgattagtttattaattttatttttttttaataattttttatgataattgccaacttgaggatcaattttatttcaaaatggagtttcttctgttatagaacatttaattttttttcatgatcatattataattgtaataattatgattatagtaatagtaggttatgttttagtaaattcttgtattaa
Peucetia_latikae          taga----------ataccattttattgatcgttatctgtatttataagtagtctacttttgttatcatatct---tttccttttttataataattttatatgataattgccaacttgaggttcgttattatttcaaaacggagtttctcctgtaatagaacatttaattttttttcatgatcatattatgatagttataattataattttaattatagttgggtatgttttgatgaattcttgttttaa
Phanuelus_gladstone       tggaatattattaaatacctttaatatgaatttattcagttatgatgagactttttattgttttagtattgattatgttatattattataatacatataaatgatagttgccagtgtgaggatctttatattttcaagatggtgtatctcctgtaatggagcatttaattttttttcatgattatactataattattataattatagtaatgtttttggtaggttatatattaatttgttcttgtatatc
Wadicosa_fidelis          tagaatattattaaatacctttttattgagttggttctgtattaataattgtatttattttgattagtttgttaattttgtttttttttaataattttttatgataattgccaacttgaggaacagttttatttcaaaatggagtttcttctgtaatagaatatttgattttttttcatgatcatattataattgtgataattataattatagtaatggttgggtatgtactagtgaattcttgtattaa

Alopecosa_cursor          taaattttacaatttaaatatatttcatggtcaggaattagaaagtatttgaacagtaattcccgctgtgtttcttttatttattgcttttccttctttacgtttgttatatttaatggaagagagagaattaactgatataactattaaagtaatgggtcatcaatgatattggtcgtatgaatatagagatttgggatttaaatcttttgattcttatatattgagagatagagatagaatttttcgt
Arctosa_tanakai           taaattttataatttaaatatatttcatggacaagaattagaaagaatttgaacaataattcctgctatttttcttttatttattgcttttccttctttacgattattatatttgatagaggaaagagaattctacgatataactattaaagtagtaggtcatcaatgatattgatcttatgaatatagagacttaggatttaagtcctttgattcttatatattaaaggatgaagagagaatttttcgt
Cheliceroides_longipalpis taatttttataatttaggaatatttgagggtcaagagttagaaataatttgaactttacttcctgctgtttttcttgtatttattgcttttccttctcttcgtttattatatttaatagaagattctgagatatatgatataactattaaattattaggacgacaatgatattgatcatatgaatatagagattttgatataaaagtttttgattcttatatattagaggataatgaaagaatatatcga
Dolomedes_angustivirgatus taaatattataatttaaatatatttcaaggtcaggaattagaaagagtatgaactgtaattcctgcggtgtttcttttgtttattgcttttccttctttacgtcttttgtatttaatggaagaaagagatttgtatgatataactattaaggtaataggtcatcaatggtattgatcttatgaatatagtgatttaggatttaaatcttttgattcttatatattatcagataatagaagagtttttcgt
Ebrechtella_tricuspidata  aaaattttataatttaggaatatttcatggtcaaagattagaaataatttgaactgtaattcctgccgtatttttattatttattgcttttccttctttacggttgttgtatttaatagaagaaagtgaagcttttgatataactttaaaagtattaggacatcaatgatattgatcttatgaatatagagatttaggagttaagttttttgactcttatatattatctgagaatgactgcatatatcgc
Epeus_alboguttatus        aaaaagatataatttaggtttatttgaaggtcaagaattagaaataatttgaacagttttgcccgcaatttttttagtatttattgcttttccttctcttcgtctattatatctaatggaggaatcagaagattatgatataacaattaaattgttaggacgtcaatgatattgatcatatgaatatagagattttgatttaaagatatttgattcatatatattgagagataatgaaagaatatttcga
Halocosa_hatanensis       taaattatataatttaaatatatttcaaggtcaggaattagaaagaatttgaacggttattcctgctatttttttattatttattgcttttccttctttacgtttattatatttaatagaagagagagaagagtatgatataactattaaggtaatagggcatcagtgatattggtcttatgaatatagagatttaggatttaaatcttttgattcttatatgcttagagataataatagaatatttcgt
Hamataliwa_aurita         taaactttttaatttaggaatgtttcaaggtcaagggttagaaagaatttgaacagctatacctgctatttttttattattaattgcatttccttctttacatttattgtatttaatggaagagagtgcagattatgatattactgtaaaagtaataggtcatcaatgatattgatcatatgaatatagagatttaggatttaaatattttgattcttatatattatctgggaatgaaagaatatttcgg
Heriaeus_mellotteei       taagttttatgatctagggatatttcatggtcaaagattggagagaatttgaacagttattcctgctatttttttattgtttattgcattcccttctttacggcttttatatttaatggaagaaagagataattttgatatgactttaaaggtattaggacatcagtgatattgatcttatgaatatagagatttagatgtaaaatactttgattcttatatattatctgataatagatctgttttccgt
Lycosa_grahami            taaattctataatttaaatatgtttcatggacaggagttggagagaatttgaacggtaattcctgctgtttttcttttatttattgcttttccttctttacgtttgttgtatttaatggaggagagagaggaatatgatatgactattaaggttataggtcatcagtgatattgatcttatgaatatagagatttaggatttaaatcttttgattcttatatgttaagagatgatagaagaatttttcgc
Oxyopes_bianatinus        taaattttatgatttaggaatatttcaaggtcaaggacttgaaagaatttgaacagcgatgcctgctgtgtttttgttacttattgcttttccttctttacatttattatatttaatagaagaaagagctaattatgatattacgattaaagtaataggacatcaatgatattgatcttatgaatatagagatttaggttttaaatcttttgattcttatatattatcagatgataat---atatttcga
Oxyopes_javanus           taagttttataatttaggaatattccaaggtcaggggcttgaaagaatttgaacagcaatgcctgctgtatttttattatttattgcttttccttctttacatttattatatttaatggaagaaggtgcttcttatgatattacggttaaggtaatagggcatcaatgatattgatcttatgagtatagagatttaggatttaagtcttttgattcatatatattgtcaggtgatgatgtgatatttcga
Oxyopes_licenti           taagttttataatttaggaatatttcagggacagggacttgaaagaatttgaactgcaatacctgctatttttttattgtttattgcctttccttctttacatttattatatttaatggaagaaagatcagattatgatattacaattaaggtaataggtcatcaatgatattgatcttatgaatatagagatttaggatttaaatcatttgattcttatatattgtcaagtgatgatgcaatatttcga
Oxyopes_sertatoides       taaattttataatttaggaatgtttcaaggtcaggggcttgaaagaatttgaacagcaatacctgctgtatttttgttatttattgcttttccttctttacatttgttatatttgatggaagaaggagcttcttatgatattacggttaaggttataggacaccaatggtattggtcttatgaatatagagatttaggatttaagtcttttgattcatatatattatcaggtgatgatgtaatatttcga
Oxyopes_sertatus          taaattttataatttaggaatgtttcaaggtcaggggcttgaaagaatttgaacagcaatacctgctgtatttttgttatttattgcttttccttctttacatttgttatatttgatggaagaaggagcttcttatgatattacggttaaggttataggacaccaatggtattggtcttatgaatatagagatttaggatttaagtcttttgattcatatatattatcaggtgatgatgtaatatttcga
Oxyopes_striagatus        taaattttataatttaggtatgtttcaaggtcaaggacttgaaagaatttgaacggctatacctgcagtatttttattatttattgcttttccttctttacatttattgtatttaatagaagaaagagctaattacgatattactattaaagtaataggtcatcaatgatattgatcttatgaatatagagacttaggatttaaatcctatgattcttatatattatcaggtgatgatagaatatttcgg
Oxyopes_sushilae          taaattttataatttaggtatgtttcaaggtcaaggacttgaaagaatttggacagcaatacctgcagtatttttattatttattgctttcccttctcttcatttattatatttaatagaagaaagagctaattatgatattactattaaagtaataggacaccaatgatattgatcttatgaatatagagatttaggatttaaatcctttgattcttatatattatcaaatgatgatagaatatttcga
Oxytate_striatipes        aaagttttatgatttaggaatatttcatggacagagattagaaagaatttgaactgttattcctgcagtttttttattatttattgcttttccttctcttcgtcttctttatttaatagaggaaagtgaagattttgatataactttaaaagtgttagggcatcaatgatattgatcttatgaatatagtgatttagggttaaggttttttgattcttatatattatctaataaagaatgtatttttcga
Pardosa_pusiola           taaattttataatttaaatatatttcatggacaagaattagaaagaatttgaactgtaattcctgctgtttttttattattcattgcttttccttctttgcgtttgttatatttaatagaggaaagagaagtatatgatataactattaaggttataggacatcagtgatattgatcttatgaatatagagatttaggatttaaatcttttgattcttatatattgagagataaagaaagaatgtttcgt
Peucetia_latikae          taaattttataacttaggattatttcatgggcagagtttagagagaatttgaactttattaccggcagtatttttattaataattgcttttccttccttacgattattatatttaatagaagaagtaggagattatgatataactattaaagttatagggcatcaatgatactgatcatatgaatatagagatttagggttcaattcatttgattcttatataatttcaagagattcgagaacgtttcgt
Phanuelus_gladstone       taaaatatacaatttaggtatgtttgaaggacaggaattagaattgatttgaacaattttacctgctatttttcttgtatttattgcttttccgtctttacgtttattatatttgatagaggagtctgagtcatatgatataacaattaaattgttaggtcgacagtgatattgatcttatgaatatagagattttgatttaaaaatgtttgattcttatatattagatgataatgaaactatatttcgt
Wadicosa_fidelis          taaattttataatctaaatatatttcatggacaagagttagagagaatttgaactgtaattcctgctgtttttcttttgtttattgcttttccttctttacgattattatatttgatagaagaaagagaaatgtatgatataactattagggtaataggacatcagtgatattgatcttatgaatatagagatttaggatttaagtcttttgattcatatatattggaagatgcagatagtacatttcgt

Alopecosa_cursor          ttattaaatgtagataattctttagttattccatataatactagagttcgtatagtaatttctagtgttgatgtgattcattcttggactattccttctttgggagttaaggttgatgctattcctggtcgtttaaatcaattgtctttaatgtttaatcgagttggattattttctggtcaatgttctgaaatttgtggagcgaatcatagatttataccgattataattatggttgttccgcgaatgg
Arctosa_tanakai           ttattaaacgttgataactctttagtaattccttataatactataacgcgaatagttatttctagaactgatgttattcattcttgaactattccttctctaggagtgaaagttgatgcggttccaggacgattaaatcaattatctttaatatttaatcgagtaggattatttagaggacagtgttcggagatttgtggagcaaatcatagatttatacctattatagttttggtgacgtctcgtatag
Cheliceroides_longipalpis atattaaatgttgataattatttaatagttccttgtaattctaatattcgtataattatttctggtgtggatgttattcattcatgaactattccttctttaggagttaaggcagatgctattccaggtcgattaaatcagttatcattaaattttaatcgtgttggtatatattttggtgaatgttctgaaatttgtggagctaatcatagatttatacctattataatagtagttgttcctcgaaatg
Dolomedes_angustivirgatus ttattgaatgttgataattgtttagtaattccttataatactaatattcgtatagttgtttcaagaatagatgtaattcattcttgaactatcccttctttaggggtaaaggttgatgctattcctggacgtttaaatcagttatctttaatttttaatcgggtagggttatttagtggtcaatgttctgaaatttgtggtgcaaatcacagatttatacctattataattttagtggttcctcgaatag
Ebrechtella_tricuspidata  ttgttaaatgtagataactgtttagttattccttttaaaactaatattcgtttaattgtatcaagagtagatgtaattcattcttgaacgattccatctttaggagtaaaggctgatgctattcctggacggttaaatcagttatttttaaattttaaccgaataggattgttttttggtcaatgttctgaaatttgtggggctaatcatagttttataccaattttgataatagttattcctcgttgag
Epeus_alboguttatus        ttattgaatgtggataattgtttaatattacctcataattctaatgttcgaataattgtatctggagcggatgtaattcattcttgaactattccttctttaggagtaaaagctgatgctattcctggacgtttaaatcaactattattaaattttactcgagtaggattattctttggagaatgttcagaaatttgtggtgctaatcatagatttataccaattataataatagttgttcctcgtaatg
Halocosa_hatanensis       ttattgaatgtggacaattctttagtaattccttatcaaactggagttcgaataattatttctagaagtgatgtaattcattcttgaactattccttctttaggaattaaggttgatgcaattcctgggcgtttaaatcaattatcattaatatttaatcgggtaggtttatttagaggtcagtgttctgaaatttgtggggctaatcatagttttataccaattataattatagtaattcctcgaatag
Hamataliwa_aurita         ttattaaatgtagataattctttagttattccttatagaagtaatgttcgaataattatttcaagtatagatgtaattcattcttgaactattccttctttaggtgtaaaagctgatgctgttcctggacgtttaaatcaattattttatttatttaatcgagtagggatttttagaggacagtgttctgaaatttgtggggctaatcatagatttatgcctattttaattataattgttcctcgaatag
Heriaeus_mellotteei       ttattaaatgttgataattgtttagtagttcctttcaaaactaatgtacgtataattgtatcaagaattgatgttattcattcctgaacaataccttctttaggggttaaagctgatgctattcctggtcgtttgaatcaattgtttctaaattttaatcgtatagggttattttttggccagtgttcagagatttgtggagctaatcatagttttatacctattttattaatagttgtccctcggtgag
Lycosa_grahami            ttattaaatgtagataattctttggttattccttataatactagagttcgtatggtaatttctagtgtggatgttattcattcttggacaattccttctttgggagttaaggttgatgctattcctggtcgtttgaatcaattgtctttaatatttaatcgggttggtatgttttctggacagtgttcggagatttgtggggctaatcatagatttatacctattatgattttggtggttcctcgagtcg
Oxyopes_bianatinus        ttattaaatgtagataattctttagtaattccttataatagaaatgttcgaataattatttcaagtatggatgtaatccattcttgaacaattccttctttaggagtaaaagcagatgctgttccaggtcgattaaatcaattgttctatatttttaatcgagtaggcttatttagtgggcaatgttctgagatttgcggagcaaatcacagatttatacctattataattatagttgttcctcgaatag
Oxyopes_javanus           ctattgaatgtagataattcattagttattccttataatagaaacgttcgtataattatttcaagaatggatgtaattcattcttgaactattccttctttaggggtaaaagctgatgctgtacctggtcgattaaatcaattgttttatatttttaatcgtgtaggattatttagtggacaatgttcagaaatttgtggagcaaatcatagatttatacctattataattatagttgttcctcggatag
Oxyopes_licenti           ttattaaatgtagataactctttagttattccttttaatagaaatattcgaataattatttcaagaatagatgtaattcattcttgaactattccttcattaggtgtaaaggcagatgctgtacctggtcgactaaatcaattattttatgtatttaatcgaataggtttatttagtggacagtgttctgaaatttgtggtgcaaatcatagatttatacctattataattatagttgttcctcgaatag
Oxyopes_sertatoides       ttgttaaatgttgataattcattagttattccttataatagaaatgttcgaataattatttcaagaatagatgtaattcattcttgaactattccttctttaggtgtaaaggctgatgccgtacctggccgattaaatcaattgttttatatttttaatcgtgtaggattatttagtggacaatgttcagaaatttgtggtgcaaatcatagatttatacctattataattatagttgttcctcgaatag
Oxyopes_sertatus          ttgttaaatgttgataattcattagttattccttataatagaaatgttcgaataattatttcaagaatagatgtaattcattcttgaactattccttctttaggtgtaaaggctgatgccgtacctggtcgattaaatcaattgttttatatttttaatcgtgtaggattatttagtggacaatgttcagaaatttgtggtgtaaatcatagatttatacctattataattatagttgttcctcgaatag
Oxyopes_striagatus        ttattaaatgtggataattctttagttatcccttataatagtaatgttcgaataattatttcaagaatggatgttatccattcttgaacaattccttctttaggtgtaaaggcagatgctgtaccaggtcggttaaatcaattattttatatttttaatcgagtaggattatttagtggtcaatgttcagaaatttgtggtgctaatcatagatttataccaattataattatagttgttccccgaatag
Oxyopes_sushilae          ttattaaatgtggataattctttagtaattccttataatagtaatgttcgtataattatttcaagaatagatgttattcattcttgaacaattccttctttaggtgtaaaagcagatgctgtgccaggtcgattaaatcaattattttatatttttaatcgagtaggattatttagtggtcaatgttcagaaatctgtggtgctaatcatagatttatacctattataattatagttgttcctcgaatag
Oxytate_striatipes        ttattgaatgtagataattgtttagttattccttttataacgaatgttcgaatgattgtttcaagaatagatgtaattcattcttgaactattccttctttaggggtaaaagttgatgctattccaggtcgattaaatcaattatttataagatttaatcgaataggtttgttttttgggcaatgttctgagatttgtggagctaatcatagatttatacctattttaataatagttattcctcgtttag
Pardosa_pusiola           ttgttaaatgtagataattcattagttattccttataatactagtgtacgtatagtaatttctagtgttgatgtaattcattcatggactatcccttctttaggagtaaaggttgatgctattcctggtcgtttaaatcaattgtctttaatatttaatcgggtaggggtgttttcaggtcagtgttcagagatttgtggtgcgaatcatagatttatacctattataattttggttgttcctcgtatag
Peucetia_latikae          ttattaaatgttgataattctttattaattccgttaaatagaagtgttcgagtaattatatctagaactgatgttattcattcttgaacaatcccttctttaggggttaaggtggatgcaattcctgggcggttaaatcagttatcatttatttttaatcgagtaggattatttagaggacagtgttctgaaatttgtggtgcaaatcatagttttatacctattatagtaatagtagttcctcgaatgg
Phanuelus_gladstone       ttgttagatgtagataacagattagttgtgccttgtaatactaatattcgaataattatttcaggagctgatgtaattcattcttgaactatcccttctttaggggtgaaagcggatgctattcctggtcggttaaatcaattatcatttaattttaatcgtgttggaacattttttggggagtgttctgagatttgtggtgctaatcatagttttatgcctattataataatagtaattcctcgaaatg
Wadicosa_fidelis          ttattgaatgttgataattctttagtaattccttataatactagagttcggatagtagtttcaagtgtggatgttattcattcttgaactattccttctttaggagttaaggttgatgctattcctggacgtttaaatcaattatctttaatatttaatcgagtaggattattttcaggtcagtgttctgaaatttgtggagcaaatcatagatttatacctattataattatagttgttccgcggatag

Alopecosa_cursor          aatttttaataaagtgatttttggaaaagcattttcatccttttcatatagtaaatatatcaccttggcctttaattacaggatttggagctttatttacggttattggaataattaaaatatttgtattttatgatgtgagattagtattgttttctttggttatagtatttatagttgctatattatggtgacgagatgtaattcgagaaagaacctttcagggataccactctagaattgtattaaa
Arctosa_tanakai           aatttttaacaaaatgatttttggaaaagcattttcattcttttcatatagtaaatatgtccccttggcctttaattgttggatttggtgctttatttatagtggttgggataattaaaatatttatattttataatgtcgatttattagctatgtctttattaatactatttttagtagctatattttgatgacgtgatgtaattcgtgaaagaacctttcaaggattccattctagaatagtgttaaa
Cheliceroides_longipalpis aatttttaaatatatgactattggaaaaattttttcatccttatcatatagtaaatatgtctccttgaccattgatagttggattttgtgcttttagaatagttataggattaattaaaatattttcttataatgaaataaatttattaataatatcattatgtttattaattattatatcactattatgatggcgagatgttgttcgtgaaagaacatttcaaggacttcattctagattggttttaaa
Dolomedes_angustivirgatus aatttttattaaagtggtttttggaaaagcattatcatccttttcatatagtgaatatatcaccttgaccattaatttctggatttggagctttatttacagttattggaataattaaaatatttgtatattttgatgtaagtttattaattatatctcttactttaatgttttttgtagctatattatgatgacgagatgtagttcgtgagagaacttaccaaggataccattctagtgtggtatttaa
Ebrechtella_tricuspidata  aatttttagttaaatgatttttggaaaggcattatcatccttttcatatagttaatatatccccttgacctttaataagagggtttacagctttggctgtggtttcaggtataattaaaatgtttgcgtattatgattttaatttatttttattttctttttttgtgttaattttggtagctttttcttgatggcgagatgtagtacgggaaagaacttatcagggatttcattctagaatagtgttaaa
Epeus_alboguttatus        aatttttaaatatatgaattttggaaaagttttttcatccttatcatatagtaaatatatctccttgacctttaatagtaggaattggaattataaatatagtagtaggaataattaaaatattttcttatgtagaaatagatctattacttgtttcattatatttaatagtaattatagctttattatgatggcgagatgtaattcgagagagaacttttcaaggattacattcaagaatagttttaag
Halocosa_hatanensis       aatttttaataaaatgatttttggaaaagcattttcatccttatcatatagtaaatatatcaccttggcctttaatagctggattaggagctttatttatagttattggaataattaaaatatttgtgttttttaatgctaatttactatttttttcttttttaattttattttttatttctatattatgatgacgagatgtagttcgagaaagaactttccaaggatttcattcaagagttgtattaag
Hamataliwa_aurita         aatttttaactaaatgatttttggaaaagcattttcatccttttcatatagtaaatatatcaccttggcctttaataagaggatttggagctttagctatagttattggaataattaaactttttgtatttatagagagagatttattgtcgttatcattttatttattaattattgttgctttattatgatgacgagatgttgttcgtgaaagtacctttcaaggatttcattcaagtgtggttcttaa
Heriaeus_mellotteei       agtttttaataaagtgatttttggaaaagcattttcatccttatcatatagttaatatgtctccttggcctttaataagagggttttctgcattagcggtggtggttggaataattaatatgtttatgaattatgatataaatttattgtttatttctttagctttattatttgtagtagctttaacttgatgacgggatgttattcgggagagaacttttcaaggatatcattctagtgttgttttaag
Lycosa_grahami            aatttttaataaagtgat--ttggaaaagcattatcatccttttcatatagtaaatatgtcaccttgacctttggttgtaggatttggagctttgtttacagttattggaataattaaaatatttgtattttatgatgctagattgttgttgctttctttatttttattgtttctagtggccatgttgtgatggcgagatgttgttcgagaaagaacttttcagggtttacattctagaaatgttttgaa
Oxyopes_bianatinus        aatttttattaaaatgatttttggaaaagcattatcatccatttcatatagtgaatatatctccttgacctttaataagagggtttggagctttagctttagtaacgggaataattaaactttttatttttttcgagagagatttagtaatatgatcattttatttattagtattggtagcaataatatgatgacgtgatgtgattcgagaaagtacctttcaaggatttcattcgagtgtggttcttaa
Oxyopes_javanus           agtttttaacaaagtgatttttggaaaagcattatcatccttttcatatagtaaatatatctccttgacctttaataagaggatttggagctttggctttagtagttggattaattaaactttttgttttttttgaaagagatttgatatttagatcattttatttattagtattagtagcattattatgatgacgtgatgttattcgggaaagtacctttcaaggttttcattctagtgtggtattgaa
Oxyopes_licenti           agtttctgtcaaagtgattt---------cattatcatccttttcatatagtaaatatatctccttgacctttaataagaggattaggagctttggtattagttgtaggtttaattaagctttttgttttttttgaaagagatttaatatttagatcattttatttattaattttagtaacaataatatgatgacgtgatgtaattcgagaaagtacctttcaaggatttcattcaagtgtggtgttaaa
Oxyopes_sertatoides       agtttttgacaaagtgatttttggaaaagcattatcatccttttcatatagtaaatatatctccttgacctttaataagaggatttggagcgttggctttagtagttggattaattaaattttttgttttttttgaaagagatttattatttagatcattttatttattagtattagtagcgttattatgatgacgtgatgttattcgggaaagtacctttcaaggttttcattctagtgtggtgttgaa
Oxyopes_sertatus          agtttttgacaaagtgattt---------cattatcatccttttcatatagtaaatatatctccttgacctttgataagaggatttggagcgttggctttagtagttggattaattaaactttttgttttttttgaaagagatttattatttagatcattttatttattagtattagtagcgttattatgatgacgtgatgttattcgggaaagtacctttcaaggttttcattctagtgtggtgttgaa
Oxyopes_striagatus        aatttttaataaaatgatttttggagaagcattatcatccttttcatatagtaaatatatccccttgacctttaataagaggttttggagctttggctttagtagtaggaataattaaactttttgttttttttgaaagagatttaatattaagatcattttatttattagtattagtagcattaatatgatgacgtgatgtaattcgagaaagtacctttcaaggttttcattctagtgtggtgttaaa
Oxyopes_sushilae          aatttttaataaagtgatttttggaaaagcattatcatccttttcatatagtaaatatatctccttggcctttaataagaggatttggggttttagctttaatagtgggattaattaagttttttgttttttttgaaagagatttagtattattatcattttatttattagtattagtagtaatagcgtgatgacgtgatgtaattcgagaaagtacctttcaaggatttcattcaagtgtggttttaaa
Oxytate_striatipes        agtttttagtaaattgaattttggaaaagcattatcatccttttcatatagtaaatatatcaccttgacctttgataagagggttttctgctttagctttggttattggtataattaaaatatttatattttataatattaatttagttttaatatcattatttattttattattggtagttttaacttgatggcgagatgtaattcgagaaagaacttttcaaggttttcattctagaatagtattaag
Pardosa_pusiola           aatttttaataaattggtttttggaaaagcattttcatccttttcatatagtaaatatatcaccttggccattagtaacaggatttggagcattatttatagtaattggaataattaaaatgtttatattttatgatgttagattattaatattttcttttattatgttatttttagtagcgatgttatgatgacgagatgtaattcgagaaagaacctttcagggattccattctagagttgtattgaa
Peucetia_latikae          agtttttaataaagttaatt---------cattatcatccttttcatatagtaaatatgtctccttgaccactaataacgggatttagtgctttagtaataataattggaataattaaaatgtttgtatattttgaacaagatttattttttatatcgtttatattacttttatttattgcttttttatgatgacgggatgtagttcgagaaagaacctttcaaggttatcattctagcgtggttcttca
Phanuelus_gladstone       aatttttaagaatttgaattttggaaaagttttttcacccatatcatatagttaatatttcaccatgacccttgattgtagggtttggggctctaggggtagttataggtataattaagatgttttcattttatgaggtggatttattatttgaatctttattattattaattgttgttgcattattgtggtgacgtgatgtaattcgtgagagaacttttcaaggattacattctagtgtggtattaag
Wadicosa_fidelis          aatttttaataaattgatttttggaaaagcattttcatccttttcatatagtaaatatatctccttgaccattagtagtaggatttggggctttatttatagtagttggaataattaaaatgtttatattttatgatgtaagtttattaatattgtcttttgtaatattatttgtggtagctatattatggtggcgagatgtaattcgagaaagaacctttcagggattccactcaagagtggtattgaa

Alopecosa_cursor          agggttgataattgggataatcttatttattattagagaaatttttttttttttttcttttttttgggccttttttcattctagtctaagtcctacagtggaattaggatctcattgaccccctttagggattcatccttttaatccatttcaagttcctttgcttaatacagtgattttattatcatctggtgtaagaattacttgggctcatcagttgattttgagggaagattgggaaggggcaaag
Arctosa_tanakai           aggtttaattgttggaataattttatttattattagtgaga-ttttctttttttttcgtttttttgagctttttttcattctagattaagtcctgtagttgaattaggagtttattggcctccaaatggaattaatccttttaatccttttcaagttcccttattaaatactgtaattttattagcttctggtgttagagtaacttgggctcatcaaataattttaaaagaaaattgaaatatagtaaaa
Cheliceroides_longipalpis tggattaatagtaggaataattttgtttattgtaagagaagtatttttttttatttcttttttttgaggtttttttcattctagattaagacctactattgaattaggatctctatgacctccatgtggaatttttccttttaatccttttcaagtacctttattaaatactgtaattttattggcttcaggagttacggttacttgagctcatcaatatatattaaataataaatgggatggagtaaag
Dolomedes_angustivirgatus aggattgatagtgggtataattctatttattgtaagagaaatttttttttttttttcttttttttgagctttttttcattctagattgagaccaacagtagaattaggttctcagtggcctcctgtgggaatttttacttttaatccttttcaggttcctttattaaatactgtaattttattagcttcgggagttagtgttacttgagctcatcaattgattttgaaggaagattgggaaggtgttaag
Ebrechtella_tricuspidata  tggtttgatttggggtatgattttgtttattgttagagagattttttttttcttttcttttttttggggattttttcattctagattgagaccttctattgaattaggatctcaatgacctcctataggggttttttctttaaatccttttcaagttcctcttttaaatactattattttattatcttcgggagttagagttacttggtgccatcaaataattttaaatgaaaattgagatagagctaaa
Epeus_alboguttatus        aggattaatagtaggtataattttatttattattagagaggtatttttttttatctcttttttttgagctttttttcattcgagattgagaccaacaattgaaataggttctttatggcctccacatggtatttttccttttaatccttttcaagttcctttattaaatactgtaattttattagcttcaggagtatctgtaacttgaactcatcaattattattaaataataaatgagaaggagctaag
Halocosa_hatanensis       aggattgatgattggtataattttatttattgtaagagaaatttttttttttttttcttttttttgggctttttttcattctagattgagacctacggtagaattaggttcacagtgacctccttttggaatttttccatttaatccttttcaggttcctttattaaatactgtaattttattggcttctggggtaagagttacttgagctcatcaattgattttgaaggaagattgaaggggagttaaa
Hamataliwa_aurita         aggattgatactaggtataatcttatttattgttagagagatttttttttttttttcttttttttgagctttttttcattcaagattgagtccaacagttgaattagggtctgagtggcctcctataggggtatttccttttaatccttttcaagttcctttgttaaacactgtaattttattgagttcaggagtaagagtaacttgagctcatcaaataattttaaaagaaaattgagaaggtgctaaa
Heriaeus_mellotteei       aggattaatttgaggaataattctgtttattgtaagagaggtttttttctttttttcttttttttgggggttttttcattctagattaagtccttcagttgaattaggatctcaatgacctcctattggaatttattcttttaatccttttcaagttcctcttttaaatactattattttattgtcatctggggtaagagttacttgatgtcatcaaataattttaaatgaaaattgaaagagagctaaa
Lycosa_grahami            gggtttgatagtgggtataattttatttattgtgagagaagtttttttctttttttctttcttttgggctttttttcattctagtttaagacctacagtggagttaggatctcattgacctccttttggtatttatccttttaatccttttcaagttcctttacttaatactgtaattttattatcgtctggtgttagagttacatgggctcatcaaatgattttgaaggaagattgagatgcggctaag
Oxyopes_bianatinus        aggacttatattaggtataatcttatttattgttagagaaatttttttttttttttcttttttttgagctttttttcattctagattgagaccggcagtagaattaggagtccaatgaccacctataggtgtatttccttttaatccttttcaagttcctttattaaatactgttattttattaagatctggtgtaagagttacttgggctcatcaaataattttaagggaaaattgagaaagagctaaa
Oxyopes_javanus           aggacttatattaggtataatcttatttattgtaagagaaatttttttttttttttcttttttttgagctttttttcattctagattgagaccggcagtagaattaggggttcaatgaccacctataggtgtatttccttttaatccttttcaagttcctttattaaatacagttattttattaagatctggtgtaagagttacttgggctcatcaaataattttgaaggaagattgagagagtgctaag
Oxyopes_licenti           aggacttatattaggtataattttatttattgtaagagaaatttttttttttttttcttttttttgggcttttttccattctagattgagaccgtcagtagaattaggaattcaatgacctccaataggagtatttccttttaatccttttcaggttcctttattaaatactgttattttattaagatctggagttagagttacttgagctcatcagataatcttgaaagaagattgagaaggtgctaaa
Oxyopes_sertatoides       aggacttatattagggataattctatttattgtaagagaaatttttttttttttttttttttttt---ttttttttcattctagattgagaccagcagtagaattaggagttcagtgaccacctatgggtgtgtttccttttaatccttttcaagttcctttattaaatacggttattttattaagatctggtgtgagagttacttgagctcatcaaatgattttaaaggaggattgagaaagagctaag
Oxyopes_sertatus          aggacttatattagggataattctatttattgtaagagaaatttttttttttttttcttttttttgagctttttttcattctagattgagaccggcagtagaattaggagttcagtgaccacctatgggtgtgtttccttttaatccttttcaagttcctttattaaatacggttattttattaagatctggtgtgagagttacttgagctcatcaaatgattttaaaggaggattgagaaagagctaag
Oxyopes_striagatus        aggacttatattaggtataatcttatttattgtaagagaaatttttttttttttttcttttttttgagcttttttccattctagattgagaccggcagtagagttaggagttcaatggcctcctataggtgtatttccttttaatccttttcaggtgcctttattaaatactgtaattttattaagatctggtgttagagttacttgagctcatcaaatgattttaaaggaagattgagaaggagctaaa
Oxyopes_sushilae          agggcttatattaggtataatcttatttattgttagagaaatttttttttttttttcttttttttgagctttttttcattcgagattaagaccagcagtagaattaggagtacaatgacctcctataggtgtgtttccttttaatccttttcaagttcctttattaaatactgtaattttattaagatcgggtgttagagttacttgagcccatcaaataattttaaaagaaaattgagaaagagctaaa
Oxytate_striatipes        aggattgatttgaggtatgattttatttattgtaagagaaatttttttctttttatcttttttttgaggattctttcattctagattaagaccttcagttgaattaggagttcaatggccacctgaaggaattttttcttttaatccttttcaagttcctttattaaatactattattttattatcttctggggtaagagttacttgatgtcatcagataattttaaatgaaaattgaagtaaagctaat
Pardosa_pusiola           aggattgatagtgggaataattttgtttattgtaagagagatttttttttttttttcttttttttgggctttttttcattctagactaagacctacaattgagttgggttcttattgacctccaatgggaattcatccttttaatccttttcaagttcctttattgaatactgtaattttattgtcttcaggtgttagagtaacttgagctcatcagcttattttgaaggaagattggtatggtgtgaag
Peucetia_latikae          aggattgatctttgggataattttatttattgtaagagaagtttttttttttttttcttttttttgggccttttttcattctagtttaagaccaacaatagagttaggtttacagtggccaccttgtggtattttttctttcaatccttttcaagttcctttattaaatactttgattttactttcttctggagttagaattactttatgtcatcagataattttaagggaaaattgaagggatgctaag
Phanuelus_gladstone       tgggttaatagttggaataattttattcattgttagtgaagtatttttttttgtatcttttttttgagctttctttcattcaagcctaagacctacgattgaattaggatcattttgacctccaagtgggatttttccttttaatccttttcaggttcctttgttaaatactgttattttattagcttcaggggttactgttacgtgagctcatcaatttatattaaatgataattgggatggagctaag
Wadicosa_fidelis          gggattgatagttggtataattttatttattgtaagagaaatttttttttttttttcttttttttgagctttttttcattctagacttagtcctacaattgaattagggtcttattgacctcctataggtattcatccttttaatccttttcaagtgcctttattaaatactgtaattttactttcttcaggtgttagagtaacttgggctcatcagcttattttaagggaagattggtatggggttaag

Alopecosa_cursor          atttctttaataatgacttgaatattaggtgtttattttttaatattgcagggatttgaatattatatgtcttctactagaattagagattctgtttttggatctacgttttttatgtctactgggtttcatggatttcatgttattgttggaactttatttttatttattatttgaattcgttttctaaatagtcatttttctggtagacatcattttggatttgaagcagctgcttgatattggcatt
Arctosa_tanakai           acttctttaataataacctgaatattaggattatattttttaatactacaaggctttgaatattatatatcctcatatgggattagagattctgtttatggatctactttttttatatctacaggatttcatggatttcatgtaattgttggaactatatttttatttattatttgaattcgttttttacgagatcatttttctaagagacatcattttggatttgaagcagctgcttggtattgacatt
Cheliceroides_longipalpis aatgctttaataataacttgattgttaggattatattttttaatattacagggttttgaatattatatagcttcatttggaatctctgattcagtttatggttctactttttttatagcaactggttttcatggttttcatgtaattgttggtactttatttttattttatatgtgaacgcgagtaataagaagacaattaactagaagtcatcattttggttttgaagcagctgcttgatattgacatt
Dolomedes_angustivirgatus atttctttaatagtaacttggatattaggtatttattttttaatattacaagggtttgagtattttatatcttctactagaattagagattctgtatttggatctactttttttatagctactggatttcatggatttcatgtaattattggaacattatttttgtttattatttgaattcgatttttaaataatcatttttctaaaagtcatcattttgggtttgaagcggctgcttgatactgacatt
Ebrechtella_tricuspidata  tcttctttaatattaacttgaattttaggaatttattttttaatacttcaaggatttgaatattatataagatcttttagaattagagattctagatttggttcagttttttttatagctacaggatttcatggttttcatgtaattgtaggtactttatttttatttgtaatttgaacacgatttaatagggagcatttttctagaagtcatcattttggttttgaagctgctgcttggtattgacatt
Epeus_alboguttatus        aggggtttaatgataacttgaattttaggattatattttttaatattacagggatttgaatattatatagcttcatttggaatttcagattcagtttatggttccactttttttatagctactggatttcatggttttcatgtaattgttggaactttattcttatttattatatgacttcgattaataaaaagacaattaactggaggtcatcattttggttttgaggcagctgcttgatattgacatt
Halocosa_hatanensis       gtttctttaatattaacttgagtattaggattatattttttaagtttacaaggttttgaatattatatatcttctactagaattagagattctgtttttggttcaaccttttttatatctacgggttttcatgggtttcacgtaattgttggaacaatgtttttatttattatttgatttcggtttttaaataatcatttttctggaagacatcattttggatttgaagctgctgcttgatattgacatt
Hamataliwa_aurita         atttctttaataataacatgaatattgggagtatattttttaatattacagggttttgaatattttatatcgtcttttgggattagagattctgtatttggttctacattttttatagctactggatttcatgggtttcatgtaattattggaagtttatttttatttattatttgatatcgatttttgaattatcatttttctagaagacatcattttggatttgaagctgcagcttggtattgacatt
Heriaeus_mellotteei       ttttctttaatgttaacctgggtattaggactatattttttaatacttcaaggttttgaatattttataagttcttttagaattagagattctgtatttggatctactttttttatagctactggatttcatggatttcatgttattgttggtactttgtttttatttataatttgattacgttttgttaagggtcatttttctagaagtcatcattttgggtttgaggctgctgcttgatattgacatt
Lycosa_grahami            gtgtctttaatgataacttgaatgttaggaatttattttttgatgctacaaggttttgaatattatatgtcttctactagaattagagattctgtttttggatctacattttttatgtctacagggtttcatggttttcatgttattgtagggacggtgtttttatttattgtttgaattcgttttttaaattatcatttttcaggtagacatcattttggatttgaggcggctgcttggtattggcatt
Oxyopes_bianatinus        atatctttaatggttacatgaatattaggattttattttcttatgctacaaggatttgagtattatatatcttcttttggaattagagattctgtatttgggtctactttttttatagcgactggatttcatggatttcatgtaattgtaggaagagcgtttttatttattatttgatatcgattcttaaattatcatttttctaaaagtcatcatttcgggtttgaggctgctgcttgatattgacatt
Oxyopes_javanus           atgtctttaatggttacgtgaatattaggtgtgtattttcttatattacaaggttttgaatattatatgtcttctttcgggattagagattctgtatttggttctactttttttatagcgactgggtttcatggatttcatgtaattgtaggtagaatatttttatttattatttgatatcggtttttaaattatcatttttctaagagtcatcattttggatttgaagctgctgcttgatattgacatt
Oxyopes_licenti           atttcgttaatagttacatgaatattaggtggatattttttaattttacaaggatttgagtattatatatcttcttttggaattagagattctgtatttgggtctactttttttatagctacgggatttcatggatttcatgttattgttggaagagtatttttatttattatttgatatcgtttcttaaattatcatttttctaaaagtcatcattttgggtttgaagctgctgcatgatattgacatt
Oxyopes_sertatoides       atgtctttaatagttacgtgaatattaggtctatattttcttatgttgcaaggttttgagtattatatatcttcttttggaattagagattctgtatttggttctactttttttatagcaactggatttcatggatttcatgtaattgtgggaagagtgtttttatttattatttgatatcggtttttaaattatcatttttctaaaagtcatcattttgggtttgaagctgctgcttgatattgacatt
Oxyopes_sertatus          atgtctttaatagttacgtgaatattgggtttatattttcttatgttgcaaggttttgagtattatatatcttcttttggaattagagattctgtatttggttctactttttttatagcgactggatttcatggatttcatgtaattgtgggaagagtgtttttatttattatttgatatcggtttttaaattatcatttttctaaaagtcatcattttgggtttgaagctgctgcttgatattgacatt
Oxyopes_striagatus        gcatctttaatggttacatgaatattaggggtatattttcttatactacaagggtttgaatattatatatcttcgtttggaattagagattctgtttttggttcgactttttttatagcaacaggatttcatggatttcatgtaattgtgggtagagtatttttatttattatttggtatcgatttttaaactatcatttttctaagggtcatcattttggatttgaagctgctgcttgatattgacatt
Oxyopes_sushilae          atatctttaataataacatgaatattaggggtatattttcttatattacaagggtttgagtattatatatcttcttttggaattagagattctgtatttggttctactttttttatagctacgggatttcatggatttcatgtaattgtaggtagattgtttttatttattatttgatatcgatttttaaattatcatttttctaaaagtcatcattttggatttgaagctgctgcttgatattgacatt
Oxytate_striatipes        tattcattaatattaacttgaatattaggagtatattttttaatactacaaggatttgaatatattataagatcttttagaattagagattgtgtttttggatctactttttttatatcaactggttttcatggatttcatgtaattattggaacactttttttatttatgatatgaatacggttttcaaaaaatcatttttctagaagacatcattttgggttcgaagcggctgcttgatattgacatt
Pardosa_pusiola           atttctttgatggtaacttggttattgggattatattttttaatattacaggggtttgaatattatatatcttctactagaattagagattctgtttttggatctactttttttatatctactggttttcatggatttcatgttattgtgggtactttgtttttatttattatttgaattcgttttttgaatagacatttttctggtagacatcattttggatttgaagctgctgtttgatattgacatt
Peucetia_latikae          atatcattattaataacttgaatgttaggtgtatattttttatttttgcagggatttgaatattatatagcttcttttagaataagagattctgtatttggttcggtgttttttatggctacaggttttcatggttttcatgttttagtaggttcattatttttgtttgtcatttggtggcgatatttatgtaatcatttttctagaggacatcattttgggtttgaagcggctgcttgatattgacatt
Phanuelus_gladstone       aatgcattaatgataacttgattattaggattatattttctaatattacaaggatttgaatattatatagcgtcttttagaattagtgattctgtttacggatctactttttttatagctacaggatttcatggatttcatgtaattgtgggaacattatttttgtttgtgatttgaattcgattagtaaataatcatttaactaatagacatcattttggatttgaagcagctgcttgatattgacatt
Wadicosa_fidelis          atttctttaatgatgacttgattattgggattatattttttaatattacaaggatttgaatattatatatcttctactggaattagagattctgtttttggatctactttttttatatctactggttttcatgggtttcatgttattgttggtactttatttttatttattatttgaattcgttttttaggtgggcatttttctggcagacatcattttggatttgaagctgcggtttgatattgacatt

Alopecosa_cursor          ttgttgatgttgtttggttgtttttgttttctgttgtttattggtggggattttaaataattctcttttagatttagcttctccttcaagattaagatatttttgaaattttggttctttgttaggagtttttttggtaattcaaattgcttccggtttgtttttgtcttttcattttagaggagatgttaatttgtcgtttgatagaattattcatataatgcgggatgttaattatggttggttattg
Arctosa_tanakai           ttgttgatgtagtttgattatttttattttccgtagtatattgatgagggtaattaataattctttagtcgatcttccttccccttctagattaagatatttctgaaattttggttctttattaggtatttttttgatagtacaaattattagaggattatttttatcttttcattttagaggagatgtaaatttgtcttttgataaggttattcatataatacgggatgttaattatggttggtttcta
Cheliceroides_longipalpis ttgtagatgtagtttgattatttttattttctgtaatttattgatgaggattattagaaattcattggttgatttaccttctccttctagtttaagatatttttgaaattttggttcgttattaggaatttttttaggagtacaaattttatctggtttgtttttgtcatttcattttagaggagaggttaatttatcttttgattctattattcatataatacgagatataaattatggttgattatta
Dolomedes_angustivirgatus ttgtagatgtagtatgattgtttttattttctgtagtgtattgatggggattgtaaatggttctcttgtagatttaccgtctccttctagattaagctatttttgaaactttggttcattgttaggagtatttttaatagtacagattatttctggtttatttttatcttttcattttagaggtgatgttaatttgtcttttaatagaattattcatacgatgcgtgatgttaattatgggtgattattg
Ebrechtella_tricuspidata  ttgtagatgtagtatgattatttttgttttctgtagtatattgatggggattgttaatggttcattaattgatttaccttctccttcaagtcttacttatttttgaaattttggttctttattagggttatttttaggggttcaaattttatccgggttatttttgtcttttcattttagaggggatattaatttatcattttatagaattgttcatataatacgtgatgttaattatggatggttatta
Epeus_alboguttatus        ttgttgatgtagtatgattatttttattttctgtagtatattgatgagggttggtagagattctttggtagatttaccatctccttctagtttgagatatttttgaaattttggatctttattaggagtatttttaataattcaaattctatcaggattatttttatcttttcattttagaggaagagttattttatcttttgattctattattcatataatacgtgatgtaaattggggatgattatta
Halocosa_hatanensis       ttgttgatgttgtttgattgtttttattttctgtagtatattgatgaggattttaaatggttctcttgttgatttagcttctccttctagattaagatatttttgaaattttggttctttattaggagtatttttaatagttcaaattatttcaggattatttttatcttttcattttagaggtgatgtaaatttatctttttatagagtaattcatataatacgagatattaattatggatgattatta
Hamataliwa_aurita         ttgttgatgtagtttgattatttttattttctgtagtatattgatgaggattataaataattctttagttgatttaccttctccatctagattaagatatttctgaaattttggatctttattaggagtttttctaatagttcagattttatctgggttatttttatcttttcattttagaggtgatgtaaatttatccttttatagaattattcatataatgcgagatgttaattatggttgattatta
Heriaeus_mellotteei       ttgtggatgtagtttgattatttttgttttcggtagtttattgatgaggattgtcaatggatctctaattgatcttccttctccatctagattaacatatttttgaaattttgggtcattattaggattatttttaataattcaaattttatctggattatttttatcattccattttagaggggatgtaaatttatctttttatagagtaattcatataatacgtgatgtaaattatggttgattatta
Lycosa_grahami            ttgtggatgtagtttggttatttttgttttctgtagtatattggtgaggattataaataattctttgttagatttagcttctccttctagactgagatatttttggaattttggttctttgttaggtgttttcttaatagttcagattgcttcaggattatttttgtcttttcattttagaggagatgttaatttatcttttgatagaattattcacataatacgcgatgtcaattatggttgattattg
Oxyopes_bianatinus        ttgtggatgtggtttgattgtttttgttttctgtagtatattgatgaggattataaataattctttagttgatttaccttctccttctagcttaagatatttttggaattttggttctttattaggagtatttctaatagttcaaattttatcaggtttatttttatcttttcattttggtggagatgtaaatctatctttttttagaattattcatataatacgagatgtgaattatggatgattaata
Oxyopes_javanus           ttgttgatgtggtttgattgtttttgttttctgtagtatattgatgaggattataaataattctttagttgatttaccttctccttctagtttaagatatttttgaaattttggttctttgttaggtgtatttctaatagtgcaaattttgtcaggtttgtttttatcttttcattttagaggggacgtaaacttgtctttttttagaattattcatataatacgagatgtaaattatgggtgattacta
Oxyopes_licenti           ttgttgatgttgtttggttatttttattttctgtagtgtattga-----attataaataattctttagttgatttaccttctccttctagtttaagatatttttgaaattttggttctttgttaggtgtatttttaatagttcagattttatctggcttatttttatcttttcattttagaggggatgtaaatttgtctttttttagaattattcatataatgcgagatgtaaattatggatgattatta
Oxyopes_sertatoides       ttgtggatgtggtttggttatttttgttttctgtagtatattgatgaggattataaataattctttagttgatttaccttctccatctagtttaagatatttttgaaattttggttctttgttaggtgtatttttaatggtgcagattttatctggtttatttttatcttttcattttagaggagatgtaaatttgtctttttttagtattattcatataatacgagatgtaaattatggatgattatta
Oxyopes_sertatus          ttgtggatgtggtttggttgtttttgttttctgtagtatattga-----attataaataattctttagttgatttaccttctccatctagtttaagatatttttgaaattttggttctttgttaggtgtatttttaatggtgcagattttatctggtttatttttatcttttcattttagaggagatgtaaatttgtctttttttagtattattcatataatacgagatgtaaattatggatgattgtta
Oxyopes_striagatus        ttgttgatgttgtttgattatttttgttttctgtagtatattgatgaggattataaataattctttagttgatttaccttctccttctagtttaagatatttttgaaattttggttctttgttaggagtatttttaatagttcaaattttatcaggtttgtttttatcttttcattttagaggagatgttaatttatctttttttagaattattcatataatgcgagatgtaaattacggatgattgtta
Oxyopes_sushilae          ttgttgatgttgtttgattatttttgttttctgtagtatattgatggggattataaataattctttagttgatttaccttctccgtctagtttaagatatttttgaaattttggttctttattaggagtatttttgatagttcaaattttatcaggattatttttatcttttcattttagaggagatgtaaatttgtctttttttagaattattcatataatacgagatgtaaattatggatgattatta
Oxytate_striatipes        ttgttgatgtagtatggttatttttattttcagttgtatattgatggggattgttaacggatctttagtcgatttaccttctccttctagactttcatatttttgaaattttgggtccttactaggattatttttaataattcaaattttatcaggattatttttatcttttcattttagaggggatgttaatttatctttttatagagtaattcatataatacgagatgtaaattatgggtgattactt
Pardosa_pusiola           ttgttgatgttgtttggttatttttgttttctgttgtttattggtgaggattttgaataattctttattagatttggcatctccgtctagtttaagatatttttgaaattttggatctttattaggaatttttttaatagttcaaattgcttctggattatttttgtcttttcattttagtggtgatgtgaatttatcttttaatagagtaattcatataatgcgggatgtaaattatggttgattattg
Peucetia_latikae          ttgttgatgtagtttgattgtttttgttttctgttgtttattgg-----attattaataattcgttgatcgatctaccttctccttcgagacttacttatttttggaattttggttctttattaggattatttttaatggtacaaattgtttctggtttatttttagcttttcattttagaggtgatgttaatttatctttttacagaattattcatataatgcgggatgttaattatggttgattgctt
Phanuelus_gladstone       ttgtagatgtggtatgattatttttattttcagtagtttattgatgggggttattagagattctttggttgatttgccttctccttctagattaagttatttttggaattttggatctttgttgggtgtatttttgggaattcaaattttatctgggttatttttatcttttcattttagaggggatgttaatttatcatttgattctgtaattcatatgatgcgagatgttaattatggttggttattg
Wadicosa_fidelis          ttgtagatgtagtatgattatttttattttctgttgtttattggtgaggattttgaataattctttattagatttagcttctccttctagattaagatatttttggaattttggttctttattaggagtttttttaatagttcaaattgcatctggtttatttttatcttttcattttagtggagatgtaaatttatcgtttgatagagtaattcatataatacgggatgtcaattatggttgaatatta

Alopecosa_cursor          cgaattattcatgctaatggggctagaatattttttttattaatgtatattcatattggtcgaggtttgtattatggttcttatcggtttaataaagtgtgattgagaggtgttacaattttgttattatctatagctacggcttttttaggttatgttttgccttggggacaaatgtctttttgagctgctacagttattactaatcttttgtcggctattccttatgtgggtgtgatattggtagaat
Arctosa_tanakai           cgagtacttcatgctaatggggctagaatattttttttattaatgtatattcatattggccgaggaatatattatggttcttatcggtttagaaaagtttgattaagaggagtaactattttattattatctatagcaacagcttttttaggatatgttttaccttgaggacaaatgtctttttgggctgctactgttattacaaatttattatcggccgttccttatataggggttacgttagtagaat
Cheliceroides_longipalpis cgtgtaattcatgctaatggtgctagtatattttttttattaatatatattcatataggacgaggtatatattatagatcttatcgttataaaaaaacgtgattaagaggtgtaacaatttttttattagctatggctactgcttttttaggttatgtattaccttgaggacaaatatctttttgagcagcaactgtaattactaatttattatcagctattccttatattggaacattaatagtggaat
Dolomedes_angustivirgatus cgggtgatccatgctaatggtgctagaatattttttctattaatatatattcatattggacgtggattgtattatgggtcctatcgttttgaaaaagtttgattaagtggagtaactattttattgttgtctatagctacagcttttttaggttatgtattaccttgaggacagatatcattttgagctgctactgttattactaatttattgtcagcagttccttatattggagtaatattagtagaat
Ebrechtella_tricuspidata  cgggttattcatgctaatggggctagaatattttttttattaatatatattcatgtcggtcgaggtttgtattatggttcttatcgatttgaaaaagtttgactaagaggagtaacaattttattattatcaatggcaactgcttttttagggtatgttttaccttgggggcaaatatcattttgagctgcgactgttattactaatttattatctgcggttccatatatagggggtgttttagtagaat
Epeus_alboguttatus        cgagtaattcatgctaatggggcaagaatattttttttattaatatatattcatataggtcgaggtttatattatgggtcttatcgatttagaaagacttgattaagtggagtaactattttattattatctatagcaacggcatttttagggtatgtattaccttgaggtcaaatatctttttgagctgctactgtaattactaatttattatctgctattccctatataggaagaatattagtagagt
Halocosa_hatanensis       cgagttattcatgctaatggagctagaatattttttttattaatatatattcatattggacgaggattatattatgggtcatatcgatttgaaagggtttgattaagaggtgtaactattttattattatctatagctacagcttttttaggatatgttttaccttgaggacaaatatcattttgagctgctactgtaattactaatttactatctgcagttccttatgtaggagtattattagtagagt
Hamataliwa_aurita         cgagttattcatgctaatggggcaagaatgttttttttattaatatatattcatattggtcgtggattatattatggttcatatcgttttgaaaaagtatgactaagaggggtcacaattttattattatctatggctactgcttttttgggttatgttttaccgtgaggacaaatatcattttgagcagcaacagtaattactaatttattatcagctattccatatattggaattttattggtagagt
Heriaeus_mellotteei       cgtgtaattcatgctaatggagctagaatgttttttctattaatatatattcatattggtcgaggattatattatggatcttatcgatttgagaaagtatgattaagaggtgtaactattttattgttatctatagctactgcttttttagggtatgtattaccctgaggtcaaatatctttttgagcagctacagtaattactaatttattatctgctgttccttatataggaggaagtttggttgaat
Lycosa_grahami            cgggtagtacatgctaatggtgctagaatattttttttgttgatgtatattcatgtaggtcgagggatatattatgggtcttatcgttttgataaagtgtgattaagaggtgtaagaattttattgttatctatagctactgcttttttaggatatgtattaccttggggacaaatatctttttgagcagctacagtaattactaatttattatctgctattccttatgttggagtaatgttagtagaat
Oxyopes_bianatinus        cgagcaatccatgctaatggtgctagaatattttttttattaatatatattcatgttggtcgagggttatattatggttcatatcgctttgaaaaggtttggttaagtggagtaagaattttattattatctatagctactgcttttttagggtatgttttaccttgagggcaaatgtctttttgagctgctacagttattactaatttattatcagcgattccttatgtaggggtattattagtagagt
Oxyopes_javanus           cgagctattcatgctaatggtgctagaatgttttttctattaatatatattcatattggtcgaggattgtattatggttcgtatcggtttgaaaaggtctgattaagaggggttagaattttactattatctatagctacagcttttttaggatatgttttgccttgaggacaaatatctttttgagctgctacagtaattactaatttattatcagctattccgtatgtaggagtattgttggtagagt
Oxyopes_licenti           cgagtaattcatgctaatggtgctagaatattttttttgttaatatatattcatattggtcgaggtttatattatgggtcgtatcgatttgaaaaagtatgattaagaggtgtgagaattttattattgtctatggctactgctttcttaggatatgttttaccttgagggcaaatatctttttgggctgctactgtaattactaatttactatcagcgattccttatgtaggagtattattagtagaat
Oxyopes_sertatoides       cgagctattcatgctaatggtgctagaatgttttttttattgatatatattcatattggtcggggattgtattatggttcatatcgatttgagaaggtttgattaagaggggttagaattttattattatctatggctacggcttttttagggtatgttttgccttgggggcaaatgtctttttgagctgctacagtgattactaatttattatcggctattccttatgtaggagtattattggtagagt
Oxyopes_sertatus          cgagctattcatgctaatggtgctagaatgttttttttattgatatatattcatattggtcggggattgtattatggttcatatcgatttgagaaggtttgattgagaggggttagaattttattattatctatggctacggcttttttagggtatgttttgccttgggggcaaatgtctttttgagctgctacagtgattactaatttattatcggctattccttatgtaggagtattattggtagagt
Oxyopes_striagatus        cgagcaattcatgctaatggtgctagaatattttttttattaatatatattcatattggtcgaggattgtattatggttcatatcgatttgaaaaagtttgattaagtggggtaagaattttgttattatctatagctactgcttttttaggttatgttttaccttggggtcaaatatctttttgagcagctacagttattactaatttattatcagcaattccatatgtaggagtattgttagtagagt
Oxyopes_sushilae          cgaacaattcatgctaatggtgctagaatgttttttttattaatatatattcatattggtcgaggattatattatggttcttatcgatttgaaaaggtttgattaagaggagtaagaattttattattatctatagctactgcttttttaggttatgtattgccttgaggacaaatgtccttttgagccgctacagttattactaatttattatcagcaattccttatgtgggtgtattattagtagaat
Oxytate_striatipes        cgagttatccatgctaatggagctagaatattttttttattaatatatattcacattggtcgaggtttatattatggatcttatcgatttgaaaaagtgtgattaagaggagttaccatttttcttttatctatagctactgcatttttaggatatgtactcccttgaggtcaaatatctttttgagctgctactgtaattacaaatttactttcagcagttccttatataggaggtttattagtagagt
Pardosa_pusiola           cgtgtaattcatgctaatggagctagaatgttttttttattaatgtatattcatattggtcgtggattgtattatggatcgtatcggtttgataaagtatgattaagtggagttagaattttattattatctatagctacggcttttttaggatatgttttaccttgaggacaaatatctttttgagctgctacggttattactaatttattatcagctattccttatgtgggtataatattggtagagt
Peucetia_latikae          cgtgtgattcatgcaaatggagcaagaatgttttttttactaatgtatattcatattggtcggggtttatattatggatcatatcgatttataaaggtttgattaagtggagtatctattttattattatcaatagcgactgcttttttaggatatgttttgccttgaggtcaaatatctttttgagctgctacagtaattactaatttattatcttctattccttatgtaggggttatattagtagaat
Phanuelus_gladstone       cgagtaatccatgctaatggtgctagaatgtattttttattaatatatattcatattgggcgtggattatattatggttcttatcgattttataagacttggtttagaggggttactatcttattactttcgatagctactgcttttttagggtatgttttaccttgaggacaaatgtctttttgagcagcaactgttattacaaatttgttgtcggcaattccttatgttggggtatttttggtagagt
Wadicosa_fidelis          cgagtaattcatgctaatggagcaagaatatttttcttattaatatatattcatattggtcggggattatattatggttcgtatcgatttgataaggtatgattaagaggagttagaattttattgttatctatagctacagcttttttaggatatgtattaccttgaggtcaaatgtctttttgggcggctactgtaattactaatttattgtcagctgttccgtatgttggagtaatgttggtggaat

Alopecosa_cursor          ggatatgaggaggatttgcggtaggtaatcctactttaactcgattttttgcttttcattttttattaccttttgttattttattttttgtaattttacatcttttttttcttcatgaaaagggatctaataatcctttgggattgagaagaatttatgataaggttttttttcatccttattatagaattaaggatatatatggatttgcttttttttttgtgttttttttgataatttgttttttgtt
Arctosa_tanakai           gaatatgaggaggttttgccgtaggaaatcccactttaattcgtttttttgcttttcattttttacttccatttgtaattcttttttttgtaattattcaccttttttttcttcatgagaaggggtcaaataatcctttaggtgtaag?agaatctatgataagattttttttcatccttattattctatgaaagatttatatggtttccttttttttttgatattttatttttttgtttgttttttatt
Cheliceroides_longipalpis gggtatgaggaggatttgctgtaggtaatcctactttaattcggttttttgcttttcattttattttaccttttattattatgtttatagtaattttacatttattttttttacatgaaacagggtctagaaattctattggaataatgagagattgtgataaggtttattttcatccctattatagaattaaagatatatatgggtttggattgttttttatattttttatattaatttgtataataat
Dolomedes_angustivirgatus gagtatgggggggatttgcggtaggtaatcctactttaactcgattttttgcttttcgttttattttaccttttattattttgttctttgttattttacatctattttttcttcatgaaaaagggtctaataatcctttaggattaagaagaatgtatgataaaatttcatttcacccttattatagaatgaaggatgtttatgggttttctttattttttgttttttttgtagggatttgtttattgtt
Ebrechtella_tricuspidata  gaatttggggaggatttgctgtaggtaatcctactttaacacgatttttttcttttcattttattttaccttttattattttattttttgttattttacatcttttttttttacatgagaagggttctaataatcctttagggttatcaagtggatgtgataaggttatatttcatccttattatagagttaaggatatttttgggtttggtatattttttgtgttatttatgttaatttgctttttata
Epeus_alboguttatus        gaatttgaggtggatttgcagtaggaaatcctactttgactcgtttttttgcttttcattttattttaccttttttaattttatttatagtaatacttcatttattttttttacatgaaacaggatcaagaaatattatgggagtgagaggagaatgtgataaaatatattttcatccttattatagaattaaggatatttatggatttagatgtttttttataatttttatgttagttataatattatc
Halocosa_hatanensis       gaatttgagggggttttgcagtaggaaaccctactttaactcgtttttttgctttccattttttacttccttttgttattttattttttgtaattttacatttattttttcttcatgaaaaaggatcaagaaatcctttaggattaagaagaaattttgataaagtattttttcatccttattatagaattaaggatatttttgggtttatatttttttttgttttttttttagttatttgttttttatt
Hamataliwa_aurita         gaatttgaggtggattttctgtaggaaatcctactttaactcgattttttgcatttcattttattttaccttttattattttgttttttgttgtattacatttattttttttacatgaaaaaggttctagaaatcctttaggattaataaatagaagagataaagtaatgtttcatccttattatgtatataaagatgtttttggattttctatattttttatgttttttgttattatttgttttttgtt
Heriaeus_mellotteei       ggatttgagggggatttgctgtaggaaatcctacattaactcgatttttttcttttcattttattttaccttttgtaattttattttttgtaattttacatttgttttttcttcatgaaaaaggttcaaacaatcctttaggtttatcaagaggatgtgataaagtggtttttcatccttattatagagtaaaagatatttatggatttgctgtattttttatattatttgtttctatttgttttttatt
Lycosa_grahami            gaatatgaggaggttttgcagtaggaaatcctactttgactcggttttttgcttttcattttttattaccttttgttattttattttttgtgattttacatcttttttttcttcatgaaaagggatctaacaatcctttaggattaagaagaatttatgataagattttttttcatccttattatagaattaaggatatttatggtttttcttttttctttgttttttttttagttatttgttttttatt
Oxyopes_bianatinus        gaatttgaggtgggttttcagtaggtaatcctactttaactcgattttttgcttttcattttattttaccttttgtgattttattttttgttattttacatttgttttttcttcatgaaaaagggtctagaaatcccttaggattaataggagcaagagataaaattatgtttcatccttattatgtttttaaggatatttttggttttagttttttttttatattttttataattatttgtctattata
Oxyopes_javanus           gaatttggggaggattttcagtaggaaatcctactctaactcggttctttgcttttcattttattttaccttttgtaattttgttttttgttattctacatttattttttcttcatgaaaaaggatctagaaatcctttaggattgataggaagaagagataaaattatgtttcatccttattatgtttttaaggatatttttgggtttagttttttctttatattttttatagtaatttgtttattgta
Oxyopes_licenti           gaatttgaggtggattttcggttagtaatcctactttaactcgattttttgcttttcattttattttaccttttgttattcttttttttgttattttacatttgttttttcttcatgaaaaagggtctagaaatcctctaggattaataggaagaagagataaaattatattccatccttattatgtttttaaggatatttttggatttagatttttttttatattttttataataatttgtttattata
Oxyopes_sertatoides       gaatttgagggggattttcggtaggaaatcctactctgactcgattttttgcttttcattttattttaccttttgtaattttgttttttgttattctgcatttgttttttcttcatgagaaaggatctagaaatcctttaggtttaatgggtagaagagataaaattatgtttcatccttattatgtttttaaggatatttttggatttagtttttttttcatgttttttatagtgatttgttttttgta
Oxyopes_sertatus          gaatttgagggggattttcggtaggaaatcctactctgactcgattttttgcttttcattttattttaccttttgtaattttgttttttgttattctgcatttgttttttcttcatgagaaaggatctagaaatcctttaggattaatgggtagaagagataaaattatatttcatccttattatgtttttaaggatatttttggatttagtttttttttcatgttttttatagtgatttgtttgttgta
Oxyopes_striagatus        gaatttggggtggattttctgtaggtaatcctactttaacacgattttttgcttttcattttattttgccttttgttattttattttttgtaattttacatttgttttttcttcatgagaaaggatctagaaatcctttaggattaatagggagaagagataaaattatatttcatccttattatgtttttaaagatatttttggttttagttccttttttatgttttttataattatttgtttattata
Oxyopes_sushilae          gaatttgaggaggattttcagtaggtaatcctactttaacacgattttttgcttttcattttattttaccttttattattttattttttgtaattttacatttattttttcttcatgaaaaaggatctagaaatcctttaggattaataggaagaagagataaaattatatttcatccttattatgtttttaaagatatttttggatttagttttttttttatattttttataattatttgtatattata
Oxytate_striatipes        gagtatgaggtggttttgcagtaggtaaccctactttaactcgatttttttctttccattttattttaccttttgtaattttattttttgtaattttacatttatttttcttacatgagaaagggtcaaataaccctctaggattatctagaggatgtgataaggtaatatttcatccttattatagaataaaagatttatatggattttttatattttctatattttttatttttatttgttttatatt
Pardosa_pusiola           gaatatgaggagggtttgcagtaggaaatcctactttaactcgattttttgcttttcattttttattaccttttgttattttattttttgttattttacatcttttttttcttcatgaaaaaggatcaagaaatcctttagggttaagaagattatatgataagattttttttcatccttattatagaattaaggatatttttggatttgcttttttttttatttttttcttattaatttgttttttgtt
Peucetia_latikae          gaatttgaggaggtttctctgtaagaaatcctactttaactcgtttttttgcttttcattttattttaccttttgttattttgttttttgtgattttacatttattttttcttcatgaaaagggttctagaaatccgttaggattggtttcaagaaatgataagattatgtttcatccttattattctttaaaggatatttatggttttatgttttttataattttttatattgtaatttgtttgttata
Phanuelus_gladstone       ggatttgaggaggttttgctgttggaaatcctactttaactcgttttttttcttttcattttgttcttccttttgtaatcttatttatggtagttttgcatttattttttcttcatgagacgggttctgggaattctataggtcttagaagaaatggcgataaaattttttttcacccttattatagatataaggatatttatggttttggagtttttataattttttttatattaatttgtataatgtc
Wadicosa_fidelis          gaatgtgagggggttttgcagtaggtaatcctactttgactcgattttttgcttttcattttttgttgccttttgtaattttattttttgtgattttacatcttttttttcttcatgaaaagggttcaagaaatcctttaggattaagaagagtatatgataagattttttttcatccatattatagaattaaggatatttttggatttgcttttttttttgtttttttcttgtttatttgttttttatt

Alopecosa_cursor          cccttatgtttttatggatgtggagaattttatttcttctaatcctttggtgactcctgttcatattcaacctgagtgatatttcttatttgcttatactattttacgttctatttctagaaagattggtggggttgttgctttggtgatatctgtagttattttatattttttacctttttttttgaaacatcgttttcgaagaactttgttttattattttataaagttttttttttgggtttttgta
Arctosa_tanakai           tccttatattttcatagatgttgaaaatttcatttcttctaatcctttagttacacctattcacattcaacctgaatggtattttttgtttgcttatactattttacgttctgttcctagaaagattgggggtgtaattttcttggttatatctgtgatggtatattattttttacctgttttcttaggtcatcgatttcgaagaactttattttattgattgatgaaattt-ttttttgaattttcgta
Cheliceroides_longipalpis accttatatttttatggatgtagaaaattttatttcttctgatcctttagtaacaccggttcatatccaacctgagtgatattttttatttgcatatacaattttacgttctgttcctagaaagattggaggagtggtggctttattaatgtcagttattattttatatttttttcctttattattaaatcaaaagtttcgaagttcatatttttataatattattaaatatatgttttgaatttttgta
Dolomedes_angustivirgatus tccttatatttttatggatgttgaaaattttatttcttccaatcctttagttactcctattcatattcaaccagaatgatattttttgtttgcttatactattttgcgttcggttcctagaaaaattgggggagtaattgctttagttatatcagtattagttttatattttttacctttttttttaaaacatcgttttcgaagaacttttttttattatttaataaaatttatattttgattttttgta
Ebrechtella_tricuspidata  tccttatatttttatagatactgagaattttatttcctctaatcctatagttactcctgttcatattcaacctgagtgatattttttgtttgcttatacaattttacgttcaattcctagaaaaattggaggagttgtagctttagtaatatccgttttagtattatattttttaccttttttttgagaacatcgttttcgaagaaatttattttattattttaataaatttttattttggttttatgta
Epeus_alboguttatus        cccatatatttttatggatgtggaaaattttatttcttcggaccccttagttacacctgttcatattcagcctgaatgatattttttatttgcatacactatcttacgatcagtacctagaaagattggtggagttgtagctttaataatatctgttattattttttatttttttcctatattctttgatcatagttttcgaagaactaatttttattatttaatgaaatatattttttgattatttgta
Halocosa_hatanensis       tccttatatttttatggatgttgaaaattttatttcttctaatcctttagtaactcctgttcatattcaacctgaatgatactttctatttgcttatactattttgcggtctgtacctagaaagattggaggtgtaatcgctttagttatatctgtaattgttttatattttttacctttttttttaaagcatcgatttcgaagaacttttttctattattttataaaatttgttttttgaatttttgtt
Hamataliwa_aurita         tccttatatttttatagatgtagagaattttatttcttctaatcctttagttactcctattcatattcaaccagaatgatattttttatttgcttatactattcttcgttctgtacctagaaagattgggggagtaattgctttagtaatatctgtattaattttatatactttaccattttttttaaaacatcgttttcgaagaacttttttttattttactataaaatttttattttgactttttttt
Heriaeus_mellotteei       tccttatatttttatagacgtagaaaattttatttcttctaatcctatagttactcctgttcatattcaacctgagtgatattttttgtttgcgtatactattttacgttctattcctagaaaaattggaggtgtagtggctttagtaatatctgttttaattttgtattttcttcctttttttttaaaacatcgatttcgtagaaatctattttatttttttaataagtttttattttgattttatgta
Lycosa_grahami            tccttatatttttatagatgtggaaaattttatctcttctaatcctttggttacccctgttcatattcaacctgaatgatattttttgtttgcttatactattttgcgctctatttctagaaaaattgggggtgtaattgctttggttatgtctgtaataattttatattttttaccttttttcttaaagcatcgatttcgaagaactttgttttattattttatgaagttttttttttgaatttttgta
Oxyopes_bianatinus        tccttatatttttatagatgtagagaattttatttcttctaatcctttagttactcctgttcatattcaacctgaatgatattttttatttgcttatactattcttcgttcagtaccaagtaaaattggaggagtagttgcattagtaatgtcagtattagttttatattttattcctttttttttgaagcatcgttttcgaagaacgtttttttattttttaatgaaatttttattttgaatttttttt
Oxyopes_javanus           tccttatatttttatggatgtagaaaattttatttcttctaatcctttagttactcctgttcatattcaacctgaatgatattttttatttgcttatactattcttcgttctgttccaagaaagattggaggagttgttgcattagtaatatcagtattagtattgtactttttacccttctttttgaaacatcgttttcgaagaacttttttttattttttaataaaatttttattttgaatttttctt
Oxyopes_licenti           tccttatatttttatggatgtagaaaattttatttcttctaatcctctagttactcctgttcatattcaacctgaatgatactttttatttgcttatactattcttcgttcagttcctagaaaaattgggggagttgttgcattagttatatcagtattaattttatactttttacctttttttttaaaacatcgttttcgaagaacatttttttatttttttataaaatttatgttttgaatttttttt
Oxyopes_sertatoides       tccttatatttttatggatgtggaaaattttatttcttctaatcctttagttacgcctgttcatattcaacctgaatgatattttttgtttgcttatactattcttcgttctgtaccaagaaagattgggggagttgttgcgttggtaatatcagtattagttttgtattttttgcctttttttttaaaacatcgttttcgaagaacttttttttattttttaataaaatttttattttgaatttttttt
Oxyopes_sertatus          tccttatatttttatggatgtggaaaattttatttcttctaatcctttagttacgcctgttcatattcaacctgaatgatattttttgtttgcttatactattcttcgttctgtaccaagaaagattgggggagttgttgcgttggtgatatcagtattagttttgtattttttgcctttttttttaaaacatcgttttcgaagaacttttttttattttttaataaaatttttattttgaatttttttt
Oxyopes_striagatus        tccttatatttttatggatgtagaaaattttatttcttctaatcctttagtaactcctgttcatattcaacctgaatgatattttttatttgcttatactattcttcgctcagttccgagaaagattggaggtgtggttgctttagtaatatcggtattaattttatattttttacctttttttttaaaacatcgttttcgaagaacatttttttattttttaataaaatttttattttgaattttcttt
Oxyopes_sushilae          tccttatatttttatagatgtagaaaattttatttcttctaatcctttagtaactcctgttcatattcaacctgaatggtattttttatttgcttatactattcttcgttcagttccaagaaaaattggaggtgttgttgcattagttatatcagtattaattttatattttatacctttttttttaaaacatcgttttcgaagaacatttttttattttttaataaaattttttttttgaatttttttt
Oxytate_striatipes        tccctatatttttatagatgtagaaaattttatttcatcaaaccctatagttactcctgttcatattcaacctgagtgatattttttatttgcttatactattttacgttcaattccaagaaaaattggaggagtagtggctttggtaatatctgttttaattttatattttttacctttttttttaaaacatcgttttcgaagaaacttattttattactttaataaatttttattttgattttatata
Pardosa_pusiola           tccttatatttttatagatgtggagaattttatttcttctaatcctttggtaactcctgttcatattcaacctgagtgatattttttatttgcttatactattttacgttctatttctagaaaaattggaggtgtaattgctttagtaatgtctgtagttattttatattttttacctttttttttaaagcatcgttttcgaagaactttgttttattattttataaagtttttttattggatttttgta
Peucetia_latikae          tccttatatttttatggatgtggaaaattttattttatcaaatcctttagttactcctgttcatattcaaccggagtgatattttttatttgcttatacggttttgcgatcaattcctagaaagattgggggtgttattgctttggtaatgagagtggttgttttatattttttaccattttttatgaaacatcggtttcggagaacatttttttattatttaatgaaatttgttttttgagtatttata
Phanuelus_gladstone       tccttatatttttatggatgtggaaaattttatttcttctgatcctttggtaacacctgttcatattcaacccgaatgatactttttatttgcatatactattttgcgttcggttccaagtaggatcgggggagtaattgctttagtaatatctgtaattattttttattttttacctatattgtttaatcataaatttcgaagaactttttt---ttatataatgaaatggattttttgaatttttgta
Wadicosa_fidelis          tccttatatttttatggatgtagaaaattttatttcttctaatcctttggttactcctgttcatattcaacctgagtgatattttttatttgcttatactattttgcgttctatttctagaaaaattgggggggttattgctttggttatatcagtagttattttatattttttacctttttttttgaaacatcgttttcgaagaactttgttttattattttataaagtttatatattgggtttttgtt

Alopecosa_cursor          gttaattgaatattgttaacttggattggggcttgtgtagtggagtttccttatatatctttaggaataatttttagtgttgtatattttttaatatttttaatattttgattggaaagataataataaatattgaaatgggaagaaatatttttcatctaagtgttattaatatatcatatcgaaatcgagggtaagttcctcgtactcagattaatgaaattgcaattatagttataattgatattga
Arctosa_tanakai           attaattgaatattattaacttgaattggagcgtgtgtagttgaattaccttatatatttttaggtatattatttagagtaatttatttttgtatatttcttgt------attggaaagataataataaatgttgatattggaagaaatatttttcatcttagtgttattaatatatcgtatcgaaatcgaggatatgttcctcgtactcagattattataattgtaattaaaattaaaattattattga
Cheliceroides_longipalpis gtaaattgactattattaacatgaattggagcttgcgtagtagaaattccttttagaattttaggtatattatttagaattaattattttttaatttttattgttatttgatagaaaagataataataaagatagagattggaaggaaaatttttcatctcaaatttattaatatatcatatcgaaatcgaggatatgtacctcgaattcataatagaataattgaaattataataattattattcatcc
Dolomedes_angustivirgatus gtaaattgaatattgcttacttgaattggtgcttgtgtagttgagcttccttatatattattaggtatatattttagagtaatttattatttaatatatgttatattttgataggtaaaatgataattaataaagataaaggtagaaagatttttcatcttaggtttattaatatatcataccgaaatcgaggatatgttcctcgtactcaaattaaagaaattgtaataataattataataataaagga
Ebrechtella_tricuspidata  attaattgattactattaacttgaattggggcttgtgtggttgagattccttttatagtattaggaatttattttagattaatttattttataatatatattgtattttgaaagggataggacagataaataaggttacaggtaaaaaagattttcatctaagatttattaatatatcataacgaaatcgagggtaggtccctcgaactcaaattagtataattctaataataattataataataaatga
Epeus_alboguttatus        attaattgagtattattaacttgaattggagcttgtgtggtagaaacaccttatatagaattaggaatagtttttagaataatttatttctcgatatttttattaatttgattgaaaagggaataattataataataattggaagaaaaattattcatcttagttttattagtatatcatatcgaaaacgaggaaaggtccctcgaattcataataaaataatagaaattataattaggattaatcatgt
Halocosa_hatanensis       gtaaattgaatattattgacttgaattggggcttgtgtggtagagataccatatataataataggaatagtgtttagagtagtttatttttttatatttattttattttaattggaaaaataataataaatatagaaattggtagaaatatttttcatctaagagttattaatatatcgtatcggaatcggggatatgttcctcgtactcaaattaatataatagttactattattaatattaatattga
Hamataliwa_aurita         attaattgagttttattaacatgaattggagcttgtattgtggaatctccatatatagaattagggataatttttagagtaatttattatatattatatataatattttgagaggaattaaaattaagattattgagattggaaggaaaatttttcatcttagttttattaatatatcatatcgaaaacgaggaaaggttcttcgaactcaaattaaaataattgaaataataataagaataattattga
Heriaeus_mellotteei       attaattgattattattaacttgaattggagcttgtgtagttgaagttccttatataactttaggtatttattttagagtaatttattattttatgtatattctattttgaaagggatagggataataaataaagtaactggtaagaaagattttcatcttaagtttattaatatatcataacgaaatcggggataagttcctcgcactcaaattaatataattctaataaaaattataatagaaattga
Lycosa_grahami            gttaattgaatattgttaacttggattggggcttgtgtagtagagtttccttatataactttagggataatttttagtgctgtgtatttttttatatttatacttttttgattggaaaaataatgataaatattgaaatagggagaaatatttttcatcttaagattattaatatgtcatatcgaaatcgagggtatgttcctcgtactcaaattaataaagtagaaattacaattataataattattga
Oxyopes_bianatinus        gtaaattgagttcttttgacttgaattggagcttgtgtagttgaaattccttatataacattaggaatagtttttagagtaatttattatataatatatttacttttttgacaggtataatgattgtaaatatagataaaggtaaaaaaatttttcatcttaattttattaatatatcatatcgaaatcgagggaatgtgcttcgcactcagattaaaataattgaaataattattaaaattaatattga
Oxyopes_javanus           gtaaattgagttcttttaacttgaattggggcttgtgtagttgaaattccttatataacattaggaatggtttttagagtaatttattatatgatgtatattatattttgataggaataataattattagtatagatataggtagaaagatttttcatcttaattttattaatatatcatatcgaaatcggggaaatgttcttcgtacccaaattaaaataattgaaatagttagtaaaatcaatattga
Oxyopes_licenti           gttaattgattacttttgacttgaattggagcttgtgtagttgaagttccttatatagaattaggaataatttttagagttatttattatataatatatataatattttgattggtataataattgttaatatagatattggtaaaaagatttttcatcttaattttattaatatatcatatcgaaatcgaggaaatgttcttcgaactcaaattaaaataattgagataattattaaaattaatattga
Oxyopes_sertatoides       gtaaattgagtgcttttaacttgaattggggcttgtgtagttgaaattccttatatgacattaggaatgatttttagagtaatttattatatgatatatattatgttttgatagggataataattgttagtatagatataggtaaaaagatttttcatcttagttttattaatatatcatatcggaatcggggaaatgttcttcgtactcaaattaaaataactgaaataactaataagataaatattga
Oxyopes_sertatus          gtaaattgagtgcttttaacttgaattggggcttgtgtagttgaaattccttatatgacattaggaatgatttttagagtaatttattatatgatatatattatgttttgatagggataataattgttagtatagatataggtaaaaagatttttcatcttagttttattaatatatcatatcggaatcggggaaatgttcttcgtactcaaattaaaataactgaaataactaataagataaatattga
Oxyopes_striagatus        gtaaattgagttcttttaacttgaattggagcttgtgtagttgaaattccttatataacgttaggtataatatttagagtaatttattatataatgtatatattattttgataggaattgtaataataaatatagatataggtaagaaaatttttcatcttaattttattaatatatcatatcgaaatcgagggaatgttcttcgtactcaaattaaaatgattgaaataattaataaaataaatataga
Oxyopes_sushilae          gtaaattgaattcttttaacttgaattggagcttgtgtagttgaagttccttatataactttaggaataatttttagagtaatttattatataatgtatttaatattttgataggaataataattgtaaatatggatataggtaaaaaaatttttcatcttaattttattaatatatcataacgaaatcgtggaaatgttcttcgtactcaaattaaaataattgaaataataagtaaaattaatattga
Oxytate_striatipes        attaattgattattattaacttgaattggagcttgtttagttgaaaatccttatatatttttaggaacttgttttagaattatttattttttttcttattttatattttgaatgggtaaagaataataaataaagttacaggaaggaaggattttcaacttaaatttattaatatatcataacggaaacgagggtaggtccctcgtactcaaattaaagagtatgaaattataattattataaggataga
Pardosa_pusiola           gtaaattgaatattattgacttgaattggtgcttgtgtggtagaatatccttatataggattaggaataatttttagctttgtatactttttaatgtttttaattttttggatggaaagataatgataaatattgataatggtaaaaatatttttcatcttattagtattaatatatcatatcgaaatcgtgggtatgttcctcggactcaaattaatgagattgtaattataattataattaatattga
Peucetia_latikae          attaattgagtattattgacttggattggagcttgtgctgtggaggatccttatgcgagtttagggattgtttttagatttatttatttttttatatatgtattattttgattggaaatataataataaataaggaaatagaaaggaaaatttttcatcttaaatttattaatatgtcatatcggaatcggggtaaagttcttcggactcagattaagataattgtaataaagattaaaattagtatagg
Phanuelus_gladstone       attaattgaatgttattaacgtgaattggtgcatgtgtagtagaacttccttatatattaatgggtataatttttagattaatttattttatattattttttttattttgattgttaaggggagaattaaaattgagatgggtaagaagatttttcatcttaattttataagtatatcataacgaaaacgagggtatgtccctcgtactcatagaagtaagattctaattataattaggattaatcatgt
Wadicosa_fidelis          gtaaattgaatattattaacgtgaattggtgcatgtgttgtagaatatccatatataggattaggaataatatttagttttttatattttataatgtttatagttttttgaatggtagtatgataataaatattgataaaggtaaaaatatttttcatcttattaatattaatatatcatatcgaaatcgaggatatgttcctcgtactcaaattaatataattgtaattataattataattattattga

Alopecosa_cursor          taggatgaatttaataggagcaaaaaatattatagttgagattaacgttaggattaatatacttaaatattcggatagaaaaattaaggcgaatcatcctcctatatattctacattaaatccagaaactaattctgattctccttctgcaaagtcaaaaggtcttcgattagtttcggctaaacatgaagataatcatattatgaataatattatatttccaatgaaaaagtatattattgtttgggat
Arctosa_tanakai           attaaatgatataataggactaaaaaacattattgttgaaattaatcttaaaattaatatacttaaatattcagataagaaaattaaagcaaatcatcctcctatatattctacattaaatcctgaaactaattcagattctccttctgcaaaatcaaatggtcttcggttagtttctgctagacatgaggataatcatattataaacaatatgatattaccgaaaaaaaaataaattattttctgggat
Cheliceroides_longipalpis ttctatattagttatagagtgaaaaaatattataactgaaattattctaagaattaatatacttatatattctgctaaaaaaattaaagcgaatcatccacctatatattctacattaaatcctgaaactaattcagattctccttcagcaaaatcaaaaggacttcggtttgtttcggctaaacatgtaattaatcatataattagtataattaaattaccaaaaaaaaatggtattatatgttgagat
Dolomedes_angustivirgatus aagaattgatttaataggggaaaaaaatataatagttgaaattattcttaaaattaatatgcttaaatattctgataagaaaattaaggcaaatcagcctcctatatattcaacattaaatcctgatactaattctgattctccttcagcgaaatcaaatggacttcgattagtttcagctagacaagaggttaatcatattatgaataataatatgttacctcaaaagaaatgaagtattttttgtgac
Ebrechtella_tricuspidata  aaaaaatgtaaataatgttttaaaaaatattaaagtagtaattattcttaaaattaatattctagcgtattctgctagaaaaattaaagcaaatcaacctcctatatactctacattaaatcctgatactaattcagattccccttctgcaaaatcaaatggtcttcgatttgtttcggctaaacaagaggttaatcagataataaataaaataatattcccacaacaaaaatataatattatttgggat
Epeus_alboguttatus        gaaagtggatgataaagaatgaaaaaatataatgattctaattattcttagaattaatattcttatatattcggctaaaaagattaatgcaaatcaacctcctatatattctacattaaatcctgatactaattcagattcaccttcagcaaaatcgaaaggtctacgattggtttctgctaaacaagtaataattcatatatagaataaaataatattaccataaaaaaaagatataaatatttgagag
Halocosa_hatanensis       aaatagagagttaataggagcaaaaaatattattacagagattattcttagaataattattcttaagtattctgaaaggaaaattaatgcaaatcatcctcctatatattcgacgttaaatcctgatactaattctgattctccttctgcgaagtcaaatggtcttcggttagtttcagctaaacatgaagataatcatataaaaaatagtataaaatttcctcaaaaaaaatgaagaattttttgagat
Hamataliwa_aurita         tataatagatctaattgttttaaaaaatataattgtggaaattattcttaagattaatattcttatatattcagccaagaaaattaatgcgaatcatcctcctatatattctacattaaatccagaaactaattctgattctccttctgcaaaatcaaatggtcttcgatttgtttctgctaaacaagaaattaatcatataaataacaaaaatcaatttcctcaaaagaaatataataatatttgagat
Heriaeus_mellotteei       tattgggttaaatagtgttttaaaaaatattaaggtagaaattattcttaaaataagtattctagcatattctgctagaaaaattaaagcaaatcatcctcctatatattctacattaaatccagaaactaattcagattctccttctgcaaaatcaaatggtcttcgatttgtttcagctaagcaagaagttagtcaaattatgaatagaattatatttcctcaaaaaaagtaaagtatattttgagac
Lycosa_grahami            taatataaatttaatgggagcgaaaaatattattgttgaaattattcttagaattagtattcttaaatattctgataaaaagattaaagcaaatcatccccctatatattctacattaaatcctgaaaccaattcagattctccttctgcaaaatcaaagggtcttcggttggtttctgccaaacaagatgataatcatataacgaataatatgatgtttccaaagaaaaaatacaataatttctgtgat
Oxyopes_bianatinus        aaaagttaatttaatatttttaaaaaatataataattgaaattatgcttaaaattagtattcttatatattcagctaaaaaaattaatgcaaatcaaccacctatatattccacattaaatcctgatactaattctgattctccttctgcaaaatcaaaaggacttcggttagtctctgctaaacaagatgttaatcatattaatataaggaatatattacctcaataaaaatgtaaaagtttttgtgac
Oxyopes_javanus           aaatattgattttatacttttaaaaaatatgatggtagaaattattcttaaaagaagtattcttatatattcggctaagaaaattaatgcaaatcaacctcctatatattctacgttaaatcctgatactaattctgattctccttctgcgaaatcaaaaggacttcgattagtttctgctaagcaagaagttagtcatatgaatataaggaatatgtttccccagaaaaaatgtaaaagtttttgtgac
Oxyopes_licenti           gaagattgatttgatgcttttaaaaaatataatagtagtaattattcttaaaattaatatacttatatattctgctaaaaaaattaatgcaaatcaacctcctatgtattctacattaaatccggaaactaattctgattctccttctgcaaagtcaaaaggacttcgatttgtttctgctaaacaggatgttaatcatataaatataataaatatatttccccaaaaaaaatgtaataatttttgtgat
Oxyopes_sertatoides       aaatattgatttgatatttttaaaaaatataatagtagaaattattcttaaaagaagtatacttatatattcagctaagaaaattaatgcgaatcaacctcctatgtattctacattaaatcctgatactaattctgattctccttctgcgaaatcgaaaggacttcggttggtttctgctaaacaagaagttaatcatataaatataagaaatatgtttcctcagaaaaaatataagagtttttgtgat
Oxyopes_sertatus          aaatattgatttaatatttttaaaaaatataatagtagaaattattcttaaaagaagtatacttatatattcagctaagaaaattagtgcgaatcaacctcctatatattctacattaaatcctgatactaattctgattctccttctgcgaaatcgaaaggacttcggttggtttctgctaaacaagaagttaatcatataaatataagaaatatgtttcctcagaaaaaatgtaagagtttttgtgat
Oxyopes_striagatus        aaatattgatgtaatattcttaaaaaatataatagtagaaattattcttaagagtaatattcttatatattcagctaaaaaaattaatgcaaatcaaccacctatatattctacattaaaacctgatactaattctgattctccttctgcgaaatcaaatggtcttcgattagtttctgctaaacaggatgttaatcatataaatattaaaaatatatttcctcaataaaagtgtaagagtttttgtgac
Oxyopes_sushilae          aataattgatctaatatttttgaaaaatataatagtggagattattcttagtaataatattcttatatattcagctaaaaaaattaatgcgaatcaaccacctatatattctacattgaagcctgatactaattctgactccccttctgcaaaatcaaaaggtcttcggttggtttctgctaaacaggatgttaatcatataaatattaaaaatatgtttcctcaaaaaaaatgtaaaagtttttgtgat
Oxytate_striatipes        gaaataatttaataatgtttttaaaaatattattgtagtaattatacttaaaataattattcttgcatattctgcaagaaaaattaatgcaaatcaacctcctatatattctacattaaaacctgagactagttcagattccccttcggcaaaatcgaagggacttcgatttgtctctgccaaacaagaagttaatcaaattaaaaataaaattatatttcctcaaaaaaaatataatatattttgggat
Pardosa_pusiola           aataattgatttaataggactaaaaaatattatagttgaaattattcttaaaattagtattcttaagtattctgataaaaaaattaaggcgaatcatcctcctatatattctacgttaaaaccggatactaattcagattctccttctgcaaaatcgaaaggtctacggttggtttctgcgagacaagaagagagtcatataataaataatataatatttccaaagaaaaaatatagtatatattgagat
Peucetia_latikae          gaaaatgtttttagggtttttgaagaatataatagtggaaattattgataggatgagtattcctatgtattcacttaaaaagattagagcgaatcatcctcctatgtattctacattaaatcctgaaactaattctgattctccttctgcgaaatcgaatggtcttcggtttgtttctgctaagcatgatataattcatattaaaaatataataatgtttcctcaaaaaaaatatattatatattgtgat
Phanuelus_gladstone       tgtaggataatttaaggatgagaagaatattatagatgtaattattcttaaaataattattcttatatattcagctaaaaagattaatgcgaatcatcctcctatgtattctacattaaatcctgatactagttcggattctccttcggcgaagtcaaatggacttcgattagtttcagctagacatgtaataattcatataatgaaaagtaatatatttcctcaaaagaaggaaataagatgttgagat
Wadicosa_fidelis          aataatagatttaataggactaaagaatattatagttgaaattattcttaaaataagtattcttaaatattctgataagaaaattaaagcaaatcatcctcctatgtattctacattaaatcctgatactaattcagattctccttctgcgaaatcaaatggtctgcgattagtttctgctagacaagaagataatcatataataaatagaagaatgtttccaaaaaaaaagtatagtatatactgggat

Alopecosa_cursor          tcttccatttgagtaaatgaataggattgtgaaattaatactaaaaataaaataattatgaaaaatgaaacttcatatgagattatttgtgctactcttcgaatggaacccaagtgacagtattttgagttagttgatcatccaattagtaaaatgaaatacactctagttcttgataaaataaaaaatattaagaggttatgtttgatatctataagtggagagaagttatatagaataatagggatta
Arctosa_tanakai           tcttctatttgagtaaatgaataagatattgaaagtaatactaaatataaaataattatgaagaaagagatttcgtaggaaattatttgagccactcttcggatagaccctaagtgacaatatttggaatttgtagctcatccaattagtagaatgaaataaacagctattcttgataaaataaaaaatattaagatattgtgtttaatatctaatagagatgaggaattaaataaaataattgggatta
Cheliceroides_longipalpis attgaaatttctttaaaagaatatgagtaggataaaatagaaataaaaagaattaaaagaaagaaagatacttcatatgaaattatttgtgctactcttcgaatagaacctatatgtctatattttgaattagaagatcatccaattaatataatgaaatatactgaaattctagataaaataaaaaataataaaatattatgtttattatcatataatgaatacctattaaatgatataataggaatta
Dolomedes_angustivirgatus tcttctatttgagtaaatgaatatgattgtgatattaaaacaataaataggatgatcatgaaaaatgatacttcatatgaaattatttgagctactcttcgaattgatcctaaatatgagtatttagaattacttgatcatccaattagtaaaataaaatatactcctattcttgataaaataaagaatattaaaatattatgtttaatatcgataagggagttaaaattaaataaaataataggaatta
Ebrechtella_tricuspidata  tctctaatttgagtaaataaataagattgagaaagtaaaataatatataaaataattataaaaaaagtgatttcataggaaattatttgagctactcttcggatagaacctaagtaacaatattttctattggtcgatcaaccaaccaaaaggataaaatataccgctattctagaaatgataaagaaaaataaaattctttgttttacatccattaatggaaatttgaagaaagaaataataggaataa
Epeus_alboguttatus        tatgaaatttcattaaatgaataagatagtgatataattcttaaaaataaaataattataaaaaatgatacttcataagaaattatttgggcaacactgcggattgaacctaattgtctatattttgaattagctgatcatccgattaataaaataaagtatacggaaattcttgatagaataaaaaataataagatattatgtttattatcatagagtgaaaatctattaaaagaaataataggaatta
Halocosa_hatanensis       tcttctatttgagtaaatgaatatgattgagatagtaatactaaaaataaaatgattataaaaaaagaggcttcataagagattatttgtgctactcttcgaattgatcctaaataacaatattttgaattagtagatcatccaattaataaaataaaatatacagctattcttgataaaatgaaaaatattaataaattatatttaatatcaagaatggggattttattaaataaaatagttgaaatta
Hamataliwa_aurita         tcttttatttgagtaaatgaataagattgtgagagaattacaataaataaaataattataaagaaagatgtttcatatgaaattatttgtgctactcttcgaattgaacctaaatgacaatattttgaattagatgatcacccaattagtaaaattaagtaaactcctattcttgataaaataaaaaaatataatagattatatttattatctattaaagaatatgaattaaataaaataattgggatta
Heriaeus_mellotteei       tctctaatttgagtaaatgaatatgattgggataagaagattacaaataatataattataaaaaatgtaatctcataagaaattatttgggcaactctacgaattctccctaaataacaatactttgaattggtagaccaacctactaataaaataaaataaacagctattctggataaaataaaaaaaaataatatactttgtttattatcaaaaataggatatttaaaaaaagaaataataggaatga
Lycosa_grahami            tcttctatttgagtaaatgaataggattgtgagattaatacaagaaacaaaatgattataaagaatgatacttcataggaaattatttgggctactcttcgaatagatcctaggtgacaatattttgaattagtagatcatccaattagtaaaataaaatatacacctattcttgataaaatgaaaaatattaatagattgtgtttaatgtcaatgagagggaagaaattatataatataatgggaatta
Oxyopes_bianatinus        tcttctatttgagtaaatgaataagattgggatataattacaatgaatagaataattataaaaaaagatacttcatatgaaattatttgagcaattcttcggattgcaccaagatatgaatatttagagtttgatgatcatcctactaataaaataaaatatacacctaatctggataaaatgaaaaaatacaatatattatgcttattatccattagtgaatttgaattaaatgtaataataggtacta
Oxyopes_javanus           tcttctatttgagtaaatgaatatgattgtgatataataacaataaataagataattataaagaaagatacttcgtaagaaattatttgagcaattcttcgaattgctccaaggtaggagtattttgaattggatgatcatcctactaataaaatgaaatatacacctaatcttgataaaataaaaaaatatagtatattgtgtttattatctattagtgagttcgaattatataaaataataggcacta
Oxyopes_licenti           tcttctatttgagtaaatgcataagattgtgataaaataacaataaataaaataattatgaaaaatgatacttcataagaaattatttgagcaactcttcgaattgctcctagatatgaatacttagaatttgatgatcatcctactaataaaataaagtatactcctaatcttgataaaataaaaaagtataatatattatgtttattatctattaatgagttagaattaaatagaataattggaatta
Oxyopes_sertatoides       tcttctatttgagtaaatgaataagactgcgatataataacaataaataagataattataaaaaaagatacttcgtaagaaattatttgagcaattcttcgaattgccccaagatatgaatattttgaattagatgatcatcctactaataaaatgaaatatactcctagtcttgataaaataaagaagtataatatgttgtgtttattgtctattagtgaatttgaattgtataaaataatagggacta
Oxyopes_sertatus          tcttctatttgagtaaatgaataagactgtgatataataacaataaataagataattataaaaaaagatacttcgtaagaaattatttgagcaattcttcgaattgccccaagatatgaatattttgaattagatgatcatcctactaataaaatgaaatatactcctagtcttgataaaataaagaagtataatatgttgtgtttattgtctattaatgaatttgaattgtataaaataatagggacta
Oxyopes_striagatus        tcttctatttgagtaaatgaataagattgagatataataacaatgaataaaataattatgaaaaaagatacttcataagaaattatttgggcaattcttcggattgctccaaggtaagaatatttagaatttgatgatcatcctactaatagaatgaaatatacacctaatcttgataaaatgaaaaagtataatatattatgtttattgtctaatagtggattggaattatataaaataattggcacta
Oxyopes_sushilae          tcttctatttgagtaaatgaataagattgtgataaaataacgataaataaaataattataaaaaaagatacttcataagaaattatttgagcaactcttcgaatcgctccgagatatgaatatttagaattagatgatcatcctactaataaaataaaatatactcctaatcttgataaaataaaaaaatataataaattatgtttattgtctaataatgaattggaattatataaaataattggaatta
Oxytate_striatipes        tctctaatttgagtaaatgaataagattgagataataaaataataaataaaataattataaaaaaagtaatttcatatgaaattatttgagctactctacgaatagaacctaaataacaatatttagaattagtagatcatcctactaataaaataaaataaacagctattcttgatagaataaaaaaaaataaaattctttgtttaatatcaaataaaggatatttaaaaaaagaaataataggaatga
Pardosa_pusiola           tcttctatttgagtaaatgagtaggattgagatattaaaactaaaaataaaataattataaagaaaggaacttcgtaggaaattatttgggctactcttcgaatagaacctaagtaacagtattttgaattagtggatcatccaattaataaaataaaataaactcctattcttgataaaataaaaaataatagtaaattgtgtttaatatcaattaaggttgaaaagttaaataatattaaagggatta
Peucetia_latikae          tcttgaatttgagtaaatgaatatgattgagatataataacgataaataggatgattataaaaaaggaaatttcataagagattatttgggctactctacggatggaccctaggtgacaatattttgaatttgatgatcatccaattagtaaaataaaataaactcttattgttgataaaatgaaaaatattaaaattctgtgtttaatatcaaatagggggaacaaattataagaaataatgggagtta
Phanuelus_gladstone       atagaaattctattaaatgaataggaatatgaaataatggaaataaataaaattattaggaaaaatgaaacttcgtatgagattatttgtgctactcttcggattgagcctaaatggctatattttgaattggcagatcatccaattagtaaaataaagtatacggataatcttgataaaataaagaataatagaatattatgtttattatcatatagtgaatgattattatatgaaataattggaatta
Wadicosa_fidelis          tcttctatttgagtaaatgaataagattgagatagtaaaactaaaaataaaataattatgaaaaatggtacttcataggaaattatttgtgcgactcttcgaatggatcctaaatgacaatattttgaattagttgatcatccaataagtaaaatgaaatatacccctattcttgataaaataaaaaatattaataaattgtgtttgatatcgattaaggttgaaaagttatatattattaatgggatta

Alopecosa_cursor          tacataaagagatgaacaaagatagaaatggtgtactatatgataatgtgaagtttgttatttctaaagataataagtttttattgaaaagtttgatagcgtctctaaaaggttgtaagattcctataattcctactttgttaggtccttttcggatttgaatatatcttagaatttttcgttctaggagagtatagaaagctactctaattagaattctaattgagattagaatgtatttggttagatt
Arctosa_tanakai           ttaataatgaaataaataaggacagaaaaggtgagatatacgataacgtaaaatttattgattccaaagacaataagtttttgttaaaaagttttacagcgtcactaaatggttgaagaattcctaatattccaactttattaggtccttttcgaatttgaatgtaactgagaatttttcgttctaataaagtataaaaagctactctaattaaaattcttagtgaaataaaaa--------attagatt
Cheliceroides_longipalpis ttaagattctaataaataaagataatgctggagaaaaaatggaaaatataatattggtattttctgatgaaagtaaatttttattaaataattttaaagcatctctaaaaggttggagaattcctaaaaatccaactttgttagggccttttcgaatttgaatataacctaaaatttttcgttctaaaatagtataaaaggctactctaattaagattctaatagtaactgtaatatatattataagatt
Dolomedes_angustivirgatus tacaaattgaaatgaacagtgataaggatggggttatataagataatataaaatttattgattctagtgagattaaatttttattaaataatttaatagcatcactaaagggttgtaaaattcctataaatccaactttattaggtccttttcgaatttgaatatatcttaaaatctttcgttctaaaagagtataaaaagctactctaattaaaattctaattacaattagaatatatattataagatt
Ebrechtella_tricuspidata  ttaataaagaaataaataaagatagtgatggggaaatataagaaaaaataaaatttataaattctaaagaaacgatatttttattaaataacttaatagcatctctaaaaggttgtagaattcctaaaaatcctactttatttgggccttttcgtgtttgaatatatcttaaaatctttcgttctaaaatagtgtaaaatgctactctaattaaaattctaatagaaatagcaatatatacattaagatt
Epeus_alboguttatus        ttaatattctaataaataaggaaagagctggggatatataagataatatataatttatattttctgatctaataatatttttattaaaaagttttaatgcatctctaaaaggttgaagaattcctaaaatacctactttattagggccttttcgaatttgaatataacctaaaatttttcgttctaaaattgtataaaaagctactcttactagaattctaataataataataatatatttaattagatt
Halocosa_hatanensis       aacatagggaaatgaataaagataatgaaggggtaataaatgataaaaaaaaatttatggattctaaggatattagatttttattaaatagtttgatagcatcactaaaaggttgtaaaattcctattattcctactttattaggaccttttcgaatttgaatatatcttaaaatttttcgttctaataatgtataaaatgctactctaattaaaattcttagtctaattaaaatatatgttattagatt
Hamataliwa_aurita         ttaaaattataataaacaaagaaagagatggagttatataagataatgaaaaatttatggattctaatgaaattaagtttttattaaatagtttaatagcatctctaataggttgaagaagacctaaaaatcctactttatttggcccttttcgaatttgagtataactaagaattttacgttctaaaatagtataaaaagctactctaattaaaattctaattgtaattaatatatatttaattagatt
Heriaeus_mellotteei       ttattaatacgataaataaagataatgagggagagagatatgaaaatataaaatttataaattccattgatacaatatttttattaaaaagttttaatgcatctctaaaaggttgtaaaattcctataaatcctactttattaggtccttttcgggtttgaatatatcttaaaatttttcgttctagaatagtataaaatgctactctaattaaaattctaattgagattaaaatatattttttaagatt
Lycosa_grahami            tacataacgaaatgaataaggataaaaaaggagttatataagataaagtaaagtttgttgattctaaggataaaaggtttttgttgaagagtttgatagcgtctctaaatggttgaaggattcctataattcctactttattgggaccttttcgaatttgaatgtatcttagaattttacgttctagtagagtgtaaaaagctactctgattaaaattctaatagagattaggatgtatattattagatt
Oxyopes_bianatinus        ttatgattatgataaataatgataatgatggagttaaatatgataagagaaagtttattgactctaaagaaatcaaatttttattgaaaagtttaattgcatcgctaaatggttgtaaaagtccaattaatcctactttattaggaccttttcgaatttgagtatatcttaaaatttttcgttctaaaatagtgtaaaaagctactgctactaaaattctaattgagattaaga---atttaattagatt
Oxyopes_javanus           ttataattataataagaagagataatgatggagttaaatatgatagtataaagtttattgattctagagaaattaagtttttgttgaaaagtttaattgcatctctaaacggttgaagtaatccaattagtcccactttatttggacctttccggatttgagtgtatctaagaatttttcgttctaaaatagtataaaaagctactgctactaaaattctaattgaaattagtatatatttaataagatt
Oxyopes_licenti           ttataattataataagtaatgatagtgatggggttaaatatgataatataaagtttattgattctatagaaattaggtttttattaaataatttaatagcatctctaaatggttgaaggagtccaattaatcctactttattaggtccttttcgaatttgagtatatctaagaatttttcgttctaaaatagtataaaaagctacagctactaaaattctaattgaaat-----tatattttattagatt
Oxyopes_sertatoides       ttattattataatgagtaaggataatgatggggttaaatatgatagtataaaatttattgattctaaggagattaaatttttattaaaaagtttaattgcgtctctgaatggttgaagtaatccaattagtcctactttatttggaccttttcggatttgagtatatctaaggatttttcgttctaaaatagtgtaaaaagctactgctactaaaattctaattgaaattagtatatatttaataagatt
Oxyopes_sertatus          ttattattataatgagtaaggataatgatggggttaaatatgatagtataaaatttattgattctaaggagattaaatttttattaaaaagtttaattgcgtctctgaatggttgaagtaatccaattagtcctactttatttggaccttttcggatttgagtatatctaaggatttttcgttctaaaatagtgtaaaaagctactgctactaaaattctaattgaaat-----tatatttaataagatt
Oxyopes_striagatus        ttataattataataagtaatgataatgatggagttaagtaggaaagtataaagtttattctttctaaagaaattaagtttttattaaaaagtttaatagcgtctctaaatggttgtaaaattccaattaatcctactttatttggaccttttcgaatttgggtatatctaagaatttttcgttctaaaatagtataaaaagctactgctactaaaattctaattgaaattagtatatatattattagatt
Oxyopes_sushilae          ttataattataataagtaatgataatgatggggttaaatatgaaagtataaaatttattctttctaaggaaattaaatttttattaaaaagtttaatagcatctctaaatggttgtaaaattccaattaatcctactttatttgggccttttcgaatttgagtatatctaagaatttttcgttctaaaatagtataaaatgctactgctactaaaattctaattgaaataaatatatatttagtaagatt
Oxytate_striatipes        ttattaaagtaataaataaagaaaaagaaggagaaatataagaaaatataaaatttataaattctaaagatacaatatttttattaaatagcttaatagcatccctaaaaggttgtaaaattcctaaaaatcctactttattaggaccttttcgagtttgaatatatctcaatacttttcgttcaagaatagtataaaaagctactctaattaaaattctaattgaaattctaatatatttaattagatt
Pardosa_pusiola           tacatagtgaaataaataaagatataaaaggagttataaatgataatgtaaaatttatggattctaatgataataaatttttattaaataatttaatagcgtctctaaaaggttgtaaaattcctattaatcctactttgttaggaccttttcgaatttggatatatcttaaaatttttcgttcgagtaaagtataaaaggctactctaattaaaattctaagagaaattaggatgtacttaattagatt
Peucetia_latikae          aagttaatataataaagagagataacataggggttaagaaagataatgaagaattcattatttctaatgataataaatttttattaaataattttaaggcatctctgaaaggttgtaggattcctaggaatcctactttgttaggtccttttcgaatttgtatatatcttaaaatttttcgttctaaaatagtatagaaggctacactaattaaaatactaattgaaat-----tgtatttaataagttt
Phanuelus_gladstone       ttaatattctaataaataatgatattgctggagttgaggttgatagtagaagatttattatttctgatgagataatatttttattgaaaagttttaatgcatcgctgaatggttgtaaaattcctatgaaaccaactttattaggaccttttcgaatttgaatataccctaaaatttttcgttctagaatagtgtaaaaggctactcttactaagattctaattgtaataataatatatttagtgagatt
Wadicosa_fidelis          tacataaggagataaataaggaaagaaaaggagttataaatgataatgtaaagtttatggactctagagataataaatttttattaaaaagtttaatagcgtctctaaagggttggagaattcctataatacccactttattaggtccttttcgaatttgaatatatcttaaaatttttcgttctagtaatgtgtaaaaagctactctaattagaattctaagggaaatcaaaatatatattattagatt

Alopecosa_cursor          tcatttggttataaatagagatgattggtttttattatgattaggtttagagattaatatgataatttttattgtttttatatataaagaggatagaacattgaaagttgagtcttgtttgaaatatttttttgttcaaagagttgggtcggctgcgttaatgatatgtttttatttaaataaagaatgaatggactttgtagtgtgtttatttttaggatataaagttggtgctggtcctttttttttt
Arctosa_tanakai           tcatctagtaatgaatagagatgattgatttctattgtgaataggattagaagtcaatatgatgacttttattttactaatatacgaaaataataaaatatttagaattgaatcttgtttaaaatatttttttattcagagaattggatctgctgtattgataggatgtttttatataaacaaagaacaaatggattttttagtatgtttattactaagatataaaattggaggaggacccttttttttt
Cheliceroides_longipalpis tattatagtattgagaagtgaagattgatttttaatttgattgagtttagaaattaatataatatcatttattttattaatttatcgtcgttatagactgaaagtaattgaatgttgtttaaggtatttttttattcaaagtttaggttctgcttttttgattagaatattatataatgatttatatgaatttaaaagtataatttgtttaatcttaagatataaaattggggctggaccttttttttat
Dolomedes_angustivirgatus tcatttagttataaatagagatgattgatttatggtgtgatttggactggaaattaatataatagtttttattatttttatatataattataatagaataataagaattgaatcttgtttaaagtatttttttattcaagggttaggatcagctatttttataagagtattttatattagaagggaatgattaagaatgattctatgtatgttgttaagttataaaattggagctggtcctttttttttt
Ebrechtella_tricuspidata  tcatttggttttaaattcagatgattgatttatagtatgattgggtttagaaattaatataataatatttattatattgatttataaacaatttgatataaatagttctgagtcatgcttaaaatatttttttatccagagattagggtcttctatttttataagattgttttatctaaatgtaattaatttaaagcaagttattgttttgttaataagttacaaaattggagctggtccttttttcttt
Epeus_alboguttatus        tattgtggtaataagaagagaagattgatttatagtatgattaggattagaaattaatataatatcttttttaattttaatttataagcgttatgatattaaaataattgaatcatgtataaaatatttttttattcaaagtttaggctccgctctaatgatatctattttatatctagattgagtaataattggaggtttatgtttattaattttaagatataaggtaggagctggaccttttttttat
Halocosa_hatanensis       tcatttagttatgaatagagatgattgatttttgttatggttaggattagaaattaatataataatttttattttattaatatataaaagaaatagaataattagagttgaatcatgtttgaagtatttttttattcaaagaataggttctgcagtattaataagagttttttatttaaataaggatttattagatttttgtttgtatttattattaagatataagattggggctggacctttttttttc
Hamataliwa_aurita         tcatttagttataaatagagatgattgatttttggtatgatttggattagagattaatataataatatttattgtgattgtttatgagcgttatagagtttataatattgaatcttgtataaaatatttttttattcaaagtataggttctgctttattaataataattttttatttaaataaaaatttaattagagaatttatatgtttagtaataagttataaagttggtgcagggccattttttttt
Heriaeus_mellotteei       tcatttagtgttaaacagagatgattgatttttagtttggttaggtttggaaataaatataattatgtttattgttttaatctataatcagtatgatataggtagatctgagtcttgtttaaggtatttcttcattcaaagattaggatctggtatttttataagattgttttatgtaaatgtgttcagtataaagagattgttgagagttataataagatataagttaggtgcaggtcctttctttttt
Lycosa_grahami            tcatttggttatgaatagagatgattggtttttgttatgattaggtttggaaatcaatatgataatttttattgtgtttatatatagggaaaatagaatgttgaggattgagtcttgtttaaggtatttttttgttcaaagaattgggtcggctattttaataggaagtttttatttgaataaggattgaatagattttgttatatgtttgttgttaagatataaagttggtgctggtcctttttttttt
Oxyopes_bianatinus        tcatttagtaataagatctgatgattgatttttggtttggttgggtttagaaattaatataataatatttattataattgtttatgaacgatatagaatattaaatattgaatgttgtataaaatatttttttattcagagaataggttctgctattttattaagtttattttatttaaaaaaaatatattttaaagaagtggtttgtttggtaataagatataaggttggggcaggaccattttttttt
Oxyopes_javanus           tcatttagtaataagatctgatgattgatttttagtttgattaggcttggagatcaatataataatatttattataattgtttatgagcggtatagaatattgaatattgaatcttgtataaaatatttttttattcaaagaataggttctgctattttattgagtttattttattttggaaaggtatattttaaggaagtggtttgtttagtaataagatataaggttggggcaggacctttttttttt
Oxyopes_licenti           tcatttagtaataagatctgatgattgatttttgatttgattaggattagaaattaatataataatatttattataattatttatgaacgatatagaatatttaacattgaatcttgtataaaatattttttcattcaaagaataggttctgctattttattaagtttgttttattttggaaaaatatactttaaagaagtagtttgtttagttataagatataaggttggagctggacctttctttttt
Oxyopes_sertatoides       tcatttagtaataagatctgatgattgatttttagtttgattaggattagaaattaatataatgatatttattataattgtttatgaacggtatagaatattaaatattgagtcttgtataaaatatttttttattcaaagaataggctctgctattttattgagtttattttattttggaaaaatatattttaaggaagtagtttgtttagtaataagatataaagttggagcaggacccttttttttt
Oxyopes_sertatus          tcatttagtaataagatctgatgattgatttttagtttgattaggattagaaattaatataatgatatttattataattgtttatgaacggtatagagtattaaatattgagtcttgtataaaatatttttttatccaaagaataggctctgctattttattgagtttattttattttggaaaaatatattttaaggaagtagtttgtttagtaataagatataaagttggagcaggacccttttttttt
Oxyopes_striagatus        tcatttagttataagatctgatgattgatttttagtttgattaggtctagaaattaatataataatatttattataattatttataaacgatatagtatattaaatattgaatgttgtataaagtatttttttgtacagagaataggatctgctattttattaagtttgttttattttaaaaaaatatattttaaagaagtaatttgtttagttataagatataaggtgggggcaggacctttttttttt
Oxyopes_sushilae          tcatttagttataagatctgacgattgatttttagtatgattaggattagaaattaatataataatatttattataattatttataaacgatatagaatattaaatgttgaatgttgtataaaatatttttttattcagagaataggatctgctattttattaagtcttttttatttaaaaaaaatatatttaaaagaagtaatttgtttagtaataagatataaagttggagcaggtccgttttttttt
Oxytate_striatipes        tcatctagtaataaatagagatgattgatttttgatttggttaggtttagaagttaatataattatgtttattatttttatttataatcaatatgatataaatagatttgaattatgtttaaaatatttttttattcaaagattaggatcaggtatatttataggaatattttatttaggaatggaaaatttgaaaagagcagtgtgtttaattataagatataaaattggtgctggtccttttttcttt
Pardosa_pusiola           tcatttagtgataaatagagatgattgattcttgttatgattaggtttagaaattaatataataatttttattatgttaatatataaagaaaatagaatacttaaaattgaatcttgtttaaagtatttttttattcagagagtggggtcagctgttttaataagatgtttttatttgaataaagagtgaatagattttattgtttgtttattattaggatataaaattggtgcaggacccttttttttt
Peucetia_latikae          tatattagtaataaatagagatgattgatttttaatttgattaggtttagaaattaatataataatatttattgttattgtatatgaacgttgtaatatttttaatattgaatcttgcttaaaatatttttttattcaaagaataggttcagcaatcttaataagttttttatatgttggtaaagaataccttgatataatggtttgtttaattatgacatataaaattggaggaggtccattctttttt
Phanuelus_gladstone       tgtaatagtaataagaagaaatgattgattttttgtttgaatgggattggaaattaatataatatcttttctaattttaatttatcgacgatatagacttggggttattgaatcttgtttgaaatatttttttattcagagtttgggatcagtaattttaattacaatattctatattgattatgatattttaagaggtattacttctttaattctatgtttaaaagtgggggcaggtcctttttttttt
Wadicosa_fidelis          tcatttagttataaatagagatgattggtttttgttgtgattaggattggaaattaatataataatttttattatgttaatatataaagaaagaagtatgttgaagattgaatcttgtttaaggtatttttttattcagagaataggatcagctattttaataagatgtttttatttaaataaagaatgagtagattttgttgtttgtttattattaggttataagattggtgcaggtcctttttttttt

Alopecosa_cursor          tgatttccttcggtttgttctggtatttcttgaatatcttgttttgttttaatatcgtttcaaaaagttattcctttaatgattatagggatttttctttcttgggtattgtatttaattgttattgtaagattattttttggtgcctttggttcatttaatcaaaggaatttaaagcagcttattgctttttcttctgtttatcatttaggatgaattatgttatgtaatttttctaatgatattaatt
Arctosa_tanakai           tgatttccttctatttgttctggtatttcatgaatatcttgtttcgttttaatatcttttcaaaaggtaatccctcttataattttaagcgtttttttagcgaaaattatttattttattattgtaataagattgttttttggaatttttggttctatcaaccaaaaagatttaaaacaattgattgcttattcttccgtttatcatttaggtttaattatgttgtgtgaatttgttgatgaattaagtt
Cheliceroides_longipalpis tgatttcctactatgtgtttaggtattgattgattatcatgttatttattaataataatacagaaatttattcctttattattaatatttatatttattcattgagttttgtgaatcattatattaattagattgtttataggggtatttggttcttttaatcaaattaatattaaaggtttaatagcttattcatcaattcatcatttaggttgaattattatagtaggaataagaaataaattaatat
Dolomedes_angustivirgatus tgatttccttcagtgtgttctgggatttcttggatttcttgttatgttttaataactttacagaaggttattccattaatattaataagaatttttatatcttgagttatatatttaattgttattgttagattgtcttttggtgtattaggatcttttaatcaaagcgatttaaagcagttgattgcttattcttctgtgtatcatttagggtggattttattatgtaatttatctgatgatatttttt
Ebrechtella_tricuspidata  tgatttccttctctttgtggaggtatttcttgattttctaaccttcttttgttaacttttcagaaaattattcctttaatattaatgaatctatttattaatagaattatgatttttgtttcagtttttagatttttagtaggaataatagggtcttttaatcaatctaacttaaaatatttgttagcttattcttctatttttcatttaggatgaattatgatatgtaatatggtagatgatttagttt
Epeus_alboguttatus        tgatttccttctgtttgtgggggtttagattgattatcttgttatatgttaatattttttcaaaagtttttaccattaggtttaatttatatatttattcattgatttgtatgaattctggtactagtaggattattagtaggagtattaggttcatttaatcagagaaatattaaagaattattggcgtattcttcaattcatcatttaggttgaattatattaattataatgaaaggtaatttaagat
Halocosa_hatanensis       tggtttccatcagtttgttctgggatttcatgaatatcttgttttgtattaatatcgtttcagaaattaattcctttaataattataggagtatttgtttcttgaattttatattttattgtggttgtaagattattttttggtgtttttgggtctttcaatcaagttaatttaaaacagcttattgcttattcttctgtttatcatttaggatgaattttattatgtatttcttctaatgaaattagat
Hamataliwa_aurita         tgatttccttcaatttgtaaaagaatttcatgattgtcttgttttattttaatatgttttcaaaaaattattccttttattttactaactttatttatatctttttttttatttattattattattattagattatttcttggtgtatttggaagatttaatcaaaaagatttaaaacaattgattgcttattcttctgtttatcatttaggttggatattattaagaataatatgtttaaatatatttt
Heriaeus_mellotteei       tggtttccttctctttgtattggtatttcttggatatcgtgttttgttttattgacttttcagaaggtaattcctttaatattaataaatgtttttattggagatattttatttttaattgtaattatgagattattaattggaattttagggtcgtttaatcaagttagtttaaaggagttgttagcttattcgtctgtatttcatttagggtgaattattttatgtaatttagttgatgatttagttt
Lycosa_grahami            tggtttccctcggtatgttctggtatttcttggatatcttgttttgttctaatgacgtttcaaaaagttattcctttgatgattataggggtttttctttcttgagttttatatttagtaattataatgagattgttttttggtgtttttggatcttttaatcagaataatttaaaacagcttactgcgtattcttctgtgtatcatttagggtggattgttttatgtaatttttctggtgatattaatt
Oxyopes_bianatinus        tggtttccttctatttgtagaggaatttcttgaatatcttgttttattttaatgtgttttcaaaaaattattccctttattttattaagaatatttatatctagtattatatttataattattatgcttagcttgttttttgggattataggtagatttaatcaaagagatttaaaacaattagttgctttttcttctttatatcatttaggatgaataatattaagaatatcttcttttgaagagtttt
Oxyopes_javanus           tggtttccttctatttgtgggggaatttcttgattatcttgttttattttaatgtgttttcaaaaaattattccctttattctattaagaatgtttatatctggtttaatattttttgtaattatatttagtttagtttttggaattataggaagatttaatcaaaatgatttaaaacagttaattgctttttcttcggtatatcatttaggatgaataatattaagattaatatcttctgatgaatttt
Oxyopes_licenti           tgatttccttctctttgtagaggaatttcatggatatcttgttttattttaatgtgttttcaaaaaattattccttttattttattaagaatatttttatctggtttggttttttatataattatattaagtttattttttggtatcataggaagatttaatcagagagatttaaagcaattaattgcttattcttcagtatatcatttaggatgaatattattaagattaatatcttttaatgaatttt
Oxyopes_sertatoides       tggtttccttctatttgtggtgggatttcttgattatcttgttttattttaatatgttttcaaaagattattccttttattttattaagaatgtttgtatctggtttgatattttttgtaattatacttagtttggcttttggaattataggaagatttaatcaaaatgatttaaagcaattaattgctttttcttcagtgtatcatttaggatgaataatattaagattaatatcttctgatgaatttt
Oxyopes_sertatus          tggtttccttctatttgtggtgggatttcttgattatcttgttttattttaatatgttttcaaaagattattccttttattttattaagaatgtttgtatctggtttgatattttttgtaattatacttagtttggcttttggaattataggaagatttaatcaaaatgatttaaagcaattaattgctttttcttcagtgtatcatttaggatgaataatattaagattaatatcttctgatgaatttt
Oxyopes_striagatus        tgatttccttctgtttgtggtggaatttcttggatatcttgttttgttttaatatgttttcagaaaattattccttttattttattaagaatatttttatctagaataatatttattattattatatttagtttattttttggtattataggaagatttaatcaaagagatttgaagcaattaattgctttttcttctttataccatttaggttgaataatattaagaatattatcttttgaagaatttt
Oxyopes_sushilae          tggtttccttctatttgtggtggaatttcttgaatatcttgttttattttaatatgttttcaaaaaattattccttttattttattaagaatatttatatctagaataatatttattattattatatttagtttgttttttggaattataggaagatttaatcagagagatttaaagcaattaattgctttttcttctttatatcatttaggttgaataatattaagaatattatcttttgatgagtttt
Oxytate_striatipes        tgatttccttctttaagaataatggttttttgagtgttttattttgttttattgacatttcaaaaatttattcctttaattttaataaatgtttttatagattatttaatagtattaattggtttaataagattatttattggagtttttggttctttcaatcaaaataatttaaagcgtttattagcatatttttttatttttcatttaggttgaattattatgtgcaatataactggggattttgctt
Pardosa_pusiola           tgatttccttcagtttgttctggtttatcttgaatatcttgttttgttttgatatctttacagaaaattattcctttaataattatgggaatttttatttcttgagttatttatataatagtagtattaagattgttttttggtattttcggttgttataatcaaaaaaatttaaaacagttaattgcttattcttctgtatatcatataggatgaattatattatgtaatttttctggagatttaaatt
Peucetia_latikae          tggtttccatccctttgcaagggaatttcatggatatcttgttttattttaatatgttttcaaaaaattattcctttaattttggtaagtctattcatatctttcattatgtttttaatggttttagtaagtttgttttttggggtgttaggaagttttaatcaaaaagatttgagggaattaattgcttattcgtcagtttatcatttgggatgattatttttattaagaatatctggtgatatttttt
Phanuelus_gladstone       tgatttccttctgtgtgttcaggtttaaattgaatatcttgttatatattaatattatttcagaaaattttaccattaatgttaatagtaatattttctcattggattttgtgatatgttgtttgagtgggtttattggttggagtttttgggtcttttaatcaatgtaatattaagcagttaatggcttattcatctattcatcatttaggttgaattatattaattataataaaagggggattggatt
Wadicosa_fidelis          tggcttccttcggtttgttctggtttatcatgaatgtcttgttttatattaatatcttttcaaaaattgattcctttaataattataagaatttttgtttcttatgttatttatataatggtagtagttagactattttttggagtttttggatgttataatcaaaagaattttaagcagttgattgcttattcatctgtatatcatataggttgaattatattatgtaatttttctgatgatttgagtt

Alopecosa_cursor          gaataatttatttattattgtattcgatgatgattcttcctgtaataagttttttgaggttttctttagtagaagatttaataatagtgataaagataaaatataaagggtgaatgattttgttaatgttaagtatagctggaatgcctccttttctcggtttttttttaaaatggtttgcttttataatgatttttagttatgaatattattttataatgtttttaattttgtgttcggtgattatatt
Arctosa_tanakai           gaatgacttatttaattatatatgttttgttaatttttcctatcataaattttttatctacttttaatgttgtagatattataatattaataaaaattaaacataaaaattgaattattctttttttattaagaatatcaggaatacctccttttcttggtttttttttaaaatgatttgctttttccgttatgtttaaatttg-attttcttttatttttttttttattttttgttctattttaatgtt
Cheliceroides_longipalpis gaataatttatttattattatatggaatagtattattaagagtagtaattttatttataaaaaatgaaactattgatttatttaaaatatataatagttctgataagttttgatttattttaagaataataagaatggctggaattcctcctctattaggattttatttaaagtgaatagctttatataatattataatggtaagtgaaattatattaataattttaattatagtgtctgtattaatatt
Dolomedes_angustivirgatus gattaaattatttattaatatatatattgataatttttcccgtagttaatctattaagatgattaaatatttctaatttaattagaattatgaagataaaatataaaaagtgatttattgtattaatattaagaatatctggaataccaccttttcttggtttttttttaaagtgatttgcttttgttagtatttttaaatttgaattttcttttataatgtttttaattatttgttcggtagtaatatt
Ebrechtella_tricuspidata  gattaatttatttatttatatatttttttatattaattcccttaattttttttttaatgcgttataatattttaataattaatgaagttagaaagtttaaaaataaaatatatttagtatttttgatattaagaataagaggtatacccccttttttagagttttttattaagtgatttgctttaggaattatttttaatttatcgttttatattatattaattttagtttttagatctgttgttatgtt
Epeus_alboguttatus        gaatattatatttacttatatatggtttagtattatttagaattattcatgtattaattttaaataatattatttatttttatataatatataagtgtaaaaataaaatttgatttatcttaggaatattgagaatagcgggaatacctcctttattaggattttttttaaagtgaatagcattaataaatatcataaatttaggattgatatatgtagttatattagtattagtatctgtaattatact
Halocosa_hatanensis       gattaatatatttaattttatattcaattataatttttccggtaatttttttttttataagtttaaatattgaaagaattataataataataaaaactaaatataaaagttggttgatcttaataatattaagaatagcgggaatacctccttttttaggatttttattgaaatgatatgcttttattataatttttcattatgaatatatttttataatgtttttgattttttgttctgtggttatgtt
Hamataliwa_aurita         gaataatatatttaattatatatataatattaatttttcctttgatttatttttttaataaaataaatattgatagtttacttgatgtaattaaaataaagtataaaaaatgatttgtattattaatattaagaatatcaggtatacctccatttttaggattttttttaaaatgatttgctttaattagaatttttattttagaatattttttttgattagtattaatttttagatcaattattatatt
Heriaeus_mellotteei       gattagtttatatatttatttacatatttatattatgtcctttaatcttctttttttattattataatattttttttatttcggaagttttgaggattaaggcgaagggtatttttgtttttttaatactaagaatggcaggaataccccctctattgggtttttttgtaaagtgatttgctttatatattatgtttagtttaagatgatacataatatttattttagtaataagatctgtagttatgtt
Lycosa_grahami            gattggtttatttgttgttatactctttaataatctttcctgttataaggttttttggttcttttatgcttgaagatattataatggtaatgaagataaagtataagagttgggtaattttattaatgttgagtatagcgggaatacctcctttccttggtttttttttgaagtgatttgcttttgttatggtttttgagtataattattattatatgatatttttaattgtttgttctgtggttatgtt
Oxyopes_bianatinus        gaataatttatttgcttatatatagaatattaatttttcctataattgttttttttgatagaaaaaagacaaaaagattattagatgttattaaaataaaatataaaaagtggtttgtaataatgatattaagaatagcaggtatacctcctttattaggattttttttaaaatgatttgcttttattataatttttataataagatattttttttggatagttttaattgttagttctgtagtaatgtt
Oxyopes_javanus           gagtgatttatttaataatatatggattattaatttttcctttaattcttttttttaaaagaaagataatattaagattaatagatgtaatcaagataaaatataaaaagtgatttgtagtaataatattaagaatagcaggtatacctcctttattaggattttttttaaagtgatttgcttttattacgattttttttaaaagatattttttttgattggtcctaataataagttctgtagtgatgtt
Oxyopes_licenti           gaataatttatttgattttatatggaatattaattataccaattatttattttttttatataaaaaaaataaataatttgtttgatgtaattaaaatgaagcataaaaagtgatttgtaataatgatgttaagaatagcaggaatacctcctttattaggattttttttaaaatgatttgcttttattacaatttttatacaaagttcttttttttgatttattttagttttaagttctgtagtgatatt
Oxyopes_sertatoides       gggtaatttatttaattatatatagattattaatttttcctataattcttttttttaaaaaaaagataataattagattaatagatgtagttaggataaaatataaaaagtgatttgtaataatgatattaagaatagcaggtatacctcctttattaggattttttttaaagtgatttgcttttattacgatttttttaaaaagatattttttttgattaattttaatgatgagttctgtggtaatgtt
Oxyopes_sertatus          gggtaatttatttaattatatatagattattaatttttcctataattcttttttttaaaagaaagataataattagattaatagatgtagttaggataaaatataaaaagtgatttgtaataatgatattaagaatagcaggcatacctcccttattaggattttttttaaagtgatttgcttttattacgatttttttaaaaagatattttttttgattaattttaatgatgagttctgtggtaatgtt
Oxyopes_striagatus        gggtaatttatttaatattatatggattattaattcttcctatagttttgttttttaataaaaaaataataggaagattatcagatgtaattaaaatgaaacataaaaaatgatttgtaataataatgctaagaatggcagggatgcctcctttattagggttttttttaaaatggtttgcttttattacgattttttataaaagttattttttttgattggttttaattataagttcagtagtaatatt
Oxyopes_sushilae          gaataatttatttaataatatatggtgtattaatttttccgataatttttttttttaatgaaaaaatattaagaagattattagatgtaattaaaataaaatataaaaaatgatttgtaataatgatattaagagtagcgggtatacctcctttattaggattttttttaaaatgatttgcttttattactatttttttaaaaagatatttttttttattggttttaattttaagttctatagtaatatt
Oxytate_striatipes        ggataatatatatatttatatatatattaatattaggtcctttagttttttttttaaaatacaataatgtggtttttttaggcgaattaattaaattaaaatatatatttttttttatatttttgatattaagaataggtggtataccgcctatattagggttttttgtaaaatgatatgctttaagagttataaaatttttaagatattatgtatttttggttttagttattttatctgttgtaatatt
Pardosa_pusiola           gatttgtttatttattattatattctttaataatttttcctgtaatgaagttttttagttctttgttttttgaggattttataatattaataaaaatgaaatataaaggttgaattattttaataatattaagaatagctggaatacctccttttcttggtttttttttaaaattatttgcttttacaataatttttaagtttgaatattattttataatatttttaattttttgttcagtagtaatgtt
Peucetia_latikae          gaatgttttatttattaatatatataataatattataccctgttgtatttttttttaataaaggtttagttaataatttgttaggagtggttaaggttaggagtaaaaaatgttttttagtgtgtatattaagaatagcaggaatacctccttttttaggattttttttgaagtgatttgcttttctaaatatttttcaaaaaagttttttttttagattgttgttggttttttcttcagttgtaatatt
Phanuelus_gladstone       gattaatttatattatattatatgggcttgtgttgttatgtttagttattttatttatagagggtgagattactgatttttcaatgataagatctagtgataggaaggtttggtttttatttgggatgatgagaatagcaggaattcctccttttttaggtttttatttaaggtgaatagctttgtataatattatagacttgagtttaatatatttaatgtttttggtgatagtttcagttgttatatt
Wadicosa_fidelis          gatttgtgtatttattattatattctttaatgattttcccagttatgaagttttttagatttttattatttgaggattttacaatattgataaaaataaaatataagggttggttaattttaatagtgttaagaatagctggaatacctcctttattaggattttttttaaagttgtttgcttttgtaatgattttcaaatatgaatactattttataatgtttttaattttttgttctgtagtgatatt

Alopecosa_cursor          ttatgtgtattttcgtgttgtttatgatgtattgatgatatattatgatgtgaggatttgaagaaatttaatagtttatgataaggggaattatatagtaatagtaagtgtaattggtttaatggtgggtttgttttttgagatcattagtgttggtgggtttagtttattttttgtttttgttaattttttataaaagtgaagtttcttttgaaactatgagttgttatgaatgtgggtttgatcctta
Arctosa_tanakai           ttatgtttattttcgattaatttatgatgtattaatggaatattacgatgtaaagatttgaggggatttatatgttcacaaacaatataattatttagatttatttagcgtgattggtatttcagttggattgtttttttagatctatgttattagtatttttagtatattttttatttatattaattttttataaatcttttaatttaacggaaactctaagttgttatgaatgtggttttgaccctaa
Cheliceroides_longipalpis atatatttatatacgagttgtatatgatgtaataataataggaggattaggaaattcatggttaaattttaatttatataaaaatgaatttatagctgatgtagtaggatcattaggtatagtgttgggtttgttttttagaatcaattggtttagtaattattgtttatataatttttatatttattttttataaaaatataatagatatagaaagattaagagggtatgaatgtggatttgaacctaa
Dolomedes_angustivirgatus ttatgtttattttcgcgttatttatgatgttttattaacattttttagagaaataatgtgaggaaatttattggttcaaaaaaatgaattttatttagatctagtaggtagagtaggcttaatattaggtttattttttaggatctattgtgttagtaataatagtttatttattatttttttttattttttataaatgtgagatagggatagagattataagaagttatgagtgtggttttgatcctag
Ebrechtella_tricuspidata  ttatgtatattttcgaatagtatatgatattttgttgtacaaaagaaatgaaggtatatgattaagatgaagtgaaaatataaaatatttttgagttgatagtgtaagagtttttggaattttagtaggaagaatgttttgaaagaatattattagttagaattgtttatacactatttataattttattttttaaaatagataaggatcatgagcttatgagaagatatgaatgtggatttgatattaa
Epeus_alboguttatus        atatatttatattcgaataatttatgatgtaattataggaagaagaatgaaaagattgtgaattgataaaggtttaattttgtatggtaaggaaggagatatattaggcataataggactttttttaggtttatttttttgaatcattgttattaattatagtagtctataatctatttatattattattttacaaattaataatagatatagagagaattagatcttatgaatgtggatttgaacctaa
Halocosa_hatanensis       ttatgtatattttcgtttaatttatgatgtattaataagatattatgatgttaatgtttggagaaatattattattactaataatgtagaaaatttagatttaataagagtttttggcttaatatttagaatgtttttttgagtctttgtttttagtaatattagtttattttgtatttttagttattttttataaggagacaaatataatagaaatactaacttgttatgaatgtggatttgaaccaaa
Hamataliwa_aurita         ttatatttattatcgagtaatttatgatgtattaatagtttattttaattatagaatttgaattaattgattaataaaaggtaatgaaatatgatgagatttaattagagtattaggaataattattggagtaattgttagaatctttatttttagtattagtagtatatattttgtttttaatagtatttttaaaaaaagatagtttatatgaaataatcagatgttatgaatgtggttttgatgttaa
Heriaeus_mellotteei       ttacgtatatttccgtttattgtacgatgttttgttagctggttcaacagagggtatttgaataatatgagaatatggatcatgaagattttgagtagatatgttaagagtaatagggatatttttaggaggagctttgggtatgttttttcttagttggagttgtttatttattatttggtataatatttttaaaggttgataaagagaatgaattaataagaagatatgaatgtgggtttgatattaa
Lycosa_grahami            ttatgtatattttcgtattatttatgatattttaatgagatattatgatgttaaggtttggggtaatttaataatttttaagaaaagtgattatttggttgtatcaagtgttgttggtatattattaggattgttttttgggttctttgtttttggttggtgtggtgtattttttatttgtggttgtattttataagagtgagttttttgctgagactttaagttgttatgagtgtggttttgatcctta
Oxyopes_bianatinus        ttatgtatattatcgtattatttatgatgtattaataaagagttttaatcaagggatttgagtaaattgaattaaaaaaagaaatgagatttgatgagatatattaactattgttggaataattattggggggtcaatttgaatctatttttttagtatttgtggtttattttttatttttattggttttttttaggttaatgagattaatagaagttataagatcttatgaatgtggatttgatattaa
Oxyopes_javanus           ttatgtatattatcgtgttatttatgatgttttaatagggttttttgttagcggggtatgaacaaattgaatagaaaaaagaaatcaggtttgatgagatttagtaactatttttggaataattataggtggttcagtttgaatctatttttttagtatttgtggtatattttttatttttaatggtttttttgaaattaagaagattagtggaagtaataagatcatatgagtgtggatttgatattaa
Oxyopes_licenti           ttatgtatattatcgagttatttatgatgtattgataggattttttatatatggggtttgaataaactgagtgattgaaagaaataaaatttggtgagattttattacaattgttggaattgttattggag-------ttgaatctattttattagtatttttggtttattttttatttttattggtctgtttaaggttaagaatattaatagaagttataagatcatatgaatgcgggtttgatattaa
Oxyopes_sertatoides       ttatgtatattatcgtgttatttatgatgttttgatgggattttttataaatggggtttggacaaattgaatggaaaaaagaaatgaggtttggtgagatttagtaactatttttggtatagttataggtggttcggtttgaatctatttttttagtgtttgtggtttattttttgtttctaatagtttttttaaaattaagaagattagtggaagtaataagatcatatgaatgtggatttgatattaa
Oxyopes_sertatus          ttatgtatattatcgtgttatttatgatgttttgatgggattttttataaatggggtttggacaaattgaatggaaaaaagaaatgaggtttggtgagatttagtaactatttttggtatagttataggtg-------ttgaatctatctttttagtgtttgtggtttattttttgtttttaatagtttttttaaaattaagaagattagtggaagtaataagatcatatgagtgtggatttgatattaa
Oxyopes_striagatus        ttatgtatattatcgggtaatttatgatgttttaataggattttttatacagggagtatgaataaattgaattgagaaaagaaatgaaatttgatgggattttattactattattgggataattattggtggttcagttggaatctgtttttttagtatttgtagtttattttttgtttttaatagtgtttttaaagttaagaagattaatagaagttataagatcatatgaatgtggatttgatattaa
Oxyopes_sushilae          ttatgtatattatcgtgtaatttatgatgtcttaatgggattttttatgtgaggagtttgagtaaattgaattgaaaaatcaaatgaaatttgatgagattttgtaactattattggtataattattggaggttcaatttgaatctatttttttagtatttatagtttattttttgtttttattagtttttttaaaagtaagaatattaatagaagttataagatcatatgaatgtggatttgatattaa
Oxytate_striatipes        ttatatttactttcgtctattgtatgattatttattagatggggttcaaaatagattttgattgaaatgagataataatataaaatattattgggttgatattttaagaagacttggatttttattagggagaatatttagaatgtttatttttagtaatagtaatttattttttatttggtataatattttttaaagtagacatagaaaacgaattaataagaagatatgaatgtggatttgatattaa
Pardosa_pusiola           ttatatttattttcgggtaatttatgatgttttaatgagatattctataaatataaattggataaattttgtaatatgagataaaaataattatttagtgataataaatgttttaggattaataataggagtttttttttggttctttatttttggtgggtttggtatattttttgtttttattggttttttataaaagagagtattatatggaaattttaagatgttatgaatgtggttttgaacctca
Peucetia_latikae          ttatgtatattttcgagtaatttatgatgtactgatagtttatcatgatcatgggatatgatcaaattgagttttaagtaaaaattatttttttatagatataatgtctgtattaggagtaattttagggt-------tagaatctatttttttagtgggtttggtttatttaatttttttaattctttttattaggaatgataattattttgatatattagtatcatatgagtgtggatttgattctag
Phanuelus_gladstone       atatgtatatatgcgagttatctatagtgtaatattagattataattattatagtattatagtgggatatttttataattattatggttattattctgatttaattagagtgatgggaattattggaggggttttaatttttatcaatattattagttgtggtagtttatttaatttttgtgttgatattttataaaaatatatatgatatagaaagagttagttcttatgagtgtgggtttgagcctaa
Wadicosa_fidelis          ttatgtatattttcgtatgatttatgatgttttaatgagatattatgataatatgaattgaataaattttactatatatgataaaaataattatttaattatgattaatgttataggattaatgataggagtttttttttgtgatcttatttttagttggtgtagtatattttttatttttagttgttttttataaaagagattattatatagagattttgagatgttatgagtgtggttttgatcctca

Alopecosa_cursor          ttcttctactcggttagttttttcatatcgtttttttttaatttctattttgtttattatttttgatgttgagatttctttaatgcttcctgttccttttcttttgttgagagaattaggagtttttgtttttttcttttttatttttattttgttggtaggattagtgtatgagtatttttatggttctttggatttctattttgaatagtattgtagttaaaggaattaaatgaatgaagagtgatga
Arctosa_tanakai           atcatccactcgcttagaattctcttatcgattttttttaatttctatcttgtttattatttttgacgtggaaatttctttgattttaccagtcccattcgtaatgctaagagaattagga--ttttttttttttttttttttttattgttttgattttaggactagtttacgagtatttttatggttctttagatttctatttttattaatataaaaattaaaggtgttaggtgaatgaatagcgagga
Cheliceroides_longipalpis atcgtttacccgaatttttttttcttatcgattttttttaatttctattttatttattatttttgatgtagaaatttctttaatattacctgttccttttttaatagaaagagaaataggaatatgagtatttattatttttttaataattttaattttaggattattatatgaatatatatgtggatcattaaaattctggtttgaaaattaaaataatagaaggaataaaatgtaagaataaagatat
Dolomedes_angustivirgatus ttcttttactcgattagtattttcttatcgattttttcttatttcgattttgtttattatttttgatgtggaaatttctttaatgcttcctattccttttttaatgtcaagattaataggagttgtagttttttttagatttatttttgttttattggtgggtttaatttatgaatatttttatgggtctttagatttctatttttgataatactagaattaatggtactatatgaataaataaagaaat
Ebrechtella_tricuspidata  ttcttttactcgattagctttttcttatcggttttttttaatttctattttatttattatttttgatgttgaagtttctttgattttaccattaccctttttatgttcttctgaaaatagtcttatagtattttttatatttatgatgattttaactataggattattttacgaatataaatatggatctttagatttcaagttttgaaataattgcaattaatggaaataaatgaaggaataaacataa
Epeus_alboguttatus        ttcttatactcgaatattcttttcttatcgattttttttaatttcaattctatttattatttttgatgtggagatttctttgttacttcctgttccttttttaatagaaagagaagtcggattatgattatttttaatatttttattaattttagtgataggattaatatatgaatattgatggggttcattaaatttctaattttagaattattaaaattaatggaattaggtggatgaataaagaaat
Halocosa_hatanensis       ttcttctactcgtttagtattttcttatcgtttttttttaatttcaattttatttattatttttgatgtagagatttctttaatattacctattccttatttgttgttaagagaattagggatatatgttttttatgtttttatatttgtattattagtgggtttattatatgagtatatgtatggttcattagaattctatttttggtaagagaaaaattaatggtataaaatgaataagtaaagatag
Hamataliwa_aurita         ttctatttctcgaatagtattttcttatcgattttttttattatctattttgtttattatttttgatgttgaggtttgtttaatattaccttttccttatttaatatttaaaataattggtaattttattttttatttgtttatttttattttattagtggggtttttatatgaatatttttttggttctttagatttctatttttgaaattataataattaatggaattaaatgtataaataaagataa
Heriaeus_mellotteei       ttcattcactcgtattgctttttcttatcgattttttcttatttctattttatttattatttttgatgtcgaaatttctttaatcttaccaattccttttttaataatatcaggaattagagtttttattttttttatttttataagtattttggtagtaggattattttatgaatataaatatgggtcattggatttctaaatttaaaattataataataagtggggttaaatgagtaaataatgaaag
Lycosa_grahami            ttcctctactcgtttagttttttcatatcggtttttcttgatttctattttatttattattttcgatgtggaaatttctttaatattacccgttccttttcttttattgaaagagttagggatttttgtttttttcttttttatttttattttattggttgggttaatttatgagtatttttatggagctttagatttctattttaaatagtacgatgattagaggaataatatgaataaatagtgatga
Oxyopes_bianatinus        ttcattagctcgagttgtgttttcatatcgatttttcttgttagctattttgtttattatttttgatgttgaaatttctttaatattaccaataccttatttaatgattagatatataggggtatttgtattttgtttatttatatttgttttattaataggattaatatatgaatatttttttggttcgttagatttctagttttataagtagaataataagtggaattaaatgtataaataaagataa
Oxyopes_javanus           ttctttagcacgaattgtattttcttatcgattttttttgttagctattttgtttattatttttgatgtagaagtttctttaatattaccagttccttatttaatagttagatatataggggtgattgttttttgtctatttatatttattttgttattaggtttaatgtatgaatatttttttggatctttagatttctatttttattaataataaaataagtgggactaagtgaataaataatgataa
Oxyopes_licenti           ttctttagttcgatttgtgttttcctatcggttttttttattagctattttgtttattatttttgatgtagaaatttctttaatgttacctattccgtatttaataattagattgatgggtgtttttattttttgtttgtttatattggttttaatagttggattattatatgaatacttttttggatcattagatttctatttttataagcaaaataattaatggaattaaatggataaataaagacaa
Oxyopes_sertatoides       ttctttagcacgtattgtgttttcttatcgattttttttattagctattttgtttattatttttgatgtagaaatttctttgatgttgccggttccctatttaatagttagatatataggggtaattgttttttgtttgtttatatttattttgttattaggtttaatatatgaatatttttttggatctttagatttctatttttgttaataatataataagtggaattaaatggataaataatgataa
Oxyopes_sertatus          ttctttagcacgtattgtgttttcttatcgattttttttattagctattttgtttattatttttgatgtagaaatttctttgatattgccggttccctatttgatagttagatacataggggtaattgttttttgtttgtttatatttattctgttattaggtttaatatatgaatatttttttggatctttagatttctatttttgttaataatataataagtggaattaaatggataaataatgataa
Oxyopes_striagatus        ttcgttagctcgagttgttttttcttatcgattttttttgttagcaattttatttattatttttgatgttgaaatttctttaatattaccagtaccttatttagtaattagacatgtaggagttattgttttttgcttgtttatatttgttttattaataggtttgatgtatgagtatttttttggttctctagatttctatttttataagtagaataataagcggaattaaatggataaataaagatag
Oxyopes_sushilae          ttctttagttcgagtggttttttcttatcgattttttttattagctattttatttattatttttgacgttgaaatttctttaatactacctattccatatttagtaattagatatataggagtatttattttttgtctatttatatttattttattaataggcttaatgtatgaatatttttttggctcgtaa-----ctatttatataagtaaaataataagtggaaataaatggataaa---------
Oxytate_striatipes        ttcttttacacgatttgttttttcttatcgattttttttaatttcaattttatttattatttttgatgtagagatttctttgattttacctttaccttatttaatatattcaaatattatactgattgtattttttatatttatatttattttaatcttagggcttttttatgaatataaatatggttctttagatttctattttagggattaaaataattaaaggggtaaaatgtgtaaataaagataa
Pardosa_pusiola           ttcttctactcgaatgtttttttcttatcgtttttttttaatttctattttgtttattatttttgatgttgaaatttctttaatattaccggttcctttt---atgtttagagagttaggagtattagtgtttttttcttttattttaattttattattaggtttagtgtatgaatatttttatggttctttagatttctattttaaatagaattaaaattaaggggattatatgaataaataatgagga
Peucetia_latikae          ttgtttaacgcggttaattttttcttatcggttttttttgatttctattttatttattgtttttgatgtagaggtttctctaataattcctattccttatttaatggcgagattaatgggagtttttgtttttttaatatttatttttgttttaatttttggtttaatgtatgaatatttttatggatcgctggagttctatttttaatagaattagaattaaggggattgaatggataaatagagagtt
Phanuelus_gladstone       ttcttatactcgaatatatttttcttaccgtttttttttgatctcaattttgtttattatttttgatgtggaaatttcgttgatattgccgttaccatttttgatggagagagaagtaggattatgagtgtttattatttttttgttaattttgatggtgggtttaatgtacgaatatttttgtggttcattggatttctggttttataataattataattgatggaatgaaatgaattattaatgatag
Wadicosa_fidelis          ttcatctactcggttatttttttcttatcgtttttttttaatttctattttatttattatttttgatgttgaaatttctttaatacttcctgttcctttt---ttgtttagagaaataggtttggttgtttttttcttttttatttttattttgttgttggggttaatatatgaatatttttatggctctttggatttccattttgaatagaattaagattaaaggaattatatgaatgaataaagatgt

Alopecosa_cursor          gtaagtttttatttttgttgtattagatgggagtatttcatttttgttatgagataaattaaggaatattattatagagaatgatgtagttataatggagattataaaaattggaattattgatttaatatttcataaaataattcttgatataattataatttctctgattgtattaattgatggaggagctgagatattgatagctatgaatataaatcaccaaaatgtgatattaggagatataata
Arctosa_tanakai           aaatgtttttatattagtttgaaaactaggtaatatttcatttttgttgtgagataaattaagaaatattattattgaaaaagatgttgttattattgagatgatgaaaataggtaataatgatttaatatttcataatataattcttgatataattataatttctctaattgtattaattgaaggaggagctgaaatattaattgctataaatataaatcatcaaaatgtaatgttaggtgatattata
Cheliceroides_longipalpis aaaaattttttgtgatgaattaataattaaggatatattatttttattatgaataatattaataaatattataattgaaaatgatgctgttattaatgatattatgaaaattattataattaggtttgttcttcatattaataatctagatattattaaaatttctcttaatgtgttgattgtgggaggagctgaaatgtttaaggctataaatataaatcatcaaaaagtgatattaggtataagagta
Dolomedes_angustivirgatus atatcttttaaagttggtttgtgttgatgattttatttcatttttattatgtgaaagattaaggaatattattatagagaatgaagtaactataatagaaattatgaaaataaagattattgtaatattatttcataaaattattcttgatataatgaagatttctctaattgtattaattgtaggtggagctgaaatattaatagctataaatataaatcatcaaaatgtaatgtttggggagattgta
Ebrechtella_tricuspidata  atataatttattagaagaagaggaagctaaaatagaattaggttggttatgtactgtgtttaaaaataatgtaattgaaaagatagaagttattaatgaaatgaaaataaaagggattagaattagaatatttaaattaataagacttattaaaataaaaatttctccggctaagttaattgaaggaggtgcggaaatattagctgcaatgaagacaaatcatcaaaaagtaatattaggaaaagaattt
Epeus_alboguttatus        aaaaattttttgatatgtattagtagcaggaaatatataatttttattgtgaataatgttaataaatattataagagaaaaggtagctgctattaaggatattatgaaaattataataatagaattattgtttcaaaataataaatttgatattattataatttctctaatagtattaatagaggggggggctgaaatatttaatgctataaatataaatcatcaaaaagtaatattgggtataagagtt
Halocosa_hatanensis       gaatgttttgttttttgtttcaggtgatggtagtatttcatttttattatgagataaatttaaaaatattattattgaaaatgatgtaactctaattgagattaggaaaattaacaatattgtttttatatttcaaaaaattattctagatataatgaaaatttctctaattgtattaatagagggtggtgctgaaatattaacagctataaatataaatcatcaaaaggtaatgtttggagatataata
Hamataliwa_aurita         ataaattttgtgaggagtttggaaaattggtatgatttttattttattatgggaaatattaataaatattattattgaaaatgatgtaactataatagatgaaataaaaattataaagattgttattttatttcatattaaagttcttattataataaaaatttctctaatagtattaatagtaggaggagctgaaatatttactatagtaaatataaatcatcagaatgtaatatttggtgaaatagta
Heriaeus_mellotteei       tatagttttatgaggtgatgaaattgattgatttattttatttttattgtgagaaatgtttaagaatattattatagaaaaaatggttactgaaatagatattataaagattaaaattatattatatttttgtcacataattattcttattataattataatttctcttaaagtattaatagaagggggagctgatacattaattgctataaatataaatcatcaaaatacaatgttaggaaaaattgaa
Lycosa_grahami            ataagtttttattgttgttggatttgatggaagtatttcatttttattgtgggataaatttaagaatattattattgaaaatgatgttgttatgatagatgcaatgaagattggaattatggattttatatttcatagaataattcttgatataattatgatttctctgatcgtgttgattgagggaggagctgagatatttactgctatgaatatgaatcatcaaaatgtaatgttaggagatatgatg
Oxyopes_bianatinus        ataaattttataaggagtgttaattaaaggaaaaatttctatcttattatgagaaatatttaaaaatattattattgagaatgaagttactgtaatagaggaaatgaaaattataattattgttattttgtttcatattaatgttcttattataataaaaatttctctaattgtgttaatggttgggggagctgaaatattaactatagtaaatataaatcatcaaaaggtaatattaggagaaattata
Oxyopes_javanus           aaaaattttgtaaggtgtttgaattaaaggcagaggatatattttgttatgagaaatattaagaaatattattattgaaaatgcagttactgcgattgaagaaataaaaattataattattgttattttatttcatattaatgttcttattataatgaaaatttctctaattgtattaatagtgggaggggctgaaatgtttactattgtaaatataaatcatcaaaaggtgatattaggagtaattgta
Oxyopes_licenti           ataaattttatatggagtattgattaaaggaaggatttctattttgttatgagaaatatttaaaaacattattattgaaaatgaagttactacaatagaagataaaaaaattataattattgttattttatttcatattaatgttcttattataataaaaatttctcttactgtattaatagtaggaggggctgaaatatttactatggtaaatataaatcatcaaaaggtaatattaggagaaattgaa
Oxyopes_sertatoides       atagattttgtaaggtgtatgaattaaagggagagaatgtattttattatgagagatgttgagaaatattattattgaaaatgcggttactgcgattgaagaaataaaaattataattattgttattttgtttcatattaatgttcttattataataaaaatttctctaattgtattgatagtagggggagctgaaatatttactatagtaaatataaatcatcaaaaagtaatgttaggagtaattgta
Oxyopes_sertatus          gtagattttgtaaggtgtgtgaattaaagggagagaatgtattttattatgagagatattgagaaatattattattgaaaatgcggttactgcgattgaagaaataaaaattataattattgttattttgtttcatattaatgttcttattataataaaaatttctctaattgtattgatagtagggggagctgaaatatttactatagtaaatataaatcatcaaaaagtaatgttaggggtaattgta
Oxyopes_striagatus        gtaaattttataaggagtattaattagggggagtacttctattttattatgagaaatatttagaaatattattattgaaaatgatgttactgcaatagaagaaataaaaattatgattattgttattttatttcagattaatgttcttattataataaagatttctctaattgtattaattgtagggggggctgagatatttactatagtaaatataaatcatcaaaatgtaatgttaggagaaattgta
Oxyopes_sushilae          -taaattttataagaggtattaattaaaggaagaatttctattttattatgagaaatatttaaaaatattattattgaaaatgatgttactataatagaagaaataaaaattataattattgttattttatttcatattaatgttcttattataataaaaatttctctaattgtgttaatagtggggggagctgaaatgtttactatagtaaatataaatcatcaaaaaataatattaggagaaattgta
Oxytate_striatipes        taaagttttatggggagatgagattgatgggaaatttttgtttttattatgagataaatttaaaaatattattattgaaaagatagttacagaaatagatataaaaaagattataattattgttgatttttctcatataattattcttattataattaaaatttcactaatagtattaattgaagggggagcggaaacgttgatagctataaataaaaatcatcaaaacactatatttggaaagatagct
Pardosa_pusiola           aaatagttttattgttgatggatttgatggtaatatttcatttttattgtgtgataaatttaaaaatattattattgaaaaagaggtagttatgatagaaataaggaagattggtattattgattttatacttcataaaataattcttgatataattataatttctcttattgtattgattgatggaggggctgaaatattgatggctataaatataaatcatcaaaatgtgatgttaggtaatatagtg
Peucetia_latikae          aaaagttttatgtgaggtttgatttgttgggaatgattcatttttgttgtgtgagatatttaaaaatattattatagaaaatgatgttattattattgatgaaatgaagattattattattgtagttttatttcagaaaattattcttattatgataaagatttctctgaaggtgttaattgttggtggggctgaaatgtttattgctatgaaaatgaatcatcagaagattaagtttggggaaattgat
Phanuelus_gladstone       atgaatttttggtggggtgattaaggaaggttgtattgaatttttgttgtgaataatgttaataaatattattaaggagaatgatgatgttattaaagataaaataaagattattaatattgatgaattatttcaggaaagtagatttgttattaatataatttctcttaaggtattaattgttggaggagctgaaatgttaagtgatataaatataaatcatcaaaatgttatattaggtatgattctt
Wadicosa_fidelis          aaatagttttattgatgattgattagatggtaatatttcatttttattatgagataagtttaagtatattattattgagaatgaggtagttatgatggaaataataaaaattaaaagtattgatttcatatttcataaaatgattcttgatataattataatttctctaattgtattaattgatggaggagcagagatactaatagctataaatataaatcatcagaatgtaatgttaggagataaatta

Alopecosa_cursor          attaatcctttgaagcaggaaatgtttcgggtgtgatatttggaatataggtcggttgtaagtaagaataaggctgaggaggataatccgtgagcgattattataattatagctcctattaatccgatataatttatagtaaatattcttagaagtactaatgctatatgtgctactgatgaataagcaattaaagattttagatctttttgtcgaatacaatttagtctagtagatgttgctccgatta
Arctosa_tanakai           attattcctttaaaagaagaaatgtttcgtgaatgaaattttatatatatatcatttgttaataaaaatagtgccgatgaggataatccgtgtgcaattattatgattattgctcctattaatccaatttggtttattgagaatagtcttattaagactaaagctatgtgtgcgacggaagaataagcgatcaaggattttaaatctttctgacgaatacaaattattctagttgatatagctcctacca
Cheliceroides_longipalpis aataaacctttaaatattaaaatgtttcgtgtatgatatttaaaatataagtcatttactaagaggaaaagtgctgaagatcttaatccgtgagcaaatattattaagatagctcctattattccaatataatttattgtaaatagtctagttaatacaaaccctatatgagctactgatgaataagcaattaaggattttaaatctttttgtcgaatgcagtttattcttgttaatgtagctcctacta
Dolomedes_angustivirgatus attaatcctttaaaggatgaaatgtttcgtgaatggtatttaaaatataagtcgtttactaagaagaaaagtgctgatgaggataatccatgagcaatcattattaataatgctcctattaaaccaatataatttattgaaaatattcctattaaaacgaatcttatatgagctactgaagagtaagcaattagggattttagatctttttgtcgaatgcaatttaatcttgttgatatagctccaatta
Ebrechtella_tricuspidata  cataaacccttaaatgaaataatgtttcgtgtatgatgtttagtataaattatattaactattaggaataaggctgatgaggatagaccatgggctactattattaagattgctccgtaaaatccgatgaaatttagggttataattctagctagaactagacctatatgggcaactgaagagtaagcaattagagattttaaatctttttgtcggatacaatttattcttgttataattgctccaatta
Epeus_alboguttatus        aataatcctttaaatataataatatttcgagaatgatacttattataaagatcattaactaaaaggaaaagacctgatgaggttaagccatgagctactattataattaatgatccatttaaccctattgatttcatagaaaataaacctgtaaggactaatcctatatgagctacagaggaataggcaattagagatttaagatctttttgtcgaatacaatttattctggtagctgtagctccaatta
Halocosa_hatanensis       attaatcctttaaaattagaaatgtttcgtgaatgatatttaaaatataaatcattagtaagtagaaataatgctgaagatgataatccatgagcaattattattaatattgctcctattaatccaatgtaattaaaagaaaataaacttattagtactaaagctatatgtgatactgaagaataagcaattaaggattttaaatctttttgtcgaatacagtttaatcttgttgataaagctcctatta
Hamataliwa_aurita         attattcttttaaataatataatgtttcgtgaatgatattttatatataaatcattagttaataaaaaaagagctgaagaagataatccatgagcgattattattaaaatggctcctattaatccaatttttgttgttgaaaataatcctaataaaacgaatcctatatgagctacagaggagtatgcaattaaagattttaaatctttttgtcgaatacagtttattcttgttaaagaagctccaatta
Heriaeus_mellotteei       attaatcctttaaatgataaaatatttcgggaatgatatttataatatatatcatttactagaaagaataatgctgaggatgataatccatgagcaattattattattatagcacctataattcctagataattaaaggaaaaaattcctaataaaactagagctatatgggcgacagaggaatatgcaataagggattttaaatctttttgtcgtacacaatttaaacctgtagctatagctccaatta
Lycosa_grahami            attagtcctttgaaagatgaaatgtttcgtgtatgatattttatatataaatcgtttgttagtaggaataaagctgatgatgataaaccatgagcgattattattataattgctcctattaatccaatatagtttatggtaaacattcttaataaaactagtgctatatgggctactgatgaataagcaattaaagattttagatctttttgtcgaatacagtttaatctggttgaaatggctccaatta
Oxyopes_bianatinus        attaatcttttaaataaaataattcttcgggaatggtattttaaatataaatcgtttgttaataaaaataatgctgatgaagataatccatgagcaattattattaaaattgctccatatatacctagttttgttattgaaaatagtcctaataacacaaatcctatatgagctaccgaagaataagcaattaatgatttaagatctttttgtcgaatacaatttaatcttgttaaggaagctccaatta
Oxyopes_javanus           attattcttttaaataaaataattcttcgagaatggtattttaaatacaaatcgtttgttaataaaaataatgctgatgatgacaaaccgtgagcaattattattaagattgctccaaatattcctaattttgttattgaaaatagtcctagtaggacaaatcctatatgagctactgaagaataagcaattaatgatttaagatctttttgacgaatacagtttaatcttgttaaagaggctccaatta
Oxyopes_licenti           attaatcttttaaataaaacgattcttcgagaatgatattttaaatataaatcatttgttaataaaaataaagctgacgatgataatccatgagcaattattattaaaattgctcctattattcctagttttattattgaaaataatcctaacaatacaaatcctatatgggctactgaagaataagcaattaatgatttaagatctttttgtcgaatgcaatttagtctagttaaagtagctcctatta
Oxyopes_sertatoides       attattcttttaaataaaatgattcttcgggaatggtattttaaatataagtcatttgttaataaaaataatgctgatgatgataaaccatgagcgattattatcaaaattgctccaaatattcctagttttgttatcgagaataatcctagtagaacgaatcctatatgagccactgaggagtaagcaattaatgatttaagatctttttggcgaatacagtttaatcttgttaaggaagcaccgatta
Oxyopes_sertatus          attattcttttaaataaaatgattcttcgggaatggtattttaaatataagtcatttgttaataaaaataatgctgatgatgataaaccatgagcgattattatcaaaattgctccaaatattcctagttttgttatcgaaaataatcctagtagaacgaatcctatatgggccactgaggagtaagcaattaatgatttaagatctttttggcgaatacagtttaatcttgttaaggaagcaccgatta
Oxyopes_striagatus        attaatcttttaaataaaacgattcttcgagaatgatattttaaatataaatcatttgttaataaaaataatgctgatgaagataatccatgagcgattattattaaaattgcaccaaatattcctagttttgttatagaaaataatcctaataaaacaaatcctatatgagctactgaagaataagcaattaatgattttaggtctttttgacgaacacaatttaatctagttaaagatgccccgatta
Oxyopes_sushilae          attaatcttttaaataaaatgattcttcgagaatgatattttaaatataaatcatttgttaataaaaataatgctgatgaagataatccatgggcaattattattaaaattgcaccaaataatcctatttttcttattgaaaataatcctaataatacaaatcctatatgggctactgaggagtaagcaattaatgattttaaatctttttgacgaacacaatttaatcttgttatggaagctccgatta
Oxytate_striatipes        aatattcctttaaaacatataatattacgtgagtgatatttataataaacatcatttactaataggaataaagctgaggatgatagtccatgagcaattattattaatattgctcctattaatccgatggaattaaatgaaaataagcctaataaaactaaagctatatgagcaactgaagagtaagcaattaaagattttaaatctttttgtcggacacaatttaatccagttgcggtcgcacctacta
Pardosa_pusiola           attagtcctttgaatgatgagatgtttcgggtgtggtatttagagtaaagatcgtttgttagtagaaataaagctgatgatgataaaccgtgagcaattattatgattattgctcctattaatccaatgtaatttaatgtaaatattcttaataatactaaggctatatgtgctactgaggagtaggcaattagagattttaaatctttttgtcgaatacaatttagtcttgtacatgttgctccaatta
Peucetia_latikae          aagattcctttgaatttattaatgtttcgtgaatgaaattttaaatataaatcatttactagtagaaataaggctgaagaaactaatccgtgggcaattattataaagatagcccctattataccaatatggtttatggaaaataatgctattaaaacgaaacctatgtgacctactgatgaataagcaataagtgattttaaatctttttgtcgaatacagtttattcttgttaaaatggctcctatta
Phanuelus_gladstone       aatattcctttaaataataaaatgtttcgtgtatgatatttaatataaatatcgtttactaataaaaaaagtgctgatgatgataaaccatgtgcaattattattagtagggctcctattgttccgatagaatttatggtaaataatcctgttaatacgaaacctatatgtgctactgaagaatatgcaattaatgattttaagtctttttgtcggatgcaatttattctagtggctgaagctccaataa
Wadicosa_fidelis          attaatcctttaaaggaggagatgttacgagtatgatatttggagtataagtcatttgttaggaggaataaagcggatgaggatagtccatgggcaattattattattacagctcctattaatccgatgtaatttaatgtaaatatacttagtaagactagagctatatgagctactgatgaataggcaattaaggattttaaatctttttgtcgaatacagttaagtcttgtacatgttgcaccaatta

Alopecosa_cursor          atctgattctgataattcaatggttgattttattaatatttgagatacatagggggataaatcggataagaccatatcctcctagtttcaacaggatagctgcaagaattattgaaccttctaatggagcttctacatgagctttgggtaatcataaatgagtgaagaatataggtattttagctaaaaaagctagtataaatagtaatggtatgtttagactatatatcgatataaatgatgaaataaa
Arctosa_tanakai           tactaattctaataattcaatgatttattttatttatttttgaaatacatattgggatgaatcgaattaaaccatatcctcctaattttaatagaatagcggctaaaattattgaaccttctagtggggcttctacatgggctttaggtagtcataagtgaagtataaatataggtatttttgctaagaaagctgttataaataaaattggaatgttggttttttgtattataataagtgatatagaaaa
Cheliceroides_longipalpis atctgattctaataattcaattatttaatttattaattgaaataatagatataggaagaaatcgaatgattccatatcctcctaattttaataatactgctgcaagaattatagatccttctaaaggtgcttctacatgtgcttttggtaatcataaatgtaaaagaaatataggtattttagctagaaaggctaatattaaaaaaataattaaaggaaattttattattactatgttagatattgtgaa
Dolomedes_angustivirgatus atctgattctaataattcaattatttaatttattgacttttgaaatacataatggtagaaatcgaattaatccatagcctcctaattttagtaatactgctgctaagattattgatccttctaatggagcttctacatgagctttaggaagtcataaatggaataaaaatattggtattttagctaaaaaggctaatgtaaatagtaaaattatatttaattttgttgttagagtataaagtattgaaaa
Ebrechtella_tricuspidata  aactgattctagaaattcagaagtttaatgggataattttggcataaagaagaggtctaaatcgaatcagtccatatccgccgagttttaataaaactgctgcgagaattattgacccttctacgggagcttctacatgagctttgggtaatcataaatgagataaaaacataggtctttttactaaaaaggcaataataattgggagtattatattaatattatttaataagattaaattggttataaa
Epeus_alboguttatus        agctaattctaattaatcaaaaatttatttttttaatggaagatatacataaaggaataaatcgaataattccatatccacctaattttaataatacagcagctaaaattatagatccttctaaaggagcttctacatgagcttttggtaatcaaaggtgagtgaaatatattggtatttttactagaaaagctaatataataaaaataattattgaaaattttattatatttatattattcaaaatgaa
Halocosa_hatanensis       ggctaattctaataattcaatgtcttattgaatggattttgttaatacatagtgggataaatcgaattaatccatatcctcctagttttaaaagaattgctgctagaattatagatccttcaaggggtgcttcaacgtgagcttttggtaatcataaatgaaataaaaatattggtatttttgctagaaaagctaaaataaatagaagtggtatatttagtttatttattatgataaatgaggtctgaaa
Hamataliwa_aurita         atctgattctaataattcaattgtttaatatgtttattttttttaaacatataggaataaaccgaattaatccataacctcctaattttaataatatagctgctagaattatagatccttctaaaggtgcttctacgtgagctttaggtaatcataaatgagtaaaaaatataggtgtttttactaaaaatgctaaaataaatataataattatatttaattttaatatagaaatgtttaacgaattaaa
Heriaeus_mellotteei       ttctgattctaaatattcatctattaattgaattaatttttttaatacataaaggtacgaaacggattagcccatacccccctaattttaatagaattgctgcaagaattatggatccttctaaaggtgcttctacatgggcttttggtagccaaaggtgagttagaaatataggagattttactaaaaatgctagaataatagggataataaaattagaattattattaagaagaaatggtaaaataaa
Lycosa_grahami            atctgattctaatgattcaatgattgattttattaattttataaatacataaaggaataaatcgaattaggccatatcctcctaattttagtaagattgctgcaaggattatggatccttctaatggagcttctacatgagctttaggtaatcataagtgtataaagaatatgggtattttagctaagaaggccaatatgaataatagtggtatgcttagtttatatatatatataaaagatataatgaa
Oxyopes_bianatinus        gtctaattctaatgattcagttattaatggaatttattttttttacacataaaggaatgaatcgaattaaaccataacctcctaattttaataatatagctgctaaaattattgaaccttctaagggggcttcaacatgagcttttggtaatcataaatgtgtaaaaaatattggagttttaactagaaaggctattacaaatataataattatatttaatttgaataatgaaatattaagtatattaaa
Oxyopes_javanus           atctaattctaataattcaattattaattgaatttatttttttgatacataatggaatgaatcgaattaatccgtatcctcctaattttaataatatggctgctagaattattgacccttctaggggagcttctacgtgtgcttttggtagtcataaatgagtaaaaaatattggagtttttacaagaaaagctattataaatataacaattatgtttaatttaaatagagaaatgtttaaaatattaaa
Oxyopes_licenti           atctaattctaataattcagttattaattgaatttatttttttaatacataaaggaataaatcgaattaaaccatatcctcctaattttaataatatagcagctaagattattgatccttcaagaggtgcttcaacatgagcttttggtaatcaaatatgggtaaagaatattggagttttggctagaaaagctattataaatataataattatatttaatttgaataatgaaatattaagtatattgaa
Oxyopes_sertatoides       atctgattctaataattcaattgttaattgaatttatttttttaatacataatggaataaatcgaattaatccatatcctcctaattttaataatatagctgctaaaattattgatccttctaggggtgcttctacatgggcttttggtaatcataaatgggtaaaaaatattggggtttttacgagaaaagctattataaatataataattatatttaatttaaataaaaaaatgtttagaatattaaa
Oxyopes_sertatus          atctgattctaataattcaattgttaattgaatttatttttttaatacataatggaataaatcgaattaatccatatcctcctaattttaataatatagctgctaaaattattgatccttctaggggtgcttctacatgggcttttggtaatcataaatgggtaaaaaatattggggtttttacgagaaaagctattataaatataataattatatttaatttaaataaaaaaatgtttataatattaaa
Oxyopes_striagatus        atctgattctaatgattcatctattaattgagtttatttttttaatacataagggaataaatcgaattaacccgtatcctcctagttttagtaatatggctgctagaattattgatccttctaaaggagcttcaacgtgagcttttggtaatcataaatgtgtaaagaatattggagttttaactaggaaggctattataaatataataattatatttaatttgaataatgaaatatttaatgtgctaaa
Oxyopes_sushilae          atctaattctaataattcaactatttattgaatttatttttttaatacataaagggataaatcgaattaaaccataacctcctaattttaataatatagctgctaaaattattgacccttctaagggagcttcaacatgagcttttggtaaccataaatgtgtaaaaaatattggagtttttactaaaaaggctattataaatataataattatatttaatttaaataatgaaatgtttaatgtattaaa
Oxytate_striatipes        ttctaatactaaaaataaatgaatttaataaatttatttttattaaacaaaagggtaaaaatcgaattaatccatatcctcctaattttaataaaattgctgctaaaattattgatccttctaatggggcttctacatgagctttaggtaatcataaatgagttataaatataggagattttactaaaaatgctaaaattaaaggtaaaattaatttaattttatataaaattaaattaggtaaaatgaa
Pardosa_pusiola           ttctaattctaatgattcaatgattaattttattaattttggagatacataaaggaacaaatcggattaaaccatatcctcctaattttagtaaaatggctgctagaattattgatccttctaaaggagcttctacgtgagcttttggtagtcataaatgggtgaagaatataggtatttttgctaaaaatgctattataaataataggggtatatttagtttatttattattataaatgatataataaa
Peucetia_latikae          atctaattctgatgattcagttattaattttattgattttattaatgcataatgggataaatcgaattaaaccatatcctcctaattttaacaagactgatgctaggattattgatccttcgaggggggcttctacgtgagctttaggtagtcaaaggtgagagaaaaatataggtgttttaattaaaaaggctagaattataaatattactatgttaattttgaatattagaatttgtgaaataaagaa
Phanuelus_gladstone       gtctaattctaataattcaattgtttattgatttaattgatgaaatacaaataggtatgaatcggataattccataacctcctaattttaataaaactgcggctaggattattgaaccttctagaggagcttctacgtgagcttttggtaaccaaagatgagtaaaatatattggtatttttactataaatgctaatataatgaatataattatgttaaatttaattaaattaatatttataaatataaa
Wadicosa_fidelis          ttctaattctaataattcaatggttgattttattaattttggaaatacataagggaataaatcgtattaaaccatatcctcctagttttaataaaatagctgctagaattattgaaccttctaggggagcttctacatgagctttgggaagtcaaagatgtataaagaatataggtatttttgttaaaaatgccaatataaatagaataggtatgtttaatttgtttattgttataaaagatataatgaa

Alopecosa_cursor          tgatttgttgtagttaattataataattctaattaaaaggggtagagaagctgtaattgtatataatattaagtaaattctggcttgtagtcgttcaggttgttttcctgattttataattaaaattatagtgggaattaaaactaattcaaataagatgtaaaatgaaattatattggtaattgagaatgttagtattagaatgataaagataggaataattgtttttgaaatttcttttatgttttca
Arctosa_tanakai           tgattggttatatgatagtaaaataattctcactaaaagaggaagtgaagctgaaatggtatatattattaaatagattctagcttgtaatcgttcaggttgttttcctaattttatcactaaaatcattgttggaattaaaactaattcaaatataacgtaaaatgaaattatattagataatgaaaacgttaatattagaacaataaaaattgagataatagttttattaatttctttaatgaagttc
Cheliceroides_longipalpis agatatattttttatataaaagataattgaaaaaagaagtggaagtgaagctaatactgtatatataattaaataaattctagcttgaaggcgttcaggttgtttaccatttatagtaattaagataagagttggaattaaaactaattcaaatataatataaaaattaaatatagaatttgaaaaaaatgttattaataaaataattataattggaatgattgtatttgaaatttttattaatatgtta
Dolomedes_angustivirgatus tgattggttgttttttattaaaataatattaataagtaaaggaagagatgctgaaatagtataaattattaaataaattcttgcttgtaatcgttcaggttgttttcctgattttataattagaattattgttggaattaatactaattcaaatataatgtaaaatataattgtatttaatatagaaaatgttatgataagaataacgaagattggtatgattgtttttacggtttcttttacatttgat
Ebrechtella_tricuspidata  tgatttattaaatattattaaaataataactataagtaaaggtaaagatgctacaattgtatatactattaggtaaattctagcttgtaatcgttctggttgtttacctaatgatataattaaaattatagtaggaattaaaacaatttcaaatataatataaaataataacatatttcttgtagaaaaaactagtaaaagagtgattataataggtattattgttttaatcattttattaaaatagtct
Epeus_alboguttatus        agaattattaatattagtaaagataattatcattaataagggcagagatgctattacagtatatataattaaataaattcttgcttggagacgttcgggttgttttccatttatagtaataagaattatagttggaattaatactatttcaaaagtaatataaaatatcaagatatttttagcggaaaatgttaatattaaaactactagaattgatattatgtttaaagatacattatgaatattatta
Halocosa_hatanensis       tgattggttataattcagtaaaataattcctactaatagaggtagtgatgctgtaattgtatatattattaaataaattcttgcttgtaatcgttctggttgttttccagattttataattaaaattattgttggaataagaactagttcaaataaaatgtaaaataaaattatattagatatggaaaatgttaatgttaaaatgatgaaaataggaataatagtttttgaaatttcttttgaaaatgat
Hamataliwa_aurita         tgaataattgttttttaataaaataagattgattaatagtggaagagatgctgtgatagtatatattattaaataaattgaggcttgaagtcgttcttgttgtttacttatttttataattaatattattgtaggaattaaaattaattcgaataaaatataaaatcaaataatatttgaaattaaaaaggttaatataaggataattaaaattggaaaaattgtagtaaaaatattttttaaagtgtaa
Heriaeus_mellotteei       tcttttattaaagggtataagaataattattataaataagggtaaggaggctaaaatggtataaattattaaataaattcttgcttgaagacgttcaggttgttttcctgatattataataagaattatagtaggaattaatacaagttcaaataaaatataaaatgttattatatttatagaagaaaatgttaaaataaggatgattgagataggtgaaatcgttttaataatttcgtaaaagtttcta
Lycosa_grahami            agattgattataatttatcataatgatgttagctaaaagaggtaaagaggctgtaattgtgtataatattaaatagattctagcttgtagtcgttctggttgttttccagattttattactaaaattatagtaggaatcaatactagttcaaatagaatgtaaaatgaaattatattagtgacggaaaaggtgagtgttagaataatgaaaatgggaataattgttttggaaatttcttttatgttttgt
Oxyopes_bianatinus        tgaataattattttttaataaaattaagttaataagtaggggtaaagatgctgtaatagtatatattattaagtaaattctagcttggagacgttcttgttgttttcttatttttataataagtattatagtaggaattaatactaattcaaataaaatataaaatgaaattaaattagatgtagagaaagttaaaattaaaattaataagattggaaaaattgttatgaaaatgtcttttaagtttaaa
Oxyopes_javanus           tgagtaattattttttaataaaattatattaataagtaatggtaatgatgctgtaattgtatatattattaagtaaattctagcttggagtcgttcttgttgttttcttatttttataattaatattatagttggaattaatactagttcaaataaaatgtaaaatgaaattaaattagaggtggagaaagttaaaattagaattaaaagaattggaaagattgttgtgaaaatgtcttttaggtttaat
Oxyopes_licenti           tgaataattattttttaaaataataatattaataagtaatggaagagatgctgtaatagtatatattattaagtaaattctagcttgaagacgttcttgttgttttcttatttttataattaatattatggttggaattaaaactagttcaaacaaaatataaaatataattaagtttgaaattgaaaaagttaaaataagaattaataaaataggaaaaatagttataaaaatactttttaaattaaat
Oxyopes_sertatoides       tgagtaattgttttttaatagaattatattgataaggagaggtaaggatgctgtgattgtatatattattagatagattctggcttggagtcgttcttgttgttttcttatttttaagattaatattatagtaggaattaatactaattcaaatagaatataaaatgaaattaaattagaggtggagaaagttaaaattaagattaaaagaattggaaagattgttgtaaaaatgtcttttagatttaat
Oxyopes_sertatus          tgagtaattgttttttaatagaattatattgataaggagaggtaaggatgctgtgattgtatatattattagatagattctggcttggagtcgttcttgttgttttcttatttttaagattaatattatagtaggaattaatactaattcaaatagaatataaaatgaaattaaattagaggtggagaaagttaaaattaagattaaaagaattggaaagattgttgtaaaaatgtcttttagatttaat
Oxyopes_striagatus        tgaatagttattttttaataaaattaagttaataagaagaggtaaagatgctgtaatagtatatattattaagtagattctggcttgaaggcgttcttgttgttttcttatttttataattaatattatagtgggaattaacactaattcaaataaaatataaaataagattaaattagaaattgaaaaagttaatattaagactaataaaattggaaaaatagctgtaaaaatatcttttaaatttaat
Oxyopes_sushilae          tgaataattattttttaaaagaattaaattaataagaaggggtaaagatgctgtaatagtatatattattaaataaattctagcttgaaggcgttcttgttgttttcttatttttataattagtattatagtaggaattaacactaattcaaataaaatataaaatgaaattaaattagaagtagaaaaagttaaaattaatactaataaaattggaaaaattattgtaaaaatatcttttaaatttaat
Oxytate_striatipes        tgatttatcaaatggaattaagataataattattaaaagaggtaatgatgctaaaattgtatatattaataaataaatgcttgcttgaagtcgttcaggttgttttcctgacattataattaatattattgtaggaattagaactaactcgaatataatataaaagtaaattatattaattgaagaaaaagctaatattaggataaaaataattaaggatattagataaataatttcagaaaaattatta
Pardosa_pusiola           agattgattgaaatttaataaaataatacttactagtaaaggaagtgaagctgtaattgtataaagtattaggtaaattctagcttgtaggcgttcgggttgtttacctgattttattactagaattattgtcgggattaatactaattcaaatagaatgtaaaatgataatattcttattactgaaaaagtaaatattaaaataataaaaattggaataattgttttggagattttatttatgttttgg
Peucetia_latikae          tgattgattatgttttaatagaatgatattgataaggaggggcaacgatgctgtaattgtatatattattagataaattctagcttgtaatcgttcttgttgttttccagattttataataagaattatagtcgggattagaactagttcgaataggatataaaaaatgattatatttctagtggaaaatgttattattaaaatgataaaaattgtaaggattgttcagttgatttctttaaagttgtat
Phanuelus_gladstone       agatgaatttattttaagtataataattcttataagtagaggtaatgatgctattactgtatagataattaaatagatgctggcttgaagacgttcaggttgtttaccatttatagtaattaagattatagttggaattagaactaattcaaatgagatgtaaaaagttataatatttttagatatgaatgtgattagtagaattatattaattggtaatatagttatagaaatttttgtaaggttagag
Wadicosa_fidelis          agattgattataatttaatagaatgattctgactaataaaggtaatgaggctgtaatggtgtatactattaaataaattctagcttgtagacgttcaggttgttttcctgattttattactaaaattatagttggaattaatactaattcaaataaaatataaaataatattatacttataactgagaaagttagtattaaaataatgaagattggaataattgtttttgaaattgtttttatgttttga

Alopecosa_cursor          gatgaaaatataattaaaatagttcttgttaaggtaagtagtatgaggattattgaaaatttatctaatataaatgcattatctataatgatagaattttatgttgattagacatataataattattgttatgaatgataagtggatggtaattcttgtttttaggttaacatgttaatatggattgaatttgtggaattatgggagtgtgaaagggagattaataatcttaatcctattctagatcctc
Arctosa_tanakai           gaagaaaataaaataagagaaattctaattaaagtaaggattgataaagtgattgaatatttatcttgagaaaatatataatctaaaagatatatatttaatattaaatatacaacttaatattattataattataatgattgataataaaatattagtaattaagttaatatatttgtgaaaatcgaatttgatgagttgtgagaatgggataaggagattagtagtcttaatcctattctagatcctc
Cheliceroides_longipalpis gatgataaaataattaaagtaattcttattaatgttaatataattataataaatgataaataatctattataagaatataatttattgaaaggaattatattattttttaaaagtaatatattaagtaataaagttataattataataatagttgtaatttttaagttataatattgataaagtatgaatttgcagaattatgtaaatgagaaattcttactaaaagtcttaaacctagtcttgatcctc
Dolomedes_angustivirgatus gttgataaaataattaatagtgttctaattaaagttaaaataattaatacaattgaaaatttatcttgaatgaaaatgttatctaaaattattgtattttaggtttattaataataaaactgaaattaacaatactataaagaaatatattaaattagtaattaagttaatatattaacgggaatagagcttgaggagttgtgagagttagatattgaaattaataatcttaatcctattcttgatcctc
Ebrechtella_tricuspidata  gtgactataatgattaatagaaatcttattaaggttaaagtaattagtattaatgaaatattatcattaaaaaaataattatcataagcatatatagtttgttatttttaat------aaaataaataaaataattaaagatgaaataaagattatagttattaagtgaatatattaatagaagtagttctagaggaattatgagtttgtgatagagaaataagtaatcttaatcctaatcttgagcctc
Epeus_alboguttatus        gatgataatataattaatataactctaattaaggataatagaattataataatagataaagaatctattataaatgagagtgataataatgt---aattattattaaataatatagaagttattaatatttgaaaaata---ataattatgtatatggatattaagttaaaatattaatgggataggaatttgaagaattataagaataggaaatagaaactaatagactaaggcctattcttgaacctc
Halocosa_hatanensis       gaagataaaataattaaaatggttcttattcttgttagtaatagtaagataattgaaaatttgtcttgtctaaatgtaaaatctaaaattattgattttatgattaagaaatataaaaataattaaaattatgaaagtgatattagtaattattttaatttttaggtaagtatattaataaaaattgagtttgaagaattgtgggaatgagatattgaaattaataagcttaatcctattcttgaacctc
Hamataliwa_aurita         gatgatattaaaattaatattactcttaataaagataatattattaaaataaatgatgatttatcttgaaatattatattgttaaatataataataattcatatttattataattattataataattaacaaggagattgaaatgataataaaagatatttataagttaaaatattaatgaaaattgaatttgatgagttgtgtgaatttgatagtgatactaatatgctaagtcttattcttgatcctc
Heriaeus_mellotteei       gtagaaataataattaataagaaactcattaaagttaaagagattaatattaatgaaatattatcattaacgaatgagttatttataattatagt-attagaatttgttatattaattaatataactactattataaatctaattaataaaagtaagaggaataagtaataatattaatagattgagttctagaagaattatgtgttttagttattgaaattaataggcttaatcctaaacttgaacctc
Lycosa_grahami            gatgaaaatataattaatagaattctggacagtgttagtagaattagaattagtgaaaatttatctagtctaaatgtgttatctataattattatgttttatactagaaaagcataaaatagaaatagtgaatgttgatagataaattat-------------aggttaatatgttaatgtgaattgaatttgtggagttatgtgaatgtgatagagaaattaataagcttaatccaattctagatcctc
Oxyopes_bianatinus        gaagataaaataattaatattactcttaataaggataatataattaaaatgtaagatgatttatcttgagatattattttattaaaaattataataattaaagtttattagaataattattaaagtaataaatgatatagatgaaattaaaaatggaacatttaagttaaagatctaataaaaattgagttagatgaattatgtaaattagataatgatactaatatgcttaatcttattcttgaacctc
Oxyopes_javanus           gaggataagataattaatattactcttattaatgataatataattaaaatataagatgatttatcttgaaatattattttattaaaaatagtaataattaaaattaattaaaataattaataaggataggattgaaatggatataattaagaatggaacatgtaagttaaagatctaataaaaattgaattggaggaattgtgtaagtttgatagtgatactagtattcttagtcttattcttgagcctc
Oxyopes_licenti           gatgataaaataattaatattactcttattagcgataatataattaaaatataggatgatttatcttgaaatataattttattaaaaatgataataattgaaatttattaaggtaattattataaatataattgatatataaataattaaaaaaggaacatgt----taaagatctaataaaaattgaactagaagaattatgtgaatttgataatgaaattaatatacttaatcttatgctggatcctc
Oxyopes_sertatoides       gaggatagaataattaatatcactcttattaatgatagtataattaaaatataggatgatttgtcctgaaatattattttattgaaaatggtaataattgaagtttattaaaataattagtaaagataaaatggaaatagatataattaagaatggaacatgtaagttaaagatctaataaaaactgagttggaagaattgtgtaaatttgatagtgatactaatattcttagtcttattcttgaacctc
Oxyopes_sertatus          gaggatagaataattaatatcactcttattaatgatagtataattaaaatataggatgatttgtcctgaaatattattttgttaaaaatagtaataattgaagtttattaaaataattagtaaagataaaatggaaatagatataattaagaatggaacatgt----taaagatctaataaaaactgagttggaagaattgtgtaaatttgatagtgatactaatattcttagtcttattcttgaacctc
Oxyopes_striagatus        gaagataaaataattaatattactcttaataaagataatattattaaaatataagacgatttatcttggaatattattttattgaaaattataataattaaaatttattaaaataattattaaagctgtaaaggatatacacgtaattaataatggaacatgtaggttaaagatctaatgaaaattgaactggaagaattatgtaaattagataatgatactaatatacttaatcttattcttgaacctc
Oxyopes_sushilae          gaagataaaataattaatattactcttaataaagataatattattaaaatataagatgatttatcttgaaatattattttattaaaaattataataattaaaatttattaaaataattattaatgcaattaatgatatacatataattaaaaatggtacatgtaagttaaagatctaataaaaattgaattggaggagttgtgtaaattagataatgaaactaatatacttaatcttattcttgaacctc
Oxytate_striatipes        gtagataatgaaattaataaaaatcttattaaagttaatattataagagttatagaaatattatctattaaaaaattattatcaaaaataatagt-tttaaataatattagtttaaatataataaaaattattataaaagaagtaaatattattaatattattaagttaaagaatttataaatatagtattagatgaattatgtgtttttgataaagaaataagtaatcttaaacctaatcttgaacctc
Pardosa_pusiola           gatgaaaatataattaataaaattcttattagggttaataaaattaaaattattgaaaatttatctattatgaatgtgttatctaagattattatgttttgtgttaaagattaataatattataattgttataaaagataagtaaattataactattgttattaagttaataaattaatgaaaattgaatttgtggaattatgagagtgagatatggagattaataatcttaggcctattcttgatcctc
Peucetia_latikae          gatgataggaaaattaaagttactctaattagtgttaatgctattaagattattgaaagagtatcttgtattactattttattaaataggagtatttctaaagttcgtgattgttattgagataagaatgattgttaaagttcttagaattaggttggttaat----tattgagttaataaagtttgaatgtaatgagttgtgggaatttgataaagagattaataggcttaagccaattcttgatcctc
Phanuelus_gladstone       gaggaaatgataattaaaattgttctgattatagttagaattattataattaatgctagattgtctaagtgaattaggaaattaatagtgaatgatgtttgttttgattataattgtaattagaattattgttataataattattgaaatgtttatgatttttaggttagtaagttgatataatatgaatttgaagagttgtgtatatgagaaatggatactaataatcttagaccggttcttgatcctc
Wadicosa_fidelis          gaggagaatataattagtaggattcttgttagagttaataaaattaaaattatagaaaatttgtctattataaatgtgtttctaataataatagtgttttggattaaaaataagtagaattgtaattattatgcaagataaaaatataataatagttgttattaggttaaaatatttatgaaaattgaatttgtagagttgtgagagtgtgatatagaaattaataagcttaatcctattcttgatcctc

Alopecosa_cursor          ttactattattactaatataattaataaggaagatattgagatattgagaagggaggatgataaagaaaaatagatggtaattagtagtaattctaatcttagtagtataataataatgctttttcgtcatcaacatattcttataattcttacacaaattatataggaattaaaaggattagtaagagggttgttagaattgataggttttttgattctggaattgttagtatttttttatttattaaa
Arctosa_tanakai           ttactattattactaatatcaatattaaggaggttgaagatatatttattaaaaagtgagataaggaaaagtaaagtgtaattaatattaattccaatctaagtaatataataataatatttttccgtcatcatgatatgcttataattcttaggtatattatataggaataagaagtgaaattaatagtgtggttatgatggtgaaattttttgattctggtattttacttaatttttttattagatta
Cheliceroides_longipalpis ttactattattgctaatataattaatagtgatgataaagatgagtttggtaatgtaaatataattattataaataaggatataattaatatttctattcttaataatattataataatatttattcgtcatcaacatatactaataattcttagtaaaattataatggaagtaaagaaattaatattataaaaaataataaagaggatttatatgattctggaattgttgaaattatagatgaagtattg
Dolomedes_angustivirgatus ttactattataactagtataattaaaagggaagatatagagatggataataaagagattgataaagagaagtataatgaaattaataaaagttctaatcttaaaagtataatgataatgttttttcgtcatcaacatactcttataattcttaaacataatatattggtaaaattgagattattagtaaagttataagtaataacgattttcttttttctggtattatgattggttttcttgtgattata
Ebrechtella_tricuspidata  ttactattattactagtataattaaaaaagaggataaagaaattgttgtaattaattgagaaataaagtagtataatgaaattaatagaaactctattcttaaaagtatagtaataatattttttcgtcatcaacatattctgataattcttattattaatataaaggtaaaattattaaaattaatgaagttattagtaaaattgatttatatatttctcttttatttgatattaataaaatagatgaa
Epeus_alboguttatus        ttactattatagataatagaagtaataaagaagaaatagaagaagtaggtagt---aagatcattaatatgaataaggatataattaatatttctaatctaagtaatatgagaataatattttttcgtcatcaacatattctgaatattcttataattattatataggaataaatgataatataattaaaattattataagagatgattttaaattgataggatttattgatatgtaagataatatatta
Halocosa_hatanensis       ttactattataactaatataattattaaagatgagagagataaatttggtaaattagatgataatgaaaagtataatgagattattagtaattctaatctaagtaatataataataatattttttcgtcatcaacatattcttattgttcttaa---------attggaattagggaaattaatattaaggatgttaataaagataggttttttgattctggaattgtttgtattttttttaatattaaa
Hamataliwa_aurita         ttactattatagtgagtataattattaatgaaggtaaagataatgacgatatatttgttgcaatatgaaaaaataaagagattaatagtatttctaatcttaataatattactaaaatattttttcgtcatcaacatattcttaaaattcttagtgtaattataatggaagtaatgaaattattattaaagttaataaggttgaggattttgagatttcaggtaacattgatattattaaggtttctttg
Heriaeus_mellotteei       ttactattattactaatataattaataatgatgaaaaagaaattatagtaattaacgaagaaatgaaaaaatatattgaaataaggagtaattctaatcttaaaagtattgtaataatattttttcgtcatcaacatattcttaaaattctaattattat---agaggtaaaattaacaatattactaaggatattatttgtaaagattttctaatttcaagattagatgttattgataatgtaatggta
Lycosa_grahami            ttactattattactagtataattaataaggaggatattgaaatgttaagtaaggtggaagataaagaatagtaaatggtgattaataataattctaatcttaataatataatgataatgttttttcgtcatcaacatattcttataattcttatgcaaattatataggaataattgaaattaatagtaaggttgtaaggatggatatattttttgattctggaagtgataatatttttttatttattatg
Oxyopes_bianatinus        ttactattaacgtgagtataattattattgatggaaatgaaattagtgaaaaattagtagaaatgaagaaaaataaggaaattaataatatttctaatcttaaaagtattactaaaatgttttttcgtcatcaacatattcttaggattctaataataactataatggaattaaagaaattataattaatattattagtgaagatgatttagaagattcaggaattatagatatttttattgtttgttta
Oxyopes_javanus           ttactattaatgtaagtataattattattgatggaaatgagattgatgaaaaattagttgaaataaatgaaaataaagaaattaataataattctagtcttaagagtataattaaaatattttttcgtcatcaacatattcttaaaattctaataataattatattggaattaatgaaattattaatagtattattagagtagatgattttgtggattcaggaattatagttctttttattgtttgtttg
Oxyopes_licenti           ttactattattgtaagtataattattattgatggaaatgaaattgatgagaagttaattgaaataaaaaagaataatgaaattaacaataattctaatcttaatagtataattaaaatgttttttcgtcatcagcatattcttaaaattctaattataattat----------aagaaattattaacaatattattaatgttgatgattttgaggattctggaattatagatatttttattgtttgttta
Oxyopes_sertatoides       ttactattaatgtaagtataattattattgatggaaatgaaattgatgaaaagttagttgaaatgaatgaaaataaagaaattaataataattctaatcttagaagtataattaaaatattttttcgtcatcaacatattcttaagattctgataataactatattggaattaatgaaattattaataatattattaaagtagatgattttgtagattctggaattataattctttttattgtttgtttg
Oxyopes_sertatus          ttactattaatgtaagtataattattattgatggaaatgaaattgatgaaaagttagttgaaatgaatgaaaataaagaaattaataataattctaatcttagaagtataattaaaatattttttcgtcatcaacatattcttaagattctgataataactat----------atgaaattattaataatattattaaagtagatgattttgtagattctggaattataattctttttattgtttgtttg
Oxyopes_striagatus        ttactattaatgttagtataattattatagatgggaatgaaatagatgaaaaactagtagaaataaaaaaaaataatgaaattaatagtatttctaatctaagaagtataattaaaatgttttttcgtcatcaacatattcttagaattctaataataattataagggaattaaagaaattattagtaatattattattgaagatgactttgaagtttctggaattatagatatatttattgtttgttta
Oxyopes_sushilae          ttactattaatgtaagtataattattatagatggaaatgaaattgatgaaaagctagtagagataaaaaaaaataaagaaattaataatatttctaatctaagaagtataattaaaatattttttcgtcatcaacatattcttaaaactctaataataattataagggaattaaagaaattataagtattattattaatgaagatgattttgaagtttctggaattatggatatttttattgtttgttta
Oxytate_striatipes        ttactattattactaatataagtaagaaagaagaaaaggaaataattattatggaagatgatataaaaaagtatattgaaattaaaagtaattctagtcttaaaagtatagtaatagtattttttcgtcatcagcataatcttaaaaaactaattagtaatatatagggataattattattattactaatgttattatttgtaaagaattaattgtttctgtaaaagatattattaatatatttatagta
Pardosa_pusiola           ttactattataattaatataattattagtgatgatattgaaattgttaataaggatgaggataaagaaaagtaaatagtaattaaaagaagttctaatctaagaagtataatgataatattttttcgtcatcaacatattcttatgattcttaggagaattatattggaattattgaaattaataagaaggttgttataattgataagttttttgattctgataatgttgttatttttttatttataata
Peucetia_latikae          ttgctattattaataatataattattaatgatggtaaggatgaagcgagtaggtaataagatatgtaaaaatataaagagattaaaagaagttctaatcttattagtataataataatattttttcgtcatcaacatattcttataattcttaaactaattat----------aactaattattattagaagtattaaagttgatgattttgataattcggggattgaagatgtttttattgttattata
Phanuelus_gladstone       ttactattatagctaatataattaatagtgatgagatggatgatagtgaaattgttctaattataattgtaaataaagatataattagaagttctaatcttaataatataagaataatattttttcgtcatcagcatattcttgttattcctattatgattataaagggattaatgatattaatattaatgagaatagtattgatgattttgatatttctggtaatgtatttgctatgtaaagtaaattg
Wadicosa_fidelis          ttactattatgatcaatataattattagagaagatattgaaattgttaataaagatgatgataaagagaaatagatagtgattaaaagaagttctaatctaagaagtacaatgatgatattttttcgtcatcagcatattcttataattcttataaaaattatatgggaattattgagattaataatagggttgttaagatagataggttttttgattctggtaattttgttatttttttatttgttaaa

Alopecosa_cursor          aatgatttgtaaggaccatatgtttcttgtcaatttttatcgtttttattgtataaatttattataggggaaaatgatactattagttttgttgatatgaaatgaatggatcatagagcaatggaatataaacctattgagatatattttttgtttttgaaggataatataatacctaatagaaatcctaatgttagtgttataagaattgtgtttttgtattggttaggaaagaataaaatttgttgga
Arctosa_tanakai           aaagatttttttggtccataggtttcttgtcagtttttatcgtttttgaagtatagatttattaagggataagttaaaagtgaaaatttggttgataagaagtgaatagatcatagtgagatagcatataatcctaaaaaaatgtattttttatttttaaatgatatcattattcctataattgttcctagaattaaagtgattaaaattaaatttttaaatttctcaggtagaaataataattgttggt
Cheliceroides_longipalpis taatatttttgtggaccataattttcttgtcattgtttatcattattatgataaatttgtattagtggagaaataatattagttggaaatactcttaaaaagtgagtaaatcataatgaaatagaagatattcctcatttaatatatttattatttttaaattgaagtgaaaatcctaataaaaatcctaatataagtgaagttagaattaaaaatttattataaattggaattaaatataattggtggt
Dolomedes_angustivirgatus taggatttataaggtccgtatgattcttgtcagtttttatcatttttttgaaaaagatttattaaaggagagaataaatttataggctttgttgataataaatgaataaatcataatgaaattgcggataatcctatttttatatatgttttatttttaaaggaaagtaggattcctaatcttattcctaagaataatgtagataggataataaatttatagttactaggaaaaaataatatttgttggg
Ebrechtella_tricuspidata  aatattgttttaggtccatataactctcgtcatcttttatctactaagaaaaaattttttataaaaggagaaataatatttattaatttagttgatataaagtgaataaatcacagtgaaattccaggttgtccgaatgatttatataaatgtgttttaaaagataatattattcctagaaaaagccctataataattgtaaaaataattattaatttaaatattatagggaataatattactaactggg
Epeus_alboguttatus        aatgagttgttaggaccatatatttcttgtcaatttttatcattattgtgataaatggatattaaaggagaaattattcttgtagggataattgatagaaaatgagaaaatcataaagagtttgaagttaatcctaattttatatatttttttgctttaaagtgaagagaagttcctaataataaacctataaataatattagtaaaattattattttagttgagaagttaataataaatatttgttggg
Halocosa_hatanensis       aatgatttataaggaccataggtttcttgtcaatttttatcattatagttgtatatttttattataggagatcaagaaattattggttttgttgataggaaatggatagatcataaggaaatggagtaaattcctaggaaaatataagttttgtttttaaatgagaataaaaatcctattaatcttcctagtaataatgttagtaaaataatatttttaaatttgtttggaaagaataatatttggcgga
Hamataliwa_aurita         aatgaattattaggaccatagttttcttgtcaatttttatcgttttcatatgaaatatttattaaaggaaaagatatggttgaaaaatttactgaaataaaatgagaaaatcataatgagattgatatttgtcctagtattttatataaatagtttttaaaattaaaagttattgctattaaaaatcctgtaattagggtaataataattaatattttatatgaatttggaaatattaatatttgttggt
Heriaeus_mellotteei       aatgatttttttggtccatattcttcttgtcagtttttatctattcaaaagaataaatttataataggtgaaagaagttttattaagcttgaagacagaaaatgaataaatcatagtgaaattgctctttgtccaagagatttaaatttaaatctcttgtatgataatataattcctaaagagattcctaaaataagagttataataataaaatatttatataaattaggaaataaaattattgattggg
Lycosa_grahami            tatgatttataagggccatagatttcttgtcagtttttatcgtttttattgtatagatttattgaaggggagagtgagattatggtttttgtggatataaaatggattgatcataaagcaatagaatacaggcccaagaaaatatattttttgtttttgaatgataatataatccctaataggaatccaagtgtgagtgttattaaaataatatttttgtatctgttagggaagaataaagtttgttgga
Oxyopes_bianatinus        aatgaattatttggaccgtatatttcttgtcaatttttatcattattaaatgaaatttttattaaaggaaatcaattattaaataattttgttgaaatgaaatgagtaaatcagagtgaaagtgaaaattgtcctattaatttataaaaaaatcttttgaaagataatataattcctaaaatgaatcctaatattaatgtaattataattgtaaatttatataagtttggaaatataaatatgttttgga
Oxyopes_javanus           aatgaattatttggcccatatatttcttgtcaatttttatcattattaaatgagataattattattgggaatcaacggttaaataattttgttgatataatatgagtgaatcataatgataatgaaaattggcctattgatttatataaaaatctcttaaaagataataatattcctgttatgaaacctaaaattaatgtaattgaaataagaaatttataatggtttggaaaaataaatatgttttggc
Oxyopes_licenti           aatgaattgtttggtccatacatttcttgtcaatttttatcattattaaatgagattaccattaaaggaaatcagtaattaaatatttttgttgaaataaaatgagtaaatcataatgaaagtgaaaattgtcctattgatttataaaaaaatctcttgaaagataatattattcctaaggtgaatcctaatataagtgaagttataattgaaaatttataataatttgggaaaataaatatgctttggt
Oxyopes_sertatoides       aatgagttatttggaccatatatttcttgtcagtttttgtcgttattaaatgagatgattattattggaaatcaatggttaaataactttgttgatataatatgggtgaatcataatgataaagaaaattgacctattgatttgtaaataaatcttttaaaagatagtaatattcctgttataaaacctataattaatgtaattgtaattaaaaatttataatggtttgggaaaatgaatatattttggt
Oxyopes_sertatus          aatgagttatttggaccatatatttcttgtcagtttttgtcgttattaaatgagatgattattattggaaatcaacggttaaataactttgttgaaataatatgggtgaatcataatgataaagaaaattgacctattgatttgtagataaatcttttaaaagatagtaatattcctgttataaaacctataattaatgtaattgtaattaaaaatttataatggtttgggaaaatgaatatattttggt
Oxyopes_striagatus        aatgaattatttggaccatatatttcttgtcaatttttatcattattaaatgaaatttttattaaaggaaatcaattattaaataattttgttgaaatataatgggtaaatcaaagtgaaagtgagaattggcctattgatttataaagaaatcttttaaaggataataatatacctaaaataaatcctaataataatgtaattgtaattatgaatttataatgatttggaaaggttaatatattttgga
Oxyopes_sushilae          aataaattatttgaaccatatatttcttgtcagtttttatcattattaaatgaaatttttattaaaggaaatcaattattaaataattttgttgaaatataatgtctaaatcaaagtgaaagtgaaaattgtcctaatgatttgtaaataaatcttttaaaagataaaagtattcctataataaatcctattattagtgtgattgtaattatgaatttataatgatttggaaaaattagtatattttgga
Oxytate_striatipes        aaggttttttttggaccaaattcttcttgtcaacttttatctaatcaaaaaaataaatttattaaaggagaaaacatatttattaatatagtagatataatatgaataaatcataataaaattgcaggttttcctaatattttaaatttaattcttttaaatgaaagtattaatcctaatgataatcctattaataatataaatataattgtaaatttaaagaaattaggaaaaaagaatattgttcggg
Pardosa_pusiola           aatattttataaggaccatatgtttcttgtcagtttttatcatttttaaatgatatatttattaagggagcgaatagagttgttatttttgtggatataaaatgaattgatcatagagcgattgaatataatccaagggaaatatattttttatttttaaatgaaagtaatattcctataataaatccaattgttagggttgttaaaataatatttttaaattgattagggaagaatagaatttgttgga
Peucetia_latikae          aacaatatattagggccataattttcttgtcagtgtttgtcatttataatatagtttttgaaataagggtatagaaaaattgataattttgttgaaagggtatgaataaatcatagggtaagggatatttttcctaatgatttatataagaatcttttaaaggataatattgttcctaatagtaatcctataattaatataataataatagagaattttataacttttggtattaatataatttgttgga
Phanuelus_gladstone       taagattgatttgggccgtatttttcttgtcattgtttgtcaatattatgaaatatttgtataggatgatatatagggatgataggggtggttgaggttaaatgattaaatcatagggagatagatgatattcctattttaatgaattttttatttttaaattgaagtatgaaacctagtattaatcctgttgttaaacataaaataataaagattttgtatttaattctaattaagaatatttgttggg
Wadicosa_fidelis          aataagttataaggaccataaatttcttgtcaatttttgtcatttttattgtatatatttattaaaggggaaaataggactgttatttttgttgatataaagtgaatagatcataaagcaatagaatataatcctaagaagatatacaatttatttttaaatgtaagtaatattcctattaagaatccagttagtagagtgactaaaatgattctaatatatatatttggaaagaataatatttgttgga

Alopecosa_cursor          tttaaggttcatattatagttgatcctataataatagctatgggtcttattaaaataatagggatattcgagtatgttgaagaatgattgtttgaatctggtttggatttaagaaggtttttgttagataagaatatcattcgaattgaatatgaggctgttattccaattgatgaaattataaataaagttaaaatgcattctattttagaagaaattattttttcgataattatatcttttgaaaaga
Arctosa_tanakai           tgaattattcatagtaataaagtacccagggtaatagctattggacttattagtagaataggaatattacaatatgtattagaatgattattaatatctggtttacatttaattaagtttttattagatataagtattatacgaattgagtaggaagctgttattccaatggatgaaattattaataatcttaataaacattctattttggatgaaattatcttttcgatgattatatcttttgagaaaa
Cheliceroides_longipalpis ataattaatcaagttaatcatgaacctgatgagattgcaaatagtcttaatactataattggaagaaaagatattattgattgatgattagatataataggattacattttatgtttattttatttgaaaaatttgctattcgaattgagtaagaagcggttattccaatggatgaaattattaatataaatattattaaattaattcttgatgataatattttttcaataataatatcttttgaaaaaa
Dolomedes_angustivirgatus tttaaagttcatagtaaaattgatcctaggaagattgctataggcgttattataaaaattggaatgtttctatatatagaagagtgatttattatatctggtttggctttaatcattatattattagataaatttaatattcggagtgaatatgatgctgttattccaattgatgagattattattagagttaataaacattctaattttgatgagattattttttcgataattatatcttttgaaaaaa
Ebrechtella_tricuspidata  ttaattattcatataaataatgatcctaaaataatagatataggagttattaatgaaattgaaatgtttggatggtaatttaagtgattggaagaatcaatttttatttttattattaaattattggaaagtttaattatccgtaaagagtatgaggctgtcagtccgatagatataattattaatatacatgaaatagattctaaatttccggaaattattttttcgataatagagtcctttgaaaaga
Epeus_alboguttatus        gatgtcaatcatgataatcatgatcctgaggtaatagcaaataaacttaaaaatataataggaaatatacagcttaaggataggtgattagtaaataaattattagatttaatgttttgttttctagatgaaaaagatattcgtaaggaataggcggcagttattccaatagatataattattaaaaaagatatagatgaattaattcttgatattattatattttcgataattatatctttagaaaaga
Halocosa_hatanensis       ttaataattcataataaaattgatcctaagataattgctataggacttattattaatgtaggaatgttagaataaattgatgaatgattatttgagtcaggtttagattttatgaagtttttatttgataaaaataatatgcgtagggaatatgaagctgttattcctactgatgaaattattaaaagggtaaaaatacattctattttagaagaaattattttttcgataattatatcttttgaaaaga
Hamataliwa_aurita         tttaatattcataatattaatcttcctaatataattggagtgattcttataatgataatagggttatttgaatataaattagtatgattaaatgaatctgattttgatttaatagttgttttatttgaaatatatattattcgtaatgagtatgaagatgttataccaatggataggattattataattgttaaagttgattctaattttgaagaaattattatttcgataatagaatcttttgaaaaga
Heriaeus_mellotteei       tttataattcatataaatatagatcctaaaataatagataagggggttataatggaaatagaaatattagaatttatattagagtgattgaatatatcaagttttgttttaattataggattattggataactttgttatacgaaatgaataagaagcagttaatccaatagatataattatgaaaatacaagatatacattctatttttgaggagattattttttcaatgattgaatctttagagaaaa
Lycosa_grahami            ttaagaattcatattaatatggaacctattataatagctattggtcttattagtagaattggaatatttgaatagattgaacaatggttatttgtatctggtttaggtttgattaagtttttattagataaaaatattattcgaatggaatatgaggctgttattccaatggatgaaattattaataaagttataatacattctagttttgaagaaattattttttcaataattatgtcttttgaaaaaa
Oxyopes_bianatinus        tttattaatcataatattgaggaacctaaaattaaaggagtaattcttattatgattataggataattagaataaattgaggtatgattgaaagagtctgatttggatttaattaaaatttttcttgaaagatatattattcgtaaagaataagatgaagttattcctactgataaaattattattagtgataatgttgtttctaattttgaattgattataaattcaataatattatctttagaaaaaa
Oxyopes_javanus           tttattattcataatattgaagttcctaaaattaaaggtgtaattcttattattattattggagaattagaatagattgaggtgtgattaaaagaatctggttttgatttgattaatagtttgcttgagaggaacattattcgtagagagtatgatgaagttattccaatagataaaattattattaatgataatgttgtttctaattttgaattaattatgaattcaatgatattgtctttagaaaaaa
Oxyopes_licenti           tttatgattcataatattaaagttcctaaaactaaaggagtaattcttataattattaatggaaaattagaataaaatgaagtatgattgaaagagtctgatttagatttaattagaattttacttgataaatatattattcgtaaagagtatgatgaagttattccaattgataaaattattataaatgacaaaactgattctagttttgtggtaattatgaattcaataatgttatctttagaaaaaa
Oxyopes_sertatoides       tttattattcataatattgaggttcctaaaattaaaggtgtaattcttattattattattggggaatttgaataaattgaagtgtgattaaaagaatctggtttggatttaattaaaagtttacttgaaagatatattattcgtaaggagtacgatgaagttattccgatggataaaattattattaatgataatgttgtttctaattttgaattaattataaattcaataatattatctttagaaaaga
Oxyopes_sertatus          tttattattcataatattgaggttcctaaaattaaaggtataattcttattattattattggggaatttgaataaattgaagtgtgattaaaagaatctggtttggatttaattaaaagtttacttgaaagatatattattcgtaaggagtacgatgaagttattccgatagataaaattattattaatgataatgttgtttctaattttgaattaattataaattcaataatattatctttagaaaaga
Oxyopes_striagatus        tttattattcatagtattaaagtacctaagattaaaggggtgattctcattattattattggggaatttgaatatatcgaggtatgattaaaagaatctggtttggatttaattaaaagtttacttgaaagataaattattcgtaaggaatatgatgatgttaatcccactgataaaattattattaatgataaaattgtttctagttttgaattaattataaattcaatgatattatctttagaaaaaa
Oxyopes_sushilae          tttattattcacaatattaaagtgcctaaaattaaaggggtaattcttattattattattggtgaatttgagtattttgaagtatggttaaaaagatctggtttagatttaattaaaagtttatttgaaagatatattattcgtaaggaatatgatgatgttattccaattgataagattattattaatgatagtattgtttctaattttgaattaattataaattcaataatattatctttagaaaaaa
Oxytate_striatipes        ttaatgattcatattattaatgttcctagaataattgatattggaattattattagaatagataagttcgattgaatagaagtgtgattaaataaatcaagttttcttttagagaaataattattcgataaagtaattattcgaaaagaataagaagctgttattccaatagaaataattattgaaattgataaaatacattctatttttgaattaattagtttttcgataatagaatcttttgaaaaaa
Pardosa_pusiola           tttaaaattcatagtagtaatgatcctattaagatagctataggtcttataattatgataggaatattagaatatattgagcaatgattgtttgaatctggtttagatttgattataaatttatttgatatatttattattcggatagaatatgatgctgttattccaatggaagaaattatgattaatgttaggatgcattctattttagatgagattattttttcgatgattatatcctttgaaaaga
Peucetia_latikae          tttgttattcaaagtaagcatgctcctattattatggttgtaggtcttataagtgtgatgggtatgtttgaaaatagtgtagtatgatttgttaaatcaggttttgatttgattgagtacttatttgaaagaaaaattattcgaattgagtaacttgaggttattccgatagataagatcattaggagtgttagaatgcattctattttagatgaaattattttttcaatgattatgtcttttgatagaa
Phanuelus_gladstone       gatacgattcatgttagtcatgatcctgatgaaattgctattaatcttaatattgtgattggaataacagcattaattgagatgtggttagattgaatagggttaattttaatatatgatttatttgtttgaaatgatattcgtattgtatatgatgctgttattccaattgatataattattaacatatataggaatatattagtttttataatgattaggttttcaataattatatcttttgaaaaga
Wadicosa_fidelis          tttattattcataatagtaatgatcctattgaaacagctataggtcttattattaagatagggatatttgaatatatagagcagtgattatttaggtctggtttggatttgtttatgaatttgtttgataaatttattatacgaattgaataagatgctgttattccaactgaggaaattatgattagagttaagatgcattctatttttgaagaaattattttttcgataatcatgtcttttgaaaaaa

Alopecosa_cursor          aacctgaggtgaaaggtaatcctattaaggctgcattagttagtcctaggatgattgatgttataggtatattgaaattgtttattcttattattcgtatgtcttgataggaagattcgtggattagaattcctgcacatataaatattagtgatttaaaaaatgcgtggatgattatatgaaagtaagctaaatagatagatatgattgagatggcgaatattattattgctatttgtctaagggttga
Arctosa_tanakai           aacctgatgtaaatggtaatcctattaatgcggcattagttattcctataattgttgaaattaagggaagattgaaattatttattcttattattcgtatatcttgataagatgattcatggattataattcctgcacacatgaatattagtgatttaaaaaaagcatgaataattatatgaaaatacgctacgaaaattgatgttaatgaaataataaatattattatggctatttgtctaagtgtaga
Cheliceroides_longipalpis atcctgatataaatggtaatcctataagggctattctgtttactcctagaatagataaagttataggggaattgtaaaaatttaatcctattattcgtatatcttgataagatgattcatggattatgattcctgcacataaaaatattgctgatttaaataaggcgtgaataattaaatgtataaatgctaatattatggatcctaatgagataataaatattattattgcaatttgtcttaatgtaga
Dolomedes_angustivirgatus atcctgatgtaaatggtaatcctattaaagctgcgtttgtaatccctagagtaattgtgattattggaatgtttaaatatcttattcttattattcgtatatcttgataagatgattcgtgaattattatcccagcacataagaatattaatgatttaaaaaaagcgtggataattatatggaaataggctaagtgtactgattcaattgaaatagcaaatattattatagctatttgtctaagtgtaga
Ebrechtella_tricuspidata  atccagatataaaagggatacctattaatgctattctagtaatgcttaatgttgttgaaattattggtataaattttgatgatatacttattttacgtatatcttgataatttgattcgtgaattattactcctgcacatataaatattaaagatttaaaaaatgcatgaataattaaatgaaagtaagctaaaattacggaaaagattgatactgcaaatattattatagctatttgacttagagttga
Epeus_alboguttatus        atcctgatataaaaggaattcctattaaagctattctattaattccgaatatagataaaattagtgaataattattaaaatttaatcctattattcgtatgtcttggtaggaggattcgtgaattatgataccagcacataagaatatagcagatttaaatagagcatggataattagatgagaaaaggctagaattgaagaatttaatgaaatagcaaatattattatagcaatttgacttagggtaga
Halocosa_hatanensis       atcctgaagtaaatggaagtcctattaatgctatgtttgtaataattagaattgttgaaattataaagatattggaattgtttattcttattattcgtatatcttgataagatgattcatgaattataattcctgcacatatgaatattaatgatttgaaaaaagcatggataattatatgaaagtaagctaaattaattgatataatagaaatagcaaatattattattgctatttgtcttaaggtaga
Hamataliwa_aurita         atcctgaagtgaaaggaagacctattaatgctatatttgaaattcctaaaattgagttgattgatgggttaaaattagaatttatttttattattcgtatatcttgatatgatgattcatgaattataataccggcacatatgaatattaatgatttaaaataagcatggataattaaatggaaatatcttagtaagttagatttaattgatactgcaaatattattattgatatttgtcttaaagttga
Heriaeus_mellotteei       atcctgatataaatggaattcctattaaagctattcttgtgattcctaaagtagaggaaattaagggaaatgatttagatattattcttatttttcgtatatcttgatataatgattcatgaattattactccggcacatataaatattaaagatttaaaaaaagcatgaataattaaatgaaagaaagccaatgaaatagaataaattgatactgcaaatattattattgctatttgtcttagagttga
Lycosa_grahami            atcctgaggtgaatggtaaccctattagggctgcattagttagtcctaaaatgatagatgttatagggaggttaatattatttattcttattattcgtatgtcttgatatgaagattcatggattaaaattcctgcacatatgaatattaatgatttaaagaaggcatggatgattatatgaaaataagctaagtagatggatatgatagaaatagcaaatattattattgctatttgtcttaaagtgga
Oxyopes_bianatinus        atcctgaagtaaaaggaagtcctattaaggctatattagttaaagctaatgtggaattaattgatgggttatgatttgaattaa---ctattaaacgtatatcttgatatgaggattcgtgaattaaaattccagcacatataaatattaatgatttgaaataagcatgaataataagatgaaaatatctaagtgatcttgatttaatggaaattgcaaatattattattgctatttgtcttaaggtaga
Oxyopes_javanus           atcctgaggtaaatggtagccctattaaggctatgttagttaaagctaatgtagaattgatagatggattataatttgaattag---atattaaacgtatatcttgataggaagattcgtgaattaaaattccagcacatataaatattagtgatttgaaataagcgtgaataataagatgaaaatatcttagagaacttgatttaatggaaattgcaaatattattattgctatttgtcttaaagtaga
Oxyopes_licenti           atccagatgtaaaagggagtcctattaaagctatattagttaaagctaatgtggaattaattgctggattattatttgaattag---ttattaagcgtatatcttgatatgatgattcatgaattaaaattcctgcacatataaatatcaatgatttaaaataagcatgaataataaggtgaaaatatcttaatgaatttgatttaattgaaattgcaaatattattattgctatttgtcttaaagtaga
Oxyopes_sertatoides       atcctgaagtaaatggaagtcctattagagctatattagttaaagttaatgtggaattaatagatggattataatttgaattag---atattaggcgtatatcttgataagaggattcatgaattaaaattccagcacatataaatattagtgatttgaaataagcgtgaataataaggtggaaatatcttagagaacttgatttaatggaaattgcaaatattattattgctatttgtcttagggtgga
Oxyopes_sertatus          atcctgaggtaaatggaagtcctattagagctatattagttaaagctaatgtggaattaatagatggattataatttgaattag---atattaggcgtatatcttgataggaagattcatgaattaaaattccagcacatataaatattagtgatttgaaataagcgtgaataataaggtggaaatatcttagagaacttgatttaatggaaattgcaaatattattattgctatttgtcttagggtgga
Oxyopes_striagatus        atcctgaggtgaatgggagacctattaaagctatattagttaaggctaatgttgaattaattgatggattataatttgaattag---ttattaaacgtatatcttgatatgaggattcgtgaattaaaattccagcacatataaatattaatgatttgaaataagcatgaataataaggtgaaaatatctaagagatcttgatttaatagaaattgcgaatattattattgctatttgtctgagggtaga
Oxyopes_sushilae          atcctgaggtaaaaggtaaacctattaaagctatattagttaaagataatgtagaattaattgatggattatgatttgaattaa---ttattaaacgtatatcttgatatgaagattcatggattaaaattccagcacatataaatatcaatgatttaaaataagcgtgaataataagatgaaaatatctaagggatcttgatttaatagaaattgcaaatattattatagctatttgtctaagagtaga
Oxytate_striatipes        atcctgatatgaatgggattcctattaatgctattcttgctacccctaacgtggatgagattaaagggtaacattttgatataaaacttatttttcgtatatcttgatatcttgtttcatgaattattgttccagcacatataaatataagtgatttaaagaaagcgtgaattactaaatgaaaaaaggctagtaaagtagaataaatagaaatagcaaatattataatagctatttgtcttaaagttga
Pardosa_pusiola           atcctgatgtgaaagggagacctattaaagccgcattggttaatccaaggattgtagttgttataggtatattaattgtatttgatcttattattcgtatgtcttgataagaggtttcatgaattataattccagcacatataaatattaaggatttaaagaaggcgtgaataattatatgaaaataggctaaataaggagatataattgagatggcaaatattattattgctatttgtcttagggtgga
Peucetia_latikae          aacctgatgtgaatggaaagcctattagggctatattagttagtcctaaaattgaattggtaaggggattatagtgagttgatgtatttattattcgtatgtcttgataggaagattcatgaattatgattcctgcgcatataaatattaaggatttaaagtatgcatggataattagatgaaaaaatgctaatgggatagatttaattgaaattgagaatattattattgctatttgtcttaaagttga
Phanuelus_gladstone       atcctgatataaaagggattcctattagtgctatgctgttaatacctaatattgataaggttaatggaaggttagaaaagttaattcctattatgcgtgtatcttgataagatgattcgtgaattatgattcctgcacataaaaatattgctgatttaaatatagcgtggatgattagatgtataaaagctaagattaaagagtttagtgaaatggcaaatattattattgcgatttgtcttaaagtgga
Wadicosa_fidelis          atcctgatgtaaagggtaagcctattaaagcagcattagttaaacctataattgtggttgttatgggtatactatttctatttattcttattattcgtatatcttgatatgaggcttcgtgaattataattccagcacatataaatataagagatttaaaaaaagcatggataattatatgaaaataagctaataatggagatataattgagatagcaaatattattattgctatttgtcttagtgtaga

Alopecosa_cursor          aagggcaataattttttttaaatcttgttctcagtttgctgataatccagcatataaggctgttatggatgaaattattattaatataaatattgttagaggatgtgtatttgatataattcggattattaggtaaattccagctgtaactagggttgaagagtgaactagtgctgaaataggagtaggagctgatattgctattggtaatcaagctgaaaatgggaattgtgctcttttagtacatcct
Arctosa_tanakai           taaagcgatgattttttttatgtcttgttctcaatttgctgctattccagcatataaagctgttaaagatgatagtattattattacaaatataatattaggatgaaaattgtttattattcgaattattaagtagattcctgctgttactagtgtagatgagtgaactaatgctgaaattggtgttggagccgatatggctattggaagtcatgctgagaatggaaattgggctcttttagtacaacta
Cheliceroides_longipalpis tagggcgataattttttttatgtcttgttctcagttagctgataatcttgagtaaattgctgttgctcttgaaataagtataagtattaatattgtaataggatgattaattgatataattcgtattaaaataaatactcctgctgttactaatgtagatgagtgaactaaagctgaaataggtgttggggctgctatggctataggtaatcatgctgaaaatggaaattgtgctctttttgagcaggct
Dolomedes_angustivirgatus caaggcaataattttttttatatcttgttgtcaattagctgatattctagcgtatatggctgttattgaagaaataattattagtactaataaaattattgggtgagggttatttaaaattcgaattattaagaaaattcctgcagttactaaagtagatgaatgtactaaagatgaaattggggtaggagctgatatagctatagggagtcaagctgagaatgggaattgggctctttttgtacatcct
Ebrechtella_tricuspidata  taatgcaattactttttttaaatcttgttctcaattagcagatattctagcgtataaagtagtaaatgatgaaataattattaaagtaaatattgttattgtatggggtgagtctataattcgaattattaaaaatactcctgctgttactagtgttgaagagtgtactaatgctgaaataggtgtgggggcagacattgctataggaagtcatgctgagaaagggaattgtgcacttttggtacatgct
Epeus_alboguttatus        taaagcaataattttttttatatcttgttctcagttagctgatatactggcataaatagctgttagtgaggataaaattaacaagatagttatggaagaagaattaaaattaggagcaattcgaagtattagaaatacacctgctgttactaatgtagaagaatgaactaaagcagaaataggagtaggagcggctatggctataggtaatcaagctgaaaaaggaaattgtgctcttttagaacatgct
Halocosa_hatanensis       taatgcaataattttttttaagtcttgttctcaatttgctgatattccagcatataatgctgttattgatgaaataattataattagaaatattgtatgagggtgattattggatataattcggattattaaaaagattccggctgtaactaaggttgaagagtgaactaatgctgaaattggagttggggctgatattgctataggaagtcatgcagagaatggaaattgtgctctttttgtgcatctt
Hamataliwa_aurita         taaagcaataattttttttatatcttgttctcaattagcagataatccagcatatatagctgttattgatgatataattataagaataataagtataataggatgaatagttgttgataatcggattattaaataaattccagcagttactaaagtagaagaatgaactaaagctgaaattggtgttggagctgatatggctattggtaatcaagctgaaaatggaaattgagctctttttgtacagctt
Heriaeus_mellotteei       taaggcaataatttttttgaaatcttgttctcaatttgcagatattctagcgtatagggccgttaaagatgataaaactattaaaactcttattgtgaaaatatgaggtctttgcataattcgaattattaaaaatactcctgctgttactagtgtagatgaatgtactaaagctgaaataggggttggagctgatatagctataggtaaccaagctgaaaaggggaattgtgctcttttagtgcaagcc
Lycosa_grahami            tagagcaatgattttttttaagtcttgttctcagtttgctgatataccagcatataaagccgttagagatgaaataattataattacatatattgtggtgggatgggggttagatataattcggattattaaataaatccctgctgttactagggtagaggaatgtactaaagctgaaataggggttggagctgatatagctataggcaatcaagctgagaaaggaaattgtgctcttttcgtacatctt
Oxyopes_bianatinus        taatgcaataattttttttaaatcttgttctcaatttgctgagagtccagcgtataaagctgttattgaggagataaatattaaagaaattaaaattaaagggtgaatattagaggtaattcgaattattaaataaatacctgcggttacaagagtggaagaatgtactaatgctgaaataggagttggagctgatattgctatgggaagtcaagctgaaaaaggaaattgagctcttttagtacatcta
Oxyopes_javanus           caaagcaataattttttttaaatcttgttctcaattggctgaaagtccagcatataatgctgtaattgaggaaataaatattaaagaaattaaaataaaaggatgaatgttagttgtaattcgaattattaggtaaattcctgcggttacaagagtagaggaatgaactaatgctgaaataggagttggggctgatattgctataggaagtcaagctgagaaaggaaattgggcacttttggtgcatcta
Oxyopes_licenti           taatgcaataattttttttagatcttgttctcaattagctgaaagtccagcatataatgctgtaattgaggaaataaatattaaagaaattaaaatgtaaggatgaatattagttgtaattcgaattattaaataaattcctgctgttactaaagtggaggaatgaactaatgctgaaataggagtgggggcggatattgctataggtaatcaagctgaaaaaggaaattgagctcttttagtacatgca
Oxyopes_sertatoides       taaagcaataattttttttaaatcttgttcccagttagctgaaagtccagcatataatgctgtaattgaagaaataaatattaaggaaattaaaataaaaggatgaatattagttgtaattcggattatcaaataaattcctgcagttacaagagtggaggaatgaactagtgctgaaataggagttggagctgatattgctatgggaagtcaagctgagaaaggaaattgagcacttttagtgcatcta
Oxyopes_sertatus          taaagcaataattttttttaaatcttgttcccagttagctgaaagtccagcatataatgctgtaattgaagaaatgaatattaaggaaattaaaataaaagggtgaatattagttgtaattcggattatcaaataaattcctgcagttacaagagtggaggaatgaactagtgctgaaataggagttggagctgatattgctatgggaagtcaagctgagaaaggaaattgagcacttttagtgcatcta
Oxyopes_striagatus        taaagcaataattttttttaaatcttgttctcagttggctgaaagtccagcatataaggctgtaattgaagaaatgaatattaaagtaattaaaattaaaggatgaatattagtagtaattcgaattattaagtaaattcctgcagtaacaagggtggaagaatgaactaatgctgaaataggagttggagctgatatggctataggaagtcaggctgaaaaaggaaattgagcacttttagtgcaacta
Oxyopes_sushilae          taatgcaataattttttttaaatcttgttctcaattggctgataatccagcgtataaagctgtaattgaagagataaatattaaagtaattaaaattaaaggatgaatattagatgtaattcgaattattaaataaatccctgcagtaacaagagtagaagaatgaactagtgctgaaataggagttggggctgatattgctataggaagtcatgctgaaaagggaaattgagcacttttagtacatcta
Oxytate_striatipes        taaagcaataattttttttaaatcttgttctcaattagctgatatacttgcatataaagctgtgattgatgaaatagttattaaaaataaagatgttgtagggtgtatattttctataattcggactattaaaaatactcctgcagtaactaaggttgatgagtgaactaaagctgaaataggagtaggtgctgatatagctataggaagtcaagcagaaaatggaaattgtgctctttttgtgcaagct
Pardosa_pusiola           taaggcaatgattttttttaagtcttgctctcagtttgctgataatccggcgtataaagctgttattgaggagataattatagttatatatattattataggatgtgaattagaagagattcggattattaaaaatacacctgctgttactagagttgatgaatgaactaaagctgaaataggggtgggagctgatattgctataggtagtcaggctgaaaatggaaattgtgctctttttgtacatcta
Peucetia_latikae          caaagcaataattttttttatgtcttgttctcagttggctgatattccagcgtataaggctgttaatgatgaaattattattagggttaatatggttaaagggtggatattatttattgttcgaattattaggtaaattccagctgttactagggttgatgaatgaactaaagctgaaattggagtaggggctgatatggctatagggagtcatgctgagaatggaaattgtgcacttttagtacatctt
Phanuelus_gladstone       tagggcaataattttttttatatcttgttctcaatttgctgatatactggaatatatggctgttattctggaaataataattaataaaaatatagtgtttggatgtaaataggttgaaattcgaagtattaggaatactccagctgttactagggtagatgagtgtactaaggctgaaatgggagttggagctgctatagctattggtaatcaagctgagaatggatattgagctctttttgaacatgct
Wadicosa_fidelis          taaggcaataattttttttaagtcttgttctcaattggctgatagtccagcgtatagagctgttaatgatgaaataattatggttaggtatattgttgttggatggggatttgatgaaattcgaattattaaaaataccccagctgttactagagttgatgaatgtactaatgctgaaataggagtgggagctgatattgctatgggtaatcaagctgagaatggaaattgtgccctttttgtacaacta

Alopecosa_cursor          gctagtattaatattgtgattattataatggagaatgattcgtttatgttgagttctcatagagagttgaatgttattattccgattgataagagaataaaaatgtcaccaattcgattacttagaagggtgattgaaccagatcctgaagcggaattgttttgataataaattactaaaatgtatgaggatattcctaatatatctcatcctaataataataagaatatattatttctaataattaaga
Arctosa_tanakai           gctataagtagaaaaattaaaagtaatattgaaaaatattcatttatgttaaattctcatagagaataaaatatcataagtcctattgatattaagataaaaatatctccgattcgatttctaagtaaagtaattgaacctcttcctgaagaactattattttgataataaattactagaatataagatgatattcctaatatatctcaacctagaattaatagaaatatatttgttctgttgattagaa
Cheliceroides_longipalpis gcaattattaatatgatagaaactaataatgaatattctatatttatattaaagtttcaatttgatgatataataattaaggctatggataaaagaattaaaatatctcctactcgattactaagtaaagtaatagttcctgaggctgcagttatgtaattttgataataaattactaaaatataagatgataatcctaaaccatctcatcctaataaaattataaataaattatttcttaaaattaaaa
Dolomedes_angustivirgatus gctaatattagtattaataatataattattggaaatgtttcgtttatatttaattctcaaattgaattgaataatattattcttattgataataaaatgaaaatatctccaatacggtttctaagtaatgtaatagatccacaccctgatgttgaattatcttggtaataaattactaaaatataagaagatattcctaatatatctcatcctaataatattagaaatatattatttcttaaaattaaga
Ebrechtella_tricuspidata  gcaagtattaataaaattataatcattatattgaaatctttattaatattaaattctcagttaaaaagatagattaatatactaatagaaagaagaataaaaatgtctcctaaccgattagttaagagggtaatagaacctgatgcagcagatgatctattctgataataaattactaaaatgtaagaagatgttcctaatccatctcaacctaaaagaataaaaatgatgttgtctgaaagaattaaaa
Epeus_alboguttatus        gcaattattaatataattattgttagtgaagaatattctaaatttatagaaaatcttcaattagaagaaattataattaatcttatagataataaaattaaaatatctcctattcggtttcttaataaagtaattgttccggaagctgctgaagatgaattttgataatagattactagtatatatgaggaaaaacctaatccatctcaacccaataggataagaaatagattattactaataattaaaa
Halocosa_hatanensis       gctagtattaatataattaagattaaaagtgaaaatgattcgtttatgttaagttctcatatagaagaaaataatattataccaatagataatagaataaaaatatctccaattcggtttcttaataaggtaatagaacctgatcctgatgaggagttattttgataataaattactaaaatataagaggatatccctagtatatctcatcctaataatagtaaaaatatattatttcttaaaattagga
Hamataliwa_aurita         gctaataataatataattaaaattattaatgtaaatagttcgtttatattaaattctcaggttattattgaaattaatattctaattgataaaagaattataatatctccaattcgatttgtaattaaagtaatagatccacatcttgctgtagaaaaattttgataataaattactaaaatataggacgaaattcctagtatatctcatcctaataatatgaataaaatattattacttaaaattaaaa
Heriaeus_mellotteei       gcaattaaaagtattaatataattaataaagaataatgttcattaacattaaattctcaatttgctatgtaaattaatattctaattgataataagataaaaatatcccctagtcgatttcttaataaagtaatagatcctgatgccgctgaaatattgttttgatagtaaattactaaaatgtaagaagatattcctaatatatctcaccctagtagaatgaaaaaaagattatttcttataatcaaaa
Lycosa_grahami            gctattattaatataatgataataatgagaggaaatgattcgtttatatttaattctcatattgaattgaatattattattccaattgaaagaagaataaaaatatcaccaatacgatttcttagtaaggtgattgatcctgatcctgatgaagagttattttgataatagattactaaaatgtatgatgatattcctaatatgtctcatcctaataataataagtatatattatttctaataattaaaa
Oxyopes_bianatinus        gctagtattaatataaatataattagtaatgaaaatatttcatttatgtttaattctcaagttagtgttgatattaatattctaattgataataaaattataatatctccgatacgatttgttaagagtgtaattgatccacagctagctgtggatcaattttgataataaattactaaaatataggaggagacacctaatatatctcaacctaataatattaataatagattatttcttaaaattaaaa
Oxyopes_javanus           gccaatattaatataattagaattaataatggaaatatttcatttatattcagttcccatcttaatgttagtattagtattctaattgataaaagaattataatatctccaattcggtttgtaagaagtgtaattgatccacatctagctgtggatcaattttgataataaattactaaaatataggaagatacacctagcatatctcatcctaataatattaaaaataagttatttcttaaaattaaga
Oxyopes_licenti           gctaatattaatataaatagaattattaatggaaatatttcatttatattcaattctcaatttaatgttgataataatattctaattgataaaagaattaaaatatctccagtacgatttgtaagaagtgtaattgacccacagctagctgtagatcaattttgatagtagattactaaaatataagaagatactcctaatatatctcatcctaataatattaaaaataaattgtttcttaaaattaaaa
Oxyopes_sertatoides       gctagtattaatatgattaaaataagtaatggaaatatttcatttatgtttagttctcatcttaatattaatattaatattctaattgataaaaggattataatgtctccgattcgatttgtgaggagtgtaattgaaccgcatctagctgtagatcagttttgataatagattactaaaatataagaagatactcctagtatatctcatcctaataatattaaaaatagattgtttcttaaaattaaga
Oxyopes_sertatus          gctagtattaatatgattaaaataagtaatggaaatatttcatttatgtttagttcccatcttaatgttaatattaatattctaattgataaaagaattataatgtctccgattcgatttgtgaggagtgtaattgaaccacatctagctgtggatcagttttgataatagattactaaaatataagaagatactcctagtatatctcatcctaataatattaaaaatagattgtttcttaaaattaaga
Oxyopes_striagatus        gctaatattaatattagcaaaattaataatgggaatatttcatttatatttaattctcaagttaatgttgatattaatatactaattgataaaagaatgaaaatatctccgattcgatttgttaaaagtgtaattgaaccacaactggctgtggatcaattttgataataaataactaaaatataggatgatactcctaatatatctcaacctaatagtattaatagtatattgtttcttaaaattaaaa
Oxyopes_sushilae          gctaatattaatataaataaaattattaatggaaatatttcatttatatttaattctcaggttaatgttgatattaatattctaattgataaaagaattaaaatatccccaattcgatttgttaaaagtgtaattgaaccacaactagctgtagatcaattttggtaataaataactaagatgtaggatgaaattcctaatatatctcatcctaataatattaataatatattatttcttaaaattaaaa
Oxytate_striatipes        gctagtatcaatataaatataataattaatgaatagtcttcatttatattaaattctcagttacaaatatagattaatattctaatagaaagtaaaataaaaatatctccgatacggttacttaataaagtaatagatcctgaagctgcagaagatctgttttgataatagattactaaaatatatgaagatattcctaatatgtctcatcctaataaaattaaaaataaattatttcttataattaaaa
Pardosa_pusiola           gttaatattaatattgttatgatgattaagggaaatgattcgtttatgtttaattctcatattgaattgaataatattattccgattgataaaaggataaaaatatcaccgattcgatttcttaggagagtaatagatccggaacctgaagaggaattgttttggtaataaattactaaaatataagatgataatcctagtatgtctcatcctaatagtactaagaatatattatttctaataattagga
Peucetia_latikae          gctagtagcagtagtattataactaggaaagaaaatttttcatttatatttagttctcaatttattaggtgaattagtcttctaattgataagagaattataatatctccgattcggttagttaggagggtgatagatcctgatgatcctgataaatggttttggtaataaattactaagatataggaggatattcctagtatatctcatcctaataatattaaaaataggttatttctaataattaaga
Phanuelus_gladstone       gctagaattagtaatattataattattaaagagtattctgaatttatattgaaatttcagttggatgaaattgttaataatcctctagataataaaattatgatatcaccaattcgatttctgagaagagtaatggtacctgaggcagctgaagggaaattttgataataaattactaagatataggaagatagtcctaatccgtctcaccctaataggattaagaatagattatttcttaaaattaaaa
Wadicosa_fidelis          gttaatattagtataattataataattaaagggaatgattcgtttatatttagttctcatattgaattaattaatattattccaattgataatagaatgaaaatatctccaattcggtttcttagaagggtaatagatcctgaacctgaggaagaattatcttgataataaattactaaaatgtaagatgataaacctaatatatctcatcctaatagtactaataatatattatttctaataattaaaa

Alopecosa_cursor          tgattatggaaagaacgaatataattaatattaaagaaaattttttatgttcttttcttgggatataatatattctaaatattagaattatactagagattattagtactgtgctaagaaatagagatgaaattcaatctataataaatctaaatggtatattaattatatataggttaatgagtggaattgtaatgtaaataaatgaattatggattattatataaatgctcataagtaagatatgatt
Arctosa_tanakai           taattattgataaaacaaatattattaatattaaattgaattttttatgttcttttttaggaatgtaataaattctaaatataagaattattcttgagattattaaaactgttcttaaaaatatacatgatattcaatctataattaatctaatcggaatgttaatgaaataaaaatttattatgggaatgcaaacatagataaataagtttttagttatcattataattcttattaa-aaaaaattctt
Cheliceroides_longipalpis ttcttattgaggtaataaatattattagtaatagtaaaaattgagtaaattcttttttaggaatataatattttctgaaaataataataagacttgaaatgattattactgttcttaaaaatgaaatagatattcagtctaatataatatcaattgttattgaaaaatatgaaaattttagtaatctatatttaattaaataaaatatattattttgaattaataataatctagttagtgtaaaaatatt
Dolomedes_angustivirgatus ttcttattgataaaacgaatattaatagtattaatagaaatttggtatgttctttttttgtaatgtaatagattctaaatataataattatgctagaaattattaaaactgttcttaaaaatatacatgaaattcaatctaaaattaatctaaagggtatattaataaattgagtattaattagtgggattgaaatataaatgaaagtgttgttgaatattataaatattcttattgttaatcaattaat
Ebrechtella_tricuspidata  atgatatagatagaacgaaggataatagtattaaagagaattgtttatgctctaggggagggatatattctattctaaaaagtaaaattattccagaaataaatatgactgtaaataaaaataaaagtgatgttcaatctaaaaggaatctaattggaatattaaatgaaaagatagaaattaaagggaattcaatagagataaaaatggaatagtaaagtatgtagagtgaggctgttaatggggtaac
Epeus_alboguttatus        ttcttatagaaataacgaatatcaatagaaggattaaaaattgtttttgttcttgatttggaatataatattttctaaataaaataattaaggcggaaattaatattacagtacttaaaaatattattgatgttcaatctataattatatcgatagaaatattaatggaagataaattaattagaaataattttgtaattataaatagattaagttttaataatataaatcttattaataatgtattatt
Halocosa_hatanensis       ttattattgatatgacaaatataattaatattaaataaaattttttgtgttcgtttttaggaatataatatattctaaatattaagattattctagaaattattagaacggttcttaaaaatatacaagaaattcaatctaaaattagtctaaatgggatttgtataaattgaattgaaattaagggaattgagatgtaaataaaagtattattaattattaggaaaattcttagaaagaggaaataata
Hamataliwa_aurita         ttattatagataaaataaatattattattattaagaaaaattgtttttgttcttttttaggaatataatatattctaaatattaaaattattctggaaattattaaaactgttcttataaatatacaagatattcaatctaatattattcttaattgaatttgaaaggaagttattatttctaaaggaatagtgaaataaataaatatgttgttaaataatattaaaattcttaatataagtaaattaat
Heriaeus_mellotteei       ttattattgataaaataaatataagaagtataagtgaaaatcggctttgttcattttcaggaatataatataatctaaatataagaattagtcttgaaattaataaaactgtacttaaaaataaacaagatattcaatctaaaattattctaataggaatgttaattgatataatgtttattaatggtaatgttatataaatgaaagtatttttgaatattattgataaacctaatcttattatgataag
Lycosa_grahami            taattattgatataacaaatatgattagtattagtgaaaattttttgtgttctttttctggaatataataaactctaaatattaaaattattcttgaaattattataactgttcttagaaataatatggagattcaatctataataaagctaaatggaatgtttatttggtttaagttaataagtggaattaaaatgtaaacgaatgagtttttaattattatataaattcttgttaataaggaattaaa
Oxyopes_bianatinus        ttattatagataaaataaatattaatagtattaggaagaattgtttgtgttcatttttaggaatataatatattctaaaaattataattattcttgaaattattaatactgttcttataaataaacaagatattcaatctaatattaaagataattgtagttgaaatgataatatggtttctagagggattgtaaaatatataaatgtattttgatataataaaagtaatctaattaataaaagattaaa
Oxyopes_javanus           ttattatagataaaataaatattaataatattaaatgaaattgtttatgttcatttttaggaatataatatattctaaatactataattattcttgaaattattaaaactgttcttataaataaacaagatattcaatctagtattgaagataattgtacttggaatgataatatgttttctatgggaattgtaaaatataaaaacatattattaaataatagaaatattctggttaaaagtaaattaag
Oxyopes_licenti           ttattattgataaaataaatattattaacattaaatgaaattgtttatattcattctttgggatataatatattctaaaaattataattattcttgaaattattaacactgttcttataaataaacaggatattcaatctagtattgttgttaattggatttgtaatgatattatagcttctaatggaattgtaaaatatagaaaggtattataaaataataaatataatcttattaaaaaaaaattaaa
Oxyopes_sertatoides       ttattatggataagatgaatattaatagtattaaatgaaattgtttgtgctcatttttagggatataatatattctaaatattataattatacttgaaattataagtactgttcttatgaatagacaggatattcaatctagtattgaagataattgtatttgaaatgataatatgttttctatagggattgtaaaatataaaaatgtattattaaataatatatatattctgattgaaagtaaattaaa
Oxyopes_sertatus          ttattatggataagatgaatattaatagtattaaatgaaattgtttgtgttcatttttagggatataatatattctaaatactataattatacttgaaattataagtactgttcttatgaatagacaggatattcaatctagtattgaagataattgtacttgaaatgataatatgttttctatagggattgtaaaatacaaaaatgtattattaaataatataaatattctgattgaaagtaaattaaa
Oxyopes_striagatus        ttattatagataaaataaatattattaatattagtaaaaattgtttgtgttcgtttttaggaatataatatattctaaaaattataattattcttgaaattattaaaactgttcttataaataagcaggatattcagtctaatatggtagttagttgtagttgaaacgataatatagtttctatagggattgtaaaatatataaatatattatgggataataaaaataatctaattaatagaaagttaat
Oxyopes_sushilae          ttattatagataaaataaatattaataatattaagaagaattgtttgtgttcgtttttaggaatataatatattctaaagattataattattcttgaaattattaatactgttcttataaataaacaggatattcaatctagtatagtagttaattgtaattgtaatgataatatagtttctacatctgttgggataaatgggagtacaagaaacgaaaggcagctgattttagttactcgcaaattaat
Oxytate_striatipes        ttcttatagataaaatgaatattaaaagtattaatgaaaatcgaggttgttcttcttctggaatataataaattctgaataatataattatacttgaaataataagtactgtacttaaaaataaacatgatattcaatctaaaattattctggtagagatatttaaaaatcaaaaattaattaaagggaatgaaatataaataaaggtatttttaaatagaaaaagtatacttataattattataaaata
Pardosa_pusiola           tgattatagataagacaaatataattaatattaaggagaattttttatgttcttttttaggaatataatatattctaaatattaaaattattcttgaaattattaagactgttcttagaaataaacatgaaattcaatctataataagtctaaatggaatattaaatatatttaaattaataagggggattgaaatataaataaatgtattattaattatagtataaattcttaatgtaaaaatataatt
Peucetia_latikae          ttattattgataatacgaatattattaataatattgagaattgtttgtgttcttttttttgaatgtagtatattctaaataaaagaattattgaagagattatggaaacagttctgataaatatacatgatattcaatcaatgattaagctgatagggatttgtaaatatagatttataagtataggaattttaatgtaaatgaatatattataatacagaagataagatcttgtaaggaatgaataagg
Phanuelus_gladstone       ttcttattgataaaacgaatattagtagaagtaataaaaattgtttgtattctatattaggaatgtaatataatctgtatataatgattagtctggatactaatatcacagttcctagaaatattatagatattcaatcgaatatgatatcgattggaattaatattgaatagatgtttgataaaggaatttttattaaaatgaatatattttcttttattataaatagtcttataagtaatgaattgta
Wadicosa_fidelis          tgactattgatattacaaacattataagtattaaagaaaattttttatgttcttttttaggaatataataaattctaaatataagaattattcttgaaattattaatactgttcttaaaaataaacaagaaattcaatctataataaatctaaatggtatattgattgtatttatattaataagaggaattgaaatgtagataaatgtattattgattattatataaattcttgtaataaagatgtgatt

Alopecosa_cursor          gatatttttatttggagttttttttgtaataagattacaacctgtatttatagttagaagattaattattattactttgatttactctttttttatttttaaaatagttggttcttattggtttagatatttattattgttagtgatattaagaggtgtattagttgtttttacttatatagtgagattaattcctaatgagagttttgaaatttttggtatggtatttatattttcctttatattt---
Arctosa_tanakai           gatatttttattaggaattttatttgtaattagattacagcccgtatttatagtaagaagtttaattataattactattttttattctttttttatttttaaagaaattggttcttattgatttagttatttgcttttgatagtaatattgagtggggtattagttgtctttacttatatagtaagtttaattcctaacgaaagatttgaaatttatggattgattataatgtttataattatgtttttt
Cheliceroides_longipalpis attaatattaataggaatattgtttgttagaagaatgcagcctatatttatagttagaagattaattattattattttaatatattcattatatatttatataaatataggaggatattgatttgggtatgctttaataatagtaatattaagaggtgtattagttatttttacttatatagcaagtttaagtcctaatgatagatttgagaattataatattatatatatattaatttttataataata
Dolomedes_angustivirgatus gatttttttatttggaattttatttataattagtttgcaaccagtatttatagttagaagattaattttgattacttttttttattcattttttatttataaggaggttggaacttattggtttagatatatattattgttggttatattgagaggggtattggtagtttttacatatatagtaactttaattcctaatgaaagttttgaagcttataatttagttatggtttttatattaatatttata
Ebrechtella_tricuspidata  gatttttttattaggaatcttttttgtaattagatttcagcctttatttatagtaagaagattaattttgataactttaatttattcattaataatttattttaatattggaactttttgatttagatatattttattaatggtaataataagaggagtattagttttgtttacatatatagtgagtttaattcctaatgaaagatttgaaatttatggattaataatattgttctttttttttattgta
Epeus_alboguttatus        aattatatttttaggtatcttttttgtaagaagagttcaacctatatttatagtaagaagtttaattttaattgtaataatttattcattatatatatatatgatgattggtaattattgatttagatacgctttaatgatagtaatattaagaggagtattggtagtatttacttatatagtaagattaattcctaatacaagatttgaaaattataatattatttatattataggtatattaatattt
Halocosa_hatanensis       gatatttttatttggaattttatttgtaattagattacaaccagtatttatagttagaagactaatttttattacttttttatattctttttttatttttaaagaagttggatcttattgatatagatatttattattaatagtaatattaagaggagtattagtggtatttacttatataattactttaattcctaatgaaagttttgaggtgaatggattagtatttttgtttgtttttatatttgtt
Hamataliwa_aurita         gatttttttattagggatcttttttgttgtaagattacaacctgtatttatagtgagaattttgatttttataacattgttttattcttatattatttataaaattattggtagtttttggtttagttatatattaatattagtaatgttaagaggtgtattggttatttttacttatatagtaagtttaattccgaatgagagttttgaaatttataatttaattattttgttaagattcataattagt
Heriaeus_mellotteei       gatttttttattgagaattttttttgtaattagatttcaacccttatttatagtaagaagattgattttaattactttaacttattcttatataatttataaaattgtaggaactttttgatttagatacattttattaatagtaataataagaggagtattagtggtatttacatatatagtaagattaattcctaatgaaagatttgaaacttatggtttagtaatatttttttcttttattattata
Lycosa_grahami            gatatttttgtttggagttttgtttgtaattagattacagcctgtatttatagttagaagtttaattattattactttgttttattctttttttatttttaaaataattggttcttattggtttagatatttattgttattggttatgttaagaggtgtattagtagtatttacttatatagtaagattaattcctaatgaaagttttgagatttatggaatgttatttatatttttgtttatattt---
Oxyopes_bianatinus        ggtttttttattgggaatattgtttgtaattagattacaaccagtattcatggttagaattttgatttttattactttattttattcttatttaatttataatataattggtacattttgatttagttatatattgttaatagtaatattgagaggagttttagtaatttttacttatatagtgagattagtacctaatgagagttttgaagtagttaatttagtaattttattaagatttataattaga
Oxyopes_javanus           gatttttttgttgggtgtattttttgtagttagattacaaccagtatttatagtaagaattttgatttttattactttattttattcttacttaatttatagggtgattggtacattttgatttagatacatattgttaatggtaatgttaagaggggttttagtaatttttacttatatagtgagattagttcctaatgaaagttttgaagttgtaaatttagtaattttgttaagatttataattagt
Oxyopes_licenti           gatttttttgttaggggtattatttattattagattacaaccggtatttatagttagaattttaatttttattactcttctttattcttatttaatttataaagtaattggtactttttgatttagatatatattattaatagttatgttaagaggagtattagtaatttttacatacatagtaagattagttcctaatgaaagttttgaagtagttaatttagttattttattaagatttatagttaga
Oxyopes_sertatoides       gatttttttattgggtgtattctttgtagttagattacaaccggtatttatggtaagaattttaatttttattactttattttattcttatttaatttataaggtgattggaacattttggtttagatatatgttattgatagtaatattaagaggggttttagtaatttttacttatatagtaagattagttcctaatgagagttttgaagttgttagtttagtgattttattaagatttataattagt
Oxyopes_sertatus          gatttttttattgggtgtattctttgtagttagattacaaccggtatttatggtaagaattttaatttttattactttattttattcttatttgatttataaggtaattggaacattttggtttagatatatgttattgatagtaatattaagaggggttttagtaatttttacttatatagtaagattagttcctaatgagagttttgaagttgttaatttagtgattttattaagatttataattagt
Oxyopes_striagatus        gatttttttgataggggttttatttacagttagattacaaccagtatttatagttagaattttaatttttattactttattttattcttatttaatttataagataattggaacattttgatttagttatatattattaatagtaatattaagaggagttttagttattttcacttatatagtgagattaattcctaatgagagctttgaggtaattaatttagtagttttattaagatttataattgga
Oxyopes_sushilae          gatttttttattgggtattttatttacaattagattacaaccggtatttatagttagaattttaatttttattactttattttattcttttttaatttataaaatgattggaacgttttgatttagatatatgttattaataattatattaagaggagttttagttatttttacttatatagtaagattaattcccaatgaaagttttgaagtaattaatttagtaattttattaagatttataattaga
Oxytate_striatipes        gatttttttaataggagtattttttgtaattagatttcaacctttatttatagtaagaagattaattttaattactttaatatattcttatctaatttataaaattacaggaactttttgatttagatatattttattaatagtaataataagaggagttttagtagtatttacttatatagtaagattaattcctaatgaatcttttgaaatttatagattaatattttttttctcctttttaataata
Pardosa_pusiola           gatatttttatttggagctttatttgtgatgactttgcaacctgtatttatagtgagaagattaattattattactttagtttattcttattatatttttaaaattataggttcttattgatttagatatttattgttgttagtgatattaagaggagtattagttgtatttacttatatagtgagtttaattcctaatgaaagatttgaaatttatatgatagtgatggtattttttttgatattt---
Peucetia_latikae          gatttttttaataggggtattttttttagtaagaatgcaacctgtttttatgataggggtgttaattgtaataacttttttatattccttgaaaatttatgaatatttgagaagatattggtttagttatattttattaatggttatgttaagaggggtgttagtagtttttacgtatatggctagattaactcctaatgaaagatttgagatttatagaattgtgatttttttgtttttaatatttaga
Phanuelus_gladstone       gattattttaatgagaatattatttgtaagaggaattcaacctatattaataattagaatattaattataattgtattattatattcttatataatttatgtaataatgagaggttattggtttgggtatgtgttaataatagttatgttgagaggggtattagtattatttacttatatggtgagtttaattcctaatgagagatttgaaaattataatttgatgtatctgataggattattatttata
Wadicosa_fidelis          gatatttttatttggagttttatttgtaataagattacaacctgtatttatggttagaagtttaattattattactttaatttattcttattttatttttaaagtaattggctcttattggtttagatatttgttgttgttagtaatattaagaggagtattggttgtatttacttatatagtgagtttaattcctaatgaggtttttgaaatttatacagtagtattggttttttttcttttattt---

Alopecosa_cursor          ttctttatggagtattttaatgtgtttgaaacaaatcttggtttcgtttctataagtttgtgagagagttatttaggaatatttagcttgtttttaattagatttttgttagtgattatacttttggtagttttattaagaagaataaattatgggtcagttcgagt
Arctosa_tanakai           gtgattttaaagtattttattgagtatgattttaatataggattttattctttaaatttatgggaaacttttttagggttatttagattgtttttagtgagatttttattggttgtaatattaatagttgttttcttaagaaatataaatttaggttcaattcgtac
Cheliceroides_longipalpis tttattggtaattatattttaatatatgaatataaatttagaattatttctttaatattatttaaatctttttttggtttatttaatgtttttataattagatttttattaataattatattaatagttgtatgattaagatatataatatatggagctttacgaat
Dolomedes_angustivirgatus ttattaatggaatataaatttgattttgtaaaagatatggggcttgttactttaaatttatggataacttatttaggaatgcttagtatatttttagtaagatttttattaattattatattgttagttgtttttttgagaaatataaatattggggctcttcgtat
Ebrechtella_tricuspidata  agattttttaaattatcgtttaattttttaagagatataagagctgtaagaattaatttatgagttacttttttaagagtatttaatttaataataatttcttttttattagtggttatattactagtagtatatttaagttatatagaaataggggcgtttcgagt
Epeus_alboguttatus        ataataggagtgtatataataatttatatagaaaaaggtagatatatttcattaaatttatgatcatcttttattagaatatttaatatctttataattagctttttattaggaattatattaattgtagtatgattaagttatcttagatatggggcaatacgatt
Halocosa_hatanensis       tttatattaaataattattataattattttatggaaataagttatgtttctttaagtttatgattgacatatttaggaatatttaatttatttttagttagatttttattagtattaatacttttagtagtttatttaagagggataaattttggttcttttcgggt
Hamataliwa_aurita         atattaattaattgaaagagggtatatataattgatttaggaattttgagaattgatttatgagtgtcatatttaggagtttttagattatttttagtttcttttttattagctattatattattagttgttattataagatatataagtggtggttcatttcgtgt
Heriaeus_mellotteei       tttttgttaagatttgattgttatttattaacagatataagaatttcaagagtaaatttgtgaataacttttttaagagtattaaatttattattagtttcttttttattagtaattatgttattagtagtatatctgagatatatagaggaaggtgcgtttcgagt
Lycosa_grahami            ttttttgttaagtattataatttatttgaagtaaatatgggttttgtttctataaatttatgggaaagatatttaggaatgtttagtttatttttagttggatttttattggtaattatgtttttagtggttttgttaagaaatataaattttggttcggttcgtgt
Oxyopes_bianatinus        atatttgtaaagtgaggattgaattttagtaatgatatgggagttataagagtaaatttgtgaatctcgtatttaggtagttttagattatttttagttgttcttttattaataattatattattagtggtggtagtaagatatataagagatggaagttttcgagt
Oxyopes_javanus           atgtttgttaaatgaggtttaaattttgatggagatataggaattataagaatggatttatgaatttcatatttaggaggttttagattgtttttagttgtatttcttttagtaattatattattagtggtagtagtgagatgtataagtgatgggagttttcgggt
Oxyopes_licenti           atatttttaaattgaggattaaattttaataatgatataggtattataagaatagatttatgagcttcatatttaggtagatttagattatttttagttattttcttattagcagttatattattagtagttgtagtaagatgtataactgaaggaagttttcgggt
Oxyopes_sertatoides       atatttgttaaatgggggttagattttggcggggatataggaattataagaatggatttgtgaatttcgtatttaggaggttttagattgtttttggttgtttttcttttggtaattatattgttagtggtggtagtgagatgtatgagtgatggaagttttcgagt
Oxyopes_sertatus          atatttgttaaatgggggttagattttggcggagatataggaattataagaatggatttgtgaatttcgtatttaggaggttttagattgtttttggttgtttttcttttggtaattatattgttagtggtggtagtgagatgtatgagtgggggaagttttcgagt
Oxyopes_striagatus        atatttgttaagtggggattgaattttgataatgatatagggattataagaatagatctatggatttcttatttaggggggtttagattatttttagtgacttttttattacttgtaatattattagtggtagtagtaagatatataagagatgggagttttcgagt
Oxyopes_sushilae          atatttattaaatgaggattaagttttaataatgatataggtattataagaatagatttatgaatttcttatttaggaggatttagattatttttggttgtttttttattattggtaatattattagtagtagtagtaagatatataagagatgggagttttcgggt
Oxytate_striatipes        atattactaaattttaattttttcttcttaagagatataagatttattagaataaatttatggataactgaattaagatatataaatttatttttagtatcttttttattagttattatattattagtagtatatataagatatatagaagagggagcttttcgtgt
Pardosa_pusiola           ttttttataaaatattataatatgtatgatataaatatgggatttatttctgttaatttatgagaaacatatttaggtatatttagattatttcttattagatttttattagtagtaatatttttggtagtaatattgagaaatataaatataggatcagttcgtgt
Peucetia_latikae          ttgttagtagggtggtattgtgattatagaagagatgtaagaatgttgagagtaggtttatgaagaagatatttaggtgtatttagtttgtttttagttagatttttgttaggagttatgttgatagtagttattttaagatatataaatgatgggtcggttcgtga
Phanuelus_gladstone       ataattggaaattattattgaataatggatttgaagcatagttttatatctattatattgtgaagatcatttatgagattgtttaatttatttataattagatttttattaatgattatgttgttagtagtttgattaagatttattggttgtggtgctattcgtgt
Wadicosa_fidelis          tttcttaaaaagtatgataatttatatataataaatataggttttgtttctgttaatttatgagaaagatatttagggatatttagattgtttttaattagatttttattggtagtaatgtttttagtggtgttattaagaaatataaatattggatcagttcgtgt
;
end;

begin assumptions;
	  charset part1 = 1-1522;
          charset part2 = 1523-2175;
          charset part3 = 2176-3098;
          charset part4 = 3099-3760;
          charset part5 = 3761-3853;
          charset part6 = 3854-4516;
          charset part7 = 4517-5295;
          charset part8 = 5296-6356;
          charset part9 = 6357-7234;
          charset part10 = 7235-8138;
          charset part11 = 8139-8447;
          charset part12 = 8448-9663;
          charset part13 = 9664-9913;
          charset part14 = 9914-11501;
          charset part15 = 11502-11917;
end;
