# Supplementary material for: Mitogenomic Insights on the Phylogeny and Evolution of Lynx Spiders (Araneae, Oxyopidae)
Source: Ecol Evol. 2025 Sep 18;15(9):e72192. doi: 10.1002/ece3.72192 (PMC12445203; doi:10.1002/ece3.72192)
Supplement: Supplementary file 1 — Data S1: ece372192‐sup‐0001‐DataS1.zip. [file ECE3-15-e72192-s001.zip › The renewed version_ece372192-sup-0001-DataS1/ece372192-sup-0003-Supinfo3@16S.fas]

>Alopecosa_cursor
tgttattattttcttaggtcctttcgtactagaagaaatttagaagatagaaaccgacctggtttacaccggtctgaactcaaatcatgtaattttttaaaagtcgaacagacttccttggttaactattgcaggaaattaaatcaacatcgaggtcgcaatctttattttaaatgagatcttgaaaattttattacgctgttatccctacggtaacttaattatttgattaattatattaggtcattaaatattttgttattttaaaatgataattaattaactgccccagtttaactaaagtgaagttcgatagggtcttatcgtctttctttttaataattgtctttttacaattaagataatttaaatgtttttgatatttaaattaattgagatgttaagtcttttgttctagtctttaattaaaagacaaattattatgctaccttagcacaagcggctatttaatttcattgagcagactttattattaatttttactaataaaaatgtttttgttaaacagtcactcaatttgattagtttaaggaaaaaaaattgctgatttacttattttatcattgttatttatgatgatatttttaaaaatagtgttatttagttgttagactttttaaatactataagttttaatttttaaaagagaattaaatttaatttgtaaattgttttacaaagttttgtacaagttgttttcttctttttaaaccagatataa-tatatacggtaaatgtttgatttctattaataattttaatagtttttgtaataaaaattattatgattaatagatcatataatttcgggattaatgtttaaagattaaataaatcctgataccaaaggaacataatttttcttatgaaaaagt-ataactccttttcagtttttatgtaaat
>Arctosa_tanakai
ttatattattttcttaggtcctttcgtactagaagaaattaaaaagatagaaaccgacctggtttacaccggtctgaactcaaatcatgtaattttttaaaagtcgaacagacttcctttataaactattgcaggttattaaatcaacatcgaggtcgtaatcttaattttttataagatctataaaattttattacgctgttatccctacggtaacttaattataatattaatgttattaggtctttttttattaatttaaattaaaataataattaattaactaccccagttaaactaaagttaagttcgatagggtcttatcgtctttttttcaaataaatgtctttttacatttaagataatttatataatttaatttataatataaattaagatgttaaatcttttgttctagtctttaattaaaagacaaattattatgctaccttagcactagcggctattgaaaatcattgagcagattttattattgattattt-caataaaaatgtttttgttaaacagtcacttaatttaatgaattttaaaaattaatttaattgatttacttattttttcattgtaaaatgtttaaaaagatttaagaataatataatttagttataaaacttttttaatactttaaatacttttttttaaaaaagtaataaatggattttgtaatttattttacaaaatttttttgaatttatttttttcttcttaaaccagatattactatatacgaaaaatgtataatttctattaaaaatttctttcttttttgaaataaaatttattaaaattaatagatcatatagtttcgggaggttaggtt--ttttttgaaaaatcctgatactaaaggaacattaattttctttaaaaaaatttattattccttttctgttattattaaaat
>Cheliceroides_longipalpis
ttaaattaaatttgtaggtcctttcgtactgtataaaaattagaagatagaaaccgacctggcttataccggtctgaactcaaatcatgtaattttttaaaggtcgaacagacctcctt--ttaggttttgtaggatattaattcaacatcgaggtcataatctgttttttaataaatttttatataaaattattatgctgttatccctatggtaactagtttat----ttaattttattagataattggatatttaattattttaaaataataattaatatactaccccagtataacattagttaagttcaatagggtcttatcgtctctctataatataaatgtattttaacatttattataatttagataaatatttaagttatattaattaaaatgtaaaatcttttgttctagtcttcatttaaaagacaaatgattatgctaccttagcactagcggctatttaatttcattgagcagatcatactattaataaaatctaatagaaatgtttttgttaaacaatcatctaatttgatgaatttaagtaaaaaagttaattgatctactaataatatcattatt-aatatttaataaaatatttctattattttttatagtttttgtactatgtgaacactattatttctaaattaagaattatggaaataattatattatatattattatataatatattaataaattttttttctttatagaaaaccagatataaatatattcggataacgtttaataactattattaatttaattatattatgaaacattaattttaaaaaataatagatcatatattttcgggaaaatttataaaatatttgaaatttcctgatacaaaaggaaagaattatattctttgtaaaaataatattaatttttcaattttttgtaaaat
>Dolomedes_angustivirgatus
ttaatttattttcttaggtcctttcgtactagaagaaatttagaagatagaaaccgacctggtttacaccggtctgaactcaaatcatgtaattttttaaaagtcgaacagacttccttgattcactattgcaggttattaaatcaacatcgaggtcgcaatctttattttaaataagatcttaaaaattttattacgctgttatccctacggtaacttgattatgaaattaattatattaggtcttttgtattttattaaaattaaaataataattaattaactgccccagtttaactgaagtaaagttcgatagggtcttatcgtctttctaatatataaatgtctttttacatttaagataatttaaataattaagtttaaaaaattaatttaaaagttaaatcttttattctagtctttaattaaaagacaaatgattatgctaccttagcacgtgcggctatttaatttcattgagcagattttactattaattatttctaatagaaatgtttttgttaaacagtcattaaatttgacgagttattaaaatttatttttttggtttatttattttatcattgtttaaagagaaaaataatattaaaatattgtaattaagtttttatactttatagatactgtaaatctttattttaagtaaatgaataaatatataaagtaaattatattacaaaatttgtatgaaattgttttctttttttaatactagatattattatatacgaaaaatgtatagtttctattattaattttaatagtttttgaaaaaagaataataagatttaatagatcatataatttcgagatttatatttaatatttagataaatcctgatactaaaggaattgtataattctattgaaaagatatattttccttttcagtttttattttaat
>Ebrechtella_tricuspidata
taatattattatattaggtcctttcgtactacaataaaataaaaagatagaaaccgacctggtttacaccggtctgaacccaattcatgtaattttttaaaagtcgaacagacttcctaaaataactattgcaggatattaagtcaacatcgaggttgcaatcattattttaaataagatcttgaaaataatattacactgttatccctacggtaacttgttcatataattaattatattaggtcattaaattttaaattaatttaaaataataattaattaactgccccagtttaactaaagtaaagttcgaaagggtcttatcgtcttttttacaaattaatgtttttttacattaaaaataatttaaattaataaatcaaagaaattaatttaagtgttaaatcttttattctagtctttaattaaaagacaaatgattatgctaccttagcataagcggctatttaa-aacattgagcagattttattattaataaatactaataaaaatgtttttgataaacagtcattaaatatgacgagtttttgagatttattt-aatagtttactaattttttcattatttttaaagaataggaata----tatataataaaatggtatttatacgttatagaaactgtaaatctttttttttttttttt-tctttacggttattataaattatactataataatttttgtaaatttcttttttttattactaccagatattatcatgtacga-aaacgtttaatttctaaatatttttttattaattttttaaataattattagtaatatatttagatcacatgatttcgggaattattttaaaggattggaaaaatcctgatactaaaggaaatttgtagttcttttcttttattaatacacccttttcagttagtatttttat
>Epeus_alboguttatus
ttatattaaatttttaggccctttcgtactacaaaaattttaatagatagaaaccgacctggcttataccggtctgaactcaaatcatgtaattttttataggtcgaacagaccttccttattaagtcttgcaggttattaattcaacatcgaggtcgtaatctttattatgaataagatctttataataatattacgctgttatccctatggtaactggttaat----ttaatagtattagattattatattaataataatattaaaataataattaattaactgccccagtttaacttaagtaaagttcaatagggtcttatcgtcttattttagaataaatgccttattacatttaaggaaaattaaataattaaaatagaaaaataaactaaaatgttaaatcttttattctagtccctatttaagaaacaaatgattatgctaccttagcacaagcggctattgaatatcattgagcagattttactattaattattactaatagaaatgtttatgttaaacagtcatttatttagacaagtttagaaaatttattt-atatatctaattataaatttattattaaatatttattaaaatgttctaataatataatatagttattaaactatataaatactattaatatttatttaataaaaaatgtaatataaaatgtatatgttataatatatattatatattatatta-tttctttttagaaaaccagatattattatattcga-taacgtttaattactattaataattttatttaatattgaaatatttaatagaatataaaatagatcatataatttcgggaa--tttaatatataattaaattttcctgatactaaaggataataata-ttctattaaataataatatattacttaacagtatttaatataat
>Halocosa_hatanensis
tataattattttcttaggtcctttcgtactagaagaaaaatagaagatagaagccgacctggtttacaccggtctgaactcaaatcatgtaattatttaaaagtcgaacagacttccttatataactattgcaggaaattaaatcaacatcgaggtcgcaatctattttttaaataagatctttaaaaaattattacgctgttatccctatggtaacttgattatataatgaattatattaggtcatattatttatataataattaaaataataattaattaactgccccagtttaactaaagttaagttcaatagggtcttatcgtctttcttttttataaatatctttttatatttaagaaaatttatataattaaatattagagattgattaagatgttaaatcttttgttctagtctttaattaaaagacaaatgattatgctaccttagcacgagcggctattgaatttcattgagcagattttactattaatgatttctaatagaaatgtttttgataaacagtcacttaatatgatgagttctttatatttatataaatagtatacttattttattattataatttgtttaaagttttgttaaaatattaatatttagttattaaactttatagatactataattcttgatttaaatttaactataaaatttatttagaaaattatttttctaaaaatgtataaattttatttctttttttaaaaccagatataattatatacgaataatgtttaatttctattaatagttttaatgttttttgaaataaaaattaataagattaatagatcatataatttcgggaaattaaatataatatttaataaatcctgatactaaaggaaagatgattttctatgaaaaaatttatttttccttttcagtttttataaaaat
>Hamataliwa_aurita
taaaactattttcttaggtcctttcgtactagaagaaattaagaagatagaaaccgacctggtttacaccggtctgaactcaaatcatgtaattttttaaaagtcgaacagactttctttattaactattgcagaatattaaatcaacatcgaggtcgcaatctatattttttataagatctataaaattttattacgctgttatccctacggtaatttgttcatttaattaattatattagatcttatttttaataatataattaaaattataattaatttacttccccagttaaactaaagtgaaattcaatagggtcttatcgtctttcttttttataaaaatctttttatttttaagataattttaataattaaattaaagaagt-aatttaaatgtaaaatcttttgttctagtctttaattaaaagacaaattattatgctaccttagcacaagcggctattaaaattcattgagcagattttactattaataaattctaatagaaatgtttttgttaaacagtcattaaattt-aaaagttattataaattatttatataatttacttattttattattattatattttaagggagatattttattaataaaatttagttattaaactgtttggatattttaacttcttaattattttttaaaaataaatttttattataatttatattataatatataaataagtata-tttattattaaaataccagatatatttttaaacgaataacgtttaatttcaattaatattttaaataatttttgtaataaa-attataaaaattaatagatcttaaaaattcgggatgaatattttataaattaataaatcttgatacaaaaggaacaaaatatttctttttaaaaattaattattccttttcagtaaatattttaat
>Heriaeus_mellotteei
ttaaattaaatttttaggtcctttcgtactgtaaaaaaataaaaagatggaaaccgacctggtttacaccggtctgaactcaattcatgtaattgtttaaaagtcgaacagactttctttaataactattgcagaatattaagtcaacatcgaggttgcaatcattattttaaataaggtctttaaaataatattacactgttatccctacggtaacttggtcatgtaattaattatattaggtcataaatatttaatataatttaaaataataattaattaactgccccagttaaacttaagtaaagttcgatagggtcttatcgtctatttaattaattaatgtttttttacattaaaaataacttaaataaataaattaaagaaatttgtttaaatgtgaagtcttttgttctagtctttaattaaaagacaaatgattatgctaccttagcacgagcggctatttaatttcattgagcagactttattattaatgaaatctaataaaaatgtttttgttaaacagtcattaaacatggcgagttattttaatttaatttagtgatttactaattttattatttttaataataaagga------aataatatagttttatagtttcaacacaatatgaaaacttttatttctttttttttttttttaaggaaattattattataaattatattataataaattgtttaaattctttttttttattataaccagatattattatgtacga-aaacgtttaatttctactagtttttattttaatttatgaaataattaatagtaaatttagtagatcacataatttcgggaattattttatagggtttgataaatcctgatactaaaggaacattatatttcttttgtaaagttttattatccttttcagtttttgttaaaat
>Lycosa_grahami
tgttattattttcttaggtcctttcgtactagaagaaatttagaagatagaaaccgacctggtttacaccggtctgaactcaaatcatgtaattttttaaaagtcgaacagacttccttgattcactattgcaggatattaaatcaacatcgaggtcgcaatcttaattttaaataagatcttaaaaattatattacgctgttatccctacggtaacttgattattttattaattgtattaggtcattcagtgtttaatgttattaaagtaataattaattaactgccccagttaaactaaagttaagttcgatagggtcttatcgtctttctttgtaataattgtttttttacaattaaaataattttaatagtttatttttaaatataaattaagatgttaagtcttttgttctagtctttaattaaaagacaaattattatgctaccttagcacaagcggctatttaatttcattgagcagaccttattattaattatttctaataaaaatgtttttgttaaacagtcacttaatttgatgagttattataaaaaatattattggtttacttattttatcattatagttttatataaatttttaaaaagtattataatttagttgttaaacttttaggatactataagtctttatttttgaaagtatgataaatttattttgtaacttgttttacgaaactttatttaagttgtttctttcttttt-aaccagatataa-tatatacgt-aaatgtttaatttctattaataattttaataatttttgaaataaatattattaaaattaatagatcatatattttcgggaaatatttctcttgattagataaatcctgatactaaaggaacatagtttttctatataaaaatt-tgttttccttttcagtttgcataaaaat
>Oxyopes_bianatinus
tttaatcattttcttaggtcctttcgtactagaagaaatcaagaagatagaaaccgacctggtttacaccggtctgaactcaaatcatgtaattttttaagagtcgaacagactttctttatccactattacagaatattaaatcaacatcgaggtcgcaatcattatttttaataagatctttaaaattttattacgctgttatccctacggtaatttagttatttaattaattttattagatcattttataaatatttatattaaaatattaattaattaactgccccagttaaactgaagtaaaattcaatagggtcttatcgtctttctattaaataaaaatctttttatttttaagataattttaatatttaaattaaagaaataattttaaatgttaaatcttttgttctagtctttaattagaagacaaatgattatgctaccttagcacaagcggctatttaatttcattgagcagattttactattaataataa-taatagaaatgtttttgttaaacagtcattaaatat-atgagttgtttaaatttattttaaaaatttacttattttattatttttgtgaaattgaaataatattttattattatagtttagttattaaactatttgaatattataatttctttatttgtaaaaatttttaaattttatttgtattttattatacaaaaattattataatata-attatttataaaataccagatatcattttaatcgaataacgtttaatttccattaaattttaagtttatttatgtaataaa-taagttagatttaatagattttaaaatttcgggagtagttttttattaataaataaatcctgatactaaaggaacaatataattctacaataaagtttatatctccttttcagttttaatttttat
>Oxyopes_javanus
ttgaatcattttcttaggtcctttcgtactagaagaaattaagaagatagaaaccgacctggtttacaccggtctgaactcaaatcatgtaattttttaagagtcgaacagactttctttatccactattgcagaatattaaatcaacatcgaggtcgcaatcatttttttaaataagatcttttaaattttattacgctgttatccctacggtaatttggtcatttaattaattttattagatcattttataagtatttttattaaaatattaattaattaactgccccagttaaactaaagtaaaattcaatagggtcttatcgtctttcttctatataaaaggctttttacttttaagataatttaaatatttaaattaaagaaataattttaagtgttaaatcttttgttctagtctttaattaaaagacaaatgattatgctaccttagcacaagcggctattcaatttcattgagcagattttactattaattataaataatagaaatgtttttgttaaacagtcattaaatat-atgagttatttaaatttatttaaataatttacttattttattatttttatattataaaaatgatattttaatagtatagtttagttattaaactatttgaatattataatttctatatttgtaagtatttttaaattttatttgtaatttgttttacaataattattttaatatg-tttttttataaaataccagatattattttaatcggataacgtttaatttcaatttaatattgtatttattcgtataatgag-tttgtaatattaaatagatcttaaaatttcgggaattattttttttgaattaataaatcctgatactaaaggaatataataattctttgaaaaagtttattgttccttttcagttttagtttttat
>Oxyopes_licenti
tttaattattttcttaggtcctctcgtactagaagaaattaagaagatagaaaccgacctggtttgcaccggtctgaactcaaatcatgtaattttttaaaagtcgaacagactttctatatctactattgcagaatattaaatcaacatcgaggtcgcaattattatttttaataagatctttaaaattttattacgctgttatccctacggtaatttaatcatttaattaattttattagatcatttaataaatattattattaaaatatttattaattaactgccccagttaaactaaagtaaaattcaatagggtcttatcgtctttctattttataaaagtctttttacttttaagataattttaatatttagattaaagaaataattttaaatgttaaatcttttgttctagtctttaattaaaagacaaatgattatgctaccttagcacaagcggctattaaatttcattgagcagatcttactattaattatttctaatagagatgtttttgttaaacagtcattaaatat-atgagttatttaaatttatttaaaatatttacttattttatcatttttatataataaagatgatattttattagtagagtttagttattaaactgtttgaatattataatttctatatttagttttataaataaacttttaatgtaatttatcttacaaaaattatattaatata-attttttataaaataccagatattaatttaatcgaataacgtttaatttcaatttaacttttaa-aagttcatataatgag-tttataaaattaaatagatcttaaaatttcgggaataattatttttgaataaataaatcctgatactaaaggaataatatatttctttgaaaaatttttattttccttttcagtttttattttaat
>Oxyopes_sertatoides
tttaatcattttcttaggtcctttcgtactagaagaaattaagaagatagaaaccgacctggttcacaccggtctgaactcaaatcatgtaattttttaagagtcgaacagactttctttatccactattgcagaatattaaatcaacatcgaggtcgcaatcatttttttaaataagatcttttaaattttattacgctgttatccctacggtaatttggtcatttaattaattttattagatcattttataagtatttttattaaaatattaattaattaactgccccagttaaactaaagtaaaattcaatagggtcttatcgtctttctgttatataaaaggctttttacttttaagataattttaatatttaaattaaagaaataattttaagtgttaaatcttttgttctagtctttaattaaaagacaaatgattatgctaccttagcacaagcggctattcaatttcattgagcagattttactattaattatgattaatagaaatgtttttgttaaacagtcattaaatat-atgagttattgtaatttatttaaataatttacttattttattatttttatattattaaaatgatattttaatagtatagtttagttattaaactatttgaatattataatttctatatttgtaagtatttttaaattttatttgtaatttgttttacaaaaattattttaatata-tttttttataaaataccagatattattttaatcgaataacgtctaatttcgattgaatattataattattcatataatgaa-tttataatattaaatagatcttaaaatttcgggaattattttttttgaattaatagatcctgatactaaaggaatattataattctttgaaaaagtttatttttccttttcagtttaaatttttat
>Oxyopes_sertatus
ttaaatcattttcttaggtcctttcgtactagaagaaattaagaagatagaaaccgacctggtttacaccggtctgaactcaaatcatgtaattttttaagagtcgaacagactttctttatccactattgcagaatattaaatcaacatcgaggtcgcaatcatttttttaaataagatcttttaaattttattacgctgttatccctacggtaatttggtcatttaattaattttattagatcattttataagtatttttattaaaatattaattaattaactgccccagttaaactaaagtaaaattcaatagggtcttatcgtctttctgttatataaaaggctttttacttttaagataattttaatatttaaattaaagaaataattttaagtgttaaatcttttgttctagtctttaattaaaagacaaatgattatgctaccttagcacaagcggctattcaatttcattgagcagattttactattaattatgattaatagaaatgtttttgttaaacagtcattaaatat-atgagttattgtaatttatttaaataatttacttattttattatttttatattattaaaatgatattttaatagtatagtttagttattaaactatttgaatattataatttctatatttgtaagtatttttaaattttatttgtaatttgttttacaaaaattattttaatata-tttttttataaaataccagatattattttaatcgaataacgtctaatttcgattgaatattataattattcatataatgaa-tttataatattaaatagatcttaaaatttcgggaattattttttttgaattaatagatcctgatactaaaggaatattataattctttgaaaaagtttatttttccttttcagtttaaatttttat
>Oxyopes_striagatus
tttaatcattttcttaggtcctttcgtactagaagaaattaagaagatagaaaccgacctggtttacaccggtctgaactcaaatcatgtaattgtttaaaagtcgaacagactttctttatccactattgcagaatattaaatcaacatcgaggtcgcaatcattatttttaataagatctttaaaattttattacgctgttatccctacggtaatttggttatttaattaattttattagatcattttataaagatttatattaaaatattaattaactaactgccccagttaaactaaagtaaaattcaatagggtcttatcgtctttctacttaataaaagtctttttacttttaagataattttaatatttaagttgaagaaataattttaaatgtaaaatcttttgttctagtctttaattaaaagacaaatgattatgctaccttagcacaagcggctatttaatttcattgagcagatattactattaataataa-taatagaaatgtttttgttaaacagtcattaaatat-ataagttcttttaatttatttaaaaaatttacttattttattatttttatattatataaatggtattttattaatatagtttagttattaaactatttgaatattataatttctttattttaataattttttaaatttaattagtaatttattttacgaaaattattttaatatt-atttttaataaaataccagatattaatttaatcgaataacgtttaatttcaattaaactttaaatttattcatgtaatgaa-tttattaagtttaatagatcttaaaatttcgggaattattttttttgaattaataaatcctgatactaaaggaatataataattctatgaaaaagtttaaatttccttttcagttataatttttat
>Oxyopes_sushilae
tttaatcattttcttaggtcctttcgtactagaagaaattaagaagatagaaaccgacctggtttacaccggtctgaactcaaatcatgtaattttttaaaagtcgaacagactttctttatccgttattgcagaaaattaaatcaacatcgaggtcgcaatcattatttttaataagatctttaaaattttattacgctgttatccctatggtaatttgatcatttaattaattttattagatctttttataaaaatttatactaaaatattaattaattaactaccccagttaaactaaagtaaaattcaatagggtcttatcgtctttctatttaataaaagtctttttacttttaagataattttaatatttaaattaaagaaataattttaaatgtaaaatcttttattctagtctttaattaaaagacaaatgattatgctaccttagcacaagcggctatttaatttcattgagcagattttactattaattataa-taatagaaatgtttttgttaaacagtcattaaatat-atgagttctttaaatttatttaaataatttacttattatattatttttatattatataaatgatattttattagtatagtttagttattaaactatttgaatattataatttctttatttaaaaaaatttttaaatttaatttgtaatttattttacaaagattattataatatt-attttttataaaataccagatattaatttaatcgaataacgtttaatttcaattaaattttaattttattcatataatgaa-tttattaaatttaatagatcttaaaatttcgggaattattttttttaatttaataaatcctgatactaaaggaatataataattctatataaaagtttaatattccttttcagttttaaatttatt
>Oxytate_striatipes
ttaattaatttttttaggtcctttcgtactataataaaaaaaaaaaaaaaaaaccgaccgggtttaccccggtctgaactcaaatcatgtaatttttaaaaagtcgaacagacttcctaattttactattgcaggatattaagtcaacatcgaggttgcaatctttattttaaataagatctttaaaataatattacactgttatccctacggtaacttgatcattaatttaattaaattaggtcattaaaatatagttttatttaaaataataattaattaactaccccagttaaactaaagtaaagttcgatagggtcttatcgtctattttattaattaatgtttttttacattaaaaataattttaattaataattttaagaaatttatttaaatgtaaattcttttgttctagtcttaaattaaaagacaaatgattatgctaccttagcactagcggctatttaatttcattgagcaga-tgtattattaataatttctaataacaatgtttttgatatacagtcattaaatatgacgagtttttaaaaattaattggaatttttacttattttattattatt-------aaaataaatagaataatatattaatatggttttaatactttttagatactgtaattcttttttttttttttttttttgaataaatattataaattatattataatattttatttaaattctttttttttattataaccagatataattatgtacga-aagcgtttaatttctatataaatttttattaattattgaaataattaatattattttatatagatcacataatttcgggattttatttattatattaaataaatcctgatactaaaggaacattatttttcttttaaaaaatttttatatccttttcagtttttaaatgaat
>Pardosa_pusiola
tattattattttcttaggtcctttcgtactagaagaattttagaagatagaaaccgacctggtttacaccggtctgaactcaaatcatgtaattttttaaaagtcgaacagacttccttaattaactattgcaggatattaaatcaacatcgaggtcgcaatctttattttaaataagatcttaaaaattttattacgctgttatccctacggtaacttaattatgat-ttaattctattaggtcattttatttgtaattatattaaaatattaattaattaactaccccagttaaactaaagtgaagttcgatagggtcttatcgtctttcttttttaaagttgtttttttacaactaaaataatttaaataattttttataaaaaattaattgagatgtaaagtcttttgttctagtctttaattaaaagacaaattattatgctaccttagcacaagcggctatttaatttcattgagcagactttattattaattatctctaataaaaatgtttttgttaaacagtcactcaatacgatgagtttttaataaaaatataattagtttacttattttatcattatatttttatataagggttttaagaatatgaaaatttagttactatactttttaaatactataagtttttattttattttaagttttaaatttatttaataagttgttttattaaattttatttaagttgttttctttttcttaaaccagatataa-tatatacga-agatgtttaatttctattaatagttttaataattattgaaataaatattataaagattaatagatcatataatttcgggatggatttttagataattgataaatcctgatactaaaggaacattacttttcttttaaaaaattattaattccttttcagtttttataaaaat
>Peucetia_latikae
gtaatctattttcttaggtcctttcgtactagaagaattaaagaagatagaaaccgacctggcttacaccggtctgaactcaaatcatgtaatttttaaaaagtcgaacagacttccattattttttattgcggaaaattaaatcaacatcgaggtcacaatcatttttttaaataagagctttggaaaaaaattatgctgttatccctacggtaacttggtcaattaattaattttattaggtcattttataagtattataaataaaatattaattaatttactgccccagtttaactatagtaaagttcgatagggtcttatcgtctttcttttgtataaacgtctttttacgtttaagagagtttaaaagatttattaaaataaataaactaaaaagttaggtcttttgttctagtctttaattaaaagacaaattattatgctaccttagcactagcggctatttaaattcattgagcagactttactattaataatttctaataaaaatgtttttgttaaacagtcatttagtttgttgagttcatattaataatttaaatagtttacttgttttattattaattaatttgtaaggttttatttcaataataatatttagtttwtatactattaagaaactattattcttgagtttaaataaagggtgaaattttatatataatttgttttatatatatttattaaaaatt-tgtgtttttgaaaaaccagatatcattaaaaacgtataatgtttaatttctataaaaaattgtaataatttatgtaataaatattattataatttatagatcttttaatttcgggaatgatttaaaaaaattaaataaatcctgatactaaaggaatatttaagtttctataaaatttttatatatccttttcagtttatgtaaaatt
>Phanuelus_gladstone
ttatattaattcttatggtcctttcgtactattaagaatttagaagatagaaaccgacctggcttacaccggtctgaactcaaatcatgtaattttttaaaagtcgaacagacttcctgtattaaatcttgcaggttattaattcaacatcgaggtcataatctatttttggaatgggaactttagaatataattatgctgttatccctatggtaacttgattat----tcaattttaatggataggtagatatacatttttattaaaataataattaattaactgccccagtttaactaaagtaaagttcaatagggtcttgtcgtctttcttttatataaatgtctttttacatttaagagaagtttaag-tttaaattattaagataaatttaaatgttaaatcttttgttctagtcttcaattaaaagacgaatgattatgctaccttagcacgagcggctctttaaaatcagtgagcagatcttactataaatgacagcttatagagatgtttttgataaacattcattaaattagttgaattatattaatttatataataaatctaataataataatattatttaataattatagtattattttaatagaagaataaagtttttaaactatatagatactgttattcttttattaagtttgattactttattatttttatatattataatataaaatattattgatttta-tttctttttaaaaaactagatatcatcatattcgtataatgtttaattactattatttattataataaatattattacatatattgttatgaataatagatcatatgatttcgagatttttaaatatattttaattatttcctgatactaaaggaatttgataattcttatataaaatagttgtagtcttttcagattttaatgaaat
>Wadicosa_fidelis
tactattattttcttaggtcctttcgtactagaagaattttagaagatagaaaccgacctggtttacaccggtctgaactcaaatcatgtaattttttaaaagtcgaacagactttcttaattaactattgcagaatattaaatcaacatcgaggttgcaatctttattttaaataagatcttaaaaattttattacactgttatccctacggtaacttaattatattgttaattatattaggtcattaaatatttaatattattaaggtaataattaattaactgccccagttaaactgaagtgaagttcgatagggtcttatcgtctttctttttaaaaattgtttttttacaattaaaataatttaaataattttttaaaaaaaatctattgagatgttaagtcttttgttctagtctttaattaaaagacaaatgattatgctaccttagcacaagcggctatttaatttcattgagcagactttattattaattaattctaataaaaatgtttttgttaaacagtcactcaatttgatgagtttttattaaaaatattattagtttacttatattatcattatatttttatataatatttttaaaaatattataatttagttattatactttttaaataccataagtttttaatttagtttaaattttaaattaatttaataaattattttattaaattttaataaaattgtttttttctttttaaaccagatataa-tatatacga-aaatgtttaatttctattaataattttaataatttttgaaataaatattataaatattaatagatcatataatttcgggatgattttttttaaaattgataaatcctgataccaaaggaacatgatttttctttttaataattatatataccttttcagttttaatataaat
