# Supplementary material for: Mitogenomic Insights on the Phylogeny and Evolution of Lynx Spiders (Araneae, Oxyopidae)
Source: Ecol Evol. 2025 Sep 18;15(9):e72192. doi: 10.1002/ece3.72192 (PMC12445203; doi:10.1002/ece3.72192)
Supplement: Supplementary file 1 — Data S1: ece372192‐sup‐0001‐DataS1.zip. [file ECE3-15-e72192-s001.zip › The renewed version_ece372192-sup-0001-DataS1/ece372192-sup-0004-Supinfo4@30000000 MCMC_birth-death_11917 for the BEAST analysis.xml]

<?xml version="1.0" standalone="yes"?>

<!-- Generated by BEAUTi v1.8.2                                              -->
<!--       by Alexei J. Drummond, Andrew Rambaut and Marc A. Suchard         -->
<!--       Department of Computer Science, University of Auckland and        -->
<!--       Institute of Evolutionary Biology, University of Edinburgh        -->
<!--       David Geffen School of Medicine, University of California, Los Angeles-->
<!--       http://beast.bio.ed.ac.uk/                                        -->
<beast>

	<!-- The list of taxa to be analysed (can also include dates/ages).          -->
	<!-- ntax=22                                                                 -->
	<taxa id="taxa">
		<taxon id="Alopecosa_cursor"/>
		<taxon id="Arctosa_tanakai"/>
		<taxon id="Cheliceroides_longipalpis"/>
		<taxon id="Dolomedes_angustivirgatus"/>
		<taxon id="Ebrechtella_tricuspidata"/>
		<taxon id="Epeus_alboguttatus"/>
		<taxon id="Halocosa_hatanensis"/>
		<taxon id="Hamataliwa_aurita"/>
		<taxon id="Heriaeus_mellotteei"/>
		<taxon id="Lycosa_grahami"/>
		<taxon id="Oxyopes_bianatinus"/>
		<taxon id="Oxyopes_javanus"/>
		<taxon id="Oxyopes_licenti"/>
		<taxon id="Oxyopes_sertatoides"/>
		<taxon id="Oxyopes_sertatus"/>
		<taxon id="Oxyopes_striagatus"/>
		<taxon id="Oxyopes_sushilae"/>
		<taxon id="Oxytate_striatipes"/>
		<taxon id="Pardosa_pusiola"/>
		<taxon id="Peucetia_latikae"/>
		<taxon id="Phanuelus_gladstone"/>
		<taxon id="Wadicosa_fidelis"/>
	</taxa>
	<taxa id="Ox+Th">
		<taxon idref="Ebrechtella_tricuspidata"/>
		<taxon idref="Hamataliwa_aurita"/>
		<taxon idref="Heriaeus_mellotteei"/>
		<taxon idref="Oxyopes_bianatinus"/>
		<taxon idref="Oxyopes_javanus"/>
		<taxon idref="Oxyopes_licenti"/>
		<taxon idref="Oxyopes_sertatoides"/>
		<taxon idref="Oxyopes_sertatus"/>
		<taxon idref="Oxyopes_striagatus"/>
		<taxon idref="Oxyopes_sushilae"/>
		<taxon idref="Oxytate_striatipes"/>
		<taxon idref="Peucetia_latikae"/>
	</taxa>

	<!-- The sequence alignment (each sequence refers to a taxon above).         -->
	<!-- ntax=22 nchar=1522                                                      -->
	<alignment id="alignment1" dataType="nucleotide">
		<sequence>
			<taxon idref="Alopecosa_cursor"/>
			CGATGATTATATTCAACTAATCATAAGGATATTGGTACTTTATATTTAATATTAGGTGTTTGATCAGCAATGATAGGTACTGCTATATCAGTGTTAATTCGAATGGAATTAGGTAATCCTGGAAGTTTGTTAGGAGATGATCATTTGTATAATGTTATAGTTACTGCTCATGCTTTTGTTATAATTTTTTTTATAGTTATACCAATTCTTATTGGTGGTTTTGGAAATTGATTAGTTCCTTTAATGTTGGGGGCTCCTGATATATCTTTTCCTCGTATAAATAATCTTTCTTTTTGGTTATTACCTCCTTCTTTATTTTTATTATGTATATCTTCTATAGTGGAAATAGGAGTGGGAGCTGGTTGAACTGTATATCCACCTTTAGCATCAAGAGTAGGTCACATAGGAAGTTCTATGGATTTTGCTATTTTTTCTCTTCATTTAGCTGGAGCTTCTTCTATTATAGGTGCAGTTAATTTTATTTCTACAATTATTAATATACGAATGGTGGGAATATCAATGGAAAGGGTTCCTTTATTTGTTTGGTCTGTGTTAATTACGGCTGTTTTATTGTTACTTTCTTTACCTGTTTTAGCAGGTGCTATTACTATATTATTAACAGATCGGAATTTTAATACTTCTTTTTTCGATCCAGCAGGTGGGGGGGATCCTATTTTATTTCAACATTTATTTTGATTTTTTGGTCATCCTGAGGTTTATATTTTAATTCTTCCAGGGTTTGGAATTGTATCACATGTTATTAGTTCTTCAGTAGGAAAGCGAGAACCGTTTGGTAGATTAGGAATGATTTATGCTATAGTAGGAATTGGAGGAATAGGATTTGTGGTTTGGGCACATCATATGTTTTCTGTAGGGATAGATGTGGATACTCGTGCTTATTTTACTGCTGCTACTATAATTATTGCTGTTCCTACTGGAATTAAGGTTTTTAGATGAATAGCTACTATTCATGGTTCTTATTTTAAAATAAATACTCCTTTAATATGATGTGTTGGTTTTGTGTTTTTGTTTACTTTAGGTGGAATTACGGGAGTGGTTTTATCTAATTCATCTTTAGATGTAGTTTTACATGACACTTATTATGTTGTGGCTCATTTTCATTATGTGTTGAGAATAGGAGCAGTTTTTGCCATTTTAGCTGGAATTACATACTGATTTCCTTTATTTTTTGGAGTTGTTTTAAGAGAAAAAATAACTAAATTGCATTTTTATGTGATGTTTATTGGTGTTAATTTAACTTTTTTTCCTCAGCATTTTTTAGGGTTAAATGGAATACCCCGTCGATATTCAGATTATCCTGATGTTTTTGTTTTTTGAAATATAGTTTCTTCTATAGGTTCATTATTATCTTTATTTGGTGTTATATTTTTTGTTTATATTGTTTGGGAAGGTATAGTAATGAAATCTTTTAATTATAATGGATATTATGTATCTTCTTCTTTAGAGTGAATAAATAATATTCCCCCTTTAGATCATACTTTCAATCAGTTAAATTTGTTAA
		</sequence>
		<sequence>
			<taxon idref="Arctosa_tanakai"/>
			CGATGATTATATTCTACTAATCATAAGGACATTGGAACTTTATATTTAATGTTTGGACTTTGATCTGCTATAGTGGGTACTGCAATAAGAGTTTTAATTCGAATAGAACTAGGAAACTCTGGGAGTTTATTAGGAGACGATCATTTATATAATGTAGTAGTTACTGCTCATGCTTTTGTAATAATTTTTTTTATAGTAATACCAATTTTAATTGGGGGTTTTGGAAATTGATTGGTTCCTTTAATATTAGGAGCTCCTGATATATCTTTTCCTCGAATAAATAATCTTTCTTTTTGATTATTACCGCCTTCTTTATTTTTATTACTTATATCTTCTATAGTGGAGATAGGAGTAGGAGCAGGATGAACTGTTTATCCTCCTTTGGCTTCTAGACTTGGTCACATAGGAAGTTCTATGGATTTTGCTATTTTTTCTTTACATTTGGCTGGTGCTTCTTCTATTATAGGAGCTATTAATTTTATTACAACTATCATAAATATACGATTATTAGGTGTAAGAATAGAAAGGGTTTCTTTATTTGTTTGATCTGTTTTAGTTACAGCTGTTTTATTATTATTATCGTTACCGGTTTTAGCTGGTGCTATTACTATATTGTTAACAGATCGAAATTTTAATACTTCTTTTTTTGATCCAGCGGGTGGAGGAGATCCTATTTTATTTCAACATTTATTTTGATTCTTTGGTCATCCTGAGGTTTACATTTTAATTTTACCTGGATTTGGAATTGTTTCTCATGTAATTAGTTCTTCTGTAGGTAAACGAGAACCTTTTGGTGTATTAGGAATGATTTATGCTATAGTTGGAATCGGTGGAATAGGTTTTGTAGTTTGAGCACATCATATATTTTCTGTAGGAATAGATGTAGATACTCGTGCGTATTTTACGGCTGCTACTATAATTATTGCTGTTCCTACTGGAATTAAAGTATTTAGATGAATGGCTACTCTTCATGGTTCCTATTTTAAAATGACAACTGCATTAATATGATGTATTGGATTTGTATTTTTATTTACTTTAGGAGGGATTACTGGGGTAGTATTATCCAATTCTTCTTTAGACGTTGTTCTTCATGATACTTATTATGTGGTGGCACATTTTCATTATGTATTAAGAATAGGAGCTGTTTTCGCTATTCTTGCTGGTATTACTTATTGATTTCCTCTGTTTTTTGGAATTGTTTTAAGAGAAAAAATAATTAAGTTACATTTTTATGTAATATTTTTAGGGGTAAATTTAACTTTCTTTCCTCAACATTTTTTAGGATTAAATGGAATACCTCGTCGTTATTCAGATTATCCTGATGCCTTTATTTTTTGAAATATAGTTTCTTCAATAGGATCTTTATTATCTTTATTTGCTGTAATATTTTTTATATATATTGTGTGGGAAGCTTTTATTATGAAATCATCTAATTATAATGGATATTATGTTTCTAGTTCTTTAGAGTGGATGAATAATATTCCTCCGTTAGATCATACTTTTAATCAATTAAATTTGTTAA
		</sequence>
		<sequence>
			<taxon idref="Cheliceroides_longipalpis"/>
			CGATGATTATATTCTACTAATCATAAGGATATTGGGACTTTATATTTAATTTTTGGTACTTGATCTGCTATAGCTGGAACAGCTATAAGAGTATTAATTCGAATGGAATTAGGTCAAACTGGAAGTTTTTTAGGAAATGATCATATATATAATGTAATTGTTACAGCACATGCTTTTGTTATAATTTTTTTTATAGTAATACCAATTTTGATTGGAGGTTTTGGGAATTGATTGGTTCCTTTAATGTTAGGAGCACCAGATATGGCTTTTCCTCGAATAAATAATTTAAGTTTTTGATTATTGCCTCCTTCTTTAATTATACTATTTATTTCTTCTATAGTTGAAATAGGAGTAGGAGCTGGATGAACAGTTTATCCGCCTTTGGCTTCTATTGTTGGTCATAATGGAAGATCAGTGGATTTTGCTATTTTTTCATTACATTTAGCTGGTGCTTCATCAATTATAGGAGCTATTAATTTTATTTCTACTATTATTAATATACGTTCAATTGGAATATCTATAGATAAAATTTCTTTATTTGTATGGTCAGTAATTATTACGGCTGTTCTTTTATTATTATCTTTGCCTGTTTTAGCAGGAGCTATTACTATATTATTAACTGATCGTAATTTTAATACCTCTTTTTTTGATCCAGCAGGAGGTGGAGATCCTATTTTATTTCAACATTTATTTTGATTTTTTGGTCATCCTGAAGTTTATATTTTAATTTTACCTGGATTTGGAATTGTATCTCATGTAATTAGATCTTCTGTAGGAAAGCGTGAACCATTTGGATCATTAGGAATAATTTATGCTATAGTAGGAATTGGTGGAATAGGATTTGTAGTTTGGGCTCACCATATATTTTCAGTAGGTATGGATGTGGATACTCGGGCTTATTTTACTGCAGCTACTATAATTATTGCTGTTCCTACTGGAATTAAAGTATTTAGATGAATAGCTACTTTATATGGTTCTTATTTTAAAATAAATACATCTTTAATATGAAGAGTAGGATTTGTATTTTTATTTACATTAGGAGGAATTACTGGTGTTGTTTTATCTAATTCTTCTTTAGATATTGTATTACATGATACTTATTATGTTGTAGCTCATTTTCATTATGTATTAAGAATAGGAGCTGTATTTGCTATTATAGCTGGAATTAATTTTTGATTTCCTTTATTTTTTGGTTCAGTTTTAAGAGAAAAGAAAACTATATTACAATTTATTGTAATATTTTTAGGAGTAAATATAACTTTTTTTCCTCAACATTTTTTAGGATTAAATGGAATACCTCGACGGTATAGAGATTATCCTGATGCATTTGTATTTTGAAATATAATTTCTTCTTTAGGATCTTTATTATCATTAATTGCTGTAATAATATTTATCTATATTGTTTGGGAAAGATTAGTATCTAAATATTCTTTTTATGAAGCGTATTATGTTAGTTCTTCACTTGAGTGAATTAATAATATTCCTCCTTTAGATCATACATTTATTCAATTAAATTTATTAA
		</sequence>
		<sequence>
			<taxon idref="Dolomedes_angustivirgatus"/>
			CGATGATTATATTCTACTAATCATAAAGATATTGGGACTTTATATTTTATATTTGGGGTATGATCTGCTATAGTAGGTACAGCTATAAGAGTATTAATTCGAATGGAATTAGGTAATCCTGGAAGTCTTTTAGGTGATGATCATTTATATAATGTTATAGTTACTGCTCATGCTTTTGTTATGATTTTTTTTATAGTAATACCAATTTTACTTGGTGGTTTTGGTAATTGATTAGTTCCTTTAATGTTAGGTGCTCCTGATATATCGTTTCCTCGAATAAATAATTTATCTTTTTGATTATTACCTCCTTCTTTGTTTTTATTATTTATATCATCTATGGTTGAAATAGGAGTGGGTGCAGGATGAACTGTTTATCCTCCTTTAGCTTCTAGAGTTGGTCATATAGGAAGATCTATAGATTTTGCTATTTTTTCTTTACACTTAGCTGGGGCTTCTTCTATTATAGGAGCAGTAAATTTTATTTCTACTATTATTAATATACGTTTAGTGGGAATAACTATAGAGAAAGTTCCTTTATTTGTTTGATCTGTTTTTATTACTGCTATTTTATTACTATTGTCTTTACCTGTATTAGCAGGTGCTATTACTATATTATTAACAGATCGAAATTTTAATACTTCTTTTTTTGACCCAGCAGGTGGAGGAGATCCAATTTTATTTCAACATTTATTTTGATTTTTTGGACACCCAGAAGTTTATATTTTAATTTTACCAGGATTTGGTATTGTATCTCATGTAATTAGTTCTTCTGTTGGTAAGCGAGAGCCTTTTGGAAGATTAGGAATAATTTATGCTATAGTGGGAATTGGTGGAATAGGATTTGTTGTCTGAGCTCATCATATATTTTCTGTTGGAATAGATGTTGATACTCGGGCTTATTTTACTGCTGCTACTATAATTATTGCTGTTCCTACTGGGATTAAGGTGTTTAGTTGAATAGCTACTATTCATGGTTCTTATTTTAAAATAAGAACTGCATTAATATGAAGAGTAGGTTTTGTATTTTTATTTACTTTAGGGGGGATTACTGGAGTAGTATTATCTAATTCATCTTTAGGTGTGGTTTTACATGATACTTATTATGTAGTGGCTCATTTTCATTATGTATTAAGAATAGGAGCTGTATTTGCTATTTTGGCTGGAATAACTTATTGATTTCCTTTATTTTTTGGTGTAGCTTTAAGAGAGAAAATAACTAAGCTTAATTTTTATTTAATATTTATTGGAGTTAATATAACTTTTTCTCCACAACATTTTTTAGGTTTAAATGGTATACCTCGTCGGTATTCTGATTATCCGGATGTTTTTATTTTTTGAAATATAGTTTCTTCTATAGGGTCATTATTGTCTTTGTTTGGTGTAATATTGTTTATATATATTGTATGAGAAGCGATAGTTATAAAATTACCTAATTTTAATGGATATTATATTAGTTCTTCATTAGAATGAATAAATAATATTCCTCCAATAGATCATACTTTTAACCAATTGAATTTATTAA
		</sequence>
		<sequence>
			<taxon idref="Ebrechtella_tricuspidata"/>
			CGATGATTATATTCTACTAATCATAAAGATATTGGAACTTTATATTTATTGTTTGGAGCTTGATCTGCTATAGTTGGTACTGCTATAAGAGTTTTAATTCGTATAGAGCTAGGAAATTCAGGGAGATTACTAGGAAATGATCATTTATATAATGTTATTGTTACTGCACATGCTTTTGTAATAATTTTTTTTATAGTAATACCTATTTTGATTGGGGGTTTTGGTAATTGGTTAGTTCCTTTAATGTTAGGGGCCCCTGATATATCTTTTCCTCGAATAAATAATTTATCTTTTTGATTACTTCCTCCTTCTCTTTTTTTATTATTTATGTCTTCTATAGTGGAAATAGGAGTGGGGGCAGGATGGACAGTTTATCCACCCTTAGCTTCTAGAGTGGGTCATATAGGGAGCTCTATAGATTTTGCTATTTTTTCTTTGCATTTGGCGGGGGCTTCTTCTATTATAGGCGCTGTAAATTTTATTTCTACAATTATTAATATACGTAGAGTAGGAATAAGTATAGAAAAAGTTCCTTTATTTGTTTGATCTGTTTTAATTACTGCAGTGTTGTTATTATTATCTCTTCCTGTTTTAGCAGGGGCTATTACTATATTATTAACTGATCGAAATTTTAATACTTCTTTCTTTGATCCTGCTGGAGGGGGAGATCCTATTTTATTTCAACATTTATTTTGATTTTTTGGGCACCCTGAAGTTTATATTTTAATTTTACCAGGATTTGGGATCGTATCTCATGTAATTAGATCTTCTGTAGGTAAGCGAGAACCTTTTGGAAGATTAGGAATAATTTATGCTATAGCTGGTATTGGGGGGATAGGATTTGTTGTATGGGCTCATCATATATTTTCAGTGGGGATAGATGTAGATACTCGAGCTTATTTTACTGCTGCAACTATAATTATTGCTGTGCCTACTGGAATTAAAGTTTTTAGATGAATAGCAACTTTACATGGTTCTTATTTTAAAATTTCGTCTCCTTTAATGTGAAGTATTGGTTTTGTATTTTTATTCACTTTAGGAGGTATTACGGGAGTAGTATTATCTAATTCTTCTTTAGATATTATTCTTCATGATACTTATTATGTTGTGGCTCATTTTCATTATGTTTTAAGAATAGGAGCTGTTTTTGCTATTTTAGCAGGAATTACTTATTGATTTCCCTTATTTTTTGGTATTTCTTTAAGAGAAAAATTATCTAAGTTTCATTTTTATGTGATGTTTGTAGGAGTAAATTTAACTTTTTTTCCTCAACATTTTCTTGGTTTAAATGGTATACCTCGTCGATATTCGGATTATCCCGATGCATTTGTTTTTTGAAATATAGTTTCTTCTATAGGATCTTTATTGTCTTTGTTAGGAGTATTATTATTTATATATATTGTTTGAGAGTCTTTTGTTTTAAAGAATTCTAATGGTAGAGAATATTTTGTGGGTTCATCTTTAGAATGAATAAATAATGTCCCTCCTTTGGACCATACTTATAATCAATTGAATCTTTTAT
		</sequence>
		<sequence>
			<taxon idref="Epeus_alboguttatus"/>
			CGATGATTATATTCCACTAATCATAAGGATATTGGAACTTTATATTTGATTTTTGGAGCTTGATCAGCTATAGTAGGAACGGCTATAAGAATGTTGATTCGAATAGAGTTAAGTCAAACGGGAAGATTTTTAGGAAATGAACAATTATATAATGTTATTGTGACAGCTCATGCTTTTGTTATAATTTTTTTTATAGTAATACCTATTTTGATTGGAGGATTTGGAAATTGGTTAGTTCCTTTAATGTTAGGAGCTCCAGATATAGCTTTTCCTCGAATAAATAATTTAAGATTTTGATTATTACCACCTTCTTTAATATTATTATTTATTTCTTCTATAGCAGAAATAGGAGTGGGAGCGGGTTGAACTGTATATCCACCTTTGGCTTCTATTGTGGGACATAATGGAAGTTCAGTAGATTTTGCTATTTTTTCTTTACATTTAGCTGGGGCATCCTCTATTATAGGAGCTATTAATTTTATTTCTACAATTATTAATATACGTTGTATGGGAATATTTATAGATAAAATTCCTTTATTTGTTTGATCAGTCCTAATTACTGCGGTATTATTGTTGTTATCATTACCGGTATTAGCTGGTGCTATTACTATATTATTAACTGATCGTAATTTTAATACATCTTTTTTTGATCCTGCTGGAGGAGGAGATCCGGTCTTATTTCAACATTTATTTTGATTTTTTGGTCATCCTGAAGTTTATATTTTAATTCTTCCTGGTTTTGGAATCGTATCTCATATTATTAGATCATCGGTAGGAAAGCGTGAACCTTTTGGTTCATTAGGAATGATTTATGCAATAGTAGGAATTGGAGGAATAGGATTTGTAGTTTGGGCTCATCATATATTTTCTATTGGAATAGATGTTGATACTCGAGCTTATTTTACTGCGGCTACTATAGTAATTGCAGTTCCAACAGGAATTAAGGTATTTAGATGAATAGCAACTTTATATGGTTCTTATTTTAAAATTGATAGACCATTAATATGGTGTATTGGATTTGTATTTTTATTTACTTTAGGAGGTATTACAGGAGTGGTTTTATCTAATTCTTCTTTAGATATTATTTTACATGATACATATTATGTAGTTGCTCATTTTCATTATGTATTAAGAATAGGAGCTGTATTCGCTATTTTAGCTGGAATTACATACTGATTTCCTTTGTTTTTTGGTACTATTTTAAGAGAAAAAAAGTCTAAATTGCAGTTTTTAGTAATATTCTTAGGAGTAAATTTAACTTTTTTTCCTCAACATTTTTTAGGTTTAAATGGAATACCTCGTCGTTATGCAGATTATCCAGATGCATTTTTATTTTGAAATATAATTTCTTCTTTAGGTTCTTTGTTATCTTTAATTGGAGTATTAATATTTATTTATATTGTATGGGAAAGATTAGCTATAAAATATTCATTTTATAATAGATATTATGTTATTTCTTCATTAGAATGAATTAATAGAATTCCTCCTTTAGATCATACATTTACCCAATTGAATTTAGTAA
		</sequence>
		<sequence>
			<taxon idref="Halocosa_hatanensis"/>
			CGATGATTTTATTCTACTAATCATAAAGATATTGGAACTTTATATTTAATATTTGGAATGTGATCTGCTATATCAGGTACTGCAATAAGAGTATTAATTCGAATAGAATTAGGAAATTCTGGAAGTCTTTTAGGGGATGATCATTTATATAATGTAATTGTTACTGCTCATGCTTTTGTAATGATTTTTTTTATAGTAATACCAATTTTAATTGGTGGTTTTGGAAATTGACTAGTTCCTTTAATATTAGGAGCACCTGATATATCATTTCCTCGAATGAATAATCTTTCTTTTTGATTATTACCTCCTTCATTATTTTTATTATTTATGTCTTCTATAGTAGAAATAGGAGTTGGAGCGGGATGAACGGTTTATCCCCCTTTAGCTTCTAGAGTAGGACATATAGGGAGTTCTATAGATTTTGCTATTTTTTCTCTTCATTTAGCTGGGGCTTCTTCTATTATAGGGGCGGTGAATTTTATTTCTACTATTATTAATATACGTTTATTAGGAATATCTATGGAAAAAGTTCCTTTATTTGTATGATCAGTTTTTATTACTGCTATTTTATTGTTATTGTCGTTACCTGTATTAGCAGGTGCTATTACTATATTATTAACTGATCGTAATTTTAATACTTCTTTTTTTGATCCTGCTGGAGGTGGAGATCCTATTTTATTTCAACATTTATTTTGATTTTTTGGACATCCTGAAGTTTATATTTTAATTCTTCCTGGATTTGGAATTGTTTCTCATGTTATTAGTTCTTCTGTAGGAAAACGTGAACCTTTTGGGAGATTAGGAATAATTTATGCTATAGTAGGAATTGGGGGTATAGGATTTGTTGTTTGGGCTCATCATATATTTTCTGTTGGAATAGATGTTGATACTCGTGCTTATTTTACTGCTGCAACTATAATTATTGCAGTTCCTACTGGAATTAAGGTATTTAGTTGAATAGCTACTCTTCATGGATCTTATTTTAAAATAAGAACTCCTTTAATATGATGTATTGGATTTGTATTTCTATTTACTTTAGGAGGAATTACAGGTGTAGTTTTATCTAATTCTTCTTTAGATATTGTTTTACATGATACTTATTATGTTGTTGCTCATTTTCATTATGTATTGAGAATAGGGGCTGTATTTGCTATTTTAGCAGGTATTACTTATTGGTTTCCTTTATTTTTTGGGGTAGTTTTAAGAGAAAAAATAACTAAGTTACATTTTTATGTAATGTTTATTGGAGTAAATTTAACTTTTTTTCCTCAACATTTTTTAGGATTAAATGGAATACCTCGTCGGTATTCTGATTATCCAGATGCTTTTATTTTTTGAAATATGGTTTCTTCAATGGGTTCTCTTTTATCATTATTAGGTGTTATGTTTTTTATATATATTGTTTGAGAGGCTTTAGTAATAAAGCTTTCTAATTATAATGGGTATTATGTTTCTTCTTCATTAGAATGAATAAATAATATTCCTCCTTTAGATCATACTTTTAATCAATTGAATTTATTAA
		</sequence>
		<sequence>
			<taxon idref="Hamataliwa_aurita"/>
			CGATGATTATATTCTACTAATCATAAAGATATTGGAACGTTATATTTAATATTTGGAGTTTGATCTGCTATAGTTGGTACTGCTATAAGAGTTTTGATTCGAATAGAATTAGGACATTCTGGAAGTTTATTAGGAGATGATCATTTATATAATGTAATTGTTACAGCTCATGCTTTTGTAATAATTTTTTTTATAGTTATACCTATTTTGATTGGTGGATTTGGTAATTGATTGGTTCCTTTAATATTAGGTGCTCCTGATATATCTTTTCCTCGAATAAATAATCTTTCATTTTGGTTACTTCCTCCATCTTTATTTTTATTATTTATATCTTCTATAGTTGAAGTAGGAGTTGGGGCTGGATGAACGGTTTATCCTCCTTTAGCTTCTACAGTTGGTCATATAGGAAGATCAATGGATTTTGCAATTTTTTCTTTACATTTAGCAGGAGCTTCTTCTATTATAGGGGCTGTAAATTTTATTTCTACTATTATTAATATACGATTATTAAGTATAAGTATAGAAAAGGTTCCTTTGTTTGTGTGATCTGTTTTTATTACTGCAATTTTATTATTATTATCATTACCTGTTTTAGCAGGAGCTATTACTATATTGTTAACTGATCGAAATTTTAATACTTCATTTTTTGATCCTGCTGGAGGAGGGGATCCTATTTTATTTCAACATTTATTTTGATTTTTTGGGCATCCAGAGGTTTATATTTTAATTCTTCCTGGATTTGGAATTGTTTCTCATGTAATTAGATCTTCTGTTGGAAAGCGAGAGCCATTTGGAAGATTAGGAATAATTTATGCTATAGTAGGAATTGGAGGAATAGGATTTGTTGTATGAGCGCATCATATATTTTCGGTAGGAATAGATGTTGATACTCGAGCATATTTTACAGCAGCTACTATAATTATTGCTGTACCTACTGGTATTAAGGTGTTTAGATGAATAGCTACTATTCATGGTTCTTATTTTAAAATAAGAACCCCAATAATGTGATCTATTGGTTTTGTATTTTTATTTACTTTAGGAGGAATTACTGGAGTAGTTTTATCAAATTCATCTTTAGATGTAGTATTACATGATACATATTATGTTGTTGCTCATTTTCATTATGTTTTAAGAATAGGAGCTGTATTTGCTATTTTAGCTGGAATTACTTATTGATTTCCTTTATTTTTTGGTGTAGTTTTAAAGGAAAAAATAACTAAATTGCATTTTTTAGTAATATTTTTAGGAGTAAATTTAACTTTTTTTCCTCAACATTTTTTAGGATTAAATGGTATACCTCGTCGATATTCTGATTATCCAGATGCTTTTATTTTTTGAAATATAATTTCTTCTATAGGATCAATTTTATCTTTATTTGCAGTTATATTTTTTATATATATTGTTTGAGAAGCTATAGTAATAAAATTATTTGGAGTAAATGAATATTTTTTAAATTCTTCATTAGAATGAATTAATAATATTCCTCCTTTAGATCATACTTTTAATCAGTTAAATTTATAA-
		</sequence>
		<sequence>
			<taxon idref="Heriaeus_mellotteei"/>
			CGATGGTTATATTCAACTAATCATAAGGATATTGGTACGTTATATTTATTATTTGGTGCTTGATCAGCTATAGTTGGAACTGCTATAAGAGTTTTGATTCGAATGGAATTGGGGAATTCTGGTAGATTATTAGGTAATGATCATTTATATAATGTAATTGTTACTGCTCATGCGTTTGTTATGATTTTTTTTATAGTAATACCTATTTTAATTGGTGGGTTCGGAAATTGATTAGTTCCTCTTATGTTAGGGGCTCCTGATATATCATTCCCTCGAATAAATAATTTATCTTTTTGACTTTTACCTCCTTCTTTATTTTTATTATTTATATCATCTATAGTTGAAATGGGGGTAGGAGCTGGATGAACTGTGTACCCTCCTTTAGCTTCTACGGTTGGTCATATAGGAAGATCTATAGATTTTGCTATTTTTTCTCTTCATTTAGCTGGAGCTTCATCTATTATAGGAGCTGTTAATTTTATTTCTACCATTATTAATATACGGACTGTAGGAATAACTATGGAAAAAGTTCCGTTGTTTGTTTGATCTGTATTGATTACTGCTATTTTGCTTTTATTATCCTTGCCTGTATTAGCAGGAGCTATTACTATATTACTTACAGATCGTAATTTTAATACTTCTTTTTTTGATCCAGCTGGAGGAGGGGATCCTATTTTATTTCAACATTTATTTTGATTTTTTGGTCATCCTGAAGTTTATATTTTAATTTTACCAGGGTTTGGAATTGTTTCTCATGTAATTAGTGCTTCTGTAGGTAAACGGGAACCTTTTGGAAGATTAGGAATAATTTATGCAATAGCTGGTATTGGTGGGATAGGATTTGTTGTTTGAGCTCATCATATATTTTCAGTAGGAATGGATGTAGATACTCGAGCATATTTTACTGCTGCTACTATAATTATTGCTGTTCCTACTGGAATCAAGGTTTTTAGCTGGATAGCTACTCTTCATGGTTCTTATTTTAAAATAACATCTTCTTTAATGTGGTGTATTGGTTTTGTATTTCTATTTACTTTAGGAGGAATTACTGGGGTTGTTTTATCAAATTCATCTTTAGATATTATTTTACATGATACTTATTATGTAGTAGCTCATTTTCATTATGTATTGAGAATAGGGGCTGTTTTTGCTATTTTAGCAGGTATTACTTATTGATTTCCTTTATTTTTTGGAGTTTCTTTAAGAGAGAAGTTAACTAAGTTTCAGTTTTATATTATATTTATTGGGGTAAATCTAACTTTTTTTCCTCAACATTTTCTTGGATTGAATGGTATACCTCGTCGGTATTCTGATTATCCTGATGCTTTTGTATTTTGAAATATAGTGTCTTCTATAGGGTCTTTATTATCATTATTTGCAGTTATAATATTTATGTATATTATTTGGGAATCATTTGTTTTAAAGAATTCTAATGGAAGAGAATATTTTGTTAGTTCTTCTTTAGAATGAATAAATAATGTTCCTCCTTTAGATCATACTTATAATCAGTTGAATTTATTAA
		</sequence>
		<sequence>
			<taxon idref="Lycosa_grahami"/>
			CGATGATTATATTCTACTAATCACAAAGATATTGGTACTTTATATTTAATGTTTGGTGTTTGGTCGGCTATAATAGGGACTGCAATAAGAGTATTGATTCGAATGGAATTAGGTAATTCTGGGAGTTTATTAGGGGATGATCATTTATATAACGTGATGGTTACTGCTCATGCTTTTGTTATAATTTTTTTTATGGTTATGCCTATTTTAATTGGGGGTTTTGGTAATTGGTTGGTTCCTCTTATGTTAGGGGCTCCTGATATATCGTTTCCTCGTATGAATAATCTTTCTTTTTGGTTGTTACCTCCTTCTTTATTTTTGTTATCTATGTCTTCTATGGTGGAGATAGGGGTTGGAGCTGGATGAACTGTTTATCCACCTTTAGCATCTAGAATAGGTCATACGGGAAGTTCTATAGATTTTGCTATTTTTTCTCTTCATTTAGCTGGTGCTTCTTCTATTATAGGAGCAGTTAATTTTATTTCTACAATTATTAATATGCGAATATTAGGTATATCTATGGAAAAAGTACCATTATTTGTTTGATCGGTTTTGATTACTGCTGTTTTATTATTACTTTCTTTGCCTGTTTTGGCAGGGGCTATTACTATGTTGTTAACAGATCGAAATTTTAATACTTCTTTTTTTGACCCGGCAGGTGGGGGTGATCCTATTTTGTTTCAACATTTGTTTTGGTTTTTTGGTCACCCTGAGGTTTATATTTTAATTCTTCCTGGATTTGGAATTGTTTCACATGTTATTAGTTCTTCAGTTGGTAAGCGGGAGCCTTTTGGTAGATTAGGGATAATTTATGCTATGGTAGGAATTGGAGGGATAGGATTTGTAGTTTGAGCTCATCATATATTTTCTGTGGGTATAGATGTTGATACTCGAGCTTATTTTACTGCTGCAACTATAATTATTGCTGTACCTACTGGTATTAGGGTTTTTAGATGGATAGCTACTATTCATGGTTCTTATTTTAAGATAAATACGCCTTTGATATGGTGTGTAGGGTTTGTATTTTTATTTACTTTGGGAGGAATTACTGGTGTAGTTTTATCTAATTCGTCTTTAGATGTGGTTTTGCATGATACTTATTATGTTGTAGCTCATTTTCATTATGTGTTAAGAATGGGAGCGGTGTTTGCTATTTTAGCTGGAATTACTTATTGATTTCCTTTATTTTTTGGGGTGATTTTAAGAGAAAAGATAACTAAGTTGCATTTTTATTTGATGTTTATTGGGGTGAATTTGACTTTTTTTCCTCAACATTTTTTAGGATTGAATGGTATGCCTCGTCGGTATTCTGATTATCCGGATGTTTTTATTTTTTGAAATATAGTTTCTTCTATAGGTTCTTTATTATCTTTGTTTGCTGTTATGTTTTTTATATATATTGTTTGAGAGGCTATAATTGTTAAGTCTTATAATTATAATGGATATTATGTTTCTTCTTCTCTGGAGTGAATGAATAATATTCCTCCTTTAGATCATACTTTTAATCAGTTAAATTTATTAA
		</sequence>
		<sequence>
			<taxon idref="Oxyopes_bianatinus"/>
			CGATGATTTTATTCAACTAATCATAAAGATATTGGAACTTTATATTTAATATTTGGTGTTTGATCGGCTATAGTAGGTACAGCAATAAGAGTATTAATTCGGATGGAACTTGGTCATTCTGGAAGAATATTAGGGGATGATCATTTATATAATGTAATTGTCACTGCTCATGCTTTTGTTATAATTTTTTTTATAGTTATACCAATTTTAATTGGTGGGTTTGGAAATTGGTTAGTTCCTTTAATGTTAGGAGCTCCTGATATATCTTTTCCTCGAATAAATAATTTATCATTTTGGTTGCTTCCTCCCTCTTTATTTTTATTATTTATGTCTTCTATAGTAGAAACAGGAGTAGGAGCAGGATGAACAGTTTATCCTCCTTTAGCCTCAACTACAGGTCATATAGGTAGATCTATAGACTTTGCTATTTTTTCTTTACATTTAGCAGGTGCTTCTTCTATTATAGGAGCTGTAAATTTTATTTCTACTATTATAAATATACGACTAAGTAGAATAAGAATAGAAAAAGTCCCTTTATTTGTATGATCTGTTTTTATTACTGCTATTTTATTATTATTATCTTTACCTGTTTTAGCAGGTGCTATTACTATATTATTAACTGATCGAAATTTTAATACTTCATTTTTTGATCCTGCAGGAGGAGGAGATCCTATTTTATTTCAACATTTATTTTGGTTTTTTGGGCATCCTGAAGTATATATTTTAATTTTACCGGGATTTGGAATTGTTTCTCATGTAATTAGATCTTCTGTAGGAAAGCGAGAACCATTTGGTAGATTAGGAATAATTTATGCTATAGTAGGAATTGGAGGTATAGGATTTGTTGTATGAGCACATCATATATTTTCAGTAGGAATAGATGTTGATACCCGGGCTTATTTTACTGCGGCTACTATAATTATTGCTGTCCCTACTGGGATTAAGGTTTTTAGATGAATAGCTACAATTCATGGTTCTTATTTTAAAATAAGAACCCCAATAATATGATCTATTGGATTTGTATTTTTATTTACTTTAGGAGGAATTACAGGTGTAGTATTATCTAATTCATCATTAGATGTAGTATTACATGATACTTATTATGTAGTTGCTCATTTTCATTATGTTTTAAGAATAGGAGCTGTATTTGCTATTTTAGCTGGAATTACTTATTGATTTCCTTTGTTCTTTGGGGCTGTTTTAAAGGAAAAAATAACTAAGCTTCACTTTTTTATTATATTTTTAGGTGTAAATTTAACTTTTTTTCCTCAACATTTTTTAGGATTAAATGGAATACCTCGTCGGTATTCAGATTATCCTGATGCTTTTATTTTTTGAAATATAATTTCATCTATAGGTTCTATTTTATCTTTATTTGCTGTTATGTTATTTATATATATTGTTTGAGAAGCTATGGTTTTGAAGTTATTTGGAGATAATGAATATTATGTAAGTTCTTCGTTAGAATGAATTAATAATATTCCTCCTTTAGATCATACTTTTAATCAGTTAAATTTATTAA
		</sequence>
		<sequence>
			<taxon idref="Oxyopes_javanus"/>
			CGATGATTTTATTCAACTAATCATAAGGATATTGGAACTTTATATTTGATATTTGGAGTTTGATCAGCTATAGTTGGAACAGCAATAAGAGTATTAATTCGAATGGAATTAGGGCATTCTGGAAGAATATTAGGAGATGATCATTTATATAATGTAATTGTTACTGCTCATGCTTTTGTGATAATTTTTTTTATAGTTATACCAATTTTAATTGGTGGATTTGGAAATTGATTGGTTCCTTTAATGTTAGGGGCTCCTGATATATCTTTCCCCCGAATAAATAATTTATCATTTTGGTTACTTCCTCCTTCTTTGTTTTTATTATTTATATCTTCTATAGTTGAAACTGGGGTTGGGGCAGGATGAACAGTTTATCCTCCTTTAGCTTCAACTACTGGACATATAGGAAGATCAATGGATTTTGCTATTTTTTCTTTACATTTAGCTGGTGCTTCTTCTATTATAGGGGCTGTAAATTTTATTTCTACTATTATTAATATACGATTAAGTAGAATAAGAATAGAAAAGATTCCTTTGTTTGTATGATCTGTTTTTATTACTGCTATTTTATTATTGTTATCTTTACCAGTATTAGCTGGGGCTATTACTATATTGTTAACTGATCGAAATTTTAATACTTCATTCTTTGATCCTGCAGGGGGAGGAGATCCTATTTTGTTTCAACATTTGTTTTGATTCTTTGGGCATCCAGAAGTATATATTTTAATTTTACCTGGATTTGGGATTGTTTCTCATGTAATTAGATCTTCTGTTGGAAAGCGAGAACCATTTGGAAGATTAGGAATAATTTATGCTATAGTAGGAATTGGAGGAATAGGATTTGTTGTTTGAGCACATCATATGTTTTCAGTAGGGATAGATGTAGATACTCGAGCTTATTTTACTGCGGCTACTATAATTATTGCTGTACCTACTGGGATTAAGGTTTTTAGTTGAATAGCAACAATTCATGGTTCTTACTTTAAGATAAGAACTTCTATAATATGATGTATTGGATTTGTGTTTTTATTTACTTTAGGGGGTATTACTGGGGTTGTTTTATCTAATTCTTCATTAGATGTAGTATTACATGATACATATTATGTAGTAGCTCATTTTCATTATGTGTTAAGAATAGGAGCTGTATTTGCTATTTTAGCTGGGATTACTTATTGATTTCCTTTATTTTTTGGGGTAGTATTAAAGGAAAAGATAACTAAGCTTCATTTCTTTGTTATATTTCTAGGGGTAAATTTAACATTCTTTCCTCAACATTTTTTAGGATTAAATGGAATACCACGTCGATATTCAGATTATCCTGATGCTTTTATTTTTTGAAATATAGTTTCTTCTATGGGTTCTATTTTATCTTTATTTGCTGTTATATTATTTATATATATTGTTTGAGAGGCTATAGTTTTAAAGTTATTTGGAAATAATGAATATTTTGTAAGTTCATCGTTAGAGTGAATTAATAACATTCCTCCTTTAGATCATACTTTTAACCAATTGAATTTATTAA
		</sequence>
		<sequence>
			<taxon idref="Oxyopes_licenti"/>
			CGATGGTTTTATTCAACTAATCATAAAGATATTGGAACTTTATATTTAATATTTGGAGTTTGGTCAGCTATAGTAGGAACAGCAATAAGAGTTTTAATTCGTATAGAATTAGGTCATTCTGGAAGAATATTAGGAGATGATCATTTATATAATGTTATTGTTACTGCTCATGCTTTTGTAATAATTTTTTTTATAGTTATACCAATTTTGATTGGTGGATTTGGAAATTGATTAGTTCCTTTAATATTAGGGGCTCCTGATATATCATTTCCTCGAATAAATAATTTATCATTTTGATTACTTCCTCCTTCTTTATTTTTATTATTTATATCTTCTATGGTTGAAACAGGGGTAGGAGCCGGGTGAACAGTGTATCCTCCTTTGGCTTCTAGTACTGGTCATATAGGAAGATCAATAGATTTTGCTATTTTTTCTTTACATTTAGCTGGTGCTTCTTCTATTATAGGAGCTGTAAATTTTATTTCTACTATTATTAATATACGGTTAAGTAGAATGAGAATAGAAAAAGTTCCTTTATTTGTGTGATCTGTTTTTATTACTGCCATTTTATTATTATTATCTTTACCTGTTTTAGCAGGAGCTATTACTATATTATTGACTGATCGAAATTTTAATACTTCTTTTTTTGATCCTGCTGGGGGAGGAGATCCTATTTTATTTCAACATTTATTTTGATTTTTTGGTCATCCTGAAGTATACATTTTAATTTTACCTGGATTTGGAATTGTGTCTCATGTAATTAGATCTTCTGTTGGAAAGCGAGAACCATTTGGAAGATTAGGAATGATTTATGCTATAGTAGGTATTGGAGGAATAGGATTTGTTGTGTGAGCACATCATATATTTTCAGTAGGTATAGATGTTGATACTCGAGCTTATTTTACTGCAGCTACTATAATTATTGCTGTTCCTACTGGAATTAAGGTTTTTAGTTGAATAGCTACTATTCATGGTTCTTATTTTAAAATAAGAACTCCTATAATATGAAGTATTGGATTTGTATTTTTATTTACTTTAGGAGGGATTACTGGAGTTGTTTTATCTAATTCATCGTTAGATGTAGTATTACATGATACATATTATGTAGTGGCTCACTTTCATTATGTTTTAAGAATAGGAGCTGTATTTGCTATTTTAGCTGGAATTACTTATTGATTTCCTTTGTTTTTTGGAATAGTTTTAGGAGAGAAAATAACTAAGCTTCATTTTTTTGTAATATTTTTAGGTGTAAATTTAACATTTTTTCCTCAACATTTTTTAGGATTAAATGGAATACCTCGTCGTTATTCAGATTATCCTGATGCTTTTATTTTTTGAAATATAATTTCATCTATAGGTTCTATTTTATCTTTATTTGCAGTAATATTATTTATATATATTGTTTGAGAGGCTATAGTTTTAAAGTTATTTGGTAGTAATGAGTATCATGTTAATTCATCTTTAGAATGAATTAATAACATTCCACCTTTAGATCATACTTTTAATCAATTGAATTTATTAA
		</sequence>
		<sequence>
			<taxon idref="Oxyopes_sertatoides"/>
			CGATGATTTTATTCAACTAATCATAAGGATATTGGAACTTTATATTTAATATTTGGGATTTGATCGGCTATAGTTGGAACGGCAATAAGAGTATTGATTCGGATGGAATTAGGGCATTCTGGGAGAATATTAGGGGATGACCATTTATATAATGTGATTGTTACTGCTCATGCTTTTGTAATAATTTTTTTTATGGTTATACCAATTTTAATTGGTGGGTTTGGAAATTGATTGGTTCCTTTGATATTAGGGGCTCCTGATATGTCTTTCCCTCGAATAAATAATTTATCGTTTTGATTACTTCCTCCTTCTTTGTTTTTATTATTTATATCTTCTATGGTTGAAACTGGGGTTGGAGCAGGATGAACGGTTTATCCTCCTTTAGCTTCGACTACTGGTCATATAGGAAGATCAATAGATTTTGCTATTTTTTCTTTACATTTAGCTGGTGCTTCTTCTATTATAGGGGCTGTAAATTTTATTTCTACTATTATTAATATACGATTAAGTAGAATAAGAATGGAAAAGGTTCCTTTGTTTGTCTGATCTGTTTTTATTACTGCTATTTTATTGTTGTTATCTTTACCAGTATTAGCTGGAGCTATTACTATGCTATTAACTGATCGAAATTTTAATACTTCATTTTTTGATCCTGCAGGGGGGGGAGATCCAATTTTATTTCAACATTTATTTTGATTCTTTGGACATCCAGAAGTATATATTTTAATTTTACCTGGATTTGGAATTGTTTCTCATGTAATTAGATCTTCTGTGGGAAAGCGAGAACCGTTTGGAAGATTAGGAATAATTTATGCTATAGTAGGAATTGGGGGTATAGGATTTGTTGTTTGAGCACATCATATATTTTCGGTAGGAATAGATGTAGATACTCGAGCTTATTTTACTGCGGCTACTATAATTATTGCTATCCCAACTGGGATTAAGGTTTTTAGTTGAATAGCAACAATTCATGGTTCTTATTTTAAAATAAGAACTTCTATGATATGATGTATTGGGTTTGTATTTTTATTTACTTTAGGTGGTATTACTGGGGTTGTTTTATCTAATTCATCGTTAGATGTAGTATTACATGATACATATTATGTAGTAGCTCATTTTCATTATGTATTAAGAATAGGAGCTGTATTTGCTATTTTAGCTGGAATTACTTATTGATTTCCTTTATTTTTTGGAGTAGTTTTAAAGGAGAAAATGACTAAGCTTCATTTCTTTGTTATATTTTTAGGAGTAAATTTGACATTCTTTCCTCAACATTTTTTAGGATTAAATGGGATACCACGTCGATATTCAGATTATCCTGATGCTTTTATTTTTTGAAATATAGTTTCTTCTATAGGTTCTATTTTATCTTTATTTGCTGTTATACTATTTATATATATTGTTTGAGAAGCTATAATTTTAAAATTATTTGGGAATAATGAATATTTTGTGAGTTCTTCGTTAGAATGAATTAATAATATTCCTCCTTTAGATCATACTTTTAATCAATTGAATTTATTAA
		</sequence>
		<sequence>
			<taxon idref="Oxyopes_sertatus"/>
			CGATGATTTTATTCAACTAATCATAAGGATATTGGAACTTTATATTTAATATTTGGGGTTTGATCGGCTATAGTTGGAACGGCAATAAGAGTATTGATTCGGATGGAATTAGGGCATTCTGGGAGAATATTAGGGGATGATCATTTATATAATGTGATTGTTACTGCTCATGCTTTTGTAATAATTTTTTTTATAGTTATACCAATTTTAATTGGTGGGTTTGGAAATTGATTGGTTCCTTTGATATTAGGGGCTCCTGATATGTCTTTCCCTCGAATAAATAATTTATCGTTTTGATTACTTCCTCCTTCTTTGTTTTTATTATTTATATCTTCTATGGTTGAAACTGGGGTTGGAGCAGGATGAACGGTTTATCCTCCTTTAGCTTCGACTACTGGTCATATAGGAAGATCAATAGATTTTGCTATTTTTTCTTTACATTTAGCTGGTGCTTCTTCTATTATAGGGGCTGTAAATTTTATTTCTACTATTATTAATATACGATTAAGTAGAATAAGAATGGAAAAGGTTCCTTTGTTTGTCTGATCTGTTTTTATTACTGCTATTTTATTGTTGTTATCTTTACCAGTATTAGCTGGAGCTATTACTATGTTATTAACTGATCGAAATTTTAATACTTCATTTTTTGATCCTGCAGGGGGGGGAGATCCTATTTTATTTCAACATTTATTTTGATTTTTTGGACATCCAGAAGTATATATTTTAATTTTACCTGGATTTGGAATTGTTTCTCATGTAATTAGATCTTCTGTGGGAAAGCGAGAACCGTTTGGAAGATTAGGAATAATTTATGCTATAGTAGGAATTGGGGGTATAGGATTTGTTGTTTGAGCACATCATATATTTTCGGTAGGAATAGATGTAGATACTCGAGCTTATTTTACTGCGGCTACTATAATTATTGCTGTCCCAACTGGGATTAAGGTTTTTAGTTGAATAGCAACAATTCATGGTTCTTATTTTAAAATAAGAACTTCTATAATATGATGTATTGGGTTTGTATTTTTATTTACTTTAGGTGGTATTACTGGGGTTGTTTTATCTAATTCATCGTTAGATGTAGTATTACATGATACATATTATGTAGTAGCTCATTTTCATTATGTATTAAGAATAGGAGCTGTATTTGCTATTTTAGCTGGAATTACTTATTGATTTCCTTTATTTTTTGGAGTAGTTTTGAAGGAGAAAATGACTAAGCTTCATTTCTTTGTTATGTTTTTAGGAGTAAATTTGACATTCTTTCCTCAACATTTTTTAGGATTAAATGGGATACCACGTCGATATTCAGATTATCCTGATGCTTTTATTTTTTGAAATATAGTTTCTTCTATAGGTTCTATTTTATCTTTATTTGCTGTTATACTATTTATATATATTGTTTGAGAAGCTATAATTTTAAAATTATTTGGGAATAATGAATATTTTGTGAGTTCTTCGTTAGAATGAATTAATAATATTCCTCCTTTAGATCATACTTTTAATCAATTGAATTTATTAA
		</sequence>
		<sequence>
			<taxon idref="Oxyopes_striagatus"/>
			CGATGATTTTATTCAACTAATCATAAAGATATTGGAACGTTATATTTAATGTTTGGAGTTTGGTCGGCTATAGTAGGAACAGCAATAAGAGTATTAATTCGAATAGAATTAGGACATTCAGGGAGAATATTAGGAGATGATCATTTATATAATGTAATTGTTACTGCTCATGCTTTTGTTATAATTTTTTTTATAGTTATACCAATTTTAATTGGTGGGTTTGGAAATTGATTGGTTCCTTTAATATTAGGGGCTCCGGATATGTCTTTCCCCCGTATAAATAATTTATCGTTTTGATTACTTCCTCCTTCTCTATTTTTATTATTTATATCTTCTATAGTAGAAACGGGAGTAGGAGCAGGATGAACAGTTTATCCTCCTTTAGCTTCAACAACAGGTCATATAGGAAGATCAATAGATTTTGCTATTTTTTCTTTACATTTAGCGGGTGCTTCATCTATTATAGGAGCTGTAAATTTTATTTCTACTATTATAAATATACGATTAAGTAGAATAAGAATAGAAAAGGTTCCTTTGTTTGTGTGATCTGTTTTTATTACTGCTGTTTTATTATTATTATCTTTACCTGTTTTAGCGGGTGCTATTACTATATTATTAACTGATCGAAATTTTAATACTTCATTTTTTGACCCTGCTGGAGGGGGAGATCCTATTTTATTTCAACATTTATTTTGATTTTTTGGTCATCCTGAAGTATATATTTTAATTTTACCAGGGTTTGGAATCGTTTCTCATGTTATTAGATCTTCTGTGGGGAAGCGGGAACCATTTGGTAGATTAGGAATAATTTATGCTATAGTAGGAATTGGAGGAATAGGGTTTGTTGTATGGGCGCACCATATGTTTTCAGTAGGAATAGATGTTGATACTCGAGCATATTTTACTGCGGCTACTATAATTATTGCTGTACCTACTGGTATTAAGGTTTTTAGATGAATAGCTACTATTCATGGTTCTTATTTTAAAATAAGAACTTCTATAATATGATGTATTGGATTTGTATTTTTATTTACTTTAGGAGGAATTACAGGGGTAGTTTTATCTAATTCATCATTAGATGTGGTATTACATGATACATATTATGTTGTTGCTCATTTTCATTATGTATTAAGAATAGGAGCTGTATTTGCTATTTTAGCTGGAATTACTTATTGATTTCCTTTGTTTTTTGGAGTTGTTTTGAAGGAAAAAATAACTAAGCTTCATTTCTTTGTTATATTTTTAGGAGTAAATTTAACTTTTTTTCCTCAACATTTTTTAGGTTTAAATGGAATACCACGTCGATATTCAGATTATCCTGATGTTTTTATTTTTTGGAATATAGTATCTTCTATAGGTTCTATTTTATCTTTATTTGCTGTTATATTATTTATATATATTGTTTGAGAAGCTATAGTTTTAAAGTTATTTGGAAATAATGAATATTTTGTAAGTTCTTCATTAGAATGAATTAATAATATTCCTCCTTTAGATCATACTTTTAATCAGTTGAACTTATTAA
		</sequence>
		<sequence>
			<taxon idref="Oxyopes_sushilae"/>
			CGATGATTTTATTCAACTAATCATAAAGATATTGGAACTTTATATTTAATATTTGGAGTTTGATCTGCTATAGTAGGAACGGCTATAAGAGTATTAATTCGAATAGAATTAGGACATTCTGGGAGAATATTAGGAGATGACCATTTATATAATGTAATTGTTACTGCTCATGCTTTTGTTATAATTTTTTTTATAGTTATACCAATTTTAATTGGTGGGTTTGGAAATTGATTAGTTCCTTTAATATTAGGAGCTCCTGATATATCTTTTCCTCGAATAAATAATTTATCATTTTGATTACTTCCTCCTTCTTTATTTTTATTATTTATATCTTCTATAGTAGAAACAGGAGTAGGAGCAGGGTGGACAGTTTACCCTCCTTTAGCTTCAACAATAGGTCATATAGGAAGATCAATAGATTTTGCTATTTTTTCTTTACATTTAGCAGGTGCATCTTCTATTATAGGAGCTGTAAATTTTATTTCTACTATTATAAATATACGTTTGAGTAGAATAAGAATAGAAAAGGTCCCTTTGTTTGTGTGGTCTGTTCTTATTACTGCTATTTTATTATTATTATCTTTACCTGTTTTAGCAGGTGCTATTACTATATTATTAACTGATCGAAATTTTAATACTTCGTTTTTTGATCCTGCTGGAGGGGGGGATCCTATTTTATTTCAACATTTATTTTGATTTTTTGGTCATCCTGAAGTATATATTTTAATTTTACCAGGATTTGGAATTGTTTCTCATATTATTAGATCTTCTGTTGGAAAGCGAGAACCATTTGGTAGATTAGGTATAATTTACGCTATAGTAGGTATTGGGGGTATAGGATTTGTTGTGTGAGCACATCATATATTTTCAGTAGGAATAGATGTTGATACTCGAGCTTATTTTACTGCTGCTACTATAATTATTGCTGTTCCTACTGGTATTAAGGTTTTTAGTTGAATAGCTACAATTCATGGTTCTTATTTTAAAATAAGAACTTCAATAATATGATGTATTGGTTTTGTGTTTTTATTTACTTTAGGTGGTATTACAGGGGTGGTTTTATCTAATTCATCATTAGATGTAGTATTACATGATACATATTATGTTGTTGCTCATTTTCATTATGTATTAAGAATAGGAGCTGTATTTGCTATTTTAGCTGGTATTACTTATTGATTTCCTTTATTTTTTGGAATGGTTTTGAAAGAAAAAATAACCAAACTTCATTTTTTAGTAATATTTTTAGGTGTAAATTTAACTTTTTTTCCTCAACATTTTTTAGGATTAAATGGGATACCTCGTCGTTATTCAGATTATCCTGATGCTTTTATTTTTTGAAATATAGTATCTTCTATAGGCTCTATTTTATCTTTATTTGCTGTTATATTATTTATATATATTGTTTGAGAAGCTATAGTTTTAAAATTATTTGGAAATAATGAATATTTTATAAGTTCTTCATTAGAATGAATTAACAATATTCCTCCTTTAGATCATACTTTTAATCAATTAAATTTATTAA
		</sequence>
		<sequence>
			<taxon idref="Oxytate_striatipes"/>
			CGATGAATATATTCAACTAATCACAAAGATATTGGGACTTTATATTTATTATTTGGGGCTTGATCTGCTATAGTAGGAACTGCTATAAGAGTATTAATTCGTATAGAGTTAGGTAATTCTGGAAGATTATTAGGAAATGATCATTTATATAATGTTATTGTTACTGCTCATGCTTTTGTAATAATTTTTTTTATAGTTATACCTATTTTAATTGGAGGATTTGGAAATTGATTAGTTCCTTTAATATTAGGGGCTCCTGATATATCATTTCCTCGTATAAATAATTTATCTTTTTGATTGTTACCTCCTTCTTTGTTTTTGTTATTTATATCTTCTATGGTTGAGATAGGTGTAGGAGCAGGGTGAACTGTATATCCTCCGTTGGCTTCTAGAGTGGGACATATAGGAAGATCTATAGATTTTGCTATTTTTTCTCTTCATCTAGCTGGAGCTTCTTCTATTATAGGAGCTGTAAATTTTATCTCTACTATTATTAATATACGAAGAGTTGGAATAAGTATAGAAAAAGTTCCTTTATTTGTATGATCTGTATTAATTACTGCAGTATTATTATTATTATCTTTACCTGTGTTAGCAGGAGCTATTACTATGTTATTAACAGATCGTAATTTTAATACTTCTTTTTTTGATCCTGCCGGAGGAGGAGATCCTATTTTATTTCAACATTTATTTTGGTTTTTTGGTCACCCAGAAGTATATATTTTAATCTTACCTGGGTTTGGTATTGTTTCTCATGTAATTAGTTCTTCTGTAGGAAAGCGAGAACCTTTTGGGAGTTTAGGGATGATTTATGCTATAGCAGGAATTGGTGGTATAGGATTTGTTGTGTGGGCACATCATATATTTTCAGTAGGAATAGATGTGGATACGCGGGCTTATTTCACTGCTGCTACTATAATTATTGCTGTCCCTACTGGGATTAAGGTTTTTAGTTGAATAGCTACTTTACATGGATCTTATTTTAAAATAACTTCTTCTTTGATATGATGTGTAGGATTTGTATTTTTATTTACTTTAGGAGGAATTACAGGAGTAGTTTTGTCTAATTCTTCTTTAGATATTATTTTACATGATACTTATTATGTAGTAGCTCATTTCCATTATGTATTAAGAATAGGAGCTGTTTTTGCTATTTTGGCTGGAATTACGTATTGATTTCCTCTTTTTTTTGGTGTTTCTTTAAGAGAAAAACTTTCTAAATTTCAGTTTTATATTATATTTTTAGGAGTTAATCTTACTTTTTTTCCACAACATTTTTTAGGGTTAAATGGGATACCACGTCGTTATTCTGATTATCCGGATGCTTTTGTCTTTTGGAATATAGTTTCTTCAATAGGATCTTTATTATCTTTATTTGGTGTAATTTTATTTATATATATTATTTGAGAATCTTTCATTTTAAAGAATTCTAATGGTAGAGAATATTTTATTAGATCTTCTCTGGAATGAATGAATAATGTTCCTCCTTTAGATCATACTTATAATCAATTAAATTTATTAA
		</sequence>
		<sequence>
			<taxon idref="Pardosa_pusiola"/>
			CGATGGTTATATTCAACTAATCATAAGGATATTGGAACTTTATATTTAATATTTGGGGTTTGATCTGCTATAATGGGTACTGCTATGAGAGTATTGATTCGAATAGAATTAGGGAATCCTGGGAGATTATTAGGTGATGATCATTTATATAATGTTATGGTTACTGCTCATGCTTTTGTGATAATTTTTTTTATAGTAATGCCAATTTTAATTGGTGGTTTTGGAAATTGATTAGTTCCTTTAATATTGGGGGCTCCTGATATATCTTTTCCTCGAATAAATAATCTTTCTTTTTGGTTGTTACCACCTTCTTTATTTTTGTTATCTATATCTTCTATAGTGGAGATGGGTGTTGGTGCGGGTTGAACTGTTTATCCGCCATTAGCATCAACGGTGGGACATATAGGAAGTTCAATGGATTTTGCTATTTTTTCTCTTCATTTAGCGGGTGCTTCTTCTATTATAGGGGCCGTAAATTTTATTTCTACTATTATTAATATGCGAATATTAGGAATATCTATAGAAAAAGTATCTCTTTTTGTTTGATCAGTGTTAATTACTGCAGTGTTGTTATTACTTTCTTTACCTGTTTTAGCAGGGGCTATTACTATATTGTTAACTGATCGAAATTTCAATACTTCTTTTTTTGATCCTGCTGGTGGTGGTGATCCAATTTTATTTCAACATTTATTTTGATTTTTTGGACATCCAGAAGTTTATATTTTAATTCTTCCAGGATTTGGAATTGTTTCACATGTAATTAGTTCTTCAGTAGGAAAGCGAGAGCCATTTGGAAGACTAGGAATGATTTATGCTATAGTAGGAATTGGAGGTATAGGATTTGTAGTTTGAGCACATCATATATTTTCTGTGGGTATAGATGTTGATACTCGTGCGTATTTTACTGCTGCTACTATAATTATTGCAATTCCTACTGGAATTAAGGTTTTTAGATGGATAGCTACGATTCATGGTTCTTATTTTAAAATAAATACTCCATTAATATGGAGTATTGGATTTGTATTTTTATTTACTTTAGGAGGTATTACAGGGGTTGTTTTATCTAATTCATCTTTAGATGTAGTTTTACATGATACTTATTATGTTGTAGCTCATTTTCATTATGTGTTAAGAATAGGGGCGGTGTTTGCTATTTTAGCTGGAATAACTTATTGATTTCCTTTGTTTTTTGGAATTGTATTAAGAGAAAAAATAACTAAGTTGCATTTTTATGTAATGTTTATTGGAGTAAATTTAACTTTTTTTCCTCAACATTTTTTAGGTTTGAATGGGATACCTCGTCGGTATTCTGATTATCCAGATGTTTTTATTTTTTGAAATATAGTATCGTCTATAGGATCATTATTATCTTTATTTGCTGTGATGTTTTTTATATATATTGTTTGAGAAGGAATAGTTATAAAGTCTTTTAATTATAATGGGTATTATATATCGTCTTCTTTAGAATGAATAAATAATATTCCTCCTTTAGATCATACTTATAATCAATTGAATTTATTAA
		</sequence>
		<sequence>
			<taxon idref="Peucetia_latikae"/>
			CGATGATTATATTCAACAAATCATAAGGATATTGGAACTTTATATTTACTTTTTGGAGTTTGATCAGCCATAGTTGGTACGGCTATGAGTGTTTTAATTCGGATGGAATTAGGTCGTCCTGGTAGATTTTTAGGTAATGATCATTTATATAATGTGATAGTGACTGCTCATGCTTTTGTAATAATTTTCTTTATAGTTATACCAATTTTGATTGGGGGGTTTGGAAATTGATTAGTTCCTTTAATATTAGGTGCACCAGATATATCATTTCCTCGAATGAATAATTTATCTTTTTGGTTACTGCCTCCTTCTTTGTTTTTATTGTTTATTTCTTCAATGGTTGAAGTGGGAGTAGGAGCCGGTTGAACGGTATATCCCCCATTAGCTTCAACTGTAGGGCATATGGGGAGATCAATAGATTTTGCTATTTTTTCTCTTCATTTAGCTGGAGCTTCATCAATTATAGGAGCTATTAACTTTATTTCTACTATTATTAATATACGGTCTGTTGGAATAACAATGGAGAAAGTTCCTTTATTTGTTTGGTCAGTATTTATTACTGCTATTTTATTATTATTATCCTTACCGGTGTTAGCTGGTGCTATTACTATATTATTGACTGATCGAAATTTTAATACTTCTTTTTTTGATCCTGCTGGGGGTGGAGATCCAATTTTATTTCAACATTTGTTTTGATTTTTTGGGCATCCTGAGGTTTATATTTTGATTTTACCTGGTTTTGGAATTGTTTCTCATATCATTAGATCTTCTGTTGGTAAACGAGAGCCTTTTGGGGTTTTAGGAATGATTTATGCTATGGCGGGAATTGGGGCTATAGGGTTTGTTGTTTGAGCTCATCACATGTTTTCTGTTGGAATAGATGTTGATACTCGGGCGTATTTTACAGCAGCTACTATAATTATTGCAGTTCCTACTGGAATTAAGGTTTTTAGTTGAATAGCTACATTACATGGTTCTTATTTTAAAATAAGTACTCCTTTAATGTGGTGTATTGGATTTGTATTTTTGTTTACTTTAGGAGGAATTACTGGTGTAGTTTTATCTAACTCTTCGTTAGATATTGTTTTACATGATACTTATTATGTAGTTGCTCATTTTCATTATGTTTTAAGAATGGGGGCTGTGTTTGCAATTTTAGCTGGGATTACATATTGATTTCCTTTATTTTTTGGAGTAGTATTAAAGGAAAAGTTTACAAAGCTTCAGTTTTTTATAATGTTTTTAGGGGTAAATATAACTTTTTTTCCTCAACATTTTTTAGGGTTAAATGGAATACCTCGTCGATATGCTGATTATCCAGATGTTTTTATTTTTTGGAATATAATTTCGTCTATGGGATCAATTTTGTCATTATTTTCTGTTATATTATTTATATATATCGTTTGGGAAGCTTTAATTATAAAATCTTTTGGAACAAATGAGTATAATATTAGTTCATCATTAGAATGAATAAATAATATTCCTCCTTTGGATCACACTTTTAATCAGTTGAATTTATTAA
		</sequence>
		<sequence>
			<taxon idref="Phanuelus_gladstone"/>
			------------------------------ATTGGAACTTTATATTTAGTATTTGGTGCTTGGTCTGCTATAGTAGGAACTGCAATAAGAGTATTGATTCGTATGGAGTTAGGTCAGACAGGGAGTCTTTTAGGTAATGATCATATATATAATGTAATTGTAACTGCTCATGCTTTTGTAATAATTTTTTTTATAGTTATACCGATTATAATTGGTGGATTTGGAAATTGATTAGTTCCTTTAATGTTAGGTGCTCCTGATATGGCTTTTCCTCGGATGAATAATTTAAGATTTTGATTATTACCTCCTTCTTTGTTTTTATTGTTTATATCATCTATAGTAGAAATAGGGGTTGGTGCGGGATGAACTGTTTATCCTCCTTTAGCTTCCATTATTGGGCATAATGGAAGATCAGTAGATTTTGCAATTTTTTCTTTACATTTAGCTGGAGCATCTTCTATTATAGGTGCTATTAATTTTATTTCAACTGTAATTAATATACGATTAGTTGGTATAACTTTGGATAAGGTTCCTTTATTTGTGTGATCTGTAGTTATTACAGCTGTTTTATTATTATTATCTTTACCTGTGTTAGCAGGTGCTATTACTATATTATTAACTGATCGTAATTTTAATACTTCTTTTTTTGATCCTGCTGGAGGGGGAGATCCTATTTTGTTTCAACATTTATTTTGGTTTTTTGGTCACCCTGAGGTTTATATTTTAATTTTACCCGGATTTGGAATTGTATCTCATGTAATTAGTGCTTCAGTGGGAAAGCGGGAGCCTTTTGGATCTTTAGGAATGATTTATGCTATGGTTGGAATTGGTGGAATAGGTTTTGTTGTATGAGCACATCATATATTTTCTGTAGGAATAGACGTAGATACTCGAGCTTATTTTACAGCTGCTACTATAGTAATTGCGGTTCCCACTGGAATTAAGGTATTTAGTTGAATAGCTACTTTGTATGGTTCTTATTTTAAGATTGATACTCCTTTAATGTGGTGTATTGGATTTGTATTTTTATTTACATTAGGGGGAATTACAGGAGTAGTATTGTCTAATTCTTCTTTAGATATTGTTTTGCATGATACTTATTATGTTGTTGCACATTTTCATTATGTATTAAGAATAGGGGCTGTTTTTGCTATTATAGCTGGAATTACGTATTGATTTCCTTTATTTTTTGGAGTGGTGCTTAGAGAAAAGAAAACTAAATTACAATTTATGGTAATATTTTTAGGTGTAAATTTGACTTTTTTTCCTCAACATTTTTTAGGGTTAAATGGAATGCCACGACGGTATTCAGATTATCCTGATGCTTTTTTATTTTGAAATATAGTATCATCGTTGGGCTCTGTATTATCTGTAGTTGCTGTATTTTTGTTTATATATATTGTTTGGGAAGGATTAGTGATGAAATACTCTTTTTATGATAGCTATTATATATCATCATCATTGGAATGAATTAATAATATTCCTCCTTTGGATCATACATTTATTCAATTAAATTTATTGT
		</sequence>
		<sequence>
			<taxon idref="Wadicosa_fidelis"/>
			CGATGGTTATATTCAACTAATCATAAGGACATTGGAACGTTATATTTAATATTTGGTGTTTGATCGGCTATAATGGGAACTGCTATAAGAGTTTTGATTCGAATGGAATTAGGAAATCCTGGTAGATTATTAGGTAATGATCATATATATAATGTTATAGTTACTGCTCATGCTTTTGTAATAATTTTTTTTATAGTAATACCAATTCTTATTGGAGGGTTTGGAAATTGATTGGTACCTTTAATATTAGGAGCTCCTGATATATCTTTTCCTCGAATGAATAATCTTTCTTTTTGATTATTACCTCCTTCTTTGTTTTTATTATCTATATCTTCTATAGTGGAAATAGGAGTTGGTGCTGGATGAACTGTTTATCCTCCCTTAGCATCAACGGTTGGTCATATAGGAAGTTCTATAGATTTTGCTATTTTTTCTTTACATTTAGCTGGAGCTTCTTCTATTATAGGAGCTGCTAATTTTATTTCTACTATTATTAATATACGAGTGGTAGGAATATCTATAGAAAAGGTTCCTCTTTTTGTTTGATCAGTTTTGATTACAGCAGTTTTATTATTACTTTCTTTACCTGTATTAGCAGGTGCTATTACTATACTATTAACCGATCGTAATTTTAATACTTCTTTTTTTGACCCTGCGGGAGGTGGAGATCCTATTTTATTTCAACATTTATTTTGATTTTTTGGACACCCAGAAGTTTATATTTTAATTTTACCAGGATTTGGAATTGTTTCTCATGTTATTAGTTCTTCAGTAGGTAAGCGAGAGCCTTTTGGTAGATTAGGAATAATTTATGCTATATTGGGAATTGGAGGAATGGGATTTGTAGTTTGGGCTCATCATATATTTTCTGTGGGAATAGATGTTGATACTCGTGCATATTTTACTGCTGCTACTATAATTATTGCAATTCCTACTGGAATTAAGGTTTTTAGATGAATAGCTACTATTCATGGTTCTTATTTTAAGATAAATACTCCTTTGATATGAAGTATTGGTTTTGTGTTTTTATTTACTTTAGGAGGAATTACGGGAGTTGTATTATCTAATTCGTCTTTGGATGTAGTATTACATGATACATATTATGTTGTAGCTCACTTTCATTATGTATTAAGAATAGGAGCTGTTTTTGCTATTTTAGCTGGTATAACTTATTGATTTCCTTTATTTTTTGGAGTTATTTTAAGGGAAAAAATGACTAAGTTACATTTTTATGTAATGTTTATTGGGGTGAATTTAACTTTTTTTCCTCAACATTTTTTAGGATTAAATGGTATACCGCGTCGGTATTCTGATTATCCAGATGTTTTTGTTTTTTGAAATATAGTATCTTCTATAGGATCTTTATTATCTTTATTTGCAGTTATATTCTTTATATATATTGTTTGAGAAGGAATAGTGATAAAATCTTTTAATTATAATGGATATTATGTTTCTTCTTCTTTGGAATGAATAAATAATATTCCTCCTTTAGATCATACTTATAATCAATTGAATTTATTAA
		</sequence>
	</alignment>

	<!-- The sequence alignment (each sequence refers to a taxon above).         -->
	<!-- ntax=22 nchar=653                                                       -->
	<alignment id="alignment2" dataType="nucleotide">
		<sequence>
			<taxon idref="Alopecosa_cursor"/>
			GATACTTTTTCCAAAATATCAACTATGTTACGACTTACCTTACCTTTTGATAAGGGTGACGGGCGATATGTGCACATTTGTTATCTATATTATAATAAAATATTATTTTATTATTACATTTAAATCCTTTTTCTAAGAATATTTTAATAAAGAAATCCTTAAATTAACTTAATGTAACCCATTATTACTTTAATGTAGATTACACCTTGACCTAACTTTTTAGTTTTTATTTAAAATATTATCATTGAATTAGTTTTTTAGATGGCGATATATAAATTTTTAATTAAAGTGAAAATTAACGTGGATTATCGATTAAAAAACAGGTTCCTCTAATAAGATGAAATGCCGCCATTATAAATAGGTTTTATAAATTTTTATACTACCTTATGTTTTTATAATATACTAGGGTATCTAATCCTATTTTAAATTTAAAATTTTTATTATTAAATAATTTTATTATTTGTTTAATAAGTTTTACTTTAAATTGATTTAAATATTTAATGTGTTACGTTGATTAAATTAAGTAAAATTAAATTAAAAGTATAACCGCAATTGCTGGCACT-TAATTTTATTAATTATTTTATTAATTGTTCTTT-TATATTAAATAATGATAGATGTTTTTAAAATAAAATTATTTTTATATTCTAATAT
		</sequence>
		<sequence>
			<taxon idref="Arctosa_tanakai"/>
			-----------------------------------------------------------------------------------------------------------------------------------------------------------------------------------------------------------------------------------------------------------------------------------------------------------------------------------------------------------------------------------------------------------------------------------------------------------------------------------------------------------------------------------------------------------------------------------------------------------------------------------------------------------------------------
		</sequence>
		<sequence>
			<taxon idref="Cheliceroides_longipalpis"/>
			GATACTTTTTCCAAAATATCAACTATGTTACGACTTGCCTTATATTATAATAAGGGTGACGGGCGATATGTACACTTTTATTATAATATTCATATTATAATAATATTATAAAAATACTAATAAATCCTATTTTATAGAAAATTTTATTTTAGTAATCTTTAAATTAATTTAATGTAATTCATTAAACCTTATATATAAACTACACCTTGACCTATCTTTTTATATAATATTATGAAAAAT-TTTTATAAATCTTTCTATAGACGGCGATATATAAATTTATAATATAAGTTATATATATCGTGGGTTGTCGATTATTTAACAAATTCCTCTAATATAATAAAA-GCCGTCATTTTAATTAGGTTTTTATATA---AATACTACCTTAAATAGTTATAATATACTAGGGTTTCTAATCCTATTTTAAATTTATAATAAAAATTGATTAATTTAATTAATTATTTTAAAATAAATTTCACTTGAAATT-----TTTATTAATTTAAAAAATTTCAATACTTTTTAGTTT--TAAAATATAAAGTATAGCCGCGATTGCTGGCACTAGTAGTTAATTTATTATTAATTTAATTATTTTTAATATAAATAATATATAATAGTGTTTTTAAAATACAGTAATTTTTATATTTTAATAA
		</sequence>
		<sequence>
			<taxon idref="Dolomedes_angustivirgatus"/>
			GATACTTTTTCCAAAATATCAACTATGTTACGACTTACCTTATTTTGTAACAAGGGTGACGGGCGATATGTGCACATTTGTTATCTAATTCATAATATATTATTATTATAAAATTACTTTTAAATCCTCTTTCATGAATAATTAAAATTATTTAATTCTAAATTAATTTTAATGTAACTCATTTTAACTTTAATATTGATTACACCTTGACCTAACTTTTTATATTTTATTAAGAATAATATCATTGAATTAATTCTTTAGATGGCGGTATATAAATTTTTAATTAAAGTGAAAGTTATCGTGGATTATCGATTAAAAAACAAGTTCCTCTAATAAGATGAAATGCCGCCATGATAAATAGGTTTGAATTAAATTTCTACTACCTAAAATTATTTTAATATACTAGGGTATCTAATCCTATTTTAAATTTAAAATTTTTTTTAAAATGTTAATTCT-TTTTGAAAAAATGAATTTTACTTAATATTTTTATAAAAGAATTATTTAGTGTTTTAAAATTTGAAAGTA-AAATGAATTATAAGAATAACCGCGACTGCTGGCACT-ATAATTAGTTAATTATATTATTAATTATTCTTTATGTTTTTTATAAAATGAGATCTTTTTAAAATAAAATTATTTTTTTATTTTAATAT
		</sequence>
		<sequence>
			<taxon idref="Ebrechtella_tricuspidata"/>
			GATACTTTTTCCAAAATATCAACTATGTTACGACTTACCTTTTCTTTAGAGAAGGGTGACGGGCGATATGTACACATTTTTTATCTTATTAATATATTGATATTGTCTTTTTATTACTTTTAAATCCTTTTTAAAATAATAATAATTTAATGAAATCCATAAATT-TTTTAAAGTAATCCATTTAAGCTTTAATATAGACTACACCTTGACCTAACTTTTTAAT-TTTATTTAGAATAAAATATAAATTTTAATTCTTTAGATGGCGGTATATAAGTTTTTATTTAAAGTGAAATTTATTGTGGATTATCAATTATTTAACAGATTCCTCTAATTAGATGAAATGCCGCCGTTGTAAATAGGTTTGTATAATTTTTTTACTACCTGATTTTTCTTTAAAATACTAGGGTATCTAATCCTATTTTTTAAGTAAAGTTTTTATTAATTTCTTGCTTTATATTTTTTAAATTAAATTTTACTTAAAATTAGTTAAATTATATTATTAAAAGTTTTAATTTTTTAAGGTAAAATTAGATTTCGAGTATAACCGCTATTGCTGGCACT---AATTTTATAAATCTTAAATTATTTGTTTTATATATCTAATATAATTTAAAAGGTTTTTAAGATAAATTTATTTTTATGTCTTAATAA
		</sequence>
		<sequence>
			<taxon idref="Epeus_alboguttatus"/>
			GATATTCTTTCCAGAATATCAACTATGTTACGACTTACCTTATTTATAAATAAGGGTGACGGGCGATATGTACACTTTTATTAAAGTGTTCATAAAAAATTATTATTGTAATAGTACTAATAAATCCTATTTCTATAAATATTTTAAGAAAAATTTTCTTAAATTTATTTAAAGTAACTCATAAAGCCTTAATTATAAACTACACCTTGACCTAACTTTTTATTTTTTATTGAGAAAAAT-TTTTAATAAAATCTCTTTAGATGGCGATATATAAGCTTATAATTTAAGTAAAATTTATAGGGTATTATCTAAAATTTTACAAGTTCCTCTAGTGAAATAAAA-GCCGCCATTATAATTAGGTTTTATAATA---TATACTTCCTTAGATAATTTAAATATACTAGGGTTTCTAATCCTATTTTAGATATAAAAATTTAAATTGATTTTAAATATCATTAAATTTAAATAAATTTCACTTAAAATTAAATTTTTTAAAGAAAAATAAAGTTCAGTTTATCGTAATAT-ATAGAATATAAAGTATAGCCGCGATTGCTGGCACTATAAATTTATCTATTTTAAGATTAAATATTTTTAATAAAATTTATATGAAATAGTGTTATTAAAATAAACTAATTTTTATACTTTAATAA
		</sequence>
		<sequence>
			<taxon idref="Halocosa_hatanensis"/>
			GATGCTTTTTCCAAAACATCAACTATGTTACGACTTACCTTATCTTATGATAAGGGTGACGGGCGATATGTGCACATTTATTATCTAATTCATATTAAATTATTATTTTAATATTACTTTTAAATCCTTTTTCATAAAGTATTTTTATATAATAATTCTTAAATGATTTTATGGTAACCCATTAAAACTTTAATATAGATTACACCTTGACCTAACTTTTTAATTTTTATTAAGAATAATATAATTAAATTAATTCTTTAGATGGCGGTATATAAATTTTTAATTAAAGTAAAAATTATCGTGAATTATCGATTAAAAAACAGGTTCCTCTAATAAGATGAAATGCCGCCATTGTAAATAGGTTTTAAAAAATGTTTTACTACCTAAAAAATTTTTAATATACTAGGGTATCTAATCCTATTTTAAATTTAAAATTTTTATTAAAAAAATATTTTA-TTTTTATAAAATTAATTTTACTTAATATTTGTTTATAAATAAAAAAATAAATTTTAATTTTTATTAATATAATTTAATTTAAAGAATAACCGCAATTGCTGGCACT-TTAATTTATTAATTATTTTATAAATTTTTCTTA-TATATTTTATAAGTTTAGATGTTTTTAAAATAAAATTATTT--------------
		</sequence>
		<sequence>
			<taxon idref="Hamataliwa_aurita"/>
			GATACTTTTTCCAAAATATCAACTATGTTACGACTTACCTTATTTTGTAATAAGGGTGACGGGCGATATGTGCACATTTATTATTTTATTCAAGAATAAATATTGTTAATTAATTACTTTTAAATCCTATTTCATATTTAATTGAAATTTAATAATTTCAAATTATTATTAATGTAACTCATTTATTCTTTTATATAAATTACACCTTGACCTAACATTTTATTAATTATTTTGAATAATACATTAAAATTAATTCTTTTGATGGCGGTATATAAATTACT-TTAAAAGTAAAAATAATCGGGGATTATCGATTAGTAGACAAGTTCCTCTAATAGAATAAGATGCCGCCGTCGTTAATAAGTTTTATAAAATTTAATATTACTTAAATTTATTTCAATATACTAGGGTTTCTAATCCTATTTTAAATTTGAAGTTTTAATTTATTAAATTATTAA-TTTTATATAATAATATTTTACTTTAGATATTATTTAAATTTTTAATATAAATATAAATTAATAATAGTGTAATTAAACTGAAAGTATAACCGCAACTGCTGGCACTATTAGTTAGTTAGTTATTTAATTAATTATTCTTTATATTTTAAATAAATAAAGATTTTTTATAGGTAAATTTATTTTTATATCTATATAT
		</sequence>
		<sequence>
			<taxon idref="Heriaeus_mellotteei"/>
			GATACTTTTTCCAAAATATCAACTATGTTACGACTTACCTTTTCTTGTGAGAAGGGTGACGGGCGATATGTGCACATTTTTTATCTTATTAATAAATTAATATTATTATTTTATTACTTTTAAATCCTATTTTATAATTTAAAAATTTAAATTAATCCATAAATT-TTTTATAGTAATCCATTAAAACTTTAATATGGACTACACCTTGACCTAACTTTTTAATATTTGTTTAGAGTAAATTGATAAATTTAACTCTTATGATGGCGGTATATAAGTTTTATTTTAAAGTGAAAATTATTGTGGATTATCTATTATTAAACAGATTCCTCTAATGAGAAGAAATGCCGCCGTTAAAAATAGGTTTTA-AATATTTTTTACTACCTGATGT--TTTTAAAATACTAGGGTATCTAATCCTATTTTTAAATTTAAATTTATGTTAATTACTAGTTTTGGTTTTTTAAAAATAAATTTTATTTAGTATTTTTTAGAATATTTTGTGGGAAAGGTTAACAAATTTTAATAAAACTAGATTTTGAGTATAACCGCTACTGCTGGCACT-TAAGTTAGTAAATCTTTCTATTAATATTTTTATATATGAGTAATAATTTAAAATTTTTTTAAGACAAATTTATTT--------------
		</sequence>
		<sequence>
			<taxon idref="Lycosa_grahami"/>
			GATACTTTTTCCAAAACATCAACTATGTTACGACTTACCTTACCTTTTGATAAGGGTGACGGGCGATATGTGCACATTTATTATCTTAATCATAATAAGATATTATTTTAATATTACTTTTAAATCCTTTTTCAAGTAATGTTTTAATAAAATAATCCTTAAATTGTTTTAATGTAACCCATTATTACTTAAATGTTGATTACACCTTGACCTAACTTTTTGTTATTTATTTAAAATATTATTATTAGATTAGTTTTTTAGATGGCGGTATATAAATTTTTAATTTAAGTGAAATTTAACGTGGGTTATCGATCAGAAAACAGGTTCCTCTAATAAGATGAAATGCCGCCATTATAAATAGGTTTAAGGAA--TTTTTACTACCTTATATTTTTTTAATATACTAGGGTATCTAATCCTATTTTAAATTTAAAATTTTAATTATAAAAGAATTGTA-TATTTGTGTAATAAATTTTACTTTATATTAATTTAAATATATAAATATTAATTTTAATTGAACGAAATATAATTAAATTTAGAGTATAACCGCGATTGCTGGCACT-TAAATTTATCAATTATTTTACTAATTATTCGTT-TATATGTTATAAGATAAGATGTTTTTAAAACAAAATTATTATTATATTTTAATAT
		</sequence>
		<sequence>
			<taxon idref="Oxyopes_bianatinus"/>
			GATACTTTTTCCAAAATATCAACTATGTTACGACTTACCTTATCTTATGATAAGGGTGACGGGCGATATGTACACATTTATTATTTTATTCAAGTTTAAATATTATTTAAAAATTACTTCTAAATCCTATTTTAT-ATATGTTAAGGGATAGTATT-TTTAATTAATTTTAATGTAACTTATTTATTCTTTAATATAAATTACACCTTGGCCTAACATTTTATAAATTGTTTAGAATAATATTAT-TAATTAGTTCTTTTGATGGTGGTATATAAATTTTATTTTAAAGTAAAAATTATCGTGGGTTGTCGATTAATAAACGAGTTCCTCTAGTAAAATGAAATGCCGTCGTTGTAAATAAGTTTTATATAAATTATTATTACTAATGTTTATTTTAAAATACTAGGGTTTCTAATCCTATTTTAAATTTAAAATTTATAACTTTTATTTAAATAAATTTTATAAAAATAAATTTTACTTTTTGTAAATTGGTTTTTATTATTTTTTAAATATATTTTTAAAAATATAATTTAACTAAAAGAATAACCGCAGCTGCTGGCACTAATTATTAGCAGGTTATATAATTAATGATTCTTTATATTTTATATAATAATAGATTTTTTAAAATTAAATTAATTTTTTTAATTTTATAT
		</sequence>
		<sequence>
			<taxon idref="Oxyopes_javanus"/>
			GATACTTTTTCCAAAATACCAACTATGTTACGACTTACCTTATCTTATGATAAGGGTGACGGGCGATATGTGCACATTTATTATTTTATTCAAATTTAAATATTATTAAAAATTTACTTCTAAATCCTATTTCTTAAAATATTAAAAGATAATGTTCTTTAATTAATTTTAATGTAACTCATTTATTCTTTAATATTAATTACACCTTGACCTAACATTTTATAATTTATTTAGAATAATATTAT-TAATTAGTTCTTTTGATGGCGGTATATAAACTTTATTTTAAAGTAAAATTTATCGGGGGTTGTCGATTAATAAACAAGTTCCTCTAGTAAAATGAAATGCCGCCGTTGTAAATAAGTTTTATATAAGTTATTATTACT-ATATTTATTTTAATATACTAGGGTTTCTAATCCTATTTTAAGTTTGAAAATTATAACTTTTGTTTAAATAAATTTTATATAATTGAATTTTACTTTTTATTAATTGATTTTTTATTAATTTTAATTATGTTTATGAAAATATAATTTAACTAAAAGAATAACCGCAACTGCTGGCACTAATTATTAGTTAGTTATTTAATTAATTATTCTTTATATTTTAAATAATATTAGATGTTATAAAATTAAATTTATTTTTATAATTTTATAT
		</sequence>
		<sequence>
			<taxon idref="Oxyopes_licenti"/>
			GATACTTTTTCCAAAATATCAACTATGTTACGACTTACCTTATCTTATGATAAGGGTGACGGGCGATATGTGCACATTTATAATTTTATTCAAATTTTAATATTATTAGAAATTTACTTCTAAATCCTATTTCTTAAAAGATTAATATTAATTATTCGTTAATTAATTTTAATGTAACTCATTTATTCTTTAATGTAAATTACACCTTGACCTAACATTTTATTATTTATTTAGAATAATATTTTATAATTAGTTCTTTTGATGGCGGTATATAAATTTTATTATAAAGTAAAAATTATCGGGGGTTGTCGATTAATAAACAAGTTCCTCTAGTAAAATGAAATGCCGCCGTTGTAAATAAGTTTTGTATAAATTATTATTACTTTTATTTATTTTAATATACTAGGGTTTCTAATCCTATTTTAAGTTTGAAAACTATAACTTTTATTTATATAAATTTTGTAAAATTAAATTTTACTTTTAATAGATTGATTTTTTATAAAATATAGATAAGTTTATAAAAATATAATTTAACTAAAAGGATAACCGCAACTGCTGGCACTAATAATTAGTTAGTTATTTAATTAATTGTTCTTTATATATTAAATAATATTAGATTTATAAAAATTAAATTTATTTTTATAATTTTTCAT
		</sequence>
		<sequence>
			<taxon idref="Oxyopes_sertatoides"/>
			GATACTTTTTCCAAAATATCAACTGTGTTACGACTTACCTTATCTTATGATAAGGGTGACGGGCGATATGTGCACATTTATTATTTTATTCAAATTTAAATATTATTAAAAATTTACTTCTAAATCCTATTTCTTAAAATATTAAAAAATAATGTTCTTTAATTAATTTTAATGTAACTCATTTATTCTTTAACATTAATTACACCTTGACCTAACATTTTATAATTTATTTAGAATAATATTAT-TAATTAGTTCTTTTGATGGCGGTATATAAACTTTGTTTTAAAGTAAAATTTATCGGGGGTTGTCGATTAATAAACAAGTTCCTCTAGAAAAATAAAATGCCGCCGTTGTAAATAAGTTTTATATAAATTATTATTACT-ATATTTATTTTAATATACTAGGGTTTCTAATCCTATTTTAAGTTTAAAAATTATAACTTTTATTTAAATAAATTTTATATAATTGAATTTTACTTTTTATTAATTGATTTTTTATTAATTTTAATTATGTTAATATAAATATAATTTAACTAAAAGAATAACCGCAACTGCTGGCACTAATTATTAGTTAGTTATTTAGTTAATTATTCTTTATATTTTAAATAATGTTAGATGTTACAAAATTAAATTGATTTTTATAATTTTGTAT
		</sequence>
		<sequence>
			<taxon idref="Oxyopes_sertatus"/>
			GATACTTTTTCCAAAATACCAACTGTGTTACGACTTACCTTATCTTATGATAAGGGTGACGGGCGATATGTGCACATTTATTATTTTATTCAAATTTAAATATTATTAAAAATTTACTTCTAAATCCTATTTCTTAAAATATTAAAGAATAATGTTCTTTAATTAATTTTAATGTAACTCATTTATTCTTTAACATTAATTACACCTTGACCTAACATTTTATAATTTATTTAGAATAATATTAT-TAATTAGTTCTTTTGATGGCGGTATATAAACTTTGTTTTAAAGTAAAATTTATCGGGGGTTGTCGATTAATAAACAAGTTCCTCTAGAAAAATAAAATGCCGCCGTTGTAAATAAGTTTTATATAAATTATTATTACT-ATATTTATTTTAATATACTAGGGTTTCTAATCCTATTTTAAGTTTAAAAATTATAACTTTTATTTAAATAAATTTTATATAATTGAATTTTACTTTTTAGTAATTGATTTTTTATTAATTTTAATTATGTTAATATAAATATAATTTAACTAAAAGAATAACCGCAACTGCTGGCACTAATTATTAGTTAGTTATTTAGTTAATTATTCTTTATATTTTAAATAATGTTAGATGTTACAAAATTAAATTGATTTTTATAATTTTGTAT
		</sequence>
		<sequence>
			<taxon idref="Oxyopes_striagatus"/>
			GATACTTTTTCCAAAATATCAACTGTGTTACGACTTACCTTATCTTATGATAAGGGTGACGGGCGATATGTGCACATTTATTATTTTATTCAAATTTAAATATTATTTAAAAATTACTTCTAAATCCTATTTCTTAAAATATTAAAAGATAATATTCCTTAATTAATTTTAAAGTAACTCATTTATTCTTTAATATAAATTACACCTTGACCTAACATTTTATAATTTATTTAGAATAATTTTT--TAATTAGTTCTTTTGATGGCGGTATACAAATTTTATTTAAAAGTAAAAATTATCGGGGATTGTCGATTAATAAACAAGTTCCTTTAGTAAAATGAAATGCCGCCGTTGTAAATAAGTTTTATATAAATTATTATTACTAATGTTTATTTTAATATACTAGGGTTTCTAATCCTATTTTAAGTTTAAAAATTGTAACTATAGTTTAAATAAATTTTATAAAATTAAATTTTACTCTTTATAGATTGGTTTTTATTAAAAATTAAATATGTTTATGTTAATATAATTTAACTAAAAGAATAACCGCAACTGCTGGCACTAATTATTAGTTGGTTATATAATCAATAATTCTTTATATTTTAAATAATATTAGATTTTTTAAAATCACATTAATTTTTATAATTTTATAT
		</sequence>
		<sequence>
			<taxon idref="Oxyopes_sushilae"/>
			GATACTTTTTCCAAAATATCAACTATGTTACGACTTACCTTATCTTATGATAAGGGTGACGGGCGATATGTGCACATTTATAATTTTATTCAAATTTAAATATTATTAAAAGTTTACTTTTAAATCCTATTT-TTAATATATTAAAATATAATATT-TTTAATTAATTTTAATGTAACTCATTTATCCTTTAATATAAATTACACCTTGACCTAACATTTTATTATTTATTTAGAATAATATTT--TAATTAGTTCTTTTGATGGCGRTATATAAATTTTATTTAAAAGTAAAAATTATCGGGGATTGTCGATTAATAAACAAGTTCCTCTAATAAAATGAAATGCCGCCGTTGTAAATAAGTTTTATTTAAATTATTATTACTAATATTTGTTTTAATATACTAGGGTTTCTAATCCTATTTTAAATTTGAAAATTATAACTTTTATTTAAATAAATTTTATAAAATTAAATTTTACTTTTTATGAATTGATTTTTATTAAAATTTAAATATGTTTATAAAAATATAATTTAACTAAAAGGATAACCGCAACTGCTGGCACTAATTATTAGTTGGTTATATAATTAATGATTCTTTATATTTTAAATAATATTAGATCTTTTAAAATTAAATTTATTTTTATAATTTTATAT
		</sequence>
		<sequence>
			<taxon idref="Oxytate_striatipes"/>
			AATGCTTTTTCCAAAACATTAACTATGTTACGACTTACCTTTTCTTGTGAAAAGGGTGACGGGCGATATGTACACATCTTTTGTCTGATTAAAAATTAAATATTATTTAATTTATACTTTTAAATCCTTTTTCATATAGGAATAATTTCTTATAATTCTAAAATT-ATTTAAAGTAATCCATTTTATCTTTAATATATACTACACCTTGACCTAATTTTTTATTATTTATTTTGAATAAATTGTTAAATCTGTTTCTTTAAATGGAGGTATATAAGTTTTTTTTTAAAGTGAAATTTATTGCGGATTATCAATTATTAAACAGATTCCTCTAATTAGATGAAATGCCGTCGTTATAAATAGGTTT---ATATTTTTATACTACCTTAAATTTTTCTTA-ATACTAGGGTATCTAATCCTTTTTTTTTTAGAAAATATTAAATTAATTAATAAATTATTTATTATAATATAAATTTTACTTTATTTTGATATTTTTTATAATAAAATATTTTTAATTTAAATAAGTAAAGTTAGATTTTAAGTTTAACCGCTACTGCTGGCACTATAAGTTAGTTAATCTATTAAATAGTTGTTTTATATATTTTGAATAATTTAAAATTTTTTATAAACAATATTATTTTTATATTTATACAA
		</sequence>
		<sequence>
			<taxon idref="Pardosa_pusiola"/>
			--------TTCCAAAATATCAACTATGTTACGACTTACCTTACCTTTTGATAAGGGTGACGGGCGATATGTGCACATTTATTATCTAAATCATAATAAAATATTGTTATTTTATTACTTTTAAATCCTTTTTTATGTTATGTTATAATATAATAATCCTTAAATTGTTTTAATGTAACCCATTGTTGCTTTAATATTGATTACACCTTGACCTAACTTTTTATTTTTTATTTAAAATATTATTGCGAGATTAGTTTTTTAGATGGCGGTATATAAATTTTTAATTAAAGTTAAAATTAACGTGGGTTGTCGATTATAAAACAGGTTCCTTTAATAAGATGAAATGCCGCCATTGTAATTAGGTTTTAAAAAATTTTTTACTACC-AAGATTTATTTAATATACTAGGGTATCTAATCCTATTTTAAGTTTAAAGTTTTTATTAATTTTTTTTTTTA-TATTTATATAATAAATTTTACTTTGTGTTAATTAGTATATAAAGTTATTAATTTTAATGTTATTAAATATAATTAAATTATAAGTATAACCGCAATTGCTGGCACT-TAGATTTATTAATTATTTTATTAATTATTCTTT-TATATAATATAATTGAAGATGTTTTTAAAATAAAATTATTTTTATATTTTAATAT
		</sequence>
		<sequence>
			<taxon idref="Peucetia_latikae"/>
			GATACTTTTTCCAAAATATCAACTTTGTTACGACTTACCTTATTTTATGATAAGGGTGACGGGCGATATGTACACATTTTTTATCTAATTCAATGATAAGAATTATTTAAAATTTACTTTTAGATCCTTTTTTATATTAAGTTATTAATTAATAATCCTTAACTTAGATTAATGTAACTCATTTAATCTTTAATATTGATTACACCTTGACCTATTTTTTTAGTAAATATTTAGAATAATATTTTGAAATTAGTTCTTAAGATGGCGGTATATAAATTTTTAATTAAAGTGAAATTTATCGCGGGTTGTCGATTAATTAACAAGTTCCTTTAATTAGATTAAATGCCGCCGTTATTAATTAGTTTAGTAAAATTTACTACTACT-ATAATTACTTTAAAATACTAGGGTATCTAATCCTATTTTTAAGTGAAAGTTTTAGTTAAAATAAAAATTTA-TTTTTAAAAATTAAATTTTACTTAA-ATATTTTAAAATATAATGTTGTAGTTTAGAATAAAGTAAAATATAATTTAGTTTTAAGTATAACCGCAACTGCTGGCACT-ATAATTAGCTAATTGTTTTATTAATTTTTCTTTATATAGATAATAAGATAAGATGTTTTCAAGATTAAATTC-----------------
		</sequence>
		<sequence>
			<taxon idref="Phanuelus_gladstone"/>
			GATACTTTTTCCAAAATATCAACTATGTTACGACTTGCCTTAATTGAAATTAAGGGTGACGGGCGATATGTGCACTTTATGATTATATTTCATAATAAAATATTATTAAATTAATACTAATAAATCCTTTTTTGTTAAAAAGTTTGTTTTTTAAGTCCTTAAATTTGTTTAATGTAACTCATTTCATCTTTAATATAAACTACACCTTGACCTAACTTTTTATATATTATTAAGAATAAT-TGATTGAAATTATTCTTTAGATGGCGATATATAAATTTATAATTAAAGTGAAAGTTAACGTGGGTTGTCGATTATGTAACAAGTTCCTCTAATTGGATAAA--GCCGCCATTGTAATTAGGTTTTAATAGA---ATTACTACCTTAGAAA--TTTAGCATACTAGGGTATCTAATCCTATTTTGTTGTCTAGTATTTAATTGATTAATAAAATTTATATTTTTAAATAATATTTCACTATAATTTGGTT-TTTTATTATAAAAGATATATCAATTTGATAAAATAT-GATAAATATAAAGTATAGCCGCAACTGCTGGCACTATTGATTAATTTATTTTTAAATTAATTTTCTTAAATATAATTAATATTTATCAGTATTTTTAAGTTACATTTATTTTTAAATTTTAAAAG
		</sequence>
		<sequence>
			<taxon idref="Wadicosa_fidelis"/>
			GATACTTTTTCCAAAATATCAACTATGTTACGACTTACCTTAT-TTTTGATAAGGGTGACGGGCGATATGTGCACATTTATTATCTGAATCATATAAAAATATTATTAATATATTACTTTTAAATCCTTTTTTATAAAATATTATTATATAATAATCCTTAAATTGTTTTAAAGTAACCCATTATTACTTTAATATTGATTACACCTTGACCTAACTTTTTATTTTTTATTAAAAATATTATTATAAAATTAGTTTTTTAGATGGCGGTATATAAATTTTTAATTAAAGTTAAAATTAACGTGGATTGTCGATTAAAAAACAGGTTCCTCTAATAAGATGAAATGCCGCCATTATAATTGGGTTTTGATAAAATTTTTACTCCCTAAA--TTTTTTAATATACTAGGGTATCTAATCCTATTTTAAATTTAAAATTTTTTTTAATTTTTTTTTTTA-TATTTGTGTAATAAATTTTATCTTAAATTAATTGGTATATAAATTTATTAATTTTAATGTTATTTAATATAATTAGATTACAAGTATAACCGCGATTGCTGGCACT-TAAATTTATCAATTATTTTATTAATTATTCTTT-TATATTTTATAAGGAAAGATGATTTTAAAACAAAATTATTTTTATATTTTAATAT
		</sequence>
	</alignment>

	<!-- The sequence alignment (each sequence refers to a taxon above).         -->
	<!-- ntax=22 nchar=923                                                       -->
	<alignment id="alignment3" dataType="nucleotide">
		<sequence>
			<taxon idref="Alopecosa_cursor"/>
			TATGTTATTATTTTCTTAGGTCCTTTCGTACTAGAAGAAATTTAGAAGATAGAAACCGACCTGGTTTACACCGGTCTGAACTCAAATCATGTAATTTTTTAAAAGTCGAACAGACTTCCTTGGTTAACTATTGCAGGAAATTAAATCAACATCGAGGTCGCAATCTTTATTTTAAATGAGATCTTGAAAATTTTATTACGCTGTTATCCCTACGGTAACTTAATTATTTGATTAATTATATTAGGTCATTAAATATTTTGTTATTTTAAAATGATAATTAATTAACTGCCCCAGTTTAACTAAAGTGAAGTTCGATAGGGTCTTATCGTCTTTCTTTTTAATAATTGTCTTTTTACAATTAAGATAATTTAAATGTTTTTGATATTTAAATTAATTGAGATGTTAAGTCTTTTGTTCTAGTCTTTAATTAAAAGACAAATTATTATGCTACCTTAGCACAAGCGGCTATTTAATTTCATTGAGCAGACTTTATTATTAATTTTTACTAATAAAAATGTTTTTGTTAAACAGTCACTCAATTTGATTAGTTTAAGGAAAAAAAATTGCTGATTTACTTATTTTATCATTGTTATTTATGATGATATTTTTAAAAATAGTGTTATTTAGTTGTTAGACTTTTTAAATACTATAAGTTTTAATTTTTAAAAGAGAATTAAATTTAATTTGTAAATTGTTTTACAAAGTTTTGTACAAGTTGTTTTCTTCTTTTTAAACCAGATATAA-TATATACGGTAAATGTTTGATTTCTATTAATAATTTTAATAGTTTTTGTAATAAAAATTATTATGATTAATAGATCATATAATTTCGGGATTAATGTTTAAAGATTAAATAAATCCTGATACCAAAGGAACATAATTTTTCTTATGAAAAAGT-ATAACTCCTTTTCAGTTTTTATGT
		</sequence>
		<sequence>
			<taxon idref="Arctosa_tanakai"/>
			--TTATATTATTTTCTTAGGTCCTTTCGTACTAGAAGAAATTAAAAAGATAGAAACCGACCTGGTTTACACCGGTCTGAACTCAAATCATGTAATTTTTTAAAAGTCGAACAGACTTCCTTTATAAACTATTGCAGGTTATTAAATCAACATCGAGGTCGTAATCTTAATTTTTTATAAGATCTATAAAATTTTATTACGCTGTTATCCCTACGGTAACTTAATTATAATATTAATGTTATTAGGTCTTTTTTTATTAATTTAAATTAAAATAATAATTAATTAACTACCCCAGTTAAACTAAAGTTAAGTTCGATAGGGTCTTATCGTCTTTTTTTCAAATAAATGTCTTTTTACATTTAAGATAATTTATATAATTTAATTTATAATATAAATTAAGATGTTAAATCTTTTGTTCTAGTCTTTAATTAAAAGACAAATTATTATGCTACCTTAGCACTAGCGGCTATTGAAAATCATTGAGCAGATTTTATTATTGATTATTT-CAATAAAAATGTTTTTGTTAAACAGTCACTTAATTTAATGAATTTTAAAAATTAATTTAATTGATTTACTTATTTTTTCATTGTAAAATGTTTAAAAAGATTTAAGAATAATATAATTTAGTTATAAAACTTTTTTAATACTTTAAATACTTTTTTTTAAAAAAGTAATAAATGGATTTTGTAATTTATTTTACAAAATTTTTTTGAATTTATTTTTTTCTTCTTAAACCAGATATTACTATATACGAAAAATGTATAATTTCTATTAAAAATTTCTTTCTTTTTTGAAATAAAATTTATTAAAATTAATAGATCATATAGTTTCGGGAGGTTAGGTT--TTTTTTGAAAAATCCTGATACTAAAGGAACATTAATTTTCTTTAAAAAAATTTATTATTCCTTTTCTGTTATTATTA
		</sequence>
		<sequence>
			<taxon idref="Cheliceroides_longipalpis"/>
			TATTAAATTAAATTTGTAGGTCCTTTCGTACTGTATAAAAATTAGAAGATAGAAACCGACCTGGCTTATACCGGTCTGAACTCAAATCATGTAATTTTTTAAAGGTCGAACAGACCTCCTT--TTAGGTTTTGTAGGATATTAATTCAACATCGAGGTCATAATCTGTTTTTTAATAAATTTTTATATAAAATTATTATGCTGTTATCCCTATGGTAACTAGTTTAT----TTAATTTTATTAGATAATTGGATATTTAATTATTTTAAAATAATAATTAATATACTACCCCAGTATAACATTAGTTAAGTTCAATAGGGTCTTATCGTCTCTCTATAATATAAATGTATTTTAACATTTATTATAATTTAGATAAATATTTAAGTTATATTAATTAAAATGTAAAATCTTTTGTTCTAGTCTTCATTTAAAAGACAAATGATTATGCTACCTTAGCACTAGCGGCTATTTAATTTCATTGAGCAGATCATACTATTAATAAAATCTAATAGAAATGTTTTTGTTAAACAATCATCTAATTTGATGAATTTAAGTAAAAAAGTTAATTGATCTACTAATAATATCATTATT-AATATTTAATAAAATATTTCTATTATTTTTTATAGTTTTTGTACTATGTGAACACTATTATTTCTAAATTAAGAATTATGGAAATAATTATATTATATATTATTATATAATATATTAATAAATTTTTTTTCTTTATAGAAAACCAGATATAAATATATTCGGATAACGTTTAATAACTATTATTAATTTAATTATATTATGAAACATTAATTTTAAAAAATAATAGATCATATATTTTCGGGAAAATTTATAAAATATTTGAAATTTCCTGATACAAAAGGAAAGAATTATATTCTTTGTAAAAATAATATTAATTTTTCAATTTTTTGTA
		</sequence>
		<sequence>
			<taxon idref="Dolomedes_angustivirgatus"/>
			TATTAATTTATTTTCTTAGGTCCTTTCGTACTAGAAGAAATTTAGAAGATAGAAACCGACCTGGTTTACACCGGTCTGAACTCAAATCATGTAATTTTTTAAAAGTCGAACAGACTTCCTTGATTCACTATTGCAGGTTATTAAATCAACATCGAGGTCGCAATCTTTATTTTAAATAAGATCTTAAAAATTTTATTACGCTGTTATCCCTACGGTAACTTGATTATGAAATTAATTATATTAGGTCTTTTGTATTTTATTAAAATTAAAATAATAATTAATTAACTGCCCCAGTTTAACTGAAGTAAAGTTCGATAGGGTCTTATCGTCTTTCTAATATATAAATGTCTTTTTACATTTAAGATAATTTAAATAATTAAGTTTAAAAAATTAATTTAAAAGTTAAATCTTTTATTCTAGTCTTTAATTAAAAGACAAATGATTATGCTACCTTAGCACGTGCGGCTATTTAATTTCATTGAGCAGATTTTACTATTAATTATTTCTAATAGAAATGTTTTTGTTAAACAGTCATTAAATTTGACGAGTTATTAAAATTTATTTTTTTGGTTTATTTATTTTATCATTGTTTAAAGAGAAAAATAATATTAAAATATTGTAATTAAGTTTTTATACTTTATAGATACTGTAAATCTTTATTTTAAGTAAATGAATAAATATATAAAGTAAATTATATTACAAAATTTGTATGAAATTGTTTTCTTTTTTTAATACTAGATATTATTATATACGAAAAATGTATAGTTTCTATTATTAATTTTAATAGTTTTTGAAAAAAGAATAATAAGATTTAATAGATCATATAATTTCGAGATTTATATTTAATATTTAGATAAATCCTGATACTAAAGGAATTGTATAATTCTATTGAAAAGATATATTTTCCTTTTCAGTTTTTATTT
		</sequence>
		<sequence>
			<taxon idref="Ebrechtella_tricuspidata"/>
			AATAATATTATTATATTAGGTCCTTTCGTACTACAATAAAATAAAAAGATAGAAACCGACCTGGTTTACACCGGTCTGAACCCAATTCATGTAATTTTTTAAAAGTCGAACAGACTTCCTAAAATAACTATTGCAGGATATTAAGTCAACATCGAGGTTGCAATCATTATTTTAAATAAGATCTTGAAAATAATATTACACTGTTATCCCTACGGTAACTTGTTCATATAATTAATTATATTAGGTCATTAAATTTTAAATTAATTTAAAATAATAATTAATTAACTGCCCCAGTTTAACTAAAGTAAAGTTCGAAAGGGTCTTATCGTCTTTTTTACAAATTAATGTTTTTTTACATTAAAAATAATTTAAATTAATAAATCAAAGAAATTAATTTAAGTGTTAAATCTTTTATTCTAGTCTTTAATTAAAAGACAAATGATTATGCTACCTTAGCATAAGCGGCTATTTAA-AACATTGAGCAGATTTTATTATTAATAAATACTAATAAAAATGTTTTTGATAAACAGTCATTAAATATGACGAGTTTTTGAGATTTATTT-AATAGTTTACTAATTTTTTCATTATTTTTAAAGAATAGGAATA----TATATAATAAAATGGTATTTATACGTTATAGAAACTGTAAATCTTTTTTTTTTTTTTTT-TCTTTACGGTTATTATAAATTATACTATAATAATTTTTGTAAATTTCTTTTTTTTATTACTACCAGATATTATCATGTACGA-AAACGTTTAATTTCTAAATATTTTTTTATTAATTTTTTAAATAATTATTAGTAATATATTTAGATCACATGATTTCGGGAATTATTTTAAAGGATTGGAAAAATCCTGATACTAAAGGAAATTTGTAGTTCTTTTCTTTTATTAATACACCCTTTTCAGTTAGTATTT
		</sequence>
		<sequence>
			<taxon idref="Epeus_alboguttatus"/>
			TATTATATTAAATTTTTAGGCCCTTTCGTACTACAAAAATTTTAATAGATAGAAACCGACCTGGCTTATACCGGTCTGAACTCAAATCATGTAATTTTTTATAGGTCGAACAGACCTTCCTTATTAAGTCTTGCAGGTTATTAATTCAACATCGAGGTCGTAATCTTTATTATGAATAAGATCTTTATAATAATATTACGCTGTTATCCCTATGGTAACTGGTTAAT----TTAATAGTATTAGATTATTATATTAATAATAATATTAAAATAATAATTAATTAACTGCCCCAGTTTAACTTAAGTAAAGTTCAATAGGGTCTTATCGTCTTATTTTAGAATAAATGCCTTATTACATTTAAGGAAAATTAAATAATTAAAATAGAAAAATAAACTAAAATGTTAAATCTTTTATTCTAGTCCCTATTTAAGAAACAAATGATTATGCTACCTTAGCACAAGCGGCTATTGAATATCATTGAGCAGATTTTACTATTAATTATTACTAATAGAAATGTTTATGTTAAACAGTCATTTATTTAGACAAGTTTAGAAAATTTATTT-ATATATCTAATTATAAATTTATTATTAAATATTTATTAAAATGTTCTAATAATATAATATAGTTATTAAACTATATAAATACTATTAATATTTATTTAATAAAAAATGTAATATAAAATGTATATGTTATAATATATATTATATATTATATTA-TTTCTTTTTAGAAAACCAGATATTATTATATTCGA-TAACGTTTAATTACTATTAATAATTTTATTTAATATTGAAATATTTAATAGAATATAAAATAGATCATATAATTTCGGGAA--TTTAATATATAATTAAATTTTCCTGATACTAAAGGATAATAATA-TTCTATTAAATAATAATATATTACTTAACAGTATTTAATA
		</sequence>
		<sequence>
			<taxon idref="Halocosa_hatanensis"/>
			--TATAATTATTTTCTTAGGTCCTTTCGTACTAGAAGAAAAATAGAAGATAGAAGCCGACCTGGTTTACACCGGTCTGAACTCAAATCATGTAATTATTTAAAAGTCGAACAGACTTCCTTATATAACTATTGCAGGAAATTAAATCAACATCGAGGTCGCAATCTATTTTTTAAATAAGATCTTTAAAAAATTATTACGCTGTTATCCCTATGGTAACTTGATTATATAATGAATTATATTAGGTCATATTATTTATATAATAATTAAAATAATAATTAATTAACTGCCCCAGTTTAACTAAAGTTAAGTTCAATAGGGTCTTATCGTCTTTCTTTTTTATAAATATCTTTTTATATTTAAGAAAATTTATATAATTAAATATTAGAGATTGATTAAGATGTTAAATCTTTTGTTCTAGTCTTTAATTAAAAGACAAATGATTATGCTACCTTAGCACGAGCGGCTATTGAATTTCATTGAGCAGATTTTACTATTAATGATTTCTAATAGAAATGTTTTTGATAAACAGTCACTTAATATGATGAGTTCTTTATATTTATATAAATAGTATACTTATTTTATTATTATAATTTGTTTAAAGTTTTGTTAAAATATTAATATTTAGTTATTAAACTTTATAGATACTATAATTCTTGATTTAAATTTAACTATAAAATTTATTTAGAAAATTATTTTTCTAAAAATGTATAAATTTTATTTCTTTTTTTAAAACCAGATATAATTATATACGAATAATGTTTAATTTCTATTAATAGTTTTAATGTTTTTTGAAATAAAAATTAATAAGATTAATAGATCATATAATTTCGGGAAATTAAATATAATATTTAATAAATCCTGATACTAAAGGAAAGATGATTTTCTATGAAAAAATTTATTTTTCCTTTTCAGTTTTTATAA
		</sequence>
		<sequence>
			<taxon idref="Hamataliwa_aurita"/>
			TATAAAACTATTTTCTTAGGTCCTTTCGTACTAGAAGAAATTAAGAAGATAGAAACCGACCTGGTTTACACCGGTCTGAACTCAAATCATGTAATTTTTTAAAAGTCGAACAGACTTTCTTTATTAACTATTGCAGAATATTAAATCAACATCGAGGTCGCAATCTATATTTTTTATAAGATCTATAAAATTTTATTACGCTGTTATCCCTACGGTAATTTGTTCATTTAATTAATTATATTAGATCTTATTTTTAATAATATAATTAAAATTATAATTAATTTACTTCCCCAGTTAAACTAAAGTGAAATTCAATAGGGTCTTATCGTCTTTCTTTTTTATAAAAATCTTTTTATTTTTAAGATAATTTTAATAATTAAATTAAAGAAGT-AATTTAAATGTAAAATCTTTTGTTCTAGTCTTTAATTAAAAGACAAATTATTATGCTACCTTAGCACAAGCGGCTATTAAAATTCATTGAGCAGATTTTACTATTAATAAATTCTAATAGAAATGTTTTTGTTAAACAGTCATTAAATTT-AAAAGTTATTATAAATTATTTATATAATTTACTTATTTTATTATTATTATATTTTAAGGGAGATATTTTATTAATAAAATTTAGTTATTAAACTGTTTGGATATTTTAACTTCTTAATTATTTTTTAAAAATAAATTTTTATTATAATTTATATTATAATATATAAATAAGTATA-TTTATTATTAAAATACCAGATATATTTTTAAACGAATAACGTTTAATTTCAATTAATATTTTAAATAATTTTTGTAATAAA-ATTATAAAAATTAATAGATCTTAAAAATTCGGGATGAATATTTTATAAATTAATAAATCTTGATACAAAAGGAACAAAATATTTCTTTTTAAAAATTAATTATTCCTTTTCAGTAAATATTT
		</sequence>
		<sequence>
			<taxon idref="Heriaeus_mellotteei"/>
			--TTAAATTAAATTTTTAGGTCCTTTCGTACTGTAAAAAAATAAAAAGATGGAAACCGACCTGGTTTACACCGGTCTGAACTCAATTCATGTAATTGTTTAAAAGTCGAACAGACTTTCTTTAATAACTATTGCAGAATATTAAGTCAACATCGAGGTTGCAATCATTATTTTAAATAAGGTCTTTAAAATAATATTACACTGTTATCCCTACGGTAACTTGGTCATGTAATTAATTATATTAGGTCATAAATATTTAATATAATTTAAAATAATAATTAATTAACTGCCCCAGTTAAACTTAAGTAAAGTTCGATAGGGTCTTATCGTCTATTTAATTAATTAATGTTTTTTTACATTAAAAATAACTTAAATAAATAAATTAAAGAAATTTGTTTAAATGTGAAGTCTTTTGTTCTAGTCTTTAATTAAAAGACAAATGATTATGCTACCTTAGCACGAGCGGCTATTTAATTTCATTGAGCAGACTTTATTATTAATGAAATCTAATAAAAATGTTTTTGTTAAACAGTCATTAAACATGGCGAGTTATTTTAATTTAATTTAGTGATTTACTAATTTTATTATTTTTAATAATAAAGGA------AATAATATAGTTTTATAGTTTCAACACAATATGAAAACTTTTATTTCTTTTTTTTTTTTTTTAAGGAAATTATTATTATAAATTATATTATAATAAATTGTTTAAATTCTTTTTTTTTATTATAACCAGATATTATTATGTACGA-AAACGTTTAATTTCTACTAGTTTTTATTTTAATTTATGAAATAATTAATAGTAAATTTAGTAGATCACATAATTTCGGGAATTATTTTATAGGGTTTGATAAATCCTGATACTAAAGGAACATTATATTTCTTTTGTAAAGTTTTATTATCCTTTTCAGTTTTTGTTA
		</sequence>
		<sequence>
			<taxon idref="Lycosa_grahami"/>
			TATGTTATTATTTTCTTAGGTCCTTTCGTACTAGAAGAAATTTAGAAGATAGAAACCGACCTGGTTTACACCGGTCTGAACTCAAATCATGTAATTTTTTAAAAGTCGAACAGACTTCCTTGATTCACTATTGCAGGATATTAAATCAACATCGAGGTCGCAATCTTAATTTTAAATAAGATCTTAAAAATTATATTACGCTGTTATCCCTACGGTAACTTGATTATTTTATTAATTGTATTAGGTCATTCAGTGTTTAATGTTATTAAAGTAATAATTAATTAACTGCCCCAGTTAAACTAAAGTTAAGTTCGATAGGGTCTTATCGTCTTTCTTTGTAATAATTGTTTTTTTACAATTAAAATAATTTTAATAGTTTATTTTTAAATATAAATTAAGATGTTAAGTCTTTTGTTCTAGTCTTTAATTAAAAGACAAATTATTATGCTACCTTAGCACAAGCGGCTATTTAATTTCATTGAGCAGACCTTATTATTAATTATTTCTAATAAAAATGTTTTTGTTAAACAGTCACTTAATTTGATGAGTTATTATAAAAAATATTATTGGTTTACTTATTTTATCATTATAGTTTTATATAAATTTTTAAAAAGTATTATAATTTAGTTGTTAAACTTTTAGGATACTATAAGTCTTTATTTTTGAAAGTATGATAAATTTATTTTGTAACTTGTTTTACGAAACTTTATTTAAGTTGTTTCTTTCTTTTT-AACCAGATATAA-TATATACGT-AAATGTTTAATTTCTATTAATAATTTTAATAATTTTTGAAATAAATATTATTAAAATTAATAGATCATATATTTTCGGGAAATATTTCTCTTGATTAGATAAATCCTGATACTAAAGGAACATAGTTTTTCTATATAAAAATT-TGTTTTCCTTTTCAGTTTGCATAA
		</sequence>
		<sequence>
			<taxon idref="Oxyopes_bianatinus"/>
			TATTTAATCATTTTCTTAGGTCCTTTCGTACTAGAAGAAATCAAGAAGATAGAAACCGACCTGGTTTACACCGGTCTGAACTCAAATCATGTAATTTTTTAAGAGTCGAACAGACTTTCTTTATCCACTATTACAGAATATTAAATCAACATCGAGGTCGCAATCATTATTTTTAATAAGATCTTTAAAATTTTATTACGCTGTTATCCCTACGGTAATTTAGTTATTTAATTAATTTTATTAGATCATTTTATAAATATTTATATTAAAATATTAATTAATTAACTGCCCCAGTTAAACTGAAGTAAAATTCAATAGGGTCTTATCGTCTTTCTATTAAATAAAAATCTTTTTATTTTTAAGATAATTTTAATATTTAAATTAAAGAAATAATTTTAAATGTTAAATCTTTTGTTCTAGTCTTTAATTAGAAGACAAATGATTATGCTACCTTAGCACAAGCGGCTATTTAATTTCATTGAGCAGATTTTACTATTAATAATAA-TAATAGAAATGTTTTTGTTAAACAGTCATTAAATAT-ATGAGTTGTTTAAATTTATTTTAAAAATTTACTTATTTTATTATTTTTGTGAAATTGAAATAATATTTTATTATTATAGTTTAGTTATTAAACTATTTGAATATTATAATTTCTTTATTTGTAAAAATTTTTAAATTTTATTTGTATTTTATTATACAAAAATTATTATAATATA-ATTATTTATAAAATACCAGATATCATTTTAATCGAATAACGTTTAATTTCCATTAAATTTTAAGTTTATTTATGTAATAAA-TAAGTTAGATTTAATAGATTTTAAAATTTCGGGAGTAGTTTTTTATTAATAAATAAATCCTGATACTAAAGGAACAATATAATTCTACAATAAAGTTTATATCTCCTTTTCAGTTTTAATTT
		</sequence>
		<sequence>
			<taxon idref="Oxyopes_javanus"/>
			TATTGAATCATTTTCTTAGGTCCTTTCGTACTAGAAGAAATTAAGAAGATAGAAACCGACCTGGTTTACACCGGTCTGAACTCAAATCATGTAATTTTTTAAGAGTCGAACAGACTTTCTTTATCCACTATTGCAGAATATTAAATCAACATCGAGGTCGCAATCATTTTTTTAAATAAGATCTTTTAAATTTTATTACGCTGTTATCCCTACGGTAATTTGGTCATTTAATTAATTTTATTAGATCATTTTATAAGTATTTTTATTAAAATATTAATTAATTAACTGCCCCAGTTAAACTAAAGTAAAATTCAATAGGGTCTTATCGTCTTTCTTCTATATAAAAGGCTTTTTACTTTTAAGATAATTTAAATATTTAAATTAAAGAAATAATTTTAAGTGTTAAATCTTTTGTTCTAGTCTTTAATTAAAAGACAAATGATTATGCTACCTTAGCACAAGCGGCTATTCAATTTCATTGAGCAGATTTTACTATTAATTATAAATAATAGAAATGTTTTTGTTAAACAGTCATTAAATAT-ATGAGTTATTTAAATTTATTTAAATAATTTACTTATTTTATTATTTTTATATTATAAAAATGATATTTTAATAGTATAGTTTAGTTATTAAACTATTTGAATATTATAATTTCTATATTTGTAAGTATTTTTAAATTTTATTTGTAATTTGTTTTACAATAATTATTTTAATATG-TTTTTTTATAAAATACCAGATATTATTTTAATCGGATAACGTTTAATTTCAATTTAATATTGTATTTATTCGTATAATGAG-TTTGTAATATTAAATAGATCTTAAAATTTCGGGAATTATTTTTTTTGAATTAATAAATCCTGATACTAAAGGAATATAATAATTCTTTGAAAAAGTTTATTGTTCCTTTTCAGTTTTAGTTT
		</sequence>
		<sequence>
			<taxon idref="Oxyopes_licenti"/>
			GATTTAATTATTTTCTTAGGTCCTCTCGTACTAGAAGAAATTAAGAAGATAGAAACCGACCTGGTTTGCACCGGTCTGAACTCAAATCATGTAATTTTTTAAAAGTCGAACAGACTTTCTATATCTACTATTGCAGAATATTAAATCAACATCGAGGTCGCAATTATTATTTTTAATAAGATCTTTAAAATTTTATTACGCTGTTATCCCTACGGTAATTTAATCATTTAATTAATTTTATTAGATCATTTAATAAATATTATTATTAAAATATTTATTAATTAACTGCCCCAGTTAAACTAAAGTAAAATTCAATAGGGTCTTATCGTCTTTCTATTTTATAAAAGTCTTTTTACTTTTAAGATAATTTTAATATTTAGATTAAAGAAATAATTTTAAATGTTAAATCTTTTGTTCTAGTCTTTAATTAAAAGACAAATGATTATGCTACCTTAGCACAAGCGGCTATTAAATTTCATTGAGCAGATCTTACTATTAATTATTTCTAATAGAGATGTTTTTGTTAAACAGTCATTAAATAT-ATGAGTTATTTAAATTTATTTAAAATATTTACTTATTTTATCATTTTTATATAATAAAGATGATATTTTATTAGTAGAGTTTAGTTATTAAACTGTTTGAATATTATAATTTCTATATTTAGTTTTATAAATAAACTTTTAATGTAATTTATCTTACAAAAATTATATTAATATA-ATTTTTTATAAAATACCAGATATTAATTTAATCGAATAACGTTTAATTTCAATTTAACTTTTAA-AAGTTCATATAATGAG-TTTATAAAATTAAATAGATCTTAAAATTTCGGGAATAATTATTTTTGAATAAATAAATCCTGATACTAAAGGAATAATATATTTCTTTGAAAAATTTTTATTTTCCTTTTCAGTTTTTATTT
		</sequence>
		<sequence>
			<taxon idref="Oxyopes_sertatoides"/>
			TATTTAATCATTTTCTTAGGTCCTTTCGTACTAGAAGAAATTAAGAAGATAGAAACCGACCTGGTTCACACCGGTCTGAACTCAAATCATGTAATTTTTTAAGAGTCGAACAGACTTTCTTTATCCACTATTGCAGAATATTAAATCAACATCGAGGTCGCAATCATTTTTTTAAATAAGATCTTTTAAATTTTATTACGCTGTTATCCCTACGGTAATTTGGTCATTTAATTAATTTTATTAGATCATTTTATAAGTATTTTTATTAAAATATTAATTAATTAACTGCCCCAGTTAAACTAAAGTAAAATTCAATAGGGTCTTATCGTCTTTCTGTTATATAAAAGGCTTTTTACTTTTAAGATAATTTTAATATTTAAATTAAAGAAATAATTTTAAGTGTTAAATCTTTTGTTCTAGTCTTTAATTAAAAGACAAATGATTATGCTACCTTAGCACAAGCGGCTATTCAATTTCATTGAGCAGATTTTACTATTAATTATGATTAATAGAAATGTTTTTGTTAAACAGTCATTAAATAT-ATGAGTTATTGTAATTTATTTAAATAATTTACTTATTTTATTATTTTTATATTATTAAAATGATATTTTAATAGTATAGTTTAGTTATTAAACTATTTGAATATTATAATTTCTATATTTGTAAGTATTTTTAAATTTTATTTGTAATTTGTTTTACAAAAATTATTTTAATATA-TTTTTTTATAAAATACCAGATATTATTTTAATCGAATAACGTCTAATTTCGATTGAATATTATAATTATTCATATAATGAA-TTTATAATATTAAATAGATCTTAAAATTTCGGGAATTATTTTTTTTGAATTAATAGATCCTGATACTAAAGGAATATTATAATTCTTTGAAAAAGTTTATTTTTCCTTTTCAGTTTAAATTT
		</sequence>
		<sequence>
			<taxon idref="Oxyopes_sertatus"/>
			TATTAAATCATTTTCTTAGGTCCTTTCGTACTAGAAGAAATTAAGAAGATAGAAACCGACCTGGTTTACACCGGTCTGAACTCAAATCATGTAATTTTTTAAGAGTCGAACAGACTTTCTTTATCCACTATTGCAGAATATTAAATCAACATCGAGGTCGCAATCATTTTTTTAAATAAGATCTTTTAAATTTTATTACGCTGTTATCCCTACGGTAATTTGGTCATTTAATTAATTTTATTAGATCATTTTATAAGTATTTTTATTAAAATATTAATTAATTAACTGCCCCAGTTAAACTAAAGTAAAATTCAATAGGGTCTTATCGTCTTTCTGTTATATAAAAGGCTTTTTACTTTTAAGATAATTTTAATATTTAAATTAAAGAAATAATTTTAAGTGTTAAATCTTTTGTTCTAGTCTTTAATTAAAAGACAAATGATTATGCTACCTTAGCACAAGCGGCTATTCAATTTCATTGAGCAGATTTTACTATTAATTATGATTAATAGAAATGTTTTTGTTAAACAGTCATTAAATAT-ATGAGTTATTGTAATTTATTTAAATAATTTACTTATTTTATTATTTTTATATTATTAAAATGATATTTTAATAGTATAGTTTAGTTATTAAACTATTTGAATATTATAATTTCTATATTTGTAAGTATTTTTAAATTTTATTTGTAATTTGTTTTACAAAAATTATTTTAATATA-TTTTTTTATAAAATACCAGATATTATTTTAATCGAATAACGTCTAATTTCGATTGAATATTATAATTATTCATATAATGAA-TTTATAATATTAAATAGATCTTAAAATTTCGGGAATTATTTTTTTTGAATTAATAGATCCTGATACTAAAGGAATATTATAATTCTTTGAAAAAGTTTATTTTTCCTTTTCAGTTTAAATTT
		</sequence>
		<sequence>
			<taxon idref="Oxyopes_striagatus"/>
			TATTTAATCATTTTCTTAGGTCCTTTCGTACTAGAAGAAATTAAGAAGATAGAAACCGACCTGGTTTACACCGGTCTGAACTCAAATCATGTAATTGTTTAAAAGTCGAACAGACTTTCTTTATCCACTATTGCAGAATATTAAATCAACATCGAGGTCGCAATCATTATTTTTAATAAGATCTTTAAAATTTTATTACGCTGTTATCCCTACGGTAATTTGGTTATTTAATTAATTTTATTAGATCATTTTATAAAGATTTATATTAAAATATTAATTAACTAACTGCCCCAGTTAAACTAAAGTAAAATTCAATAGGGTCTTATCGTCTTTCTACTTAATAAAAGTCTTTTTACTTTTAAGATAATTTTAATATTTAAGTTGAAGAAATAATTTTAAATGTAAAATCTTTTGTTCTAGTCTTTAATTAAAAGACAAATGATTATGCTACCTTAGCACAAGCGGCTATTTAATTTCATTGAGCAGATATTACTATTAATAATAA-TAATAGAAATGTTTTTGTTAAACAGTCATTAAATAT-ATAAGTTCTTTTAATTTATTTAAAAAATTTACTTATTTTATTATTTTTATATTATATAAATGGTATTTTATTAATATAGTTTAGTTATTAAACTATTTGAATATTATAATTTCTTTATTTTAATAATTTTTTAAATTTAATTAGTAATTTATTTTACGAAAATTATTTTAATATT-ATTTTTAATAAAATACCAGATATTAATTTAATCGAATAACGTTTAATTTCAATTAAACTTTAAATTTATTCATGTAATGAA-TTTATTAAGTTTAATAGATCTTAAAATTTCGGGAATTATTTTTTTTGAATTAATAAATCCTGATACTAAAGGAATATAATAATTCTATGAAAAAGTTTAAATTTCCTTTTCAGTTATAATTT
		</sequence>
		<sequence>
			<taxon idref="Oxyopes_sushilae"/>
			TATTTAATCATTTTCTTAGGTCCTTTCGTACTAGAAGAAATTAAGAAGATAGAAACCGACCTGGTTTACACCGGTCTGAACTCAAATCATGTAATTTTTTAAAAGTCGAACAGACTTTCTTTATCCGTTATTGCAGAAAATTAAATCAACATCGAGGTCGCAATCATTATTTTTAATAAGATCTTTAAAATTTTATTACGCTGTTATCCCTATGGTAATTTGATCATTTAATTAATTTTATTAGATCTTTTTATAAAAATTTATACTAAAATATTAATTAATTAACTACCCCAGTTAAACTAAAGTAAAATTCAATAGGGTCTTATCGTCTTTCTATTTAATAAAAGTCTTTTTACTTTTAAGATAATTTTAATATTTAAATTAAAGAAATAATTTTAAATGTAAAATCTTTTATTCTAGTCTTTAATTAAAAGACAAATGATTATGCTACCTTAGCACAAGCGGCTATTTAATTTCATTGAGCAGATTTTACTATTAATTATAA-TAATAGAAATGTTTTTGTTAAACAGTCATTAAATAT-ATGAGTTCTTTAAATTTATTTAAATAATTTACTTATTATATTATTTTTATATTATATAAATGATATTTTATTAGTATAGTTTAGTTATTAAACTATTTGAATATTATAATTTCTTTATTTAAAAAAATTTTTAAATTTAATTTGTAATTTATTTTACAAAGATTATTATAATATT-ATTTTTTATAAAATACCAGATATTAATTTAATCGAATAACGTTTAATTTCAATTAAATTTTAATTTTATTCATATAATGAA-TTTATTAAATTTAATAGATCTTAAAATTTCGGGAATTATTTTTTTTAATTTAATAAATCCTGATACTAAAGGAATATAATAATTCTATATAAAAGTTTAATATTCCTTTTCAGTTTTAAATT
		</sequence>
		<sequence>
			<taxon idref="Oxytate_striatipes"/>
			TATTAATTAATTTTTTTAGGTCCTTTCGTACTATAATAAAAAAAAAAAAAAAAAACCGACCGGGTTTACCCCGGTCTGAACTCAAATCATGTAATTTTTAAAAAGTCGAACAGACTTCCTAATTTTACTATTGCAGGATATTAAGTCAACATCGAGGTTGCAATCTTTATTTTAAATAAGATCTTTAAAATAATATTACACTGTTATCCCTACGGTAACTTGATCATTAATTTAATTAAATTAGGTCATTAAAATATAGTTTTATTTAAAATAATAATTAATTAACTACCCCAGTTAAACTAAAGTAAAGTTCGATAGGGTCTTATCGTCTATTTTATTAATTAATGTTTTTTTACATTAAAAATAATTTTAATTAATAATTTTAAGAAATTTATTTAAATGTAAATTCTTTTGTTCTAGTCTTAAATTAAAAGACAAATGATTATGCTACCTTAGCACTAGCGGCTATTTAATTTCATTGAGCAGA-TGTATTATTAATAATTTCTAATAACAATGTTTTTGATATACAGTCATTAAATATGACGAGTTTTTAAAAATTAATTGGAATTTTTACTTATTTTATTATTATT-------AAAATAAATAGAATAATATATTAATATGGTTTTAATACTTTTTAGATACTGTAATTCTTTTTTTTTTTTTTTTTTTTGAATAAATATTATAAATTATATTATAATATTTTATTTAAATTCTTTTTTTTTATTATAACCAGATATAATTATGTACGA-AAGCGTTTAATTTCTATATAAATTTTTATTAATTATTGAAATAATTAATATTATTTTATATAGATCACATAATTTCGGGATTTTATTTATTATATTAAATAAATCCTGATACTAAAGGAACATTATTTTTCTTTTAAAAAATTTTTATATCCTTTTCAGTTTTTAAAT
		</sequence>
		<sequence>
			<taxon idref="Pardosa_pusiola"/>
			TATATTATTATTTTCTTAGGTCCTTTCGTACTAGAAGAATTTTAGAAGATAGAAACCGACCTGGTTTACACCGGTCTGAACTCAAATCATGTAATTTTTTAAAAGTCGAACAGACTTCCTTAATTAACTATTGCAGGATATTAAATCAACATCGAGGTCGCAATCTTTATTTTAAATAAGATCTTAAAAATTTTATTACGCTGTTATCCCTACGGTAACTTAATTATGAT-TTAATTCTATTAGGTCATTTTATTTGTAATTATATTAAAATATTAATTAATTAACTACCCCAGTTAAACTAAAGTGAAGTTCGATAGGGTCTTATCGTCTTTCTTTTTTAAAGTTGTTTTTTTACAACTAAAATAATTTAAATAATTTTTTATAAAAAATTAATTGAGATGTAAAGTCTTTTGTTCTAGTCTTTAATTAAAAGACAAATTATTATGCTACCTTAGCACAAGCGGCTATTTAATTTCATTGAGCAGACTTTATTATTAATTATCTCTAATAAAAATGTTTTTGTTAAACAGTCACTCAATACGATGAGTTTTTAATAAAAATATAATTAGTTTACTTATTTTATCATTATATTTTTATATAAGGGTTTTAAGAATATGAAAATTTAGTTACTATACTTTTTAAATACTATAAGTTTTTATTTTATTTTAAGTTTTAAATTTATTTAATAAGTTGTTTTATTAAATTTTATTTAAGTTGTTTTCTTTTTCTTAAACCAGATATAA-TATATACGA-AGATGTTTAATTTCTATTAATAGTTTTAATAATTATTGAAATAAATATTATAAAGATTAATAGATCATATAATTTCGGGATGGATTTTTAGATAATTGATAAATCCTGATACTAAAGGAACATTACTTTTCTTTTAAAAAATTATTAATTCCTTTTCAGTTTTTATAA
		</sequence>
		<sequence>
			<taxon idref="Peucetia_latikae"/>
			--GTAATCTATTTTCTTAGGTCCTTTCGTACTAGAAGAATTAAAGAAGATAGAAACCGACCTGGCTTACACCGGTCTGAACTCAAATCATGTAATTTTTAAAAAGTCGAACAGACTTCCATTATTTTTTATTGCGGAAAATTAAATCAACATCGAGGTCACAATCATTTTTTTAAATAAGAGCTTTGGAAAAAAATTATGCTGTTATCCCTACGGTAACTTGGTCAATTAATTAATTTTATTAGGTCATTTTATAAGTATTATAAATAAAATATTAATTAATTTACTGCCCCAGTTTAACTATAGTAAAGTTCGATAGGGTCTTATCGTCTTTCTTTTGTATAAACGTCTTTTTACGTTTAAGAGAGTTTAAAAGATTTATTAAAATAAATAAACTAAAAAGTTAGGTCTTTTGTTCTAGTCTTTAATTAAAAGACAAATTATTATGCTACCTTAGCACTAGCGGCTATTTAAATTCATTGAGCAGACTTTACTATTAATAATTTCTAATAAAAATGTTTTTGTTAAACAGTCATTTAGTTTGTTGAGTTCATATTAATAATTTAAATAGTTTACTTGTTTTATTATTAATTAATTTGTAAGGTTTTATTTCAATAATAATATTTAGTTTWTATACTATTAAGAAACTATTATTCTTGAGTTTAAATAAAGGGTGAAATTTTATATATAATTTGTTTTATATATATTTATTAAAAATT-TGTGTTTTTGAAAAACCAGATATCATTAAAAACGTATAATGTTTAATTTCTATAAAAAATTGTAATAATTTATGTAATAAATATTATTATAATTTATAGATCTTTTAATTTCGGGAATGATTTAAAAAAATTAAATAAATCCTGATACTAAAGGAATATTTAAGTTTCTATAAAATTTTTATATATCCTTTTCAGTTTATGTAA
		</sequence>
		<sequence>
			<taxon idref="Phanuelus_gladstone"/>
			TATTATATTAATTCTTATGGTCCTTTCGTACTATTAAGAATTTAGAAGATAGAAACCGACCTGGCTTACACCGGTCTGAACTCAAATCATGTAATTTTTTAAAAGTCGAACAGACTTCCTGTATTAAATCTTGCAGGTTATTAATTCAACATCGAGGTCATAATCTATTTTTGGAATGGGAACTTTAGAATATAATTATGCTGTTATCCCTATGGTAACTTGATTAT----TCAATTTTAATGGATAGGTAGATATACATTTTTATTAAAATAATAATTAATTAACTGCCCCAGTTTAACTAAAGTAAAGTTCAATAGGGTCTTGTCGTCTTTCTTTTATATAAATGTCTTTTTACATTTAAGAGAAGTTTAAG-TTTAAATTATTAAGATAAATTTAAATGTTAAATCTTTTGTTCTAGTCTTCAATTAAAAGACGAATGATTATGCTACCTTAGCACGAGCGGCTCTTTAAAATCAGTGAGCAGATCTTACTATAAATGACAGCTTATAGAGATGTTTTTGATAAACATTCATTAAATTAGTTGAATTATATTAATTTATATAATAAATCTAATAATAATAATATTATTTAATAATTATAGTATTATTTTAATAGAAGAATAAAGTTTTTAAACTATATAGATACTGTTATTCTTTTATTAAGTTTGATTACTTTATTATTTTTATATATTATAATATAAAATATTATTGATTTTA-TTTCTTTTTAAAAAACTAGATATCATCATATTCGTATAATGTTTAATTACTATTATTTATTATAATAAATATTATTACATATATTGTTATGAATAATAGATCATATGATTTCGAGATTTTTAAATATATTTTAATTATTTCCTGATACTAAAGGAATTTGATAATTCTTATATAAAATAGTTGTAGTCTTTTCAGATTTTAATG
		</sequence>
		<sequence>
			<taxon idref="Wadicosa_fidelis"/>
			TATACTATTATTTTCTTAGGTCCTTTCGTACTAGAAGAATTTTAGAAGATAGAAACCGACCTGGTTTACACCGGTCTGAACTCAAATCATGTAATTTTTTAAAAGTCGAACAGACTTTCTTAATTAACTATTGCAGAATATTAAATCAACATCGAGGTTGCAATCTTTATTTTAAATAAGATCTTAAAAATTTTATTACACTGTTATCCCTACGGTAACTTAATTATATTGTTAATTATATTAGGTCATTAAATATTTAATATTATTAAGGTAATAATTAATTAACTGCCCCAGTTAAACTGAAGTGAAGTTCGATAGGGTCTTATCGTCTTTCTTTTTAAAAATTGTTTTTTTACAATTAAAATAATTTAAATAATTTTTTAAAAAAAATCTATTGAGATGTTAAGTCTTTTGTTCTAGTCTTTAATTAAAAGACAAATGATTATGCTACCTTAGCACAAGCGGCTATTTAATTTCATTGAGCAGACTTTATTATTAATTAATTCTAATAAAAATGTTTTTGTTAAACAGTCACTCAATTTGATGAGTTTTTATTAAAAATATTATTAGTTTACTTATATTATCATTATATTTTTATATAATATTTTTAAAAATATTATAATTTAGTTATTATACTTTTTAAATACCATAAGTTTTTAATTTAGTTTAAATTTTAAATTAATTTAATAAATTATTTTATTAAATTTTAATAAAATTGTTTTTTTCTTTTTAAACCAGATATAA-TATATACGA-AAATGTTTAATTTCTATTAATAATTTTAATAATTTTTGAAATAAATATTATAAATATTAATAGATCATATAATTTCGGGATGATTTTTTTTAAAATTGATAAATCCTGATACCAAAGGAACATGATTTTTCTTTTTAATAATTATATATACCTTTTCAGTTTTAATAT
		</sequence>
	</alignment>

	<!-- The sequence alignment (each sequence refers to a taxon above).         -->
	<!-- ntax=22 nchar=662                                                       -->
	<alignment id="alignment4" dataType="nucleotide">
		<sequence>
			<taxon idref="Alopecosa_cursor"/>
			AAATTGAATTTGTTTTCTGTTTTTGATCCTACTTCATATTTAGGGTTGAATTTAAATTGGTTGATTATATTAATTATTTTTATATATTTTCCTGTGAAGTATTATGTTTTGGAGAGAGGTATATTGAAAATATATAAATTATTATTTTTTTCTGTTAGAAAGGTTTTTAAGGAAGTTTCTTTTCCTAATTATTTAGCTTTAAATTTTTTATGTGTAATGACTTTTATGTATTTAGTTTTTAGAAATATATTAGGTTTATTTCCTTTTATTTTTACTAGAACAGCTCATCCTGTAATTACATTAGGTTTAGGTTTGGTATTGTGAATATCTTTTTTTTTAATAGGATTTTCTTGTAAGTTTAAGGAAAGATGTGCTCATTTAGTTCCAGAGGGAAGTCCTTTTATATTATCGCCGTTAATAGTAATAATTGAAAGAGTAAGACATTTGATTCGTCCTTTTACTTTATCTATTCGGTTAGCTGCTAATATAATGGCGGGACATTTAATTATTGGATTATTATCTAGAGTAAGAATAATTAGATTATTTGGATTTTTTGGATCTTTAATATTACAAAATATATTGTTTATTTTAGAGTTTGGTGTGACGGTAATTCAAGGATTTGTATTTAGAATTTTATTATTATTATATGCTTTAGAATATTA
		</sequence>
		<sequence>
			<taxon idref="Arctosa_tanakai"/>
			AAATTGAATTTGTTTTCTGTTTTTGATCCTACTTCTTACTTTAATATAAATTTAAATTGAATTATTATAATGGTTATTTTTATGTATTTTCCATTAAAATATTATTTAATAGAGAGCGGAGTTATAATTGTTTGTAAAATGATTTTTTTTTCTGTAAGAAAAGTATTTAAGGAAGTATCATTTCCTAACCATCTAGCTTTAAATTTTTTATGTGTAATAACTTTTATTTATTTAATATTGAGAAATTTATTAGGATTATTTCCTTTTATTTTTACTTCTACAGCTCATCCTATAATTACATTAGGATTAGGTGTTGTAATATGACTATCTTTTTTTTCAATAGGATTTTTATATAAATTTAAAGAAAGTTGTGCTCATTTAGTACCGGAAGGAAGACCTTTTATTTTATCTCCTTTAATAGTATTAATTGAAAGAGTAAGCCACTTAATTCGTCCTTTTACTTTATCTATTCGATTAGCAGCCAATATAATAGCTGGACATTTAATTGTTGGCCTGTTATCTAGAGTTAGAATAATTAGAGTTTTTGGATTTTTAGGATCTTTAATTTTACAAAATATTTTATTTGTTTTAGAAATTGGTGTGGCTATTATTCAAGGATTTGTATTTAGAATTTTATTATTGCTTTATGCTTTGGAATATTA
		</sequence>
		<sequence>
			<taxon idref="Cheliceroides_longipalpis"/>
			AAATTAAGATTATTTTCAGTGTTTGATCCTACTTCTTTTTTTGGAATTTCTTTTAATTGAATTATTATTTTAATATTAATAATAATTATTCCTACTAAATATTATATTATTAATAGAGGAATGTTTATATTATTTAAAATTATTTATATAAGAGTTAGAAAAATATTTTATGAAGTTTCTTTTCCTAATTATATTGCTTTAAATTTTGTTTGTGTTATTTTTTTTGTATATGTAATATTGAGAAATTTAATTGGATTATTTCCTTTTGTTTTTACTATAACAGCTCATCCATGTATTACATTAGGTATAGGATTAGTAATATGAATATCTTTTTTTTTAATAGGATGATCTAAAAATTTTTTATTTAGAGCAGCTCATTTAGTTCCTATTGGAAGTCCTATAGGATTAGCTCCTTTAATAGTATTAATTGAAAGAGTTAGACATTTAATTCGTCCTTTTACTTTATCTATTCGTTTAGCTGCTAATATAATAGCAGGTCATTTAATTATTGGATTATTATCTAGAATTAGAATAATTAGTATATTAGGATTTTATACTTCTTTATTATTTCAAAGATTATTATTAATATTAGAATTTGGAGTAGCAATTATTCAAGGATTTGTATTTAGAATTTTATTATTATTATATGCATTAGATTATTA
		</sequence>
		<sequence>
			<taxon idref="Dolomedes_angustivirgatus"/>
			TAATTAAATCTTTTTTCTGTATTTGATCCTACTTCTTATTTTGGTTTGTCTTTAAATTGATTAATTCTTGTTATTATTTTTTTGTTTTTTCCAGTGAAATATTACTTAATAGAGAGAGGGTTAATTAAGGTTTTTAAAATTTTATTTATTCAAGTAAGAAAAGTATTTAAAGAGGTTTCTTTTCCTAATCATTTAGCTTTGAATTTTATTTGTGTAATAACTTTTATATATCTAGTGGTGAGAAATTTATTAGGATTATTTCCTTTTATTTTTACTAGAACAGCTCATCCTTTTATTACTTTAGGATTTGGAGTTGTATTTTGGTTATCGTTTTTTTTAATAGGTTTTTCTTGTAATTTTAAAAATAGTTGTGCTCATTTAGTACCTGAAGGTAGACCTTTTTTTCTTTCCCCTTTAATAGTATTAATTGAAAGAGTGAGTCATTTAATTCGACCATTTACTTTATCTATTCGATTAGCAGCTAATATAATAGCTGGTCATTTAATTATTGGTTTATTATCTAGAATTAGATTAATTAGTGTTATAGGGTTTTTTAGTTCTTTATTATTACAAAATGTTTTATTTGTATTAGAATTTGGTGTAACAGTTATTCAAGGTTTTGTATTTAGAATTTTATTATTGTTATATGCTTTAGAATATTA
		</sequence>
		<sequence>
			<taxon idref="Ebrechtella_tricuspidata"/>
			TTATTAAGTTTATTTTCGGTTTTTGATCCTTCTTCTTATTTTTCTTTTAAGTTAAATTGAATTATTTTGTTTTTGGTTATAATGTTTTTCCCTTTTAAGTATTTTTTGGTAGAGAGAGGCACGTTTAAAATATTTAAAATTATTTTTTTAAGAGTAAGAAAAGTATTTAAGGATGTTTCTATTCCTAATCATATAGCGCTTAATTTTTTATGTGTCATAACCTTTTTATATTTAATAATAAGAAATCTTTTAGGATTATTTCCTTTCATCTTTACAGGTACAGCTCATCCTATAATAACTTTAGGAATTGGATTAGTTATATGAATATCTTTTTTTTTAATAGGATTTTTTAAAAATTTTAAAATAAGATGCGCTCATTTAGTTCCCGAAGGAAGACCTTTAATACTTTCACCTTTAATAGTATTAATTGAGAGAGTTAGTCATTTAATTCGTCCTTTTACATTATCTATTCGGTTAGCTGCTAATATAATAGCTGGTCATTTAATTATTGGGTTACTTTCAAGAGTTAGAATAATTGGAATTTTTGGTTTTATAGGATCTATTATATTACAAAATGTATTGTTAGTGTTGGAATTTGGTGTAGCAATTATTCAAGGGTTTGTTTTTAGAATTTTAATATTATTATATGCTTTAGAATATTA
		</sequence>
		<sequence>
			<taxon idref="Epeus_alboguttatus"/>
			TAATTAAGTTTATTTTCGGTTTTTGATCCTACTTCTTATTTTGGATTATCAATTAATTGATGAATTATGATTTTTGTTATTTTAATTATTCCATCTAAATATTATATAATAGAAAGAGGAATTTTTTTAATATTTAAAGCTATATTTGTGGGAGTAAGAAAAGTATTTCAAGAGATTTCATATCCTAATTATATAGCTTTAAATTTTGTATGTGTAATAACTTTTATGTACTTAATTTTAAGAAATATTATAGGGTTATTTCCTTTTATTTTTACTAGAACGGCTCATCCTTATGTTACACTGGGAATAGGATTGGTTTTATGAATATCATTCTTTATTATAGGATGAGGTAAAGGATTTAAAAATAGTGCTGCTCATTTAGTTCCTGTGGGAAGACCTTTGATATTAGCTCCTTTAATAGTATTAATTGAAAGAGTTAGACATCTAATTCGTCCTTTTACATTATCTATTCGTTTAGCAGCAAATATAATAGCTGGACATTTAATTATTGGATTATTATCTAGAATTAGAATAATTAGATTATTAGGATTTTCTATTTCTTTAATGTTACAAAGTATACTATTAGTATTAGAATTTGGAGTAGCTATTATTCAAGGCTTTGTTTTTAGAATTCTATTATTATTATATGCTTTAGAATATTA
		</sequence>
		<sequence>
			<taxon idref="Halocosa_hatanensis"/>
			AAATTAAATTTATTTTCTGTATTTGATCCTACTTCTTATTTTGGAATTAATTTAAATTGATTAATTTTAATAATTATTTTTATAATATTTCCTTTAAAATATTATTTAATAGAAAGAGGATTAATAAAAATATATAAAATATTTTTTATGTCTTTAAGAAAAGTTTTTAAAGAAGTATCTTTTCCAGATCATTTAGCTTTGAATTTTTTATGTGTAATAACTTTTTTATATTTAGTTTTAAGAAATTTTTTAGGTTTATTTCCTTTTATTTTTACTAGAACTGCTCATCCTATTATTACTTTAGGTTTAGGAGTAGTAATATGATTATCTTTTTTTTTAATAGGATTTTTATGTAAATTTAAGGAAAGATGTGCTCATTTAGTTCCTGAAGGAAGTCCTATTTTTTTATCTCCTTTAATAGTATTAATTGAAAGAGTAAGTCATTTAATTCGTCCTTTTACTTTATCTATTCGATTAGCGGCTAATATAATAGCAGGTCATTTAATTATTGGATTATTATCAAGAATTAGAAGTTTAAGAATATTAGGATTTATAAGTTCTTTAATTTTACAAAATATTTTAATAATATTGGAGTTTGCTGTTACAGTAATTCAAGGGTTTGTATTTAGAATTTTATTATTGTTATATGCTTTAGAATATTA
		</sequence>
		<sequence>
			<taxon idref="Hamataliwa_aurita"/>
			TAATTAAATTTATTTTCTGTTTTTGATCCTACTTCTTATTTTAGATTTTCTTTAAATTGATTAATTATTTTTTTAATTTTTATATATTTTCCTATTAAATATTATTTAGTTGAAAGAGGATTAAGAATAATGTTTAAAATTTTATTTATAGAAGTAAGAAAAGTATTTAAAGAAGTTTCTATTCCTAATCATTTAGCTTTAAATTTTTTATCTGTAATAACATTTTTGTATTTAGTATTTAGAAATGTATTGGGATTATTCCCTTTTGTATTTACAAGAATAGCTCATCCTTTAATTACTTTAGGATTAGGGGTTGTTTTTTGGTTATCTTTTTTTTTAATAGGATTTTCATTTAATTTTAAAAATAGATGTGCTCATTTAGTTCCTGAAGGAAGACCTATAATATTAGCTCCTTTAATAGTATTAATTGAAAGAATTAGTCATTTAATTCGACCTTTTACTCTTTCAATTCGATTAGCAGCTAATATAATAGCTGGTCATTTAATTATAGGTTTACTTTCTAGTATTAGATTAATTAGAATTTTTGGTACTATCGGGTCTTTAATTTTACAAAATATTTTATTATTATTAGAATTTGGTGTAGCTATTATTCAAGGATTTGTTTTTAGAATTTTATTATTACTTTATGCTTTAGAATATTA
		</sequence>
		<sequence>
			<taxon idref="Heriaeus_mellotteei"/>
			AAATTAAGTCTTTTTTCTGTTTTTGATCCTTCTTCTTATTTTGGGTTAGGTTTAAATTGAATTATTTTAATTATAGTATTAATATATTTCCCTTTTAAGTTTTATTTAATTGAAAGAGGAGTAATTAGAGTTTTTAAAATTCTTTTTGTAAGAGTAAGAAAGGTGTTTAAGGATGTTTCTATTCCTAATCATTTAGCAGTTAATTTTTTATGTGTAATAACTTTTATATATTTAGTAATAGTAAATTTATTAGGAATGTTTCCTTTTGTTTTTACAGGAACTGCTCATCCTTTAATTACTTTAGGATTAGGATTAGTTATATGGATGTCTTTTTTTTCAATAGGGTTTATTAAGAATTTTAAAATAAGATGTGCTCATTTGGTTCCAGAAGGAAGTCCTTTAGCTTTATCTCCTTTAATAGTTATTATTGAAAGAATTAGCCATCTTATTCGTCCTTTTACTTTATCGGTGCGGTTGGCTGCTAATATAATAGCTGGACATTTAATTATTGGGTTATTATCAAGAATTAGATTAGTTAGTTTTTTTGGATTTTTTGGTTCTCTTATTTTGCAGAATATTTTATTAATTTTAGAATTTGGTGTAGCTGTAATTCAGGGATTTGTATTTAGAATTTTATTATTATTATATGCCTTAGAATATTA
		</sequence>
		<sequence>
			<taxon idref="Lycosa_grahami"/>
			AAATTGAATTTGTTTTCTGTTTTTGATCCTACTTCATATTTTGGATTGAATTTAAATTGAGTTGTTTTGTTGATTATCTTTTTATATTTTCCTGTGAAGTATTATATTTTGGGAAGAGGAATATTAAATATATATAAAATGCTGTTTTTTTCTGTAAGAAGGGTTTTTAGGGAGGTTTCTTTTCCTAATTATTTGGCTTTAAATTTTTTATGTGTGATGACTTTTATATATTTGGTGTTGAGAAATTTTTTAGGATTGTTTCCTTTTGTTTTTACGGGGACTGCTCATCCTGTAATTACGTTAGGGTTAGGATTGGTGTTTTGATTGTCCTTTTTTTTAATGGGATTTATTTGTAAGTTTAAGGAAAGATGTGCTCATTTAGTTCCTGAGGGAAGTCCTTTTGTATTATCACCTTTGATAGTATTAATTGAAAGAGTGAGACATTTAATTCGTCCTTTTACTTTATCTATTCGTTTAGCTGCTAATATAATGGCTGGTCATTTGATTATTGGTTTGTTATCTAGTATTAGAATAATTGGTTTATTTGGATTCGTAGGTTCTTTAATGTTACAAAGTACTTTGTTTATTTTGGAATTTGGTGTTACTATTATTCAGGGATTTGTATTTAGAATTCTGTTGCTATTGTATGCTTTGGAATATTA
		</sequence>
		<sequence>
			<taxon idref="Oxyopes_bianatinus"/>
			TTATTAAGTTTATTTTCAGTATTTGATCCAACTTCTTATTTTGGTTTAAGATTAAATTGGTTAATTGTTTTTATAATTTTATTATATTTTCCCATGAAATTTTATTTAATTGAAAGTGGGTTAGTATTAATTTTTAAAATTTTATTTGTAAGAGTAAGTAAGGTTTTTAAGGAAGTTTCTGTTCCAAATCATATAGCATTAAATTTTCTATGTATAATAACATTTATATATTTAGTTTTTAGAAATATATTAGGATTATTCCCATTTATTTTTACTATAACAGCTCACCCATTAATTACGTTAGGATTAGGAATTATTTTTTGATTATCATTTTTTTTAATAGGATTTTCATTTAGATTTAAAAATAGATGTGCTCATCTAGTACCAGAAGGAAGACCAATAATTTTAGCTCCTTTAATAGTATTAATTGAAAGAATTAGTCATTTAATTCGACCTTTTACCCTTTCTATTCGATTAGCGGCTAATATAATAGCGGGGCATTTAATTATAGGTTTATTATCTAGAATTAGAATAATTAATATAGTTGGTTTTATTAGATCTTTAATTTTACAAAATATTCTTTTATTATTAGAATTTGGGGTGACGATTATTCAAGGATTTGTTTTTAGAATTTTACTATTATTATATGCGTTAGAATACTA
		</sequence>
		<sequence>
			<taxon idref="Oxyopes_javanus"/>
			TTATTAAGTTTATTTTCAGTATTTGATCCTACTTCTTATTTTGGTTTGAGATTAAATTGATTAATTGTTTTTATAATTTTATTATATTTTCCTATAAAGTTTTATTTGATTGAAAGTGGATTAATGTTGATTTTTAAAATTTTATTTGTTAGAGTAAGTAAGGTTTTTAAGGAAGTTTCTGTCCCAAATCATATAGCATTAAATTTTTTATGTGTAATAACGTTTATATATTTAGTATTTAGAAATATATTAGGTTTATTTCCATTTATTTTTACTATAACAGCTCACCCACTAATTACATTAGGATTAGGGGTTGTCTTTTGATTGTCATTTTTTTTAATAGGATTTTCGTTTAGATTTAAAAATAGATGTGCTCATTTAGTACCAGAAGGTAGTCCTATGGTTTTAGCTCCTTTAATAGTATTAATTGAAAGAATTAGACATTTAATTCGGCCTTTTACTCTTTCTATTCGGTTAGCAGCTAATATGATAGCAGGTCATTTAATTATAGGATTATTATCTAGAATTAGAATAATTAGTGTATTTGGTTTTACTAGATCTTTAATTTTACAAAACATTCTTTTGGTATTAGAATTTGGGGTAACGGTTATTCAAGGATTTGTTTTTAGAATTTTATTATTATTATATGCATTGGAATATTA
		</sequence>
		<sequence>
			<taxon idref="Oxyopes_licenti"/>
			TAAT-----TTATTTTCAGTATTTGATCCAACTTCTTATTTTGGTATAAGATTAAATTGATTAATTGTTTTTATAATTTTATTATATTTTCCTATAAAGTTTTATTTAATTGAAAGTGGATTAATATCTATTTTTAAAATTTTATTTATAAGAGTAAGAAAAGTTTTTAAAGAAGTTTCAATTCCAAATCATATAGCGTTGAATTTTTTATGTGTAATAACATTTATTTATTTAGTTTTTAGAAATATATTAGGATTATTTCCATTTATTTTTACTATAACAGCTCATCCTTTAATTACATTAGGATTAGGAGTTGTTTTTTGAATATCATTTTTTTTAATAGGATTTTCGTTTAGTTTTAAAAATAGATGTGCTCATCTAGTTCCAGAAGGAAGTCCTATAATTTTAGCTCCTTTAATAGTATTAATTGAAAGAATTAGTCATTTAATTCGACCTTTTACACTTTCTATTCGATTAGCTGCTAATATAATGGCAGGACATTTAATTATAGGATTATTATCTAGAATTAGAATAGTAAGTGTAATTGGTTTTGTTAGATCTTTAATTTTACAAAATATTCTTTTAATCTTAGAATTTGGAGTTACAGTTATTCAAGGATTTGTATTTAGAATTTTATTGTTATTATACGCGTTAGA------
		</sequence>
		<sequence>
			<taxon idref="Oxyopes_sertatoides"/>
			TTATTAAGTTTATTTTCGGTATTTGATCCTACTTCTTATTTTGGCTTAAGATTTAATTGATTAATTGTTTTTATAATTTTATTGTATTTTCCTATAAAGTTTTATTTAATTGAAAGTGGATTAATATTAATTTTTAAAATTTTATTTGTTAGAGTAAGTAAGGTTTTTAAAGAAGTTTCTATTCCAAATCATATAGCATTAAATTTTTTATGTGTAATAACGTTTATATATTTAGTGTTTAGTAATATACTAGGTTTATTTCCATTTATTTTTACTATAACGGCTCATCCATTAATTACATTAGGATTAGGAGTTGTTTTTTGGTTGTCATTTTTTTTAATAGGATTTTCGTTTAGATTTAAAAATAGATGTGCTCATCTAGTACCAGAAGGTAGTCCTATAGTTTTAGCTCCTTTAATAGTATTAATTGAGAGAATCAGTCATTTAATTCGACCTTTTACTCTTTCTATTCGATTAGCGGCTAATATAATGGCGGGCCATTTAATTATAGGATTATTATCTAGAATTAGAATGATTAGTGTATTTGGTTTTACTAGATCTTTAATTTTACAAAATATTCTTTTGGTGTTAGAATTTGGAGTAACAGTTATTCAAGGATTTGTTTTTAGAATTTTATTATTATTATATGCATTAGAATATTA
		</sequence>
		<sequence>
			<taxon idref="Oxyopes_sertatus"/>
			TTAT-----TTATTTTCGGTATTTGATCCTACTTCTTATTTTGGCTTAAGATTAAATTGATTAATTGTTTTTATAATTTTATTGTATTTTCCTATAAAGTTTTATTTAATTGAAAGTGGATTAATATTAATTTTTAAAATTTTATTTGTTAGAGTAAGTAAGGTTTTTAAAGAAGTTTCTATTCCAAATCATATAGCATTAAATTTTTTATGTGTAATAACGTTTATATATTTAGTGTTTAGTAATATACTAGGTTTATTTCCATTTATTTTTACTATAACGGCTCATCCATTAATTACATTAGGATTAGGAGTTGTTTTTTGGTTGTCATTTTTTTTAATAGGATTTTCATTTAGATTTAAAAATAGATGTGCTCATCTAGTACCAGAAGGTAGTCCTATAGTTTTAGCTCCTTTAATAGTATTAATTGAGAGAATCAGTCATTTAATTCGACCTTTTACTCTTTCTATTCGATTAGCGGCTAATATAATGGCGGGCCATTTAATTATAGGATTATTATCTAGAATTAGAATGATTAGTGTATTTGGTTTTACTAGATCTTTAATTTTACAAAATATTCTTTTGGTGTTAGAATTTGGAGTAACAGTTATTCAAGGATTTGTTTTTAGAATTTTATTATTATTATATGCATTGGA------
		</sequence>
		<sequence>
			<taxon idref="Oxyopes_striagatus"/>
			TTATTAAGTTTATTTTCGGTATTTGATCCAACTTCTTATTTTGGTATTAGATTGAATTGATTAATTATTTTTGTAATTTTATTATATTTTCCAATAAAATACTATTTAATTGAAAGTGGATTAATATTAGTCTTTAAAATTTTATTTATAAGAGTAAGTAAGGTTTTTAAGGAAGTTTCTATACCTAATCATATAGCACTAAATTTTTTATGTGTAATAACGTTTATATATTTAGTTTTTAGAAATATATTAGGATTATTTCCATTTATTTTTACTATAACAGCTCATCCTTTAATTACATTAGGATTAGGAGTTGTTTTTTGATTATCATTTTTTTTAATAGGATTTTCATTTAGTTTTAAAAATAGATGTGCCCATTTAGTACCAGAAGGAAGACCTATAATTTTAGCTCCTTTAATAGTATTAATTGAAAGAATTAGTCATTTAATTCGACCTTTTACTCTTTCTATTCGGTTGGCTGCTAATATAATAGCAGGCCATTTAATTATAGGTTTATTATCTAGAATTAGAATAATTAGTGTAATTGGTTTTACTAGATCTTTAATTTTACAAAATATTCTTTTAGTGTTAGAGTTTGGGGTAACGGTTATTCAAGGATTTGTTTTTAGAATTTTATTATTATTATATGCATTAGAATATTA
		</sequence>
		<sequence>
			<taxon idref="Oxyopes_sushilae"/>
			TATTTAAGTTTATTTTCAGTATTTGATCCAACTTCTTATTTTGGTTTAAGATTAAATTGATTGATTATTTTTATAATTTTATTATATTTTCCTATAAAATTTTATTTAATTGAAAGTAAATTAATGTTGATTTTTAAAATTTTATTTGTAAGAGTAAGAAAAGTTTTTAAAGAAATTTCTATTCCAAATCATATAGCATTAAATTTTTTATGTGTAATAACATTTATGTATTTAGTTTTTAGAAATATATTAGGATTATTTCCATTTATTTTTACTATAACAGCTCATCCTTTAATTACATTAGGATTAGGAATTGTTTTTTGATTATCATTTTTTTTAATAGGATTTTCATTTAGTTTTAAAAATAGATGTGCTCATTTGGTTCCTGAAGGAAGACCTATAATATTAGCCCCTTTAATAGTATTAATTGAAAGAATTAGTCATTTAATTCGACCTTTTACTCTTTCTATTCGGTTAGCAGCTAATATAATAGCAGGTCATTTGATTATAGGTTTACTATCTAGAATTAGCATAATTAATATAATTGGTTTTACTAGATCTTTAATTTTACAAAATATTCTTTTAGTATTAGAATTTGGAGTAACTATTATTCAAGGATTTGTTTTTAGAATTTTATTATTATTATATGCATTAGAATATTA
		</sequence>
		<sequence>
			<taxon idref="Oxytate_striatipes"/>
			GAATTAAATCTTTTTTCAGTTTTTGATCCTTCTTCTTATTATGGAATAAGATTGAATTGATTTATTTTAATATTAATTTTTCTGTTTTTCCCTTTTAAATATTATTTAATGGAGAGAGGAATTATATTAATATTTAAGGTATTATTTATAGGGGTAAGTAAGGTTTTTAAAGATGTATCTGTTCCTAATCATTTAGCTGTTAATTTTTTATGTGTAACAACTTTTTGTTATTTAATAATGAGAAATTTACTAGGCTTATTTCCTTTTATTTTTACTGGAACGGCTCATCCTATAATTACTTTAGGATTAGGATTAGTTATATGAATATCATTTTTTATTATAGGATTTATAAAAAATTTTAAAATGAGATGTGCTCATTTGGTACCAGAAGGAAGTCCTTTAATATTATCTCCTTTAATAGTTTTAATTGAAAGAATTAGTCATATTATTCGACCTTTTACTTTATCTATTCGATTAGCAGCTAATATAATAGCAGGTCATTTGATTATTGGTTTATTATCTAGAATTAGTTTGATTAGTTTTTTTGGTTTTTTTGGATCTTTAATTCTTCAAAATATTTTATTAATTTTAGAATTTGGTGTTGCTGTTATTCAGGGTTTTGTTTTTAGAATTTTATTGTTATTATATGCTTTAGAATATTA
		</sequence>
		<sequence>
			<taxon idref="Pardosa_pusiola"/>
			AAATTAAATTTGTTTTCTGTTTTTGATCCTACTTCGTATTTTGGAATTAACTTAAATTGAATAATTATGTTAATTGTATTTATGTATTTTCCTATGAAGTATTATTTAATAGAAAGAGGAGTATTAAGAGTATATAAAATATTTTTTATATCAGTGAGAAAGGTTTTTAAGGAAGTTTCTTTTCCTAATTATTTAGCTTTAAATTTTTTATGTGTAATAACTTTTATATATTTATTTTTAAGAAATTTATTAGGGTTATTTCCTTTTATTTTTACTAGAACAGCTCATCCTGTGATTACGTTAGGTTTAGGATTAGTATTTTGAATGTCTTTTTTTTTAATAGGTTTTACTTGTAAATTTAAGGAAAGATGTGCTCATTTAGTTCCAGAAGGAAGACCTTTTTTATTATCTCCATTAATAGTAATGATTGAAAGAGTGAGTCATTTAATTCGCCCTTTTACTTTGTCAATTCGATTAGCAGCTAATATAATAGCGGGTCATTTAATTATTGGGTTATTATCAAGAATTAGAATAATTGGAGTATTTGGATTTTTTAGTTCTTTATTATTACAAAATATATTGTTTGTATTAGAATTTGGTGTAAGTGTAATTCAAGGATTTGTATTTAGAATTCTATTATTATTATATGCTTTAGAATATTA
		</sequence>
		<sequence>
			<taxon idref="Peucetia_latikae"/>
			AATT-----TTATTTTCTGTATTTGATCCAACTTCTTATTTTGGTTTATCTTTGAATTGAGTTATTATTATAATAGTATTTATATTTTATCCAGTAAAATATTATTTAGTAGAAAGAAAGTTATTAATAGTTTTTCAGATTTTATTTGTTCAAGTTAGAAAGGTGTTTAAGGATGTTTCTATCCCTAATCATTTAGCATTGAATTTTGTTTGTGTAATAACTTTTATTTACTTAGTTTTAAGAAATTTATTAGGATTGTTTCCTTTCGTTTTTACTAGTACAGCTCATCCTGTTATTACTTTAGGATTAGGATTTATTTTATGATTTTCTTTTTTTTTAATAGGATTTTCTTTTAATTTTAAAGAAAGATGTGCTCATTTGGTTCCGGAAGGAAGTCCATTAGTATTATCTCCTTTAATAGTATTAATTGAAAGAATTAGACATTTAATTCGTCCTTTTACTTTATCTATTCGTTTAGCTGCAAATATAATGGCAGGTCATTTAATTATTGGTTTATTGTCAAGTATTAGAATGATTAATTTGTTTGGTATATTTAGTTCATTAATTTTACAAAATATTTTATTAATTTTGGAATTTGGTGTAACGGTGATTCAAGGATTTGTGTTTAGAATTTTATTATTGTTATATGCTTTAGA------
		</sequence>
		<sequence>
			<taxon idref="Phanuelus_gladstone"/>
			AAATTTAATTTGTTTTCAGTTTTTGATCCAACTTCTTATTTTGGATTGTCTATTAATTGAATTATTATATTAATTGTTTTTATATTAGTTCCTATGAGGTACTATTTAATTGATAGTGGATTTTTTTTAATGTTTAAATCTATATTTCTTGGGGTTAGAAAGGTATTTAAGGAAGTTTCTTTTCCTAATTATGTGGCTTTGAATTTTGTTTGTGTAATAACTTTTATTTATTTGGTTTTAAGAAATTTAATGGGTTTGTTTCCTTTTGTTTTTACTAGTACAGCTCATTTATATATTACATTAGGTATAGGGCTGGTTATATGAATATCTTTTTTTTTAATAGGTTGAATTAAAGGATTTAGGATTAGAGCGGCTCATTTAGTTCCTAATGGAAGTCCTTTATTGTTAGCTCCTATAATAGTATTAATTGAGAGTGTAAGACATTTAATTCGTCCTTTTACTTTATCAGTTCGATTAGCTGCTAATATAATAGCTGGTCATTTGATTATTGGTTTATTATCTAGAGTTAGATTATATAGAATATTAGGTTTTTCAATATCTTTATTATTTCAAAGTATATTATTAGTATTAGAGTTTGGTGTAGCTATTATTCAGGGATTTGTATTTAGAATTTTATTATTGTTATATGCTTTGGAATATTA
		</sequence>
		<sequence>
			<taxon idref="Wadicosa_fidelis"/>
			AAATTAAATTTGTTTTCTGTATTTGACCCTACTTCATATTTTGGTATTAATTTAAATTGAGTAATTATATTAATTGTATTTATATTTTTTCCTATAAAGTATTATTTAGTAGAGAGAGGCTTATTAAGAATATATAAAACATTATTTATATCGGTAAGAAAAGTTTTTAAGGAAGTTTCTTTTCCTAATTATTTAGCTTTAAATTTTTTATGTGTTATAACTTTTATATATTTGTTTTTAAGTAACTTATTAGGATTGTTTCCTTTTATTTTTACTAGAACAGCTCATCCGTTTATTACATTAGGTTTAGGATTAGTATTTTGAATATCTTTTTTTTTAATAGGATTTACTTGTAAATTTAAGGAGAGATGTGCTCACTTAGTTCCGGAAGGTAGACCTTTTTTATTATCTCCTTTAATAGTAATAATTGAAAGAGTAAGACATTTAATTCGTCCTTTTACTTTATCCATTCGATTAGCAGCTAATATAATAGCAGGACATTTAATTATTGGTTTGTTATCTAGAATTAGAATAATTAGTGTATTTGGTTTTTTTGGTTCTTTATTATTACAAAATATGTTATTTGTATTAGAATTTGGTGTAAGAATTATTCAGGGATTTGTATTTAGAATTTTATTATTATTGTATGCTTTAGAATATTA
		</sequence>
	</alignment>

	<!-- The sequence alignment (each sequence refers to a taxon above).         -->
	<!-- ntax=22 nchar=93                                                        -->
	<alignment id="alignment5" dataType="nucleotide">
		<sequence>
			<taxon idref="Alopecosa_cursor"/>
			TTAAATACCTTTCTATTGGGTAAATTCTGTGTTTATAATTTTATATGTAATGATAACTTTAATTTTTTTTTACTTTTATAATGGGTTTATATG
		</sequence>
		<sequence>
			<taxon idref="Arctosa_tanakai"/>
			TTAAATACCACTTTTTTGAATTAATTCAGTATTCATAATTCTTTTTATTTTATTAACTTTATTTGTTTTTTATTTTTATAATAATTTTATATG
		</sequence>
		<sequence>
			<taxon idref="Cheliceroides_longipalpis"/>
			TTAAATACCTTTAATATGAGTATATTCTGTGTTTGTAGTAATTATATTAATAATTTTAATTATAGATTTATATTATTATAATAAATATATATG
		</sequence>
		<sequence>
			<taxon idref="Dolomedes_angustivirgatus"/>
			TTAAATACCTTTTTATTGAATTAATTCTGTTTTCATAGTTTTTATAGTAATATTTACTCTTGTAATTTTTTATTACTTAAACAATTTAATATG
		</sequence>
		<sequence>
			<taxon idref="Ebrechtella_tricuspidata"/>
			TTAAATACCTCTAATATGAATTTTATCAAGTATTATAATTTTTTTAGTTTTGTTTGTTTTTTTAAATCTATTTTTTATCAATTTAGTAAAATG
		</sequence>
		<sequence>
			<taxon idref="Epeus_alboguttatus"/>
			TTAAATACCTTTAATATGAATTATATCATTAATGATAAATTTATTTTTAATATTTATATTAGTGGATATATATTTTTATATAATAATAAAATG
		</sequence>
		<sequence>
			<taxon idref="Halocosa_hatanensis"/>
			TTAAATACCTTTTTATTGAGTAAATTCAGTGTTTATAGTTTTTTTTATTTTAATGACTTTAATTATTTTTTATTTTTATAATATATATATATG
		</sequence>
		<sequence>
			<taxon idref="Hamataliwa_aurita"/>
			TTAAATACCTTTTTATTGAAAAAATAGTGTATTTATAGTATTTTTATTATTAATAGTATTAGTATTTTTTTACTATTTTAATAAATTTATATG
		</sequence>
		<sequence>
			<taxon idref="Heriaeus_mellotteei"/>
			TTAAATACCTTTATTGTGAGTTTGTTCTAGAATTATAGTTATTTTTTTGGTTATAGTAAGTTTAGTATTATATTATATTAATAAAATAATATG
		</sequence>
		<sequence>
			<taxon idref="Lycosa_grahami"/>
			TTAAATACCTTTTTATTGAGTTAATTCTGTTTTTATAATTTTTTTTATTTTAGTTACTTTAGTGTTTTTTTATTTTTATAATAGATTTATATG
		</sequence>
		<sequence>
			<taxon idref="Oxyopes_bianatinus"/>
			TTAAATACCAATGTTTTGAAAAAATTCAATTTTTATAGGGTTTTTGTTATTATCAGTATTAATTATTTTCTATTTTTTAAATGAATTTTCATG
		</sequence>
		<sequence>
			<taxon idref="Oxyopes_javanus"/>
			TTAAATACCGATGTTTTGAAAAAGATCTGTTTTTATGGGTTTTATATTATTATTAGTAATGGTAATTTTTTATTTTTTTAATGAGTTTTTATG
		</sequence>
		<sequence>
			<taxon idref="Oxyopes_licenti"/>
			----ATACCTATATTTTGAAAAAGTTCTATTTTAATGAGTTTTATATTATTGTTAGTTTTAATTATTTTTTATAATTTTAATGAGTTTATATG
		</sequence>
		<sequence>
			<taxon idref="Oxyopes_sertatoides"/>
			TTAAATACCAATATTTTGAAAAAGATCTGTTTTTATAGGTTTTATATTATTATTAGTAATAGTAGTCTTCTATTTTTTTAATGAATTTTTATG
		</sequence>
		<sequence>
			<taxon idref="Oxyopes_sertatus"/>
			----ATACCAATATTTTGAAAAAGATCTGTTTTTATAGGTTTTATATTATTATTAGTAATAGTAGTCTTCTATTTTTTTAATGAATTTTTATG
		</sequence>
		<sequence>
			<taxon idref="Oxyopes_striagatus"/>
			TTAAATACCAATATTTTGAAAAAATTCTGTTTTTATAGGTTTTATTTTATTAACAGTATTAATCATTTTTTATTTTTTTAATGAATTTTTATG
		</sequence>
		<sequence>
			<taxon idref="Oxyopes_sushilae"/>
			TTAAATACCAATATTTTGAAAAAGTTCTGTTTTTATAAGTTTTATTTTATTAATAGTATTAGTACTTTTCTTTTTTTTTAATGAATTTTCATG
		</sequence>
		<sequence>
			<taxon idref="Oxytate_striatipes"/>
			TTAAATACCTTTAATATGAATTTTTTCTGTTTTAATAATTTTATTATTAATATTGGTTTTTTTGAATATATATTTTTTATTTTTAGTTAAATG
		</sequence>
		<sequence>
			<taxon idref="Pardosa_pusiola"/>
			TTAAATACCTTTTTATTGAATAAATTCTGTATTAATAGTTTTTTTTATTTTGATTAGTTTATTAATTTTATTTTTTTTTAATAATTTTTTATG
		</sequence>
		<sequence>
			<taxon idref="Peucetia_latikae"/>
			----ATACCATTTTATTGATCGTTATCTGTATTTATAAGTAGTCTACTTTTGTTATCATATCT---TTTCCTTTTTTATAATAATTTTATATG
		</sequence>
		<sequence>
			<taxon idref="Phanuelus_gladstone"/>
			TTAAATACCTTTAATATGAATTTATTCAGTTATGATGAGACTTTTTATTGTTTTAGTATTGATTATGTTATATTATTATAATACATATAAATG
		</sequence>
		<sequence>
			<taxon idref="Wadicosa_fidelis"/>
			TTAAATACCTTTTTATTGAGTTGGTTCTGTATTAATAATTGTATTTATTTTGATTAGTTTGTTAATTTTGTTTTTTTTTAATAATTTTTTATG
		</sequence>
	</alignment>

	<!-- The sequence alignment (each sequence refers to a taxon above).         -->
	<!-- ntax=22 nchar=663                                                       -->
	<alignment id="alignment6" dataType="nucleotide">
		<sequence>
			<taxon idref="Alopecosa_cursor"/>
			ATAATTGTCGACATGGGGATCGATTTTATTTCAAAATGGAGTTTCTTCTGTAATAGAACATTTGATTTTTTTTCATGATCATATTATAATTGTTATAATTATAATTATAATTATAGTAGGGTATGTATTAATTAATTCTTGTATTAATAAATTTTACAATTTAAATATATTTCATGGTCAGGAATTAGAAAGTATTTGAACAGTAATTCCCGCTGTGTTTCTTTTATTTATTGCTTTTCCTTCTTTACGTTTGTTATATTTAATGGAAGAGAGAGAATTAACTGATATAACTATTAAAGTAATGGGTCATCAATGATATTGGTCGTATGAATATAGAGATTTGGGATTTAAATCTTTTGATTCTTATATATTGAGAGATAGAGATAGAATTTTTCGTTTATTAAATGTAGATAATTCTTTAGTTATTCCATATAATACTAGAGTTCGTATAGTAATTTCTAGTGTTGATGTGATTCATTCTTGGACTATTCCTTCTTTGGGAGTTAAGGTTGATGCTATTCCTGGTCGTTTAAATCAATTGTCTTTAATGTTTAATCGAGTTGGATTATTTTCTGGTCAATGTTCTGAAATTTGTGGAGCGAATCATAGATTTATACCGATTATAATTATGGTTGTTCCGCGAATGGAATTTTTAATAAAGTG
		</sequence>
		<sequence>
			<taxon idref="Arctosa_tanakai"/>
			ATAATTGCCAACTTGAGGTTCAATTCTTTTTCAAAATAGAGTTTCATCTGTGATGGAACATTTAATTTTTTTTCATGATCATATTATAATTATTATAATTATAATTATAATAATAGTAGGGTATATTCTTATGAATTCTTGTGTTAATAAATTTTATAATTTAAATATATTTCATGGACAAGAATTAGAAAGAATTTGAACAATAATTCCTGCTATTTTTCTTTTATTTATTGCTTTTCCTTCTTTACGATTATTATATTTGATAGAGGAAAGAGAATTCTACGATATAACTATTAAAGTAGTAGGTCATCAATGATATTGATCTTATGAATATAGAGACTTAGGATTTAAGTCCTTTGATTCTTATATATTAAAGGATGAAGAGAGAATTTTTCGTTTATTAAACGTTGATAACTCTTTAGTAATTCCTTATAATACTATAACGCGAATAGTTATTTCTAGAACTGATGTTATTCATTCTTGAACTATTCCTTCTCTAGGAGTGAAAGTTGATGCGGTTCCAGGACGATTAAATCAATTATCTTTAATATTTAATCGAGTAGGATTATTTAGAGGACAGTGTTCGGAGATTTGTGGAGCAAATCATAGATTTATACCTATTATAGTTTTGGTGACGTCTCGTATAGAATTTTTAACAAAATG
		</sequence>
		<sequence>
			<taxon idref="Cheliceroides_longipalpis"/>
			ATAATTGCCGGTATGAGGTTCTTTATATTTTCAGGATGGAGTTTCTGCTATTATAGAATATTTAATTTTTTTTCATGATTATACTATAGTAATTATAGTTAGTGTAATAATAATAGTGGGTTATATATTAATTAGATCATGTATTAATAATTTTTATAATTTAGGAATATTTGAGGGTCAAGAGTTAGAAATAATTTGAACTTTACTTCCTGCTGTTTTTCTTGTATTTATTGCTTTTCCTTCTCTTCGTTTATTATATTTAATAGAAGATTCTGAGATATATGATATAACTATTAAATTATTAGGACGACAATGATATTGATCATATGAATATAGAGATTTTGATATAAAAGTTTTTGATTCTTATATATTAGAGGATAATGAAAGAATATATCGAATATTAAATGTTGATAATTATTTAATAGTTCCTTGTAATTCTAATATTCGTATAATTATTTCTGGTGTGGATGTTATTCATTCATGAACTATTCCTTCTTTAGGAGTTAAGGCAGATGCTATTCCAGGTCGATTAAATCAGTTATCATTAAATTTTAATCGTGTTGGTATATATTTTGGTGAATGTTCTGAAATTTGTGGAGCTAATCATAGATTTATACCTATTATAATAGTAGTTGTTCCTCGAAATGAATTTTTAAATATATG
		</sequence>
		<sequence>
			<taxon idref="Dolomedes_angustivirgatus"/>
			ATAATTGCCAACTTGAGGTTCAATTTTATTTCAAAATAGAGTTTCTCCAGTAATAGAACATTTAATTTTTTTTCATGATCATATTATAATAGTAATAATTATAATTATAGTAATAGTAGGTTATGTATTAGTTAACTCTTGTATTAATAAATATTATAATTTAAATATATTTCAAGGTCAGGAATTAGAAAGAGTATGAACTGTAATTCCTGCGGTGTTTCTTTTGTTTATTGCTTTTCCTTCTTTACGTCTTTTGTATTTAATGGAAGAAAGAGATTTGTATGATATAACTATTAAGGTAATAGGTCATCAATGGTATTGATCTTATGAATATAGTGATTTAGGATTTAAATCTTTTGATTCTTATATATTATCAGATAATAGAAGAGTTTTTCGTTTATTGAATGTTGATAATTGTTTAGTAATTCCTTATAATACTAATATTCGTATAGTTGTTTCAAGAATAGATGTAATTCATTCTTGAACTATCCCTTCTTTAGGGGTAAAGGTTGATGCTATTCCTGGACGTTTAAATCAGTTATCTTTAATTTTTAATCGGGTAGGGTTATTTAGTGGTCAATGTTCTGAAATTTGTGGTGCAAATCACAGATTTATACCTATTATAATTTTAGTGGTTCCTCGAATAGAATTTTTATTAAAGTG
		</sequence>
		<sequence>
			<taxon idref="Ebrechtella_tricuspidata"/>
			ATAATTGCCTACTTGAGGAAGATTATTATTTCAAAATAGAGTTTCTTCTGTTATAGAACAGTTGATTTTTTTTCATGACCATGTAATAGTAGTAATAATTATAATTATGGTTATAGTTGGTTATATTTTAGTAAATTGTTGTGTTGGAAAATTTTATAATTTAGGAATATTTCATGGTCAAAGATTAGAAATAATTTGAACTGTAATTCCTGCCGTATTTTTATTATTTATTGCTTTTCCTTCTTTACGGTTGTTGTATTTAATAGAAGAAAGTGAAGCTTTTGATATAACTTTAAAAGTATTAGGACATCAATGATATTGATCTTATGAATATAGAGATTTAGGAGTTAAGTTTTTTGACTCTTATATATTATCTGAGAATGACTGCATATATCGCTTGTTAAATGTAGATAACTGTTTAGTTATTCCTTTTAAAACTAATATTCGTTTAATTGTATCAAGAGTAGATGTAATTCATTCTTGAACGATTCCATCTTTAGGAGTAAAGGCTGATGCTATTCCTGGACGGTTAAATCAGTTATTTTTAAATTTTAACCGAATAGGATTGTTTTTTGGTCAATGTTCTGAAATTTGTGGGGCTAATCATAGTTTTATACCAATTTTGATAATAGTTATTCCTCGTTGAGAATTTTTAGTTAAATG
		</sequence>
		<sequence>
			<taxon idref="Epeus_alboguttatus"/>
			ATAATTGCCTATATGAGGAGCTTTATATTTTCAGGATGGTGTATCTCCTGTAATAGAACATTTAATTTTTTTTCATGATTACACTATGGTAATTATAATTATAGTAATATTTTTAGTTGGATATATATTATTAGGTTCATATTATATAAAAAGATATAATTTAGGTTTATTTGAAGGTCAAGAATTAGAAATAATTTGAACAGTTTTGCCCGCAATTTTTTTAGTATTTATTGCTTTTCCTTCTCTTCGTCTATTATATCTAATGGAGGAATCAGAAGATTATGATATAACAATTAAATTGTTAGGACGTCAATGATATTGATCATATGAATATAGAGATTTTGATTTAAAGATATTTGATTCATATATATTGAGAGATAATGAAAGAATATTTCGATTATTGAATGTGGATAATTGTTTAATATTACCTCATAATTCTAATGTTCGAATAATTGTATCTGGAGCGGATGTAATTCATTCTTGAACTATTCCTTCTTTAGGAGTAAAAGCTGATGCTATTCCTGGACGTTTAAATCAACTATTATTAAATTTTACTCGAGTAGGATTATTCTTTGGAGAATGTTCAGAAATTTGTGGTGCTAATCATAGATTTATACCAATTATAATAATAGTTGTTCCTCGTAATGAATTTTTAAATATATG
		</sequence>
		<sequence>
			<taxon idref="Halocosa_hatanensis"/>
			ATAATTGCCAACTTGAGGGTCAATTTTATTTCAAAATGGAGTTTCTTCTGTAATAGAACATTTAATTTTTTTTCATGATCATATTATAATTGTAATAATTATAATTATAGTAATAGTAGGTTATGTATTAATTAATTCTTGTTATAATAAATTATATAATTTAAATATATTTCAAGGTCAGGAATTAGAAAGAATTTGAACGGTTATTCCTGCTATTTTTTTATTATTTATTGCTTTTCCTTCTTTACGTTTATTATATTTAATAGAAGAGAGAGAAGAGTATGATATAACTATTAAGGTAATAGGGCATCAGTGATATTGGTCTTATGAATATAGAGATTTAGGATTTAAATCTTTTGATTCTTATATGCTTAGAGATAATAATAGAATATTTCGTTTATTGAATGTGGACAATTCTTTAGTAATTCCTTATCAAACTGGAGTTCGAATAATTATTTCTAGAAGTGATGTAATTCATTCTTGAACTATTCCTTCTTTAGGAATTAAGGTTGATGCAATTCCTGGGCGTTTAAATCAATTATCATTAATATTTAATCGGGTAGGTTTATTTAGAGGTCAGTGTTCTGAAATTTGTGGGGCTAATCATAGTTTTATACCAATTATAATTATAGTAATTCCTCGAATAGAATTTTTAATAAAATG
		</sequence>
		<sequence>
			<taxon idref="Hamataliwa_aurita"/>
			ATAATTGCCGACTTGGGGGACATTATTATTTCAAGATGGAGTATCTCCAGTAATGGAGCATCTTATTTTTTTTCATGATCATATTGTTATAGTAATAATTATAATTATAATTATAGTAGGATATGTTTTAATTAATTCTTGTTTAAGTAAACTTTTTAATTTAGGAATGTTTCAAGGTCAAGGGTTAGAAAGAATTTGAACAGCTATACCTGCTATTTTTTTATTATTAATTGCATTTCCTTCTTTACATTTATTGTATTTAATGGAAGAGAGTGCAGATTATGATATTACTGTAAAAGTAATAGGTCATCAATGATATTGATCATATGAATATAGAGATTTAGGATTTAAATATTTTGATTCTTATATATTATCTGGGAATGAAAGAATATTTCGGTTATTAAATGTAGATAATTCTTTAGTTATTCCTTATAGAAGTAATGTTCGAATAATTATTTCAAGTATAGATGTAATTCATTCTTGAACTATTCCTTCTTTAGGTGTAAAAGCTGATGCTGTTCCTGGACGTTTAAATCAATTATTTTATTTATTTAATCGAGTAGGGATTTTTAGAGGACAGTGTTCTGAAATTTGTGGGGCTAATCATAGATTTATGCCTATTTTAATTATAATTGTTCCTCGAATAGAATTTTTAACTAAATG
		</sequence>
		<sequence>
			<taxon idref="Heriaeus_mellotteei"/>
			ATAATTGCCAACTTGAGGTGGGTTATTATTTCAAAACAGTGTTTCTTCAGTTATAGAGCAATTAATTTTTTTTCATGATCATGTAATAGTAGTAATAGTAATAATTATGGTAATGGTAGGTTATATTTTAGTAAATTGTTGTATTGGTAAGTTTTATGATCTAGGGATATTTCATGGTCAAAGATTGGAGAGAATTTGAACAGTTATTCCTGCTATTTTTTTATTGTTTATTGCATTCCCTTCTTTACGGCTTTTATATTTAATGGAAGAAAGAGATAATTTTGATATGACTTTAAAGGTATTAGGACATCAGTGATATTGATCTTATGAATATAGAGATTTAGATGTAAAATACTTTGATTCTTATATATTATCTGATAATAGATCTGTTTTCCGTTTATTAAATGTTGATAATTGTTTAGTAGTTCCTTTCAAAACTAATGTACGTATAATTGTATCAAGAATTGATGTTATTCATTCCTGAACAATACCTTCTTTAGGGGTTAAAGCTGATGCTATTCCTGGTCGTTTGAATCAATTGTTTCTAAATTTTAATCGTATAGGGTTATTTTTTGGCCAGTGTTCAGAGATTTGTGGAGCTAATCATAGTTTTATACCTATTTTATTAATAGTTGTCCCTCGGTGAGAGTTTTTAATAAAGTG
		</sequence>
		<sequence>
			<taxon idref="Lycosa_grahami"/>
			ATAATTGCCAACTTGAGGATCAATTTTATTTCAAAATGGAGTTTCTTCTGTTATAGAGCATTTAATTTTTTTTCATGATCATATTATAATTGTTATAATTATAATTATAGTGATAGTTGGATATGTGTTGGTTAATTCTTGTGTTAATAAATTCTATAATTTAAATATGTTTCATGGACAGGAGTTGGAGAGAATTTGAACGGTAATTCCTGCTGTTTTTCTTTTATTTATTGCTTTTCCTTCTTTACGTTTGTTGTATTTAATGGAGGAGAGAGAGGAATATGATATGACTATTAAGGTTATAGGTCATCAGTGATATTGATCTTATGAATATAGAGATTTAGGATTTAAATCTTTTGATTCTTATATGTTAAGAGATGATAGAAGAATTTTTCGCTTATTAAATGTAGATAATTCTTTGGTTATTCCTTATAATACTAGAGTTCGTATGGTAATTTCTAGTGTGGATGTTATTCATTCTTGGACAATTCCTTCTTTGGGAGTTAAGGTTGATGCTATTCCTGGTCGTTTGAATCAATTGTCTTTAATATTTAATCGGGTTGGTATGTTTTCTGGACAGTGTTCGGAGATTTGTGGGGCTAATCATAGATTTATACCTATTATGATTTTGGTGGTTCCTCGAGTCGAATTTTTAATAAAGTG
		</sequence>
		<sequence>
			<taxon idref="Oxyopes_bianatinus"/>
			ATAAATGCCAACTTGAAGATCTTTATTATTTCAAGACGGAGTTTCTCCGGTAATAGAACATTTAATTTTTTTTCATGATCATATTATAATAGTTATAGTTATAATTATAATTATAGTAGGATATGTATTAGTTAATTCTTGTTTTAATAAATTTTATGATTTAGGAATATTTCAAGGTCAAGGACTTGAAAGAATTTGAACAGCGATGCCTGCTGTGTTTTTGTTACTTATTGCTTTTCCTTCTTTACATTTATTATATTTAATAGAAGAAAGAGCTAATTATGATATTACGATTAAAGTAATAGGACATCAATGATATTGATCTTATGAATATAGAGATTTAGGTTTTAAATCTTTTGATTCTTATATATTATCAGATGATAAT---ATATTTCGATTATTAAATGTAGATAATTCTTTAGTAATTCCTTATAATAGAAATGTTCGAATAATTATTTCAAGTATGGATGTAATCCATTCTTGAACAATTCCTTCTTTAGGAGTAAAAGCAGATGCTGTTCCAGGTCGATTAAATCAATTGTTCTATATTTTTAATCGAGTAGGCTTATTTAGTGGGCAATGTTCTGAGATTTGCGGAGCAAATCACAGATTTATACCTATTATAATTATAGTTGTTCCTCGAATAGAATTTTTATTAAAATG
		</sequence>
		<sequence>
			<taxon idref="Oxyopes_javanus"/>
			ATAATTGCCAACTTGAAGATCTTTATTATTTCAAGATGGAGTTTCTCCAGTAATAGAACATTTAATTTTTTTCCATGATCATATTATAATAGTAATAATTATAATTATAATCATGGTAGGTTATGTATTAGTAAATTCTTGTTTTAATAAGTTTTATAATTTAGGAATATTCCAAGGTCAGGGGCTTGAAAGAATTTGAACAGCAATGCCTGCTGTATTTTTATTATTTATTGCTTTTCCTTCTTTACATTTATTATATTTAATGGAAGAAGGTGCTTCTTATGATATTACGGTTAAGGTAATAGGGCATCAATGATATTGATCTTATGAGTATAGAGATTTAGGATTTAAGTCTTTTGATTCATATATATTGTCAGGTGATGATGTGATATTTCGACTATTGAATGTAGATAATTCATTAGTTATTCCTTATAATAGAAACGTTCGTATAATTATTTCAAGAATGGATGTAATTCATTCTTGAACTATTCCTTCTTTAGGGGTAAAAGCTGATGCTGTACCTGGTCGATTAAATCAATTGTTTTATATTTTTAATCGTGTAGGATTATTTAGTGGACAATGTTCAGAAATTTGTGGAGCAAATCATAGATTTATACCTATTATAATTATAGTTGTTCCTCGGATAGAGTTTTTAACAAAGTG
		</sequence>
		<sequence>
			<taxon idref="Oxyopes_licenti"/>
			ATAATTGCCAACTTGAAGATCTTTATTATTTCAAGATGGGGTTTCTCCAGTAATAGAGCATTTAATTTTTTTTCATGATCATATTATAATAGTAATAATTATAATTATAATTATAGTGGGTTATGTACTTGTTAATTCTTGTTTTAATAAGTTTTATAATTTAGGAATATTTCAGGGACAGGGACTTGAAAGAATTTGAACTGCAATACCTGCTATTTTTTTATTGTTTATTGCCTTTCCTTCTTTACATTTATTATATTTAATGGAAGAAAGATCAGATTATGATATTACAATTAAGGTAATAGGTCATCAATGATATTGATCTTATGAATATAGAGATTTAGGATTTAAATCATTTGATTCTTATATATTGTCAAGTGATGATGCAATATTTCGATTATTAAATGTAGATAACTCTTTAGTTATTCCTTTTAATAGAAATATTCGAATAATTATTTCAAGAATAGATGTAATTCATTCTTGAACTATTCCTTCATTAGGTGTAAAGGCAGATGCTGTACCTGGTCGACTAAATCAATTATTTTATGTATTTAATCGAATAGGTTTATTTAGTGGACAGTGTTCTGAAATTTGTGGTGCAAATCATAGATTTATACCTATTATAATTATAGTTGTTCCTCGAATAGAGTTTCTGTCAAAGTG
		</sequence>
		<sequence>
			<taxon idref="Oxyopes_sertatoides"/>
			ATAATTGCCAACTTGAAGATCTTTGTTGTTTCAAGATGGAGTTTCTCCAGTAATAGAACATTTAATTTTTTTTCATGATCATATTATAATAGTAATAATTATAATTATAATTATGGTAGGGTATGTATTAGTGAATTCTTGTTTTAATAAATTTTATAATTTAGGAATGTTTCAAGGTCAGGGGCTTGAAAGAATTTGAACAGCAATACCTGCTGTATTTTTGTTATTTATTGCTTTTCCTTCTTTACATTTGTTATATTTGATGGAAGAAGGAGCTTCTTATGATATTACGGTTAAGGTTATAGGACACCAATGGTATTGGTCTTATGAATATAGAGATTTAGGATTTAAGTCTTTTGATTCATATATATTATCAGGTGATGATGTAATATTTCGATTGTTAAATGTTGATAATTCATTAGTTATTCCTTATAATAGAAATGTTCGAATAATTATTTCAAGAATAGATGTAATTCATTCTTGAACTATTCCTTCTTTAGGTGTAAAGGCTGATGCCGTACCTGGCCGATTAAATCAATTGTTTTATATTTTTAATCGTGTAGGATTATTTAGTGGACAATGTTCAGAAATTTGTGGTGCAAATCATAGATTTATACCTATTATAATTATAGTTGTTCCTCGAATAGAGTTTTTGACAAAGTG
		</sequence>
		<sequence>
			<taxon idref="Oxyopes_sertatus"/>
			ATAATTGCCAACTTGAAGATCTTTGTTGTTTCAAGATGGAGTTTCTCCAGTAATAGAACATTTAATTTTTTTTCATGATCATATTATAATAGTAATAATTATAATTATAATTATGGTAGGATATGTATTAGTGAATTCTTGTTTTAATAAATTTTATAATTTAGGAATGTTTCAAGGTCAGGGGCTTGAAAGAATTTGAACAGCAATACCTGCTGTATTTTTGTTATTTATTGCTTTTCCTTCTTTACATTTGTTATATTTGATGGAAGAAGGAGCTTCTTATGATATTACGGTTAAGGTTATAGGACACCAATGGTATTGGTCTTATGAATATAGAGATTTAGGATTTAAGTCTTTTGATTCATATATATTATCAGGTGATGATGTAATATTTCGATTGTTAAATGTTGATAATTCATTAGTTATTCCTTATAATAGAAATGTTCGAATAATTATTTCAAGAATAGATGTAATTCATTCTTGAACTATTCCTTCTTTAGGTGTAAAGGCTGATGCCGTACCTGGTCGATTAAATCAATTGTTTTATATTTTTAATCGTGTAGGATTATTTAGTGGACAATGTTCAGAAATTTGTGGTGTAAATCATAGATTTATACCTATTATAATTATAGTTGTTCCTCGAATAGAGTTTTTGACAAAGTG
		</sequence>
		<sequence>
			<taxon idref="Oxyopes_striagatus"/>
			ATAATTGCCAACTTGAAGATCTTTATTATTTCAAGATGGGGTTTCTCCAGTAATAGAACATTTGATTTTTTTTCATGATCATATTATAATAGTGATAATTATAATTATAATTATAGTAGGATATGTGTTAATTAATTCTTGTTTAAATAAATTTTATAATTTAGGTATGTTTCAAGGTCAAGGACTTGAAAGAATTTGAACGGCTATACCTGCAGTATTTTTATTATTTATTGCTTTTCCTTCTTTACATTTATTGTATTTAATAGAAGAAAGAGCTAATTACGATATTACTATTAAAGTAATAGGTCATCAATGATATTGATCTTATGAATATAGAGACTTAGGATTTAAATCCTATGATTCTTATATATTATCAGGTGATGATAGAATATTTCGGTTATTAAATGTGGATAATTCTTTAGTTATCCCTTATAATAGTAATGTTCGAATAATTATTTCAAGAATGGATGTTATCCATTCTTGAACAATTCCTTCTTTAGGTGTAAAGGCAGATGCTGTACCAGGTCGGTTAAATCAATTATTTTATATTTTTAATCGAGTAGGATTATTTAGTGGTCAATGTTCAGAAATTTGTGGTGCTAATCATAGATTTATACCAATTATAATTATAGTTGTTCCCCGAATAGAATTTTTAATAAAATG
		</sequence>
		<sequence>
			<taxon idref="Oxyopes_sushilae"/>
			ATAATTGCCAACTTGAAGATCTATATTGTTTCAAAATGGGGTTTCTCCGGTAATAGAACATTTAATTTTTTTTCATGATCATATTATAATAGTAATAATTATAATTATAATTATAGTAGGATATGTGTTAATTAATTCTTGTTTAAATAAATTTTATAATTTAGGTATGTTTCAAGGTCAAGGACTTGAAAGAATTTGGACAGCAATACCTGCAGTATTTTTATTATTTATTGCTTTCCCTTCTCTTCATTTATTATATTTAATAGAAGAAAGAGCTAATTATGATATTACTATTAAAGTAATAGGACACCAATGATATTGATCTTATGAATATAGAGATTTAGGATTTAAATCCTTTGATTCTTATATATTATCAAATGATGATAGAATATTTCGATTATTAAATGTGGATAATTCTTTAGTAATTCCTTATAATAGTAATGTTCGTATAATTATTTCAAGAATAGATGTTATTCATTCTTGAACAATTCCTTCTTTAGGTGTAAAAGCAGATGCTGTGCCAGGTCGATTAAATCAATTATTTTATATTTTTAATCGAGTAGGATTATTTAGTGGTCAATGTTCAGAAATCTGTGGTGCTAATCATAGATTTATACCTATTATAATTATAGTTGTTCCTCGAATAGAATTTTTAATAAAGTG
		</sequence>
		<sequence>
			<taxon idref="Oxytate_striatipes"/>
			ATAATTGCCAACTTGAAGTAGATTATTGTTTCAAAATAGTGTTTCTTCAGTTATGGAGCAGTTAATTTTTTTTCATGATCATATTATAGTAGTTATAGTAATGATTATAGTAATAGTAGGATATATTTTAATAAATAGATGTTTAACAAAGTTTTATGATTTAGGAATATTTCATGGACAGAGATTAGAAAGAATTTGAACTGTTATTCCTGCAGTTTTTTTATTATTTATTGCTTTTCCTTCTCTTCGTCTTCTTTATTTAATAGAGGAAAGTGAAGATTTTGATATAACTTTAAAAGTGTTAGGGCATCAATGATATTGATCTTATGAATATAGTGATTTAGGGTTAAGGTTTTTTGATTCTTATATATTATCTAATAAAGAATGTATTTTTCGATTATTGAATGTAGATAATTGTTTAGTTATTCCTTTTATAACGAATGTTCGAATGATTGTTTCAAGAATAGATGTAATTCATTCTTGAACTATTCCTTCTTTAGGGGTAAAAGTTGATGCTATTCCAGGTCGATTAAATCAATTATTTATAAGATTTAATCGAATAGGTTTGTTTTTTGGGCAATGTTCTGAGATTTGTGGAGCTAATCATAGATTTATACCTATTTTAATAATAGTTATTCCTCGTTTAGAGTTTTTAGTAAATTG
		</sequence>
		<sequence>
			<taxon idref="Pardosa_pusiola"/>
			ATAATTGCCAACTTGAGGATCAATTTTATTTCAAAATGGAGTTTCTTCTGTTATAGAACATTTAATTTTTTTTCATGATCATATTATAATTGTAATAATTATGATTATAGTAATAGTAGGTTATGTTTTAGTAAATTCTTGTATTAATAAATTTTATAATTTAAATATATTTCATGGACAAGAATTAGAAAGAATTTGAACTGTAATTCCTGCTGTTTTTTTATTATTCATTGCTTTTCCTTCTTTGCGTTTGTTATATTTAATAGAGGAAAGAGAAGTATATGATATAACTATTAAGGTTATAGGACATCAGTGATATTGATCTTATGAATATAGAGATTTAGGATTTAAATCTTTTGATTCTTATATATTGAGAGATAAAGAAAGAATGTTTCGTTTGTTAAATGTAGATAATTCATTAGTTATTCCTTATAATACTAGTGTACGTATAGTAATTTCTAGTGTTGATGTAATTCATTCATGGACTATCCCTTCTTTAGGAGTAAAGGTTGATGCTATTCCTGGTCGTTTAAATCAATTGTCTTTAATATTTAATCGGGTAGGGGTGTTTTCAGGTCAGTGTTCAGAGATTTGTGGTGCGAATCATAGATTTATACCTATTATAATTTTGGTTGTTCCTCGTATAGAATTTTTAATAAATTG
		</sequence>
		<sequence>
			<taxon idref="Peucetia_latikae"/>
			ATAATTGCCAACTTGAGGTTCGTTATTATTTCAAAACGGAGTTTCTCCTGTAATAGAACATTTAATTTTTTTTCATGATCATATTATGATAGTTATAATTATAATTTTAATTATAGTTGGGTATGTTTTGATGAATTCTTGTTTTAATAAATTTTATAACTTAGGATTATTTCATGGGCAGAGTTTAGAGAGAATTTGAACTTTATTACCGGCAGTATTTTTATTAATAATTGCTTTTCCTTCCTTACGATTATTATATTTAATAGAAGAAGTAGGAGATTATGATATAACTATTAAAGTTATAGGGCATCAATGATACTGATCATATGAATATAGAGATTTAGGGTTCAATTCATTTGATTCTTATATAATTTCAAGAGATTCGAGAACGTTTCGTTTATTAAATGTTGATAATTCTTTATTAATTCCGTTAAATAGAAGTGTTCGAGTAATTATATCTAGAACTGATGTTATTCATTCTTGAACAATCCCTTCTTTAGGGGTTAAGGTGGATGCAATTCCTGGGCGGTTAAATCAGTTATCATTTATTTTTAATCGAGTAGGATTATTTAGAGGACAGTGTTCTGAAATTTGTGGTGCAAATCATAGTTTTATACCTATTATAGTAATAGTAGTTCCTCGAATGGAGTTTTTAATAAAGTT
		</sequence>
		<sequence>
			<taxon idref="Phanuelus_gladstone"/>
			ATAGTTGCCAGTGTGAGGATCTTTATATTTTCAAGATGGTGTATCTCCTGTAATGGAGCATTTAATTTTTTTTCATGATTATACTATAATTATTATAATTATAGTAATGTTTTTGGTAGGTTATATATTAATTTGTTCTTGTATATCTAAAATATACAATTTAGGTATGTTTGAAGGACAGGAATTAGAATTGATTTGAACAATTTTACCTGCTATTTTTCTTGTATTTATTGCTTTTCCGTCTTTACGTTTATTATATTTGATAGAGGAGTCTGAGTCATATGATATAACAATTAAATTGTTAGGTCGACAGTGATATTGATCTTATGAATATAGAGATTTTGATTTAAAAATGTTTGATTCTTATATATTAGATGATAATGAAACTATATTTCGTTTGTTAGATGTAGATAACAGATTAGTTGTGCCTTGTAATACTAATATTCGAATAATTATTTCAGGAGCTGATGTAATTCATTCTTGAACTATCCCTTCTTTAGGGGTGAAAGCGGATGCTATTCCTGGTCGGTTAAATCAATTATCATTTAATTTTAATCGTGTTGGAACATTTTTTGGGGAGTGTTCTGAGATTTGTGGTGCTAATCATAGTTTTATGCCTATTATAATAATAGTAATTCCTCGAAATGAATTTTTAAGAATTTG
		</sequence>
		<sequence>
			<taxon idref="Wadicosa_fidelis"/>
			ATAATTGCCAACTTGAGGAACAGTTTTATTTCAAAATGGAGTTTCTTCTGTAATAGAATATTTGATTTTTTTTCATGATCATATTATAATTGTGATAATTATAATTATAGTAATGGTTGGGTATGTACTAGTGAATTCTTGTATTAATAAATTTTATAATCTAAATATATTTCATGGACAAGAGTTAGAGAGAATTTGAACTGTAATTCCTGCTGTTTTTCTTTTGTTTATTGCTTTTCCTTCTTTACGATTATTATATTTGATAGAAGAAAGAGAAATGTATGATATAACTATTAGGGTAATAGGACATCAGTGATATTGATCTTATGAATATAGAGATTTAGGATTTAAGTCTTTTGATTCATATATATTGGAAGATGCAGATAGTACATTTCGTTTATTGAATGTTGATAATTCTTTAGTAATTCCTTATAATACTAGAGTTCGGATAGTAGTTTCAAGTGTGGATGTTATTCATTCTTGAACTATTCCTTCTTTAGGAGTTAAGGTTGATGCTATTCCTGGACGTTTAAATCAATTATCTTTAATATTTAATCGAGTAGGATTATTTTCAGGTCAGTGTTCTGAAATTTGTGGAGCAAATCATAGATTTATACCTATTATAATTATAGTTGTTCCGCGGATAGAATTTTTAATAAATTG
		</sequence>
	</alignment>

	<!-- The sequence alignment (each sequence refers to a taxon above).         -->
	<!-- ntax=22 nchar=779                                                       -->
	<alignment id="alignment7" dataType="nucleotide">
		<sequence>
			<taxon idref="Alopecosa_cursor"/>
			ATTTTTGGAAAAGCATTTTCATCCTTTTCATATAGTAAATATATCACCTTGGCCTTTAATTACAGGATTTGGAGCTTTATTTACGGTTATTGGAATAATTAAAATATTTGTATTTTATGATGTGAGATTAGTATTGTTTTCTTTGGTTATAGTATTTATAGTTGCTATATTATGGTGACGAGATGTAATTCGAGAAAGAACCTTTCAGGGATACCACTCTAGAATTGTATTAAAAGGGTTGATAATTGGGATAATCTTATTTATTATTAGAGAAATTTTTTTTTTTTTTTCTTTTTTTTGGGCCTTTTTTCATTCTAGTCTAAGTCCTACAGTGGAATTAGGATCTCATTGACCCCCTTTAGGGATTCATCCTTTTAATCCATTTCAAGTTCCTTTGCTTAATACAGTGATTTTATTATCATCTGGTGTAAGAATTACTTGGGCTCATCAGTTGATTTTGAGGGAAGATTGGGAAGGGGCAAAGATTTCTTTAATAATGACTTGAATATTAGGTGTTTATTTTTTAATATTGCAGGGATTTGAATATTATATGTCTTCTACTAGAATTAGAGATTCTGTTTTTGGATCTACGTTTTTTATGTCTACTGGGTTTCATGGATTTCATGTTATTGTTGGAACTTTATTTTTATTTATTATTTGAATTCGTTTTCTAAATAGTCATTTTTCTGGTAGACATCATTTTGGATTTGAAGCAGCTGCTTGATATTGGCATTTTGTTGATGTTGTTTGGTTGTTTTTGTTTTCTGTTGTTTATTGGT
		</sequence>
		<sequence>
			<taxon idref="Arctosa_tanakai"/>
			ATTTTTGGAAAAGCATTTTCATTCTTTTCATATAGTAAATATGTCCCCTTGGCCTTTAATTGTTGGATTTGGTGCTTTATTTATAGTGGTTGGGATAATTAAAATATTTATATTTTATAATGTCGATTTATTAGCTATGTCTTTATTAATACTATTTTTAGTAGCTATATTTTGATGACGTGATGTAATTCGTGAAAGAACCTTTCAAGGATTCCATTCTAGAATAGTGTTAAAAGGTTTAATTGTTGGAATAATTTTATTTATTATTAGTGAGA-TTTTCTTTTTTTTTCGTTTTTTTGAGCTTTTTTTCATTCTAGATTAAGTCCTGTAGTTGAATTAGGAGTTTATTGGCCTCCAAATGGAATTAATCCTTTTAATCCTTTTCAAGTTCCCTTATTAAATACTGTAATTTTATTAGCTTCTGGTGTTAGAGTAACTTGGGCTCATCAAATAATTTTAAAAGAAAATTGAAATATAGTAAAAACTTCTTTAATAATAACCTGAATATTAGGATTATATTTTTTAATACTACAAGGCTTTGAATATTATATATCCTCATATGGGATTAGAGATTCTGTTTATGGATCTACTTTTTTTATATCTACAGGATTTCATGGATTTCATGTAATTGTTGGAACTATATTTTTATTTATTATTTGAATTCGTTTTTTACGAGATCATTTTTCTAAGAGACATCATTTTGGATTTGAAGCAGCTGCTTGGTATTGACATTTTGTTGATGTAGTTTGATTATTTTTATTTTCCGTAGTATATTGAT
		</sequence>
		<sequence>
			<taxon idref="Cheliceroides_longipalpis"/>
			ACTATTGGAAAAATTTTTTCATCCTTATCATATAGTAAATATGTCTCCTTGACCATTGATAGTTGGATTTTGTGCTTTTAGAATAGTTATAGGATTAATTAAAATATTTTCTTATAATGAAATAAATTTATTAATAATATCATTATGTTTATTAATTATTATATCACTATTATGATGGCGAGATGTTGTTCGTGAAAGAACATTTCAAGGACTTCATTCTAGATTGGTTTTAAATGGATTAATAGTAGGAATAATTTTGTTTATTGTAAGAGAAGTATTTTTTTTTATTTCTTTTTTTTGAGGTTTTTTTCATTCTAGATTAAGACCTACTATTGAATTAGGATCTCTATGACCTCCATGTGGAATTTTTCCTTTTAATCCTTTTCAAGTACCTTTATTAAATACTGTAATTTTATTGGCTTCAGGAGTTACGGTTACTTGAGCTCATCAATATATATTAAATAATAAATGGGATGGAGTAAAGAATGCTTTAATAATAACTTGATTGTTAGGATTATATTTTTTAATATTACAGGGTTTTGAATATTATATAGCTTCATTTGGAATCTCTGATTCAGTTTATGGTTCTACTTTTTTTATAGCAACTGGTTTTCATGGTTTTCATGTAATTGTTGGTACTTTATTTTTATTTTATATGTGAACGCGAGTAATAAGAAGACAATTAACTAGAAGTCATCATTTTGGTTTTGAAGCAGCTGCTTGATATTGACATTTTGTAGATGTAGTTTGATTATTTTTATTTTCTGTAATTTATTGAT
		</sequence>
		<sequence>
			<taxon idref="Dolomedes_angustivirgatus"/>
			GTTTTTGGAAAAGCATTATCATCCTTTTCATATAGTGAATATATCACCTTGACCATTAATTTCTGGATTTGGAGCTTTATTTACAGTTATTGGAATAATTAAAATATTTGTATATTTTGATGTAAGTTTATTAATTATATCTCTTACTTTAATGTTTTTTGTAGCTATATTATGATGACGAGATGTAGTTCGTGAGAGAACTTACCAAGGATACCATTCTAGTGTGGTATTTAAAGGATTGATAGTGGGTATAATTCTATTTATTGTAAGAGAAATTTTTTTTTTTTTTTCTTTTTTTTGAGCTTTTTTTCATTCTAGATTGAGACCAACAGTAGAATTAGGTTCTCAGTGGCCTCCTGTGGGAATTTTTACTTTTAATCCTTTTCAGGTTCCTTTATTAAATACTGTAATTTTATTAGCTTCGGGAGTTAGTGTTACTTGAGCTCATCAATTGATTTTGAAGGAAGATTGGGAAGGTGTTAAGATTTCTTTAATAGTAACTTGGATATTAGGTATTTATTTTTTAATATTACAAGGGTTTGAGTATTTTATATCTTCTACTAGAATTAGAGATTCTGTATTTGGATCTACTTTTTTTATAGCTACTGGATTTCATGGATTTCATGTAATTATTGGAACATTATTTTTGTTTATTATTTGAATTCGATTTTTAAATAATCATTTTTCTAAAAGTCATCATTTTGGGTTTGAAGCGGCTGCTTGATACTGACATTTTGTAGATGTAGTATGATTGTTTTTATTTTCTGTAGTGTATTGAT
		</sequence>
		<sequence>
			<taxon idref="Ebrechtella_tricuspidata"/>
			ATTTTTGGAAAGGCATTATCATCCTTTTCATATAGTTAATATATCCCCTTGACCTTTAATAAGAGGGTTTACAGCTTTGGCTGTGGTTTCAGGTATAATTAAAATGTTTGCGTATTATGATTTTAATTTATTTTTATTTTCTTTTTTTGTGTTAATTTTGGTAGCTTTTTCTTGATGGCGAGATGTAGTACGGGAAAGAACTTATCAGGGATTTCATTCTAGAATAGTGTTAAATGGTTTGATTTGGGGTATGATTTTGTTTATTGTTAGAGAGATTTTTTTTTTCTTTTCTTTTTTTTGGGGATTTTTTCATTCTAGATTGAGACCTTCTATTGAATTAGGATCTCAATGACCTCCTATAGGGGTTTTTTCTTTAAATCCTTTTCAAGTTCCTCTTTTAAATACTATTATTTTATTATCTTCGGGAGTTAGAGTTACTTGGTGCCATCAAATAATTTTAAATGAAAATTGAGATAGAGCTAAATCTTCTTTAATATTAACTTGAATTTTAGGAATTTATTTTTTAATACTTCAAGGATTTGAATATTATATAAGATCTTTTAGAATTAGAGATTCTAGATTTGGTTCAGTTTTTTTTATAGCTACAGGATTTCATGGTTTTCATGTAATTGTAGGTACTTTATTTTTATTTGTAATTTGAACACGATTTAATAGGGAGCATTTTTCTAGAAGTCATCATTTTGGTTTTGAAGCTGCTGCTTGGTATTGACATTTTGTAGATGTAGTATGATTATTTTTGTTTTCTGTAGTATATTGAT
		</sequence>
		<sequence>
			<taxon idref="Epeus_alboguttatus"/>
			AATTTTGGAAAAGTTTTTTCATCCTTATCATATAGTAAATATATCTCCTTGACCTTTAATAGTAGGAATTGGAATTATAAATATAGTAGTAGGAATAATTAAAATATTTTCTTATGTAGAAATAGATCTATTACTTGTTTCATTATATTTAATAGTAATTATAGCTTTATTATGATGGCGAGATGTAATTCGAGAGAGAACTTTTCAAGGATTACATTCAAGAATAGTTTTAAGAGGATTAATAGTAGGTATAATTTTATTTATTATTAGAGAGGTATTTTTTTTTATCTCTTTTTTTTGAGCTTTTTTTCATTCGAGATTGAGACCAACAATTGAAATAGGTTCTTTATGGCCTCCACATGGTATTTTTCCTTTTAATCCTTTTCAAGTTCCTTTATTAAATACTGTAATTTTATTAGCTTCAGGAGTATCTGTAACTTGAACTCATCAATTATTATTAAATAATAAATGAGAAGGAGCTAAGAGGGGTTTAATGATAACTTGAATTTTAGGATTATATTTTTTAATATTACAGGGATTTGAATATTATATAGCTTCATTTGGAATTTCAGATTCAGTTTATGGTTCCACTTTTTTTATAGCTACTGGATTTCATGGTTTTCATGTAATTGTTGGAACTTTATTCTTATTTATTATATGACTTCGATTAATAAAAAGACAATTAACTGGAGGTCATCATTTTGGTTTTGAGGCAGCTGCTTGATATTGACATTTTGTTGATGTAGTATGATTATTTTTATTTTCTGTAGTATATTGAT
		</sequence>
		<sequence>
			<taxon idref="Halocosa_hatanensis"/>
			ATTTTTGGAAAAGCATTTTCATCCTTATCATATAGTAAATATATCACCTTGGCCTTTAATAGCTGGATTAGGAGCTTTATTTATAGTTATTGGAATAATTAAAATATTTGTGTTTTTTAATGCTAATTTACTATTTTTTTCTTTTTTAATTTTATTTTTTATTTCTATATTATGATGACGAGATGTAGTTCGAGAAAGAACTTTCCAAGGATTTCATTCAAGAGTTGTATTAAGAGGATTGATGATTGGTATAATTTTATTTATTGTAAGAGAAATTTTTTTTTTTTTTTCTTTTTTTTGGGCTTTTTTTCATTCTAGATTGAGACCTACGGTAGAATTAGGTTCACAGTGACCTCCTTTTGGAATTTTTCCATTTAATCCTTTTCAGGTTCCTTTATTAAATACTGTAATTTTATTGGCTTCTGGGGTAAGAGTTACTTGAGCTCATCAATTGATTTTGAAGGAAGATTGAAGGGGAGTTAAAGTTTCTTTAATATTAACTTGAGTATTAGGATTATATTTTTTAAGTTTACAAGGTTTTGAATATTATATATCTTCTACTAGAATTAGAGATTCTGTTTTTGGTTCAACCTTTTTTATATCTACGGGTTTTCATGGGTTTCACGTAATTGTTGGAACAATGTTTTTATTTATTATTTGATTTCGGTTTTTAAATAATCATTTTTCTGGAAGACATCATTTTGGATTTGAAGCTGCTGCTTGATATTGACATTTTGTTGATGTTGTTTGATTGTTTTTATTTTCTGTAGTATATTGAT
		</sequence>
		<sequence>
			<taxon idref="Hamataliwa_aurita"/>
			ATTTTTGGAAAAGCATTTTCATCCTTTTCATATAGTAAATATATCACCTTGGCCTTTAATAAGAGGATTTGGAGCTTTAGCTATAGTTATTGGAATAATTAAACTTTTTGTATTTATAGAGAGAGATTTATTGTCGTTATCATTTTATTTATTAATTATTGTTGCTTTATTATGATGACGAGATGTTGTTCGTGAAAGTACCTTTCAAGGATTTCATTCAAGTGTGGTTCTTAAAGGATTGATACTAGGTATAATCTTATTTATTGTTAGAGAGATTTTTTTTTTTTTTTCTTTTTTTTGAGCTTTTTTTCATTCAAGATTGAGTCCAACAGTTGAATTAGGGTCTGAGTGGCCTCCTATAGGGGTATTTCCTTTTAATCCTTTTCAAGTTCCTTTGTTAAACACTGTAATTTTATTGAGTTCAGGAGTAAGAGTAACTTGAGCTCATCAAATAATTTTAAAAGAAAATTGAGAAGGTGCTAAAATTTCTTTAATAATAACATGAATATTGGGAGTATATTTTTTAATATTACAGGGTTTTGAATATTTTATATCGTCTTTTGGGATTAGAGATTCTGTATTTGGTTCTACATTTTTTATAGCTACTGGATTTCATGGGTTTCATGTAATTATTGGAAGTTTATTTTTATTTATTATTTGATATCGATTTTTGAATTATCATTTTTCTAGAAGACATCATTTTGGATTTGAAGCTGCAGCTTGGTATTGACATTTTGTTGATGTAGTTTGATTATTTTTATTTTCTGTAGTATATTGAT
		</sequence>
		<sequence>
			<taxon idref="Heriaeus_mellotteei"/>
			ATTTTTGGAAAAGCATTTTCATCCTTATCATATAGTTAATATGTCTCCTTGGCCTTTAATAAGAGGGTTTTCTGCATTAGCGGTGGTGGTTGGAATAATTAATATGTTTATGAATTATGATATAAATTTATTGTTTATTTCTTTAGCTTTATTATTTGTAGTAGCTTTAACTTGATGACGGGATGTTATTCGGGAGAGAACTTTTCAAGGATATCATTCTAGTGTTGTTTTAAGAGGATTAATTTGAGGAATAATTCTGTTTATTGTAAGAGAGGTTTTTTTCTTTTTTTCTTTTTTTTGGGGGTTTTTTCATTCTAGATTAAGTCCTTCAGTTGAATTAGGATCTCAATGACCTCCTATTGGAATTTATTCTTTTAATCCTTTTCAAGTTCCTCTTTTAAATACTATTATTTTATTGTCATCTGGGGTAAGAGTTACTTGATGTCATCAAATAATTTTAAATGAAAATTGAAAGAGAGCTAAATTTTCTTTAATGTTAACCTGGGTATTAGGACTATATTTTTTAATACTTCAAGGTTTTGAATATTTTATAAGTTCTTTTAGAATTAGAGATTCTGTATTTGGATCTACTTTTTTTATAGCTACTGGATTTCATGGATTTCATGTTATTGTTGGTACTTTGTTTTTATTTATAATTTGATTACGTTTTGTTAAGGGTCATTTTTCTAGAAGTCATCATTTTGGGTTTGAGGCTGCTGCTTGATATTGACATTTTGTGGATGTAGTTTGATTATTTTTGTTTTCGGTAGTTTATTGAT
		</sequence>
		<sequence>
			<taxon idref="Lycosa_grahami"/>
			AT--TTGGAAAAGCATTATCATCCTTTTCATATAGTAAATATGTCACCTTGACCTTTGGTTGTAGGATTTGGAGCTTTGTTTACAGTTATTGGAATAATTAAAATATTTGTATTTTATGATGCTAGATTGTTGTTGCTTTCTTTATTTTTATTGTTTCTAGTGGCCATGTTGTGATGGCGAGATGTTGTTCGAGAAAGAACTTTTCAGGGTTTACATTCTAGAAATGTTTTGAAGGGTTTGATAGTGGGTATAATTTTATTTATTGTGAGAGAAGTTTTTTTCTTTTTTTCTTTCTTTTGGGCTTTTTTTCATTCTAGTTTAAGACCTACAGTGGAGTTAGGATCTCATTGACCTCCTTTTGGTATTTATCCTTTTAATCCTTTTCAAGTTCCTTTACTTAATACTGTAATTTTATTATCGTCTGGTGTTAGAGTTACATGGGCTCATCAAATGATTTTGAAGGAAGATTGAGATGCGGCTAAGGTGTCTTTAATGATAACTTGAATGTTAGGAATTTATTTTTTGATGCTACAAGGTTTTGAATATTATATGTCTTCTACTAGAATTAGAGATTCTGTTTTTGGATCTACATTTTTTATGTCTACAGGGTTTCATGGTTTTCATGTTATTGTAGGGACGGTGTTTTTATTTATTGTTTGAATTCGTTTTTTAAATTATCATTTTTCAGGTAGACATCATTTTGGATTTGAGGCGGCTGCTTGGTATTGGCATTTTGTGGATGTAGTTTGGTTATTTTTGTTTTCTGTAGTATATTGGT
		</sequence>
		<sequence>
			<taxon idref="Oxyopes_bianatinus"/>
			ATTTTTGGAAAAGCATTATCATCCATTTCATATAGTGAATATATCTCCTTGACCTTTAATAAGAGGGTTTGGAGCTTTAGCTTTAGTAACGGGAATAATTAAACTTTTTATTTTTTTCGAGAGAGATTTAGTAATATGATCATTTTATTTATTAGTATTGGTAGCAATAATATGATGACGTGATGTGATTCGAGAAAGTACCTTTCAAGGATTTCATTCGAGTGTGGTTCTTAAAGGACTTATATTAGGTATAATCTTATTTATTGTTAGAGAAATTTTTTTTTTTTTTTCTTTTTTTTGAGCTTTTTTTCATTCTAGATTGAGACCGGCAGTAGAATTAGGAGTCCAATGACCACCTATAGGTGTATTTCCTTTTAATCCTTTTCAAGTTCCTTTATTAAATACTGTTATTTTATTAAGATCTGGTGTAAGAGTTACTTGGGCTCATCAAATAATTTTAAGGGAAAATTGAGAAAGAGCTAAAATATCTTTAATGGTTACATGAATATTAGGATTTTATTTTCTTATGCTACAAGGATTTGAGTATTATATATCTTCTTTTGGAATTAGAGATTCTGTATTTGGGTCTACTTTTTTTATAGCGACTGGATTTCATGGATTTCATGTAATTGTAGGAAGAGCGTTTTTATTTATTATTTGATATCGATTCTTAAATTATCATTTTTCTAAAAGTCATCATTTCGGGTTTGAGGCTGCTGCTTGATATTGACATTTTGTGGATGTGGTTTGATTGTTTTTGTTTTCTGTAGTATATTGAT
		</sequence>
		<sequence>
			<taxon idref="Oxyopes_javanus"/>
			ATTTTTGGAAAAGCATTATCATCCTTTTCATATAGTAAATATATCTCCTTGACCTTTAATAAGAGGATTTGGAGCTTTGGCTTTAGTAGTTGGATTAATTAAACTTTTTGTTTTTTTTGAAAGAGATTTGATATTTAGATCATTTTATTTATTAGTATTAGTAGCATTATTATGATGACGTGATGTTATTCGGGAAAGTACCTTTCAAGGTTTTCATTCTAGTGTGGTATTGAAAGGACTTATATTAGGTATAATCTTATTTATTGTAAGAGAAATTTTTTTTTTTTTTTCTTTTTTTTGAGCTTTTTTTCATTCTAGATTGAGACCGGCAGTAGAATTAGGGGTTCAATGACCACCTATAGGTGTATTTCCTTTTAATCCTTTTCAAGTTCCTTTATTAAATACAGTTATTTTATTAAGATCTGGTGTAAGAGTTACTTGGGCTCATCAAATAATTTTGAAGGAAGATTGAGAGAGTGCTAAGATGTCTTTAATGGTTACGTGAATATTAGGTGTGTATTTTCTTATATTACAAGGTTTTGAATATTATATGTCTTCTTTCGGGATTAGAGATTCTGTATTTGGTTCTACTTTTTTTATAGCGACTGGGTTTCATGGATTTCATGTAATTGTAGGTAGAATATTTTTATTTATTATTTGATATCGGTTTTTAAATTATCATTTTTCTAAGAGTCATCATTTTGGATTTGAAGCTGCTGCTTGATATTGACATTTTGTTGATGTGGTTTGATTGTTTTTGTTTTCTGTAGTATATTGAT
		</sequence>
		<sequence>
			<taxon idref="Oxyopes_licenti"/>
			ATTT---------CATTATCATCCTTTTCATATAGTAAATATATCTCCTTGACCTTTAATAAGAGGATTAGGAGCTTTGGTATTAGTTGTAGGTTTAATTAAGCTTTTTGTTTTTTTTGAAAGAGATTTAATATTTAGATCATTTTATTTATTAATTTTAGTAACAATAATATGATGACGTGATGTAATTCGAGAAAGTACCTTTCAAGGATTTCATTCAAGTGTGGTGTTAAAAGGACTTATATTAGGTATAATTTTATTTATTGTAAGAGAAATTTTTTTTTTTTTTTCTTTTTTTTGGGCTTTTTTCCATTCTAGATTGAGACCGTCAGTAGAATTAGGAATTCAATGACCTCCAATAGGAGTATTTCCTTTTAATCCTTTTCAGGTTCCTTTATTAAATACTGTTATTTTATTAAGATCTGGAGTTAGAGTTACTTGAGCTCATCAGATAATCTTGAAAGAAGATTGAGAAGGTGCTAAAATTTCGTTAATAGTTACATGAATATTAGGTGGATATTTTTTAATTTTACAAGGATTTGAGTATTATATATCTTCTTTTGGAATTAGAGATTCTGTATTTGGGTCTACTTTTTTTATAGCTACGGGATTTCATGGATTTCATGTTATTGTTGGAAGAGTATTTTTATTTATTATTTGATATCGTTTCTTAAATTATCATTTTTCTAAAAGTCATCATTTTGGGTTTGAAGCTGCTGCATGATATTGACATTTTGTTGATGTTGTTTGGTTATTTTTATTTTCTGTAGTGTATTGA-
		</sequence>
		<sequence>
			<taxon idref="Oxyopes_sertatoides"/>
			ATTTTTGGAAAAGCATTATCATCCTTTTCATATAGTAAATATATCTCCTTGACCTTTAATAAGAGGATTTGGAGCGTTGGCTTTAGTAGTTGGATTAATTAAATTTTTTGTTTTTTTTGAAAGAGATTTATTATTTAGATCATTTTATTTATTAGTATTAGTAGCGTTATTATGATGACGTGATGTTATTCGGGAAAGTACCTTTCAAGGTTTTCATTCTAGTGTGGTGTTGAAAGGACTTATATTAGGGATAATTCTATTTATTGTAAGAGAAATTTTTTTTTTTTTTTTTTTTTTTT---TTTTTTTTCATTCTAGATTGAGACCAGCAGTAGAATTAGGAGTTCAGTGACCACCTATGGGTGTGTTTCCTTTTAATCCTTTTCAAGTTCCTTTATTAAATACGGTTATTTTATTAAGATCTGGTGTGAGAGTTACTTGAGCTCATCAAATGATTTTAAAGGAGGATTGAGAAAGAGCTAAGATGTCTTTAATAGTTACGTGAATATTAGGTCTATATTTTCTTATGTTGCAAGGTTTTGAGTATTATATATCTTCTTTTGGAATTAGAGATTCTGTATTTGGTTCTACTTTTTTTATAGCAACTGGATTTCATGGATTTCATGTAATTGTGGGAAGAGTGTTTTTATTTATTATTTGATATCGGTTTTTAAATTATCATTTTTCTAAAAGTCATCATTTTGGGTTTGAAGCTGCTGCTTGATATTGACATTTTGTGGATGTGGTTTGGTTATTTTTGTTTTCTGTAGTATATTGAT
		</sequence>
		<sequence>
			<taxon idref="Oxyopes_sertatus"/>
			ATTT---------CATTATCATCCTTTTCATATAGTAAATATATCTCCTTGACCTTTGATAAGAGGATTTGGAGCGTTGGCTTTAGTAGTTGGATTAATTAAACTTTTTGTTTTTTTTGAAAGAGATTTATTATTTAGATCATTTTATTTATTAGTATTAGTAGCGTTATTATGATGACGTGATGTTATTCGGGAAAGTACCTTTCAAGGTTTTCATTCTAGTGTGGTGTTGAAAGGACTTATATTAGGGATAATTCTATTTATTGTAAGAGAAATTTTTTTTTTTTTTTCTTTTTTTTGAGCTTTTTTTCATTCTAGATTGAGACCGGCAGTAGAATTAGGAGTTCAGTGACCACCTATGGGTGTGTTTCCTTTTAATCCTTTTCAAGTTCCTTTATTAAATACGGTTATTTTATTAAGATCTGGTGTGAGAGTTACTTGAGCTCATCAAATGATTTTAAAGGAGGATTGAGAAAGAGCTAAGATGTCTTTAATAGTTACGTGAATATTGGGTTTATATTTTCTTATGTTGCAAGGTTTTGAGTATTATATATCTTCTTTTGGAATTAGAGATTCTGTATTTGGTTCTACTTTTTTTATAGCGACTGGATTTCATGGATTTCATGTAATTGTGGGAAGAGTGTTTTTATTTATTATTTGATATCGGTTTTTAAATTATCATTTTTCTAAAAGTCATCATTTTGGGTTTGAAGCTGCTGCTTGATATTGACATTTTGTGGATGTGGTTTGGTTGTTTTTGTTTTCTGTAGTATATTGA-
		</sequence>
		<sequence>
			<taxon idref="Oxyopes_striagatus"/>
			ATTTTTGGAGAAGCATTATCATCCTTTTCATATAGTAAATATATCCCCTTGACCTTTAATAAGAGGTTTTGGAGCTTTGGCTTTAGTAGTAGGAATAATTAAACTTTTTGTTTTTTTTGAAAGAGATTTAATATTAAGATCATTTTATTTATTAGTATTAGTAGCATTAATATGATGACGTGATGTAATTCGAGAAAGTACCTTTCAAGGTTTTCATTCTAGTGTGGTGTTAAAAGGACTTATATTAGGTATAATCTTATTTATTGTAAGAGAAATTTTTTTTTTTTTTTCTTTTTTTTGAGCTTTTTTCCATTCTAGATTGAGACCGGCAGTAGAGTTAGGAGTTCAATGGCCTCCTATAGGTGTATTTCCTTTTAATCCTTTTCAGGTGCCTTTATTAAATACTGTAATTTTATTAAGATCTGGTGTTAGAGTTACTTGAGCTCATCAAATGATTTTAAAGGAAGATTGAGAAGGAGCTAAAGCATCTTTAATGGTTACATGAATATTAGGGGTATATTTTCTTATACTACAAGGGTTTGAATATTATATATCTTCGTTTGGAATTAGAGATTCTGTTTTTGGTTCGACTTTTTTTATAGCAACAGGATTTCATGGATTTCATGTAATTGTGGGTAGAGTATTTTTATTTATTATTTGGTATCGATTTTTAAACTATCATTTTTCTAAGGGTCATCATTTTGGATTTGAAGCTGCTGCTTGATATTGACATTTTGTTGATGTTGTTTGATTATTTTTGTTTTCTGTAGTATATTGAT
		</sequence>
		<sequence>
			<taxon idref="Oxyopes_sushilae"/>
			ATTTTTGGAAAAGCATTATCATCCTTTTCATATAGTAAATATATCTCCTTGGCCTTTAATAAGAGGATTTGGGGTTTTAGCTTTAATAGTGGGATTAATTAAGTTTTTTGTTTTTTTTGAAAGAGATTTAGTATTATTATCATTTTATTTATTAGTATTAGTAGTAATAGCGTGATGACGTGATGTAATTCGAGAAAGTACCTTTCAAGGATTTCATTCAAGTGTGGTTTTAAAAGGGCTTATATTAGGTATAATCTTATTTATTGTTAGAGAAATTTTTTTTTTTTTTTCTTTTTTTTGAGCTTTTTTTCATTCGAGATTAAGACCAGCAGTAGAATTAGGAGTACAATGACCTCCTATAGGTGTGTTTCCTTTTAATCCTTTTCAAGTTCCTTTATTAAATACTGTAATTTTATTAAGATCGGGTGTTAGAGTTACTTGAGCCCATCAAATAATTTTAAAAGAAAATTGAGAAAGAGCTAAAATATCTTTAATAATAACATGAATATTAGGGGTATATTTTCTTATATTACAAGGGTTTGAGTATTATATATCTTCTTTTGGAATTAGAGATTCTGTATTTGGTTCTACTTTTTTTATAGCTACGGGATTTCATGGATTTCATGTAATTGTAGGTAGATTGTTTTTATTTATTATTTGATATCGATTTTTAAATTATCATTTTTCTAAAAGTCATCATTTTGGATTTGAAGCTGCTGCTTGATATTGACATTTTGTTGATGTTGTTTGATTATTTTTGTTTTCTGTAGTATATTGAT
		</sequence>
		<sequence>
			<taxon idref="Oxytate_striatipes"/>
			AATTTTGGAAAAGCATTATCATCCTTTTCATATAGTAAATATATCACCTTGACCTTTGATAAGAGGGTTTTCTGCTTTAGCTTTGGTTATTGGTATAATTAAAATATTTATATTTTATAATATTAATTTAGTTTTAATATCATTATTTATTTTATTATTGGTAGTTTTAACTTGATGGCGAGATGTAATTCGAGAAAGAACTTTTCAAGGTTTTCATTCTAGAATAGTATTAAGAGGATTGATTTGAGGTATGATTTTATTTATTGTAAGAGAAATTTTTTTCTTTTTATCTTTTTTTTGAGGATTCTTTCATTCTAGATTAAGACCTTCAGTTGAATTAGGAGTTCAATGGCCACCTGAAGGAATTTTTTCTTTTAATCCTTTTCAAGTTCCTTTATTAAATACTATTATTTTATTATCTTCTGGGGTAAGAGTTACTTGATGTCATCAGATAATTTTAAATGAAAATTGAAGTAAAGCTAATTATTCATTAATATTAACTTGAATATTAGGAGTATATTTTTTAATACTACAAGGATTTGAATATATTATAAGATCTTTTAGAATTAGAGATTGTGTTTTTGGATCTACTTTTTTTATATCAACTGGTTTTCATGGATTTCATGTAATTATTGGAACACTTTTTTTATTTATGATATGAATACGGTTTTCAAAAAATCATTTTTCTAGAAGACATCATTTTGGGTTCGAAGCGGCTGCTTGATATTGACATTTTGTTGATGTAGTATGGTTATTTTTATTTTCAGTTGTATATTGAT
		</sequence>
		<sequence>
			<taxon idref="Pardosa_pusiola"/>
			GTTTTTGGAAAAGCATTTTCATCCTTTTCATATAGTAAATATATCACCTTGGCCATTAGTAACAGGATTTGGAGCATTATTTATAGTAATTGGAATAATTAAAATGTTTATATTTTATGATGTTAGATTATTAATATTTTCTTTTATTATGTTATTTTTAGTAGCGATGTTATGATGACGAGATGTAATTCGAGAAAGAACCTTTCAGGGATTCCATTCTAGAGTTGTATTGAAAGGATTGATAGTGGGAATAATTTTGTTTATTGTAAGAGAGATTTTTTTTTTTTTTTCTTTTTTTTGGGCTTTTTTTCATTCTAGACTAAGACCTACAATTGAGTTGGGTTCTTATTGACCTCCAATGGGAATTCATCCTTTTAATCCTTTTCAAGTTCCTTTATTGAATACTGTAATTTTATTGTCTTCAGGTGTTAGAGTAACTTGAGCTCATCAGCTTATTTTGAAGGAAGATTGGTATGGTGTGAAGATTTCTTTGATGGTAACTTGGTTATTGGGATTATATTTTTTAATATTACAGGGGTTTGAATATTATATATCTTCTACTAGAATTAGAGATTCTGTTTTTGGATCTACTTTTTTTATATCTACTGGTTTTCATGGATTTCATGTTATTGTGGGTACTTTGTTTTTATTTATTATTTGAATTCGTTTTTTGAATAGACATTTTTCTGGTAGACATCATTTTGGATTTGAAGCTGCTGTTTGATATTGACATTTTGTTGATGTTGTTTGGTTATTTTTGTTTTCTGTTGTTTATTGGT
		</sequence>
		<sequence>
			<taxon idref="Peucetia_latikae"/>
			AATT---------CATTATCATCCTTTTCATATAGTAAATATGTCTCCTTGACCACTAATAACGGGATTTAGTGCTTTAGTAATAATAATTGGAATAATTAAAATGTTTGTATATTTTGAACAAGATTTATTTTTTATATCGTTTATATTACTTTTATTTATTGCTTTTTTATGATGACGGGATGTAGTTCGAGAAAGAACCTTTCAAGGTTATCATTCTAGCGTGGTTCTTCAAGGATTGATCTTTGGGATAATTTTATTTATTGTAAGAGAAGTTTTTTTTTTTTTTTCTTTTTTTTGGGCCTTTTTTCATTCTAGTTTAAGACCAACAATAGAGTTAGGTTTACAGTGGCCACCTTGTGGTATTTTTTCTTTCAATCCTTTTCAAGTTCCTTTATTAAATACTTTGATTTTACTTTCTTCTGGAGTTAGAATTACTTTATGTCATCAGATAATTTTAAGGGAAAATTGAAGGGATGCTAAGATATCATTATTAATAACTTGAATGTTAGGTGTATATTTTTTATTTTTGCAGGGATTTGAATATTATATAGCTTCTTTTAGAATAAGAGATTCTGTATTTGGTTCGGTGTTTTTTATGGCTACAGGTTTTCATGGTTTTCATGTTTTAGTAGGTTCATTATTTTTGTTTGTCATTTGGTGGCGATATTTATGTAATCATTTTTCTAGAGGACATCATTTTGGGTTTGAAGCGGCTGCTTGATATTGACATTTTGTTGATGTAGTTTGATTGTTTTTGTTTTCTGTTGTTTATTGG-
		</sequence>
		<sequence>
			<taxon idref="Phanuelus_gladstone"/>
			AATTTTGGAAAAGTTTTTTCACCCATATCATATAGTTAATATTTCACCATGACCCTTGATTGTAGGGTTTGGGGCTCTAGGGGTAGTTATAGGTATAATTAAGATGTTTTCATTTTATGAGGTGGATTTATTATTTGAATCTTTATTATTATTAATTGTTGTTGCATTATTGTGGTGACGTGATGTAATTCGTGAGAGAACTTTTCAAGGATTACATTCTAGTGTGGTATTAAGTGGGTTAATAGTTGGAATAATTTTATTCATTGTTAGTGAAGTATTTTTTTTTGTATCTTTTTTTTGAGCTTTCTTTCATTCAAGCCTAAGACCTACGATTGAATTAGGATCATTTTGACCTCCAAGTGGGATTTTTCCTTTTAATCCTTTTCAGGTTCCTTTGTTAAATACTGTTATTTTATTAGCTTCAGGGGTTACTGTTACGTGAGCTCATCAATTTATATTAAATGATAATTGGGATGGAGCTAAGAATGCATTAATGATAACTTGATTATTAGGATTATATTTTCTAATATTACAAGGATTTGAATATTATATAGCGTCTTTTAGAATTAGTGATTCTGTTTACGGATCTACTTTTTTTATAGCTACAGGATTTCATGGATTTCATGTAATTGTGGGAACATTATTTTTGTTTGTGATTTGAATTCGATTAGTAAATAATCATTTAACTAATAGACATCATTTTGGATTTGAAGCAGCTGCTTGATATTGACATTTTGTAGATGTGGTATGATTATTTTTATTTTCAGTAGTTTATTGAT
		</sequence>
		<sequence>
			<taxon idref="Wadicosa_fidelis"/>
			ATTTTTGGAAAAGCATTTTCATCCTTTTCATATAGTAAATATATCTCCTTGACCATTAGTAGTAGGATTTGGGGCTTTATTTATAGTAGTTGGAATAATTAAAATGTTTATATTTTATGATGTAAGTTTATTAATATTGTCTTTTGTAATATTATTTGTGGTAGCTATATTATGGTGGCGAGATGTAATTCGAGAAAGAACCTTTCAGGGATTCCACTCAAGAGTGGTATTGAAGGGATTGATAGTTGGTATAATTTTATTTATTGTAAGAGAAATTTTTTTTTTTTTTTCTTTTTTTTGAGCTTTTTTTCATTCTAGACTTAGTCCTACAATTGAATTAGGGTCTTATTGACCTCCTATAGGTATTCATCCTTTTAATCCTTTTCAAGTGCCTTTATTAAATACTGTAATTTTACTTTCTTCAGGTGTTAGAGTAACTTGGGCTCATCAGCTTATTTTAAGGGAAGATTGGTATGGGGTTAAGATTTCTTTAATGATGACTTGATTATTGGGATTATATTTTTTAATATTACAAGGATTTGAATATTATATATCTTCTACTGGAATTAGAGATTCTGTTTTTGGATCTACTTTTTTTATATCTACTGGTTTTCATGGGTTTCATGTTATTGTTGGTACTTTATTTTTATTTATTATTTGAATTCGTTTTTTAGGTGGGCATTTTTCTGGCAGACATCATTTTGGATTTGAAGCTGCGGTTTGATATTGACATTTTGTAGATGTAGTATGATTATTTTTATTTTCTGTTGTTTATTGGT
		</sequence>
	</alignment>

	<!-- The sequence alignment (each sequence refers to a taxon above).         -->
	<!-- ntax=22 nchar=1061                                                      -->
	<alignment id="alignment8" dataType="nucleotide">
		<sequence>
			<taxon idref="Alopecosa_cursor"/>
			GGGGATTTTAAATAATTCTCTTTTAGATTTAGCTTCTCCTTCAAGATTAAGATATTTTTGAAATTTTGGTTCTTTGTTAGGAGTTTTTTTGGTAATTCAAATTGCTTCCGGTTTGTTTTTGTCTTTTCATTTTAGAGGAGATGTTAATTTGTCGTTTGATAGAATTATTCATATAATGCGGGATGTTAATTATGGTTGGTTATTGCGAATTATTCATGCTAATGGGGCTAGAATATTTTTTTTATTAATGTATATTCATATTGGTCGAGGTTTGTATTATGGTTCTTATCGGTTTAATAAAGTGTGATTGAGAGGTGTTACAATTTTGTTATTATCTATAGCTACGGCTTTTTTAGGTTATGTTTTGCCTTGGGGACAAATGTCTTTTTGAGCTGCTACAGTTATTACTAATCTTTTGTCGGCTATTCCTTATGTGGGTGTGATATTGGTAGAATGGATATGAGGAGGATTTGCGGTAGGTAATCCTACTTTAACTCGATTTTTTGCTTTTCATTTTTTATTACCTTTTGTTATTTTATTTTTTGTAATTTTACATCTTTTTTTTCTTCATGAAAAGGGATCTAATAATCCTTTGGGATTGAGAAGAATTTATGATAAGGTTTTTTTTCATCCTTATTATAGAATTAAGGATATATATGGATTTGCTTTTTTTTTTGTGTTTTTTTTGATAATTTGTTTTTTGTTCCCTTATGTTTTTATGGATGTGGAGAATTTTATTTCTTCTAATCCTTTGGTGACTCCTGTTCATATTCAACCTGAGTGATATTTCTTATTTGCTTATACTATTTTACGTTCTATTTCTAGAAAGATTGGTGGGGTTGTTGCTTTGGTGATATCTGTAGTTATTTTATATTTTTTACCTTTTTTTTTGAAACATCGTTTTCGAAGAACTTTGTTTTATTATTTTATAAAGTTTTTTTTTTGGGTTTTTGTAGTTAATTGAATATTGTTAACTTGGATTGGGGCTTGTGTAGTGGAGTTTCCTTATATATCTTTAGGAATAATTTTTAGTGTTGTATATTTTTTAATATTTTTAATAT
		</sequence>
		<sequence>
			<taxon idref="Arctosa_tanakai"/>
			GAGGGTAATTAATAATTCTTTAGTCGATCTTCCTTCCCCTTCTAGATTAAGATATTTCTGAAATTTTGGTTCTTTATTAGGTATTTTTTTGATAGTACAAATTATTAGAGGATTATTTTTATCTTTTCATTTTAGAGGAGATGTAAATTTGTCTTTTGATAAGGTTATTCATATAATACGGGATGTTAATTATGGTTGGTTTCTACGAGTACTTCATGCTAATGGGGCTAGAATATTTTTTTTATTAATGTATATTCATATTGGCCGAGGAATATATTATGGTTCTTATCGGTTTAGAAAAGTTTGATTAAGAGGAGTAACTATTTTATTATTATCTATAGCAACAGCTTTTTTAGGATATGTTTTACCTTGAGGACAAATGTCTTTTTGGGCTGCTACTGTTATTACAAATTTATTATCGGCCGTTCCTTATATAGGGGTTACGTTAGTAGAATGAATATGAGGAGGTTTTGCCGTAGGAAATCCCACTTTAATTCGTTTTTTTGCTTTTCATTTTTTACTTCCATTTGTAATTCTTTTTTTTGTAATTATTCACCTTTTTTTTCTTCATGAGAAGGGGTCAAATAATCCTTTAGGTGTAAG?AGAATCTATGATAAGATTTTTTTTCATCCTTATTATTCTATGAAAGATTTATATGGTTTCCTTTTTTTTTTGATATTTTATTTTTTTGTTTGTTTTTTATTTCCTTATATTTTCATAGATGTTGAAAATTTCATTTCTTCTAATCCTTTAGTTACACCTATTCACATTCAACCTGAATGGTATTTTTTGTTTGCTTATACTATTTTACGTTCTGTTCCTAGAAAGATTGGGGGTGTAATTTTCTTGGTTATATCTGTGATGGTATATTATTTTTTACCTGTTTTCTTAGGTCATCGATTTCGAAGAACTTTATTTTATTGATTGATGAAATTT-TTTTTTGAATTTTCGTAATTAATTGAATATTATTAACTTGAATTGGAGCGTGTGTAGTTGAATTACCTTATATATTTTTAGGTATATTATTTAGAGTAATTTATTTTTGTATATTTCTTGT--
		</sequence>
		<sequence>
			<taxon idref="Cheliceroides_longipalpis"/>
			GAGGATTATTAGAAATTCATTGGTTGATTTACCTTCTCCTTCTAGTTTAAGATATTTTTGAAATTTTGGTTCGTTATTAGGAATTTTTTTAGGAGTACAAATTTTATCTGGTTTGTTTTTGTCATTTCATTTTAGAGGAGAGGTTAATTTATCTTTTGATTCTATTATTCATATAATACGAGATATAAATTATGGTTGATTATTACGTGTAATTCATGCTAATGGTGCTAGTATATTTTTTTTATTAATATATATTCATATAGGACGAGGTATATATTATAGATCTTATCGTTATAAAAAAACGTGATTAAGAGGTGTAACAATTTTTTTATTAGCTATGGCTACTGCTTTTTTAGGTTATGTATTACCTTGAGGACAAATATCTTTTTGAGCAGCAACTGTAATTACTAATTTATTATCAGCTATTCCTTATATTGGAACATTAATAGTGGAATGGGTATGAGGAGGATTTGCTGTAGGTAATCCTACTTTAATTCGGTTTTTTGCTTTTCATTTTATTTTACCTTTTATTATTATGTTTATAGTAATTTTACATTTATTTTTTTTACATGAAACAGGGTCTAGAAATTCTATTGGAATAATGAGAGATTGTGATAAGGTTTATTTTCATCCCTATTATAGAATTAAAGATATATATGGGTTTGGATTGTTTTTTATATTTTTTATATTAATTTGTATAATAATACCTTATATTTTTATGGATGTAGAAAATTTTATTTCTTCTGATCCTTTAGTAACACCGGTTCATATCCAACCTGAGTGATATTTTTTATTTGCATATACAATTTTACGTTCTGTTCCTAGAAAGATTGGAGGAGTGGTGGCTTTATTAATGTCAGTTATTATTTTATATTTTTTTCCTTTATTATTAAATCAAAAGTTTCGAAGTTCATATTTTTATAATATTATTAAATATATGTTTTGAATTTTTGTAGTAAATTGACTATTATTAACATGAATTGGAGCTTGCGTAGTAGAAATTCCTTTTAGAATTTTAGGTATATTATTTAGAATTAATTATTTTTTAATTTTTATTGTTA
		</sequence>
		<sequence>
			<taxon idref="Dolomedes_angustivirgatus"/>
			GGGGATTGTAAATGGTTCTCTTGTAGATTTACCGTCTCCTTCTAGATTAAGCTATTTTTGAAACTTTGGTTCATTGTTAGGAGTATTTTTAATAGTACAGATTATTTCTGGTTTATTTTTATCTTTTCATTTTAGAGGTGATGTTAATTTGTCTTTTAATAGAATTATTCATACGATGCGTGATGTTAATTATGGGTGATTATTGCGGGTGATCCATGCTAATGGTGCTAGAATATTTTTTCTATTAATATATATTCATATTGGACGTGGATTGTATTATGGGTCCTATCGTTTTGAAAAAGTTTGATTAAGTGGAGTAACTATTTTATTGTTGTCTATAGCTACAGCTTTTTTAGGTTATGTATTACCTTGAGGACAGATATCATTTTGAGCTGCTACTGTTATTACTAATTTATTGTCAGCAGTTCCTTATATTGGAGTAATATTAGTAGAATGAGTATGGGGGGGATTTGCGGTAGGTAATCCTACTTTAACTCGATTTTTTGCTTTTCGTTTTATTTTACCTTTTATTATTTTGTTCTTTGTTATTTTACATCTATTTTTTCTTCATGAAAAAGGGTCTAATAATCCTTTAGGATTAAGAAGAATGTATGATAAAATTTCATTTCACCCTTATTATAGAATGAAGGATGTTTATGGGTTTTCTTTATTTTTTGTTTTTTTTGTAGGGATTTGTTTATTGTTTCCTTATATTTTTATGGATGTTGAAAATTTTATTTCTTCCAATCCTTTAGTTACTCCTATTCATATTCAACCAGAATGATATTTTTTGTTTGCTTATACTATTTTGCGTTCGGTTCCTAGAAAAATTGGGGGAGTAATTGCTTTAGTTATATCAGTATTAGTTTTATATTTTTTACCTTTTTTTTTAAAACATCGTTTTCGAAGAACTTTTTTTTATTATTTAATAAAATTTATATTTTGATTTTTTGTAGTAAATTGAATATTGCTTACTTGAATTGGTGCTTGTGTAGTTGAGCTTCCTTATATATTATTAGGTATATATTTTAGAGTAATTTATTATTTAATATATGTTATAT
		</sequence>
		<sequence>
			<taxon idref="Ebrechtella_tricuspidata"/>
			GGGGATTGTTAATGGTTCATTAATTGATTTACCTTCTCCTTCAAGTCTTACTTATTTTTGAAATTTTGGTTCTTTATTAGGGTTATTTTTAGGGGTTCAAATTTTATCCGGGTTATTTTTGTCTTTTCATTTTAGAGGGGATATTAATTTATCATTTTATAGAATTGTTCATATAATACGTGATGTTAATTATGGATGGTTATTACGGGTTATTCATGCTAATGGGGCTAGAATATTTTTTTTATTAATATATATTCATGTCGGTCGAGGTTTGTATTATGGTTCTTATCGATTTGAAAAAGTTTGACTAAGAGGAGTAACAATTTTATTATTATCAATGGCAACTGCTTTTTTAGGGTATGTTTTACCTTGGGGGCAAATATCATTTTGAGCTGCGACTGTTATTACTAATTTATTATCTGCGGTTCCATATATAGGGGGTGTTTTAGTAGAATGAATTTGGGGAGGATTTGCTGTAGGTAATCCTACTTTAACACGATTTTTTTCTTTTCATTTTATTTTACCTTTTATTATTTTATTTTTTGTTATTTTACATCTTTTTTTTTTACATGAGAAGGGTTCTAATAATCCTTTAGGGTTATCAAGTGGATGTGATAAGGTTATATTTCATCCTTATTATAGAGTTAAGGATATTTTTGGGTTTGGTATATTTTTTGTGTTATTTATGTTAATTTGCTTTTTATATCCTTATATTTTTATAGATACTGAGAATTTTATTTCCTCTAATCCTATAGTTACTCCTGTTCATATTCAACCTGAGTGATATTTTTTGTTTGCTTATACAATTTTACGTTCAATTCCTAGAAAAATTGGAGGAGTTGTAGCTTTAGTAATATCCGTTTTAGTATTATATTTTTTACCTTTTTTTTGAGAACATCGTTTTCGAAGAAATTTATTTTATTATTTTAATAAATTTTTATTTTGGTTTTATGTAATTAATTGATTACTATTAACTTGAATTGGGGCTTGTGTGGTTGAGATTCCTTTTATAGTATTAGGAATTTATTTTAGATTAATTTATTTTATAATATATATTGTAT
		</sequence>
		<sequence>
			<taxon idref="Epeus_alboguttatus"/>
			GAGGGTTGGTAGAGATTCTTTGGTAGATTTACCATCTCCTTCTAGTTTGAGATATTTTTGAAATTTTGGATCTTTATTAGGAGTATTTTTAATAATTCAAATTCTATCAGGATTATTTTTATCTTTTCATTTTAGAGGAAGAGTTATTTTATCTTTTGATTCTATTATTCATATAATACGTGATGTAAATTGGGGATGATTATTACGAGTAATTCATGCTAATGGGGCAAGAATATTTTTTTTATTAATATATATTCATATAGGTCGAGGTTTATATTATGGGTCTTATCGATTTAGAAAGACTTGATTAAGTGGAGTAACTATTTTATTATTATCTATAGCAACGGCATTTTTAGGGTATGTATTACCTTGAGGTCAAATATCTTTTTGAGCTGCTACTGTAATTACTAATTTATTATCTGCTATTCCCTATATAGGAAGAATATTAGTAGAGTGAATTTGAGGTGGATTTGCAGTAGGAAATCCTACTTTGACTCGTTTTTTTGCTTTTCATTTTATTTTACCTTTTTTAATTTTATTTATAGTAATACTTCATTTATTTTTTTTACATGAAACAGGATCAAGAAATATTATGGGAGTGAGAGGAGAATGTGATAAAATATATTTTCATCCTTATTATAGAATTAAGGATATTTATGGATTTAGATGTTTTTTTATAATTTTTATGTTAGTTATAATATTATCCCCATATATTTTTATGGATGTGGAAAATTTTATTTCTTCGGACCCCTTAGTTACACCTGTTCATATTCAGCCTGAATGATATTTTTTATTTGCATACACTATCTTACGATCAGTACCTAGAAAGATTGGTGGAGTTGTAGCTTTAATAATATCTGTTATTATTTTTTATTTTTTTCCTATATTCTTTGATCATAGTTTTCGAAGAACTAATTTTTATTATTTAATGAAATATATTTTTTGATTATTTGTAATTAATTGAGTATTATTAACTTGAATTGGAGCTTGTGTGGTAGAAACACCTTATATAGAATTAGGAATAGTTTTTAGAATAATTTATTTCTCGATATTTTTATTAA
		</sequence>
		<sequence>
			<taxon idref="Halocosa_hatanensis"/>
			GAGGATTTTAAATGGTTCTCTTGTTGATTTAGCTTCTCCTTCTAGATTAAGATATTTTTGAAATTTTGGTTCTTTATTAGGAGTATTTTTAATAGTTCAAATTATTTCAGGATTATTTTTATCTTTTCATTTTAGAGGTGATGTAAATTTATCTTTTTATAGAGTAATTCATATAATACGAGATATTAATTATGGATGATTATTACGAGTTATTCATGCTAATGGAGCTAGAATATTTTTTTTATTAATATATATTCATATTGGACGAGGATTATATTATGGGTCATATCGATTTGAAAGGGTTTGATTAAGAGGTGTAACTATTTTATTATTATCTATAGCTACAGCTTTTTTAGGATATGTTTTACCTTGAGGACAAATATCATTTTGAGCTGCTACTGTAATTACTAATTTACTATCTGCAGTTCCTTATGTAGGAGTATTATTAGTAGAGTGAATTTGAGGGGGTTTTGCAGTAGGAAACCCTACTTTAACTCGTTTTTTTGCTTTCCATTTTTTACTTCCTTTTGTTATTTTATTTTTTGTAATTTTACATTTATTTTTTCTTCATGAAAAAGGATCAAGAAATCCTTTAGGATTAAGAAGAAATTTTGATAAAGTATTTTTTCATCCTTATTATAGAATTAAGGATATTTTTGGGTTTATATTTTTTTTTGTTTTTTTTTTAGTTATTTGTTTTTTATTTCCTTATATTTTTATGGATGTTGAAAATTTTATTTCTTCTAATCCTTTAGTAACTCCTGTTCATATTCAACCTGAATGATACTTTCTATTTGCTTATACTATTTTGCGGTCTGTACCTAGAAAGATTGGAGGTGTAATCGCTTTAGTTATATCTGTAATTGTTTTATATTTTTTACCTTTTTTTTTAAAGCATCGATTTCGAAGAACTTTTTTCTATTATTTTATAAAATTTGTTTTTTGAATTTTTGTTGTAAATTGAATATTATTGACTTGAATTGGGGCTTGTGTGGTAGAGATACCATATATAATAATAGGAATAGTGTTTAGAGTAGTTTATTTTTTTATATTTATTTTAT
		</sequence>
		<sequence>
			<taxon idref="Hamataliwa_aurita"/>
			GAGGATTATAAATAATTCTTTAGTTGATTTACCTTCTCCATCTAGATTAAGATATTTCTGAAATTTTGGATCTTTATTAGGAGTTTTTCTAATAGTTCAGATTTTATCTGGGTTATTTTTATCTTTTCATTTTAGAGGTGATGTAAATTTATCCTTTTATAGAATTATTCATATAATGCGAGATGTTAATTATGGTTGATTATTACGAGTTATTCATGCTAATGGGGCAAGAATGTTTTTTTTATTAATATATATTCATATTGGTCGTGGATTATATTATGGTTCATATCGTTTTGAAAAAGTATGACTAAGAGGGGTCACAATTTTATTATTATCTATGGCTACTGCTTTTTTGGGTTATGTTTTACCGTGAGGACAAATATCATTTTGAGCAGCAACAGTAATTACTAATTTATTATCAGCTATTCCATATATTGGAATTTTATTGGTAGAGTGAATTTGAGGTGGATTTTCTGTAGGAAATCCTACTTTAACTCGATTTTTTGCATTTCATTTTATTTTACCTTTTATTATTTTGTTTTTTGTTGTATTACATTTATTTTTTTTACATGAAAAAGGTTCTAGAAATCCTTTAGGATTAATAAATAGAAGAGATAAAGTAATGTTTCATCCTTATTATGTATATAAAGATGTTTTTGGATTTTCTATATTTTTTATGTTTTTTGTTATTATTTGTTTTTTGTTTCCTTATATTTTTATAGATGTAGAGAATTTTATTTCTTCTAATCCTTTAGTTACTCCTATTCATATTCAACCAGAATGATATTTTTTATTTGCTTATACTATTCTTCGTTCTGTACCTAGAAAGATTGGGGGAGTAATTGCTTTAGTAATATCTGTATTAATTTTATATACTTTACCATTTTTTTTAAAACATCGTTTTCGAAGAACTTTTTTTTATTTTACTATAAAATTTTTATTTTGACTTTTTTTTATTAATTGAGTTTTATTAACATGAATTGGAGCTTGTATTGTGGAATCTCCATATATAGAATTAGGGATAATTTTTAGAGTAATTTATTATATATTATATATAATAT
		</sequence>
		<sequence>
			<taxon idref="Heriaeus_mellotteei"/>
			GAGGATTGTCAATGGATCTCTAATTGATCTTCCTTCTCCATCTAGATTAACATATTTTTGAAATTTTGGGTCATTATTAGGATTATTTTTAATAATTCAAATTTTATCTGGATTATTTTTATCATTCCATTTTAGAGGGGATGTAAATTTATCTTTTTATAGAGTAATTCATATAATACGTGATGTAAATTATGGTTGATTATTACGTGTAATTCATGCTAATGGAGCTAGAATGTTTTTTCTATTAATATATATTCATATTGGTCGAGGATTATATTATGGATCTTATCGATTTGAGAAAGTATGATTAAGAGGTGTAACTATTTTATTGTTATCTATAGCTACTGCTTTTTTAGGGTATGTATTACCCTGAGGTCAAATATCTTTTTGAGCAGCTACAGTAATTACTAATTTATTATCTGCTGTTCCTTATATAGGAGGAAGTTTGGTTGAATGGATTTGAGGGGGATTTGCTGTAGGAAATCCTACATTAACTCGATTTTTTTCTTTTCATTTTATTTTACCTTTTGTAATTTTATTTTTTGTAATTTTACATTTGTTTTTTCTTCATGAAAAAGGTTCAAACAATCCTTTAGGTTTATCAAGAGGATGTGATAAAGTGGTTTTTCATCCTTATTATAGAGTAAAAGATATTTATGGATTTGCTGTATTTTTTATATTATTTGTTTCTATTTGTTTTTTATTTCCTTATATTTTTATAGACGTAGAAAATTTTATTTCTTCTAATCCTATAGTTACTCCTGTTCATATTCAACCTGAGTGATATTTTTTGTTTGCGTATACTATTTTACGTTCTATTCCTAGAAAAATTGGAGGTGTAGTGGCTTTAGTAATATCTGTTTTAATTTTGTATTTTCTTCCTTTTTTTTTAAAACATCGATTTCGTAGAAATCTATTTTATTTTTTTAATAAGTTTTTATTTTGATTTTATGTAATTAATTGATTATTATTAACTTGAATTGGAGCTTGTGTAGTTGAAGTTCCTTATATAACTTTAGGTATTTATTTTAGAGTAATTTATTATTTTATGTATATTCTAT
		</sequence>
		<sequence>
			<taxon idref="Lycosa_grahami"/>
			GAGGATTATAAATAATTCTTTGTTAGATTTAGCTTCTCCTTCTAGACTGAGATATTTTTGGAATTTTGGTTCTTTGTTAGGTGTTTTCTTAATAGTTCAGATTGCTTCAGGATTATTTTTGTCTTTTCATTTTAGAGGAGATGTTAATTTATCTTTTGATAGAATTATTCACATAATACGCGATGTCAATTATGGTTGATTATTGCGGGTAGTACATGCTAATGGTGCTAGAATATTTTTTTTGTTGATGTATATTCATGTAGGTCGAGGGATATATTATGGGTCTTATCGTTTTGATAAAGTGTGATTAAGAGGTGTAAGAATTTTATTGTTATCTATAGCTACTGCTTTTTTAGGATATGTATTACCTTGGGGACAAATATCTTTTTGAGCAGCTACAGTAATTACTAATTTATTATCTGCTATTCCTTATGTTGGAGTAATGTTAGTAGAATGAATATGAGGAGGTTTTGCAGTAGGAAATCCTACTTTGACTCGGTTTTTTGCTTTTCATTTTTTATTACCTTTTGTTATTTTATTTTTTGTGATTTTACATCTTTTTTTTCTTCATGAAAAGGGATCTAACAATCCTTTAGGATTAAGAAGAATTTATGATAAGATTTTTTTTCATCCTTATTATAGAATTAAGGATATTTATGGTTTTTCTTTTTTCTTTGTTTTTTTTTTAGTTATTTGTTTTTTATTTCCTTATATTTTTATAGATGTGGAAAATTTTATCTCTTCTAATCCTTTGGTTACCCCTGTTCATATTCAACCTGAATGATATTTTTTGTTTGCTTATACTATTTTGCGCTCTATTTCTAGAAAAATTGGGGGTGTAATTGCTTTGGTTATGTCTGTAATAATTTTATATTTTTTACCTTTTTTCTTAAAGCATCGATTTCGAAGAACTTTGTTTTATTATTTTATGAAGTTTTTTTTTTGAATTTTTGTAGTTAATTGAATATTGTTAACTTGGATTGGGGCTTGTGTAGTAGAGTTTCCTTATATAACTTTAGGGATAATTTTTAGTGCTGTGTATTTTTTTATATTTATACTTT
		</sequence>
		<sequence>
			<taxon idref="Oxyopes_bianatinus"/>
			GAGGATTATAAATAATTCTTTAGTTGATTTACCTTCTCCTTCTAGCTTAAGATATTTTTGGAATTTTGGTTCTTTATTAGGAGTATTTCTAATAGTTCAAATTTTATCAGGTTTATTTTTATCTTTTCATTTTGGTGGAGATGTAAATCTATCTTTTTTTAGAATTATTCATATAATACGAGATGTGAATTATGGATGATTAATACGAGCAATCCATGCTAATGGTGCTAGAATATTTTTTTTATTAATATATATTCATGTTGGTCGAGGGTTATATTATGGTTCATATCGCTTTGAAAAGGTTTGGTTAAGTGGAGTAAGAATTTTATTATTATCTATAGCTACTGCTTTTTTAGGGTATGTTTTACCTTGAGGGCAAATGTCTTTTTGAGCTGCTACAGTTATTACTAATTTATTATCAGCGATTCCTTATGTAGGGGTATTATTAGTAGAGTGAATTTGAGGTGGGTTTTCAGTAGGTAATCCTACTTTAACTCGATTTTTTGCTTTTCATTTTATTTTACCTTTTGTGATTTTATTTTTTGTTATTTTACATTTGTTTTTTCTTCATGAAAAAGGGTCTAGAAATCCCTTAGGATTAATAGGAGCAAGAGATAAAATTATGTTTCATCCTTATTATGTTTTTAAGGATATTTTTGGTTTTAGTTTTTTTTTTATATTTTTTATAATTATTTGTCTATTATATCCTTATATTTTTATAGATGTAGAGAATTTTATTTCTTCTAATCCTTTAGTTACTCCTGTTCATATTCAACCTGAATGATATTTTTTATTTGCTTATACTATTCTTCGTTCAGTACCAAGTAAAATTGGAGGAGTAGTTGCATTAGTAATGTCAGTATTAGTTTTATATTTTATTCCTTTTTTTTTGAAGCATCGTTTTCGAAGAACGTTTTTTTATTTTTTAATGAAATTTTTATTTTGAATTTTTTTTGTAAATTGAGTTCTTTTGACTTGAATTGGAGCTTGTGTAGTTGAAATTCCTTATATAACATTAGGAATAGTTTTTAGAGTAATTTATTATATAATATATTTACTTT
		</sequence>
		<sequence>
			<taxon idref="Oxyopes_javanus"/>
			GAGGATTATAAATAATTCTTTAGTTGATTTACCTTCTCCTTCTAGTTTAAGATATTTTTGAAATTTTGGTTCTTTGTTAGGTGTATTTCTAATAGTGCAAATTTTGTCAGGTTTGTTTTTATCTTTTCATTTTAGAGGGGACGTAAACTTGTCTTTTTTTAGAATTATTCATATAATACGAGATGTAAATTATGGGTGATTACTACGAGCTATTCATGCTAATGGTGCTAGAATGTTTTTTCTATTAATATATATTCATATTGGTCGAGGATTGTATTATGGTTCGTATCGGTTTGAAAAGGTCTGATTAAGAGGGGTTAGAATTTTACTATTATCTATAGCTACAGCTTTTTTAGGATATGTTTTGCCTTGAGGACAAATATCTTTTTGAGCTGCTACAGTAATTACTAATTTATTATCAGCTATTCCGTATGTAGGAGTATTGTTGGTAGAGTGAATTTGGGGAGGATTTTCAGTAGGAAATCCTACTCTAACTCGGTTCTTTGCTTTTCATTTTATTTTACCTTTTGTAATTTTGTTTTTTGTTATTCTACATTTATTTTTTCTTCATGAAAAAGGATCTAGAAATCCTTTAGGATTGATAGGAAGAAGAGATAAAATTATGTTTCATCCTTATTATGTTTTTAAGGATATTTTTGGGTTTAGTTTTTTCTTTATATTTTTTATAGTAATTTGTTTATTGTATCCTTATATTTTTATGGATGTAGAAAATTTTATTTCTTCTAATCCTTTAGTTACTCCTGTTCATATTCAACCTGAATGATATTTTTTATTTGCTTATACTATTCTTCGTTCTGTTCCAAGAAAGATTGGAGGAGTTGTTGCATTAGTAATATCAGTATTAGTATTGTACTTTTTACCCTTCTTTTTGAAACATCGTTTTCGAAGAACTTTTTTTTATTTTTTAATAAAATTTTTATTTTGAATTTTTCTTGTAAATTGAGTTCTTTTAACTTGAATTGGGGCTTGTGTAGTTGAAATTCCTTATATAACATTAGGAATGGTTTTTAGAGTAATTTATTATATGATGTATATTATAT
		</sequence>
		<sequence>
			<taxon idref="Oxyopes_licenti"/>
			----ATTATAAATAATTCTTTAGTTGATTTACCTTCTCCTTCTAGTTTAAGATATTTTTGAAATTTTGGTTCTTTGTTAGGTGTATTTTTAATAGTTCAGATTTTATCTGGCTTATTTTTATCTTTTCATTTTAGAGGGGATGTAAATTTGTCTTTTTTTAGAATTATTCATATAATGCGAGATGTAAATTATGGATGATTATTACGAGTAATTCATGCTAATGGTGCTAGAATATTTTTTTTGTTAATATATATTCATATTGGTCGAGGTTTATATTATGGGTCGTATCGATTTGAAAAAGTATGATTAAGAGGTGTGAGAATTTTATTATTGTCTATGGCTACTGCTTTCTTAGGATATGTTTTACCTTGAGGGCAAATATCTTTTTGGGCTGCTACTGTAATTACTAATTTACTATCAGCGATTCCTTATGTAGGAGTATTATTAGTAGAATGAATTTGAGGTGGATTTTCGGTTAGTAATCCTACTTTAACTCGATTTTTTGCTTTTCATTTTATTTTACCTTTTGTTATTCTTTTTTTTGTTATTTTACATTTGTTTTTTCTTCATGAAAAAGGGTCTAGAAATCCTCTAGGATTAATAGGAAGAAGAGATAAAATTATATTCCATCCTTATTATGTTTTTAAGGATATTTTTGGATTTAGATTTTTTTTTATATTTTTTATAATAATTTGTTTATTATATCCTTATATTTTTATGGATGTAGAAAATTTTATTTCTTCTAATCCTCTAGTTACTCCTGTTCATATTCAACCTGAATGATACTTTTTATTTGCTTATACTATTCTTCGTTCAGTTCCTAGAAAAATTGGGGGAGTTGTTGCATTAGTTATATCAGTATTAATTTTATACTTTTTACCTTTTTTTTTAAAACATCGTTTTCGAAGAACATTTTTTTATTTTTTTATAAAATTTATGTTTTGAATTTTTTTTGTTAATTGATTACTTTTGACTTGAATTGGAGCTTGTGTAGTTGAAGTTCCTTATATAGAATTAGGAATAATTTTTAGAGTTATTTATTATATAATATATATAATAT
		</sequence>
		<sequence>
			<taxon idref="Oxyopes_sertatoides"/>
			GAGGATTATAAATAATTCTTTAGTTGATTTACCTTCTCCATCTAGTTTAAGATATTTTTGAAATTTTGGTTCTTTGTTAGGTGTATTTTTAATGGTGCAGATTTTATCTGGTTTATTTTTATCTTTTCATTTTAGAGGAGATGTAAATTTGTCTTTTTTTAGTATTATTCATATAATACGAGATGTAAATTATGGATGATTATTACGAGCTATTCATGCTAATGGTGCTAGAATGTTTTTTTTATTGATATATATTCATATTGGTCGGGGATTGTATTATGGTTCATATCGATTTGAGAAGGTTTGATTAAGAGGGGTTAGAATTTTATTATTATCTATGGCTACGGCTTTTTTAGGGTATGTTTTGCCTTGGGGGCAAATGTCTTTTTGAGCTGCTACAGTGATTACTAATTTATTATCGGCTATTCCTTATGTAGGAGTATTATTGGTAGAGTGAATTTGAGGGGGATTTTCGGTAGGAAATCCTACTCTGACTCGATTTTTTGCTTTTCATTTTATTTTACCTTTTGTAATTTTGTTTTTTGTTATTCTGCATTTGTTTTTTCTTCATGAGAAAGGATCTAGAAATCCTTTAGGTTTAATGGGTAGAAGAGATAAAATTATGTTTCATCCTTATTATGTTTTTAAGGATATTTTTGGATTTAGTTTTTTTTTCATGTTTTTTATAGTGATTTGTTTTTTGTATCCTTATATTTTTATGGATGTGGAAAATTTTATTTCTTCTAATCCTTTAGTTACGCCTGTTCATATTCAACCTGAATGATATTTTTTGTTTGCTTATACTATTCTTCGTTCTGTACCAAGAAAGATTGGGGGAGTTGTTGCGTTGGTAATATCAGTATTAGTTTTGTATTTTTTGCCTTTTTTTTTAAAACATCGTTTTCGAAGAACTTTTTTTTATTTTTTAATAAAATTTTTATTTTGAATTTTTTTTGTAAATTGAGTGCTTTTAACTTGAATTGGGGCTTGTGTAGTTGAAATTCCTTATATGACATTAGGAATGATTTTTAGAGTAATTTATTATATGATATATATTATGT
		</sequence>
		<sequence>
			<taxon idref="Oxyopes_sertatus"/>
			----ATTATAAATAATTCTTTAGTTGATTTACCTTCTCCATCTAGTTTAAGATATTTTTGAAATTTTGGTTCTTTGTTAGGTGTATTTTTAATGGTGCAGATTTTATCTGGTTTATTTTTATCTTTTCATTTTAGAGGAGATGTAAATTTGTCTTTTTTTAGTATTATTCATATAATACGAGATGTAAATTATGGATGATTGTTACGAGCTATTCATGCTAATGGTGCTAGAATGTTTTTTTTATTGATATATATTCATATTGGTCGGGGATTGTATTATGGTTCATATCGATTTGAGAAGGTTTGATTGAGAGGGGTTAGAATTTTATTATTATCTATGGCTACGGCTTTTTTAGGGTATGTTTTGCCTTGGGGGCAAATGTCTTTTTGAGCTGCTACAGTGATTACTAATTTATTATCGGCTATTCCTTATGTAGGAGTATTATTGGTAGAGTGAATTTGAGGGGGATTTTCGGTAGGAAATCCTACTCTGACTCGATTTTTTGCTTTTCATTTTATTTTACCTTTTGTAATTTTGTTTTTTGTTATTCTGCATTTGTTTTTTCTTCATGAGAAAGGATCTAGAAATCCTTTAGGATTAATGGGTAGAAGAGATAAAATTATATTTCATCCTTATTATGTTTTTAAGGATATTTTTGGATTTAGTTTTTTTTTCATGTTTTTTATAGTGATTTGTTTGTTGTATCCTTATATTTTTATGGATGTGGAAAATTTTATTTCTTCTAATCCTTTAGTTACGCCTGTTCATATTCAACCTGAATGATATTTTTTGTTTGCTTATACTATTCTTCGTTCTGTACCAAGAAAGATTGGGGGAGTTGTTGCGTTGGTGATATCAGTATTAGTTTTGTATTTTTTGCCTTTTTTTTTAAAACATCGTTTTCGAAGAACTTTTTTTTATTTTTTAATAAAATTTTTATTTTGAATTTTTTTTGTAAATTGAGTGCTTTTAACTTGAATTGGGGCTTGTGTAGTTGAAATTCCTTATATGACATTAGGAATGATTTTTAGAGTAATTTATTATATGATATATATTATGT
		</sequence>
		<sequence>
			<taxon idref="Oxyopes_striagatus"/>
			GAGGATTATAAATAATTCTTTAGTTGATTTACCTTCTCCTTCTAGTTTAAGATATTTTTGAAATTTTGGTTCTTTGTTAGGAGTATTTTTAATAGTTCAAATTTTATCAGGTTTGTTTTTATCTTTTCATTTTAGAGGAGATGTTAATTTATCTTTTTTTAGAATTATTCATATAATGCGAGATGTAAATTACGGATGATTGTTACGAGCAATTCATGCTAATGGTGCTAGAATATTTTTTTTATTAATATATATTCATATTGGTCGAGGATTGTATTATGGTTCATATCGATTTGAAAAAGTTTGATTAAGTGGGGTAAGAATTTTGTTATTATCTATAGCTACTGCTTTTTTAGGTTATGTTTTACCTTGGGGTCAAATATCTTTTTGAGCAGCTACAGTTATTACTAATTTATTATCAGCAATTCCATATGTAGGAGTATTGTTAGTAGAGTGAATTTGGGGTGGATTTTCTGTAGGTAATCCTACTTTAACACGATTTTTTGCTTTTCATTTTATTTTGCCTTTTGTTATTTTATTTTTTGTAATTTTACATTTGTTTTTTCTTCATGAGAAAGGATCTAGAAATCCTTTAGGATTAATAGGGAGAAGAGATAAAATTATATTTCATCCTTATTATGTTTTTAAAGATATTTTTGGTTTTAGTTCCTTTTTTATGTTTTTTATAATTATTTGTTTATTATATCCTTATATTTTTATGGATGTAGAAAATTTTATTTCTTCTAATCCTTTAGTAACTCCTGTTCATATTCAACCTGAATGATATTTTTTATTTGCTTATACTATTCTTCGCTCAGTTCCGAGAAAGATTGGAGGTGTGGTTGCTTTAGTAATATCGGTATTAATTTTATATTTTTTACCTTTTTTTTTAAAACATCGTTTTCGAAGAACATTTTTTTATTTTTTAATAAAATTTTTATTTTGAATTTTCTTTGTAAATTGAGTTCTTTTAACTTGAATTGGAGCTTGTGTAGTTGAAATTCCTTATATAACGTTAGGTATAATATTTAGAGTAATTTATTATATAATGTATATATTAT
		</sequence>
		<sequence>
			<taxon idref="Oxyopes_sushilae"/>
			GGGGATTATAAATAATTCTTTAGTTGATTTACCTTCTCCGTCTAGTTTAAGATATTTTTGAAATTTTGGTTCTTTATTAGGAGTATTTTTGATAGTTCAAATTTTATCAGGATTATTTTTATCTTTTCATTTTAGAGGAGATGTAAATTTGTCTTTTTTTAGAATTATTCATATAATACGAGATGTAAATTATGGATGATTATTACGAACAATTCATGCTAATGGTGCTAGAATGTTTTTTTTATTAATATATATTCATATTGGTCGAGGATTATATTATGGTTCTTATCGATTTGAAAAGGTTTGATTAAGAGGAGTAAGAATTTTATTATTATCTATAGCTACTGCTTTTTTAGGTTATGTATTGCCTTGAGGACAAATGTCCTTTTGAGCCGCTACAGTTATTACTAATTTATTATCAGCAATTCCTTATGTGGGTGTATTATTAGTAGAATGAATTTGAGGAGGATTTTCAGTAGGTAATCCTACTTTAACACGATTTTTTGCTTTTCATTTTATTTTACCTTTTATTATTTTATTTTTTGTAATTTTACATTTATTTTTTCTTCATGAAAAAGGATCTAGAAATCCTTTAGGATTAATAGGAAGAAGAGATAAAATTATATTTCATCCTTATTATGTTTTTAAAGATATTTTTGGATTTAGTTTTTTTTTTATATTTTTTATAATTATTTGTATATTATATCCTTATATTTTTATAGATGTAGAAAATTTTATTTCTTCTAATCCTTTAGTAACTCCTGTTCATATTCAACCTGAATGGTATTTTTTATTTGCTTATACTATTCTTCGTTCAGTTCCAAGAAAAATTGGAGGTGTTGTTGCATTAGTTATATCAGTATTAATTTTATATTTTATACCTTTTTTTTTAAAACATCGTTTTCGAAGAACATTTTTTTATTTTTTAATAAAATTTTTTTTTTGAATTTTTTTTGTAAATTGAATTCTTTTAACTTGAATTGGAGCTTGTGTAGTTGAAGTTCCTTATATAACTTTAGGAATAATTTTTAGAGTAATTTATTATATAATGTATTTAATAT
		</sequence>
		<sequence>
			<taxon idref="Oxytate_striatipes"/>
			GGGGATTGTTAACGGATCTTTAGTCGATTTACCTTCTCCTTCTAGACTTTCATATTTTTGAAATTTTGGGTCCTTACTAGGATTATTTTTAATAATTCAAATTTTATCAGGATTATTTTTATCTTTTCATTTTAGAGGGGATGTTAATTTATCTTTTTATAGAGTAATTCATATAATACGAGATGTAAATTATGGGTGATTACTTCGAGTTATCCATGCTAATGGAGCTAGAATATTTTTTTTATTAATATATATTCACATTGGTCGAGGTTTATATTATGGATCTTATCGATTTGAAAAAGTGTGATTAAGAGGAGTTACCATTTTTCTTTTATCTATAGCTACTGCATTTTTAGGATATGTACTCCCTTGAGGTCAAATATCTTTTTGAGCTGCTACTGTAATTACAAATTTACTTTCAGCAGTTCCTTATATAGGAGGTTTATTAGTAGAGTGAGTATGAGGTGGTTTTGCAGTAGGTAACCCTACTTTAACTCGATTTTTTTCTTTCCATTTTATTTTACCTTTTGTAATTTTATTTTTTGTAATTTTACATTTATTTTTCTTACATGAGAAAGGGTCAAATAACCCTCTAGGATTATCTAGAGGATGTGATAAGGTAATATTTCATCCTTATTATAGAATAAAAGATTTATATGGATTTTTTATATTTTCTATATTTTTTATTTTTATTTGTTTTATATTTCCCTATATTTTTATAGATGTAGAAAATTTTATTTCATCAAACCCTATAGTTACTCCTGTTCATATTCAACCTGAGTGATATTTTTTATTTGCTTATACTATTTTACGTTCAATTCCAAGAAAAATTGGAGGAGTAGTGGCTTTGGTAATATCTGTTTTAATTTTATATTTTTTACCTTTTTTTTTAAAACATCGTTTTCGAAGAAACTTATTTTATTACTTTAATAAATTTTTATTTTGATTTTATATAATTAATTGATTATTATTAACTTGAATTGGAGCTTGTTTAGTTGAAAATCCTTATATATTTTTAGGAACTTGTTTTAGAATTATTTATTTTTTTTCTTATTTTATAT
		</sequence>
		<sequence>
			<taxon idref="Pardosa_pusiola"/>
			GAGGATTTTGAATAATTCTTTATTAGATTTGGCATCTCCGTCTAGTTTAAGATATTTTTGAAATTTTGGATCTTTATTAGGAATTTTTTTAATAGTTCAAATTGCTTCTGGATTATTTTTGTCTTTTCATTTTAGTGGTGATGTGAATTTATCTTTTAATAGAGTAATTCATATAATGCGGGATGTAAATTATGGTTGATTATTGCGTGTAATTCATGCTAATGGAGCTAGAATGTTTTTTTTATTAATGTATATTCATATTGGTCGTGGATTGTATTATGGATCGTATCGGTTTGATAAAGTATGATTAAGTGGAGTTAGAATTTTATTATTATCTATAGCTACGGCTTTTTTAGGATATGTTTTACCTTGAGGACAAATATCTTTTTGAGCTGCTACGGTTATTACTAATTTATTATCAGCTATTCCTTATGTGGGTATAATATTGGTAGAGTGAATATGAGGAGGGTTTGCAGTAGGAAATCCTACTTTAACTCGATTTTTTGCTTTTCATTTTTTATTACCTTTTGTTATTTTATTTTTTGTTATTTTACATCTTTTTTTTCTTCATGAAAAAGGATCAAGAAATCCTTTAGGGTTAAGAAGATTATATGATAAGATTTTTTTTCATCCTTATTATAGAATTAAGGATATTTTTGGATTTGCTTTTTTTTTTATTTTTTTCTTATTAATTTGTTTTTTGTTTCCTTATATTTTTATAGATGTGGAGAATTTTATTTCTTCTAATCCTTTGGTAACTCCTGTTCATATTCAACCTGAGTGATATTTTTTATTTGCTTATACTATTTTACGTTCTATTTCTAGAAAAATTGGAGGTGTAATTGCTTTAGTAATGTCTGTAGTTATTTTATATTTTTTACCTTTTTTTTTAAAGCATCGTTTTCGAAGAACTTTGTTTTATTATTTTATAAAGTTTTTTTATTGGATTTTTGTAGTAAATTGAATATTATTGACTTGAATTGGTGCTTGTGTGGTAGAATATCCTTATATAGGATTAGGAATAATTTTTAGCTTTGTATACTTTTTAATGTTTTTAATTT
		</sequence>
		<sequence>
			<taxon idref="Peucetia_latikae"/>
			----ATTATTAATAATTCGTTGATCGATCTACCTTCTCCTTCGAGACTTACTTATTTTTGGAATTTTGGTTCTTTATTAGGATTATTTTTAATGGTACAAATTGTTTCTGGTTTATTTTTAGCTTTTCATTTTAGAGGTGATGTTAATTTATCTTTTTACAGAATTATTCATATAATGCGGGATGTTAATTATGGTTGATTGCTTCGTGTGATTCATGCAAATGGAGCAAGAATGTTTTTTTTACTAATGTATATTCATATTGGTCGGGGTTTATATTATGGATCATATCGATTTATAAAGGTTTGATTAAGTGGAGTATCTATTTTATTATTATCAATAGCGACTGCTTTTTTAGGATATGTTTTGCCTTGAGGTCAAATATCTTTTTGAGCTGCTACAGTAATTACTAATTTATTATCTTCTATTCCTTATGTAGGGGTTATATTAGTAGAATGAATTTGAGGAGGTTTCTCTGTAAGAAATCCTACTTTAACTCGTTTTTTTGCTTTTCATTTTATTTTACCTTTTGTTATTTTGTTTTTTGTGATTTTACATTTATTTTTTCTTCATGAAAAGGGTTCTAGAAATCCGTTAGGATTGGTTTCAAGAAATGATAAGATTATGTTTCATCCTTATTATTCTTTAAAGGATATTTATGGTTTTATGTTTTTTATAATTTTTTATATTGTAATTTGTTTGTTATATCCTTATATTTTTATGGATGTGGAAAATTTTATTTTATCAAATCCTTTAGTTACTCCTGTTCATATTCAACCGGAGTGATATTTTTTATTTGCTTATACGGTTTTGCGATCAATTCCTAGAAAGATTGGGGGTGTTATTGCTTTGGTAATGAGAGTGGTTGTTTTATATTTTTTACCATTTTTTATGAAACATCGGTTTCGGAGAACATTTTTTTATTATTTAATGAAATTTGTTTTTTGAGTATTTATAATTAATTGAGTATTATTGACTTGGATTGGAGCTTGTGCTGTGGAGGATCCTTATGCGAGTTTAGGGATTGTTTTTAGATTTATTTATTTTTTTATATATGTATTAT
		</sequence>
		<sequence>
			<taxon idref="Phanuelus_gladstone"/>
			GGGGGTTATTAGAGATTCTTTGGTTGATTTGCCTTCTCCTTCTAGATTAAGTTATTTTTGGAATTTTGGATCTTTGTTGGGTGTATTTTTGGGAATTCAAATTTTATCTGGGTTATTTTTATCTTTTCATTTTAGAGGGGATGTTAATTTATCATTTGATTCTGTAATTCATATGATGCGAGATGTTAATTATGGTTGGTTATTGCGAGTAATCCATGCTAATGGTGCTAGAATGTATTTTTTATTAATATATATTCATATTGGGCGTGGATTATATTATGGTTCTTATCGATTTTATAAGACTTGGTTTAGAGGGGTTACTATCTTATTACTTTCGATAGCTACTGCTTTTTTAGGGTATGTTTTACCTTGAGGACAAATGTCTTTTTGAGCAGCAACTGTTATTACAAATTTGTTGTCGGCAATTCCTTATGTTGGGGTATTTTTGGTAGAGTGGATTTGAGGAGGTTTTGCTGTTGGAAATCCTACTTTAACTCGTTTTTTTTCTTTTCATTTTGTTCTTCCTTTTGTAATCTTATTTATGGTAGTTTTGCATTTATTTTTTCTTCATGAGACGGGTTCTGGGAATTCTATAGGTCTTAGAAGAAATGGCGATAAAATTTTTTTTCACCCTTATTATAGATATAAGGATATTTATGGTTTTGGAGTTTTTATAATTTTTTTTATATTAATTTGTATAATGTCTCCTTATATTTTTATGGATGTGGAAAATTTTATTTCTTCTGATCCTTTGGTAACACCTGTTCATATTCAACCCGAATGATACTTTTTATTTGCATATACTATTTTGCGTTCGGTTCCAAGTAGGATCGGGGGAGTAATTGCTTTAGTAATATCTGTAATTATTTTTTATTTTTTACCTATATTGTTTAATCATAAATTTCGAAGAACTTTTTT---TTATATAATGAAATGGATTTTTTGAATTTTTGTAATTAATTGAATGTTATTAACGTGAATTGGTGCATGTGTAGTAGAACTTCCTTATATATTAATGGGTATAATTTTTAGATTAATTTATTTTATATTATTTTTTTTAT
		</sequence>
		<sequence>
			<taxon idref="Wadicosa_fidelis"/>
			GAGGATTTTGAATAATTCTTTATTAGATTTAGCTTCTCCTTCTAGATTAAGATATTTTTGGAATTTTGGTTCTTTATTAGGAGTTTTTTTAATAGTTCAAATTGCATCTGGTTTATTTTTATCTTTTCATTTTAGTGGAGATGTAAATTTATCGTTTGATAGAGTAATTCATATAATACGGGATGTCAATTATGGTTGAATATTACGAGTAATTCATGCTAATGGAGCAAGAATATTTTTCTTATTAATATATATTCATATTGGTCGGGGATTATATTATGGTTCGTATCGATTTGATAAGGTATGATTAAGAGGAGTTAGAATTTTATTGTTATCTATAGCTACAGCTTTTTTAGGATATGTATTACCTTGAGGTCAAATGTCTTTTTGGGCGGCTACTGTAATTACTAATTTATTGTCAGCTGTTCCGTATGTTGGAGTAATGTTGGTGGAATGAATGTGAGGGGGTTTTGCAGTAGGTAATCCTACTTTGACTCGATTTTTTGCTTTTCATTTTTTGTTGCCTTTTGTAATTTTATTTTTTGTGATTTTACATCTTTTTTTTCTTCATGAAAAGGGTTCAAGAAATCCTTTAGGATTAAGAAGAGTATATGATAAGATTTTTTTTCATCCATATTATAGAATTAAGGATATTTTTGGATTTGCTTTTTTTTTTGTTTTTTTCTTGTTTATTTGTTTTTTATTTCCTTATATTTTTATGGATGTAGAAAATTTTATTTCTTCTAATCCTTTGGTTACTCCTGTTCATATTCAACCTGAGTGATATTTTTTATTTGCTTATACTATTTTGCGTTCTATTTCTAGAAAAATTGGGGGGGTTATTGCTTTGGTTATATCAGTAGTTATTTTATATTTTTTACCTTTTTTTTTGAAACATCGTTTTCGAAGAACTTTGTTTTATTATTTTATAAAGTTTATATATTGGGTTTTTGTTGTAAATTGAATATTATTAACGTGAATTGGTGCATGTGTTGTAGAATATCCATATATAGGATTAGGAATAATATTTAGTTTTTTATATTTTATAATGTTTATAGTTT
		</sequence>
	</alignment>

	<!-- The sequence alignment (each sequence refers to a taxon above).         -->
	<!-- ntax=22 nchar=878                                                       -->
	<alignment id="alignment9" dataType="nucleotide">
		<sequence>
			<taxon idref="Alopecosa_cursor"/>
			TTTGATTGGAAAGATAATAATAAATATTGAAATGGGAAGAAATATTTTTCATCTAAGTGTTATTAATATATCATATCGAAATCGAGGGTAAGTTCCTCGTACTCAGATTAATGAAATTGCAATTATAGTTATAATTGATATTGATAGGATGAATTTAATAGGAGCAAAAAATATTATAGTTGAGATTAACGTTAGGATTAATATACTTAAATATTCGGATAGAAAAATTAAGGCGAATCATCCTCCTATATATTCTACATTAAATCCAGAAACTAATTCTGATTCTCCTTCTGCAAAGTCAAAAGGTCTTCGATTAGTTTCGGCTAAACATGAAGATAATCATATTATGAATAATATTATATTTCCAATGAAAAAGTATATTATTGTTTGGGATTCTTCCATTTGAGTAAATGAATAGGATTGTGAAATTAATACTAAAAATAAAATAATTATGAAAAATGAAACTTCATATGAGATTATTTGTGCTACTCTTCGAATGGAACCCAAGTGACAGTATTTTGAGTTAGTTGATCATCCAATTAGTAAAATGAAATACACTCTAGTTCTTGATAAAATAAAAAATATTAAGAGGTTATGTTTGATATCTATAAGTGGAGAGAAGTTATATAGAATAATAGGGATTATACATAAAGAGATGAACAAAGATAGAAATGGTGTACTATATGATAATGTGAAGTTTGTTATTTCTAAAGATAATAAGTTTTTATTGAAAAGTTTGATAGCGTCTCTAAAAGGTTGTAAGATTCCTATAATTCCTACTTTGTTAGGTCCTTTTCGGATTTGAATATATCTTAGAATTTTTCGTTCTAGGAGAGTATAGAAAGCTACTCTAATTAGAATTCTAATTGAGATTAGAA
		</sequence>
		<sequence>
			<taxon idref="Arctosa_tanakai"/>
			----ATTGGAAAGATAATAATAAATGTTGATATTGGAAGAAATATTTTTCATCTTAGTGTTATTAATATATCGTATCGAAATCGAGGATATGTTCCTCGTACTCAGATTATTATAATTGTAATTAAAATTAAAATTATTATTGAATTAAATGATATAATAGGACTAAAAAACATTATTGTTGAAATTAATCTTAAAATTAATATACTTAAATATTCAGATAAGAAAATTAAAGCAAATCATCCTCCTATATATTCTACATTAAATCCTGAAACTAATTCAGATTCTCCTTCTGCAAAATCAAATGGTCTTCGGTTAGTTTCTGCTAGACATGAGGATAATCATATTATAAACAATATGATATTACCGAAAAAAAAATAAATTATTTTCTGGGATTCTTCTATTTGAGTAAATGAATAAGATATTGAAAGTAATACTAAATATAAAATAATTATGAAGAAAGAGATTTCGTAGGAAATTATTTGAGCCACTCTTCGGATAGACCCTAAGTGACAATATTTGGAATTTGTAGCTCATCCAATTAGTAGAATGAAATAAACAGCTATTCTTGATAAAATAAAAAATATTAAGATATTGTGTTTAATATCTAATAGAGATGAGGAATTAAATAAAATAATTGGGATTATTAATAATGAAATAAATAAGGACAGAAAAGGTGAGATATACGATAACGTAAAATTTATTGATTCCAAAGACAATAAGTTTTTGTTAAAAAGTTTTACAGCGTCACTAAATGGTTGAAGAATTCCTAATATTCCAACTTTATTAGGTCCTTTTCGAATTTGAATGTAACTGAGAATTTTTCGTTCTAATAAAGTATAAAAAGCTACTCTAATTAAAATTCTTAGTGAAATAAAAA
		</sequence>
		<sequence>
			<taxon idref="Cheliceroides_longipalpis"/>
			TTTGATAGAAAAGATAATAATAAAGATAGAGATTGGAAGGAAAATTTTTCATCTCAAATTTATTAATATATCATATCGAAATCGAGGATATGTACCTCGAATTCATAATAGAATAATTGAAATTATAATAATTATTATTCATCCTTCTATATTAGTTATAGAGTGAAAAAATATTATAACTGAAATTATTCTAAGAATTAATATACTTATATATTCTGCTAAAAAAATTAAAGCGAATCATCCACCTATATATTCTACATTAAATCCTGAAACTAATTCAGATTCTCCTTCAGCAAAATCAAAAGGACTTCGGTTTGTTTCGGCTAAACATGTAATTAATCATATAATTAGTATAATTAAATTACCAAAAAAAAATGGTATTATATGTTGAGATATTGAAATTTCTTTAAAAGAATATGAGTAGGATAAAATAGAAATAAAAAGAATTAAAAGAAAGAAAGATACTTCATATGAAATTATTTGTGCTACTCTTCGAATAGAACCTATATGTCTATATTTTGAATTAGAAGATCATCCAATTAATATAATGAAATATACTGAAATTCTAGATAAAATAAAAAATAATAAAATATTATGTTTATTATCATATAATGAATACCTATTAAATGATATAATAGGAATTATTAAGATTCTAATAAATAAAGATAATGCTGGAGAAAAAATGGAAAATATAATATTGGTATTTTCTGATGAAAGTAAATTTTTATTAAATAATTTTAAAGCATCTCTAAAAGGTTGGAGAATTCCTAAAAATCCAACTTTGTTAGGGCCTTTTCGAATTTGAATATAACCTAAAATTTTTCGTTCTAAAATAGTATAAAAGGCTACTCTAATTAAGATTCTAATAGTAACTGTAA
		</sequence>
		<sequence>
			<taxon idref="Dolomedes_angustivirgatus"/>
			TTTGATAGGTAAAATGATAATTAATAAAGATAAAGGTAGAAAGATTTTTCATCTTAGGTTTATTAATATATCATACCGAAATCGAGGATATGTTCCTCGTACTCAAATTAAAGAAATTGTAATAATAATTATAATAATAAAGGAAAGAATTGATTTAATAGGGGAAAAAAATATAATAGTTGAAATTATTCTTAAAATTAATATGCTTAAATATTCTGATAAGAAAATTAAGGCAAATCAGCCTCCTATATATTCAACATTAAATCCTGATACTAATTCTGATTCTCCTTCAGCGAAATCAAATGGACTTCGATTAGTTTCAGCTAGACAAGAGGTTAATCATATTATGAATAATAATATGTTACCTCAAAAGAAATGAAGTATTTTTTGTGACTCTTCTATTTGAGTAAATGAATATGATTGTGATATTAAAACAATAAATAGGATGATCATGAAAAATGATACTTCATATGAAATTATTTGAGCTACTCTTCGAATTGATCCTAAATATGAGTATTTAGAATTACTTGATCATCCAATTAGTAAAATAAAATATACTCCTATTCTTGATAAAATAAAGAATATTAAAATATTATGTTTAATATCGATAAGGGAGTTAAAATTAAATAAAATAATAGGAATTATACAAATTGAAATGAACAGTGATAAGGATGGGGTTATATAAGATAATATAAAATTTATTGATTCTAGTGAGATTAAATTTTTATTAAATAATTTAATAGCATCACTAAAGGGTTGTAAAATTCCTATAAATCCAACTTTATTAGGTCCTTTTCGAATTTGAATATATCTTAAAATCTTTCGTTCTAAAAGAGTATAAAAAGCTACTCTAATTAAAATTCTAATTACAATTAGAA
		</sequence>
		<sequence>
			<taxon idref="Ebrechtella_tricuspidata"/>
			TTTGAAAGGGATAGGACAGATAAATAAGGTTACAGGTAAAAAAGATTTTCATCTAAGATTTATTAATATATCATAACGAAATCGAGGGTAGGTCCCTCGAACTCAAATTAGTATAATTCTAATAATAATTATAATAATAAATGAAAAAAATGTAAATAATGTTTTAAAAAATATTAAAGTAGTAATTATTCTTAAAATTAATATTCTAGCGTATTCTGCTAGAAAAATTAAAGCAAATCAACCTCCTATATACTCTACATTAAATCCTGATACTAATTCAGATTCCCCTTCTGCAAAATCAAATGGTCTTCGATTTGTTTCGGCTAAACAAGAGGTTAATCAGATAATAAATAAAATAATATTCCCACAACAAAAATATAATATTATTTGGGATTCTCTAATTTGAGTAAATAAATAAGATTGAGAAAGTAAAATAATATATAAAATAATTATAAAAAAAGTGATTTCATAGGAAATTATTTGAGCTACTCTTCGGATAGAACCTAAGTAACAATATTTTCTATTGGTCGATCAACCAACCAAAAGGATAAAATATACCGCTATTCTAGAAATGATAAAGAAAAATAAAATTCTTTGTTTTACATCCATTAATGGAAATTTGAAGAAAGAAATAATAGGAATAATTAATAAAGAAATAAATAAAGATAGTGATGGGGAAATATAAGAAAAAATAAAATTTATAAATTCTAAAGAAACGATATTTTTATTAAATAACTTAATAGCATCTCTAAAAGGTTGTAGAATTCCTAAAAATCCTACTTTATTTGGGCCTTTTCGTGTTTGAATATATCTTAAAATCTTTCGTTCTAAAATAGTGTAAAATGCTACTCTAATTAAAATTCTAATAGAAATAGCAA
		</sequence>
		<sequence>
			<taxon idref="Epeus_alboguttatus"/>
			TTTGATTGAAAAGGGAATAATTATAATAATAATTGGAAGAAAAATTATTCATCTTAGTTTTATTAGTATATCATATCGAAAACGAGGAAAGGTCCCTCGAATTCATAATAAAATAATAGAAATTATAATTAGGATTAATCATGTGAAAGTGGATGATAAAGAATGAAAAAATATAATGATTCTAATTATTCTTAGAATTAATATTCTTATATATTCGGCTAAAAAGATTAATGCAAATCAACCTCCTATATATTCTACATTAAATCCTGATACTAATTCAGATTCACCTTCAGCAAAATCGAAAGGTCTACGATTGGTTTCTGCTAAACAAGTAATAATTCATATATAGAATAAAATAATATTACCATAAAAAAAAGATATAAATATTTGAGAGTATGAAATTTCATTAAATGAATAAGATAGTGATATAATTCTTAAAAATAAAATAATTATAAAAAATGATACTTCATAAGAAATTATTTGGGCAACACTGCGGATTGAACCTAATTGTCTATATTTTGAATTAGCTGATCATCCGATTAATAAAATAAAGTATACGGAAATTCTTGATAGAATAAAAAATAATAAGATATTATGTTTATTATCATAGAGTGAAAATCTATTAAAAGAAATAATAGGAATTATTAATATTCTAATAAATAAGGAAAGAGCTGGGGATATATAAGATAATATATAATTTATATTTTCTGATCTAATAATATTTTTATTAAAAAGTTTTAATGCATCTCTAAAAGGTTGAAGAATTCCTAAAATACCTACTTTATTAGGGCCTTTTCGAATTTGAATATAACCTAAAATTTTTCGTTCTAAAATTGTATAAAAAGCTACTCTTACTAGAATTCTAATAATAATAATAA
		</sequence>
		<sequence>
			<taxon idref="Halocosa_hatanensis"/>
			TTTAATTGGAAAAATAATAATAAATATAGAAATTGGTAGAAATATTTTTCATCTAAGAGTTATTAATATATCGTATCGGAATCGGGGATATGTTCCTCGTACTCAAATTAATATAATAGTTACTATTATTAATATTAATATTGAAAATAGAGAGTTAATAGGAGCAAAAAATATTATTACAGAGATTATTCTTAGAATAATTATTCTTAAGTATTCTGAAAGGAAAATTAATGCAAATCATCCTCCTATATATTCGACGTTAAATCCTGATACTAATTCTGATTCTCCTTCTGCGAAGTCAAATGGTCTTCGGTTAGTTTCAGCTAAACATGAAGATAATCATATAAAAAATAGTATAAAATTTCCTCAAAAAAAATGAAGAATTTTTTGAGATTCTTCTATTTGAGTAAATGAATATGATTGAGATAGTAATACTAAAAATAAAATGATTATAAAAAAAGAGGCTTCATAAGAGATTATTTGTGCTACTCTTCGAATTGATCCTAAATAACAATATTTTGAATTAGTAGATCATCCAATTAATAAAATAAAATATACAGCTATTCTTGATAAAATGAAAAATATTAATAAATTATATTTAATATCAAGAATGGGGATTTTATTAAATAAAATAGTTGAAATTAAACATAGGGAAATGAATAAAGATAATGAAGGGGTAATAAATGATAAAAAAAAATTTATGGATTCTAAGGATATTAGATTTTTATTAAATAGTTTGATAGCATCACTAAAAGGTTGTAAAATTCCTATTATTCCTACTTTATTAGGACCTTTTCGAATTTGAATATATCTTAAAATTTTTCGTTCTAATAATGTATAAAATGCTACTCTAATTAAAATTCTTAGTCTAATTAAAA
		</sequence>
		<sequence>
			<taxon idref="Hamataliwa_aurita"/>
			TTTGAGAGGAATTAAAATTAAGATTATTGAGATTGGAAGGAAAATTTTTCATCTTAGTTTTATTAATATATCATATCGAAAACGAGGAAAGGTTCTTCGAACTCAAATTAAAATAATTGAAATAATAATAAGAATAATTATTGATATAATAGATCTAATTGTTTTAAAAAATATAATTGTGGAAATTATTCTTAAGATTAATATTCTTATATATTCAGCCAAGAAAATTAATGCGAATCATCCTCCTATATATTCTACATTAAATCCAGAAACTAATTCTGATTCTCCTTCTGCAAAATCAAATGGTCTTCGATTTGTTTCTGCTAAACAAGAAATTAATCATATAAATAACAAAAATCAATTTCCTCAAAAGAAATATAATAATATTTGAGATTCTTTTATTTGAGTAAATGAATAAGATTGTGAGAGAATTACAATAAATAAAATAATTATAAAGAAAGATGTTTCATATGAAATTATTTGTGCTACTCTTCGAATTGAACCTAAATGACAATATTTTGAATTAGATGATCACCCAATTAGTAAAATTAAGTAAACTCCTATTCTTGATAAAATAAAAAAATATAATAGATTATATTTATTATCTATTAAAGAATATGAATTAAATAAAATAATTGGGATTATTAAAATTATAATAAACAAAGAAAGAGATGGAGTTATATAAGATAATGAAAAATTTATGGATTCTAATGAAATTAAGTTTTTATTAAATAGTTTAATAGCATCTCTAATAGGTTGAAGAAGACCTAAAAATCCTACTTTATTTGGCCCTTTTCGAATTTGAGTATAACTAAGAATTTTACGTTCTAAAATAGTATAAAAAGCTACTCTAATTAAAATTCTAATTGTAATTAATA
		</sequence>
		<sequence>
			<taxon idref="Heriaeus_mellotteei"/>
			TTTGAAAGGGATAGGGATAATAAATAAAGTAACTGGTAAGAAAGATTTTCATCTTAAGTTTATTAATATATCATAACGAAATCGGGGATAAGTTCCTCGCACTCAAATTAATATAATTCTAATAAAAATTATAATAGAAATTGATATTGGGTTAAATAGTGTTTTAAAAAATATTAAGGTAGAAATTATTCTTAAAATAAGTATTCTAGCATATTCTGCTAGAAAAATTAAAGCAAATCATCCTCCTATATATTCTACATTAAATCCAGAAACTAATTCAGATTCTCCTTCTGCAAAATCAAATGGTCTTCGATTTGTTTCAGCTAAGCAAGAAGTTAGTCAAATTATGAATAGAATTATATTTCCTCAAAAAAAGTAAAGTATATTTTGAGACTCTCTAATTTGAGTAAATGAATATGATTGGGATAAGAAGATTACAAATAATATAATTATAAAAAATGTAATCTCATAAGAAATTATTTGGGCAACTCTACGAATTCTCCCTAAATAACAATACTTTGAATTGGTAGACCAACCTACTAATAAAATAAAATAAACAGCTATTCTGGATAAAATAAAAAAAAATAATATACTTTGTTTATTATCAAAAATAGGATATTTAAAAAAAGAAATAATAGGAATGATTATTAATACGATAAATAAAGATAATGAGGGAGAGAGATATGAAAATATAAAATTTATAAATTCCATTGATACAATATTTTTATTAAAAAGTTTTAATGCATCTCTAAAAGGTTGTAAAATTCCTATAAATCCTACTTTATTAGGTCCTTTTCGGGTTTGAATATATCTTAAAATTTTTCGTTCTAGAATAGTATAAAATGCTACTCTAATTAAAATTCTAATTGAGATTAAAA
		</sequence>
		<sequence>
			<taxon idref="Lycosa_grahami"/>
			TTTGATTGGAAAAATAATGATAAATATTGAAATAGGGAGAAATATTTTTCATCTTAAGATTATTAATATGTCATATCGAAATCGAGGGTATGTTCCTCGTACTCAAATTAATAAAGTAGAAATTACAATTATAATAATTATTGATAATATAAATTTAATGGGAGCGAAAAATATTATTGTTGAAATTATTCTTAGAATTAGTATTCTTAAATATTCTGATAAAAAGATTAAAGCAAATCATCCCCCTATATATTCTACATTAAATCCTGAAACCAATTCAGATTCTCCTTCTGCAAAATCAAAGGGTCTTCGGTTGGTTTCTGCCAAACAAGATGATAATCATATAACGAATAATATGATGTTTCCAAAGAAAAAATACAATAATTTCTGTGATTCTTCTATTTGAGTAAATGAATAGGATTGTGAGATTAATACAAGAAACAAAATGATTATAAAGAATGATACTTCATAGGAAATTATTTGGGCTACTCTTCGAATAGATCCTAGGTGACAATATTTTGAATTAGTAGATCATCCAATTAGTAAAATAAAATATACACCTATTCTTGATAAAATGAAAAATATTAATAGATTGTGTTTAATGTCAATGAGAGGGAAGAAATTATATAATATAATGGGAATTATACATAACGAAATGAATAAGGATAAAAAAGGAGTTATATAAGATAAAGTAAAGTTTGTTGATTCTAAGGATAAAAGGTTTTTGTTGAAGAGTTTGATAGCGTCTCTAAATGGTTGAAGGATTCCTATAATTCCTACTTTATTGGGACCTTTTCGAATTTGAATGTATCTTAGAATTTTACGTTCTAGTAGAGTGTAAAAAGCTACTCTGATTAAAATTCTAATAGAGATTAGGA
		</sequence>
		<sequence>
			<taxon idref="Oxyopes_bianatinus"/>
			TTTGACAGGTATAATGATTGTAAATATAGATAAAGGTAAAAAAATTTTTCATCTTAATTTTATTAATATATCATATCGAAATCGAGGGAATGTGCTTCGCACTCAGATTAAAATAATTGAAATAATTATTAAAATTAATATTGAAAAAGTTAATTTAATATTTTTAAAAAATATAATAATTGAAATTATGCTTAAAATTAGTATTCTTATATATTCAGCTAAAAAAATTAATGCAAATCAACCACCTATATATTCCACATTAAATCCTGATACTAATTCTGATTCTCCTTCTGCAAAATCAAAAGGACTTCGGTTAGTCTCTGCTAAACAAGATGTTAATCATATTAATATAAGGAATATATTACCTCAATAAAAATGTAAAAGTTTTTGTGACTCTTCTATTTGAGTAAATGAATAAGATTGGGATATAATTACAATGAATAGAATAATTATAAAAAAAGATACTTCATATGAAATTATTTGAGCAATTCTTCGGATTGCACCAAGATATGAATATTTAGAGTTTGATGATCATCCTACTAATAAAATAAAATATACACCTAATCTGGATAAAATGAAAAAATACAATATATTATGCTTATTATCCATTAGTGAATTTGAATTAAATGTAATAATAGGTACTATTATGATTATGATAAATAATGATAATGATGGAGTTAAATATGATAAGAGAAAGTTTATTGACTCTAAAGAAATCAAATTTTTATTGAAAAGTTTAATTGCATCGCTAAATGGTTGTAAAAGTCCAATTAATCCTACTTTATTAGGACCTTTTCGAATTTGAGTATATCTTAAAATTTTTCGTTCTAAAATAGTGTAAAAAGCTACTGCTACTAAAATTCTAATTGAGATTAAGA
		</sequence>
		<sequence>
			<taxon idref="Oxyopes_javanus"/>
			TTTGATAGGAATAATAATTATTAGTATAGATATAGGTAGAAAGATTTTTCATCTTAATTTTATTAATATATCATATCGAAATCGGGGAAATGTTCTTCGTACCCAAATTAAAATAATTGAAATAGTTAGTAAAATCAATATTGAAAATATTGATTTTATACTTTTAAAAAATATGATGGTAGAAATTATTCTTAAAAGAAGTATTCTTATATATTCGGCTAAGAAAATTAATGCAAATCAACCTCCTATATATTCTACGTTAAATCCTGATACTAATTCTGATTCTCCTTCTGCGAAATCAAAAGGACTTCGATTAGTTTCTGCTAAGCAAGAAGTTAGTCATATGAATATAAGGAATATGTTTCCCCAGAAAAAATGTAAAAGTTTTTGTGACTCTTCTATTTGAGTAAATGAATATGATTGTGATATAATAACAATAAATAAGATAATTATAAAGAAAGATACTTCGTAAGAAATTATTTGAGCAATTCTTCGAATTGCTCCAAGGTAGGAGTATTTTGAATTGGATGATCATCCTACTAATAAAATGAAATATACACCTAATCTTGATAAAATAAAAAAATATAGTATATTGTGTTTATTATCTATTAGTGAGTTCGAATTATATAAAATAATAGGCACTATTATAATTATAATAAGAAGAGATAATGATGGAGTTAAATATGATAGTATAAAGTTTATTGATTCTAGAGAAATTAAGTTTTTGTTGAAAAGTTTAATTGCATCTCTAAACGGTTGAAGTAATCCAATTAGTCCCACTTTATTTGGACCTTTCCGGATTTGAGTGTATCTAAGAATTTTTCGTTCTAAAATAGTATAAAAAGCTACTGCTACTAAAATTCTAATTGAAATTAGTA
		</sequence>
		<sequence>
			<taxon idref="Oxyopes_licenti"/>
			TTTGATTGGTATAATAATTGTTAATATAGATATTGGTAAAAAGATTTTTCATCTTAATTTTATTAATATATCATATCGAAATCGAGGAAATGTTCTTCGAACTCAAATTAAAATAATTGAGATAATTATTAAAATTAATATTGAGAAGATTGATTTGATGCTTTTAAAAAATATAATAGTAGTAATTATTCTTAAAATTAATATACTTATATATTCTGCTAAAAAAATTAATGCAAATCAACCTCCTATGTATTCTACATTAAATCCGGAAACTAATTCTGATTCTCCTTCTGCAAAGTCAAAAGGACTTCGATTTGTTTCTGCTAAACAGGATGTTAATCATATAAATATAATAAATATATTTCCCCAAAAAAAATGTAATAATTTTTGTGATTCTTCTATTTGAGTAAATGCATAAGATTGTGATAAAATAACAATAAATAAAATAATTATGAAAAATGATACTTCATAAGAAATTATTTGAGCAACTCTTCGAATTGCTCCTAGATATGAATACTTAGAATTTGATGATCATCCTACTAATAAAATAAAGTATACTCCTAATCTTGATAAAATAAAAAAGTATAATATATTATGTTTATTATCTATTAATGAGTTAGAATTAAATAGAATAATTGGAATTATTATAATTATAATAAGTAATGATAGTGATGGGGTTAAATATGATAATATAAAGTTTATTGATTCTATAGAAATTAGGTTTTTATTAAATAATTTAATAGCATCTCTAAATGGTTGAAGGAGTCCAATTAATCCTACTTTATTAGGTCCTTTTCGAATTTGAGTATATCTAAGAATTTTTCGTTCTAAAATAGTATAAAAAGCTACAGCTACTAAAATTCTAATTGAAAT-----
		</sequence>
		<sequence>
			<taxon idref="Oxyopes_sertatoides"/>
			TTTGATAGGGATAATAATTGTTAGTATAGATATAGGTAAAAAGATTTTTCATCTTAGTTTTATTAATATATCATATCGGAATCGGGGAAATGTTCTTCGTACTCAAATTAAAATAACTGAAATAACTAATAAGATAAATATTGAAAATATTGATTTGATATTTTTAAAAAATATAATAGTAGAAATTATTCTTAAAAGAAGTATACTTATATATTCAGCTAAGAAAATTAATGCGAATCAACCTCCTATGTATTCTACATTAAATCCTGATACTAATTCTGATTCTCCTTCTGCGAAATCGAAAGGACTTCGGTTGGTTTCTGCTAAACAAGAAGTTAATCATATAAATATAAGAAATATGTTTCCTCAGAAAAAATATAAGAGTTTTTGTGATTCTTCTATTTGAGTAAATGAATAAGACTGCGATATAATAACAATAAATAAGATAATTATAAAAAAAGATACTTCGTAAGAAATTATTTGAGCAATTCTTCGAATTGCCCCAAGATATGAATATTTTGAATTAGATGATCATCCTACTAATAAAATGAAATATACTCCTAGTCTTGATAAAATAAAGAAGTATAATATGTTGTGTTTATTGTCTATTAGTGAATTTGAATTGTATAAAATAATAGGGACTATTATTATTATAATGAGTAAGGATAATGATGGGGTTAAATATGATAGTATAAAATTTATTGATTCTAAGGAGATTAAATTTTTATTAAAAAGTTTAATTGCGTCTCTGAATGGTTGAAGTAATCCAATTAGTCCTACTTTATTTGGACCTTTTCGGATTTGAGTATATCTAAGGATTTTTCGTTCTAAAATAGTGTAAAAAGCTACTGCTACTAAAATTCTAATTGAAATTAGTA
		</sequence>
		<sequence>
			<taxon idref="Oxyopes_sertatus"/>
			TTTGATAGGGATAATAATTGTTAGTATAGATATAGGTAAAAAGATTTTTCATCTTAGTTTTATTAATATATCATATCGGAATCGGGGAAATGTTCTTCGTACTCAAATTAAAATAACTGAAATAACTAATAAGATAAATATTGAAAATATTGATTTAATATTTTTAAAAAATATAATAGTAGAAATTATTCTTAAAAGAAGTATACTTATATATTCAGCTAAGAAAATTAGTGCGAATCAACCTCCTATATATTCTACATTAAATCCTGATACTAATTCTGATTCTCCTTCTGCGAAATCGAAAGGACTTCGGTTGGTTTCTGCTAAACAAGAAGTTAATCATATAAATATAAGAAATATGTTTCCTCAGAAAAAATGTAAGAGTTTTTGTGATTCTTCTATTTGAGTAAATGAATAAGACTGTGATATAATAACAATAAATAAGATAATTATAAAAAAAGATACTTCGTAAGAAATTATTTGAGCAATTCTTCGAATTGCCCCAAGATATGAATATTTTGAATTAGATGATCATCCTACTAATAAAATGAAATATACTCCTAGTCTTGATAAAATAAAGAAGTATAATATGTTGTGTTTATTGTCTATTAATGAATTTGAATTGTATAAAATAATAGGGACTATTATTATTATAATGAGTAAGGATAATGATGGGGTTAAATATGATAGTATAAAATTTATTGATTCTAAGGAGATTAAATTTTTATTAAAAAGTTTAATTGCGTCTCTGAATGGTTGAAGTAATCCAATTAGTCCTACTTTATTTGGACCTTTTCGGATTTGAGTATATCTAAGGATTTTTCGTTCTAAAATAGTGTAAAAAGCTACTGCTACTAAAATTCTAATTGAAAT-----
		</sequence>
		<sequence>
			<taxon idref="Oxyopes_striagatus"/>
			TTTGATAGGAATTGTAATAATAAATATAGATATAGGTAAGAAAATTTTTCATCTTAATTTTATTAATATATCATATCGAAATCGAGGGAATGTTCTTCGTACTCAAATTAAAATGATTGAAATAATTAATAAAATAAATATAGAAAATATTGATGTAATATTCTTAAAAAATATAATAGTAGAAATTATTCTTAAGAGTAATATTCTTATATATTCAGCTAAAAAAATTAATGCAAATCAACCACCTATATATTCTACATTAAAACCTGATACTAATTCTGATTCTCCTTCTGCGAAATCAAATGGTCTTCGATTAGTTTCTGCTAAACAGGATGTTAATCATATAAATATTAAAAATATATTTCCTCAATAAAAGTGTAAGAGTTTTTGTGACTCTTCTATTTGAGTAAATGAATAAGATTGAGATATAATAACAATGAATAAAATAATTATGAAAAAAGATACTTCATAAGAAATTATTTGGGCAATTCTTCGGATTGCTCCAAGGTAAGAATATTTAGAATTTGATGATCATCCTACTAATAGAATGAAATATACACCTAATCTTGATAAAATGAAAAAGTATAATATATTATGTTTATTGTCTAATAGTGGATTGGAATTATATAAAATAATTGGCACTATTATAATTATAATAAGTAATGATAATGATGGAGTTAAGTAGGAAAGTATAAAGTTTATTCTTTCTAAAGAAATTAAGTTTTTATTAAAAAGTTTAATAGCGTCTCTAAATGGTTGTAAAATTCCAATTAATCCTACTTTATTTGGACCTTTTCGAATTTGGGTATATCTAAGAATTTTTCGTTCTAAAATAGTATAAAAAGCTACTGCTACTAAAATTCTAATTGAAATTAGTA
		</sequence>
		<sequence>
			<taxon idref="Oxyopes_sushilae"/>
			TTTGATAGGAATAATAATTGTAAATATGGATATAGGTAAAAAAATTTTTCATCTTAATTTTATTAATATATCATAACGAAATCGTGGAAATGTTCTTCGTACTCAAATTAAAATAATTGAAATAATAAGTAAAATTAATATTGAAATAATTGATCTAATATTTTTGAAAAATATAATAGTGGAGATTATTCTTAGTAATAATATTCTTATATATTCAGCTAAAAAAATTAATGCGAATCAACCACCTATATATTCTACATTGAAGCCTGATACTAATTCTGACTCCCCTTCTGCAAAATCAAAAGGTCTTCGGTTGGTTTCTGCTAAACAGGATGTTAATCATATAAATATTAAAAATATGTTTCCTCAAAAAAAATGTAAAAGTTTTTGTGATTCTTCTATTTGAGTAAATGAATAAGATTGTGATAAAATAACGATAAATAAAATAATTATAAAAAAAGATACTTCATAAGAAATTATTTGAGCAACTCTTCGAATCGCTCCGAGATATGAATATTTAGAATTAGATGATCATCCTACTAATAAAATAAAATATACTCCTAATCTTGATAAAATAAAAAAATATAATAAATTATGTTTATTGTCTAATAATGAATTGGAATTATATAAAATAATTGGAATTATTATAATTATAATAAGTAATGATAATGATGGGGTTAAATATGAAAGTATAAAATTTATTCTTTCTAAGGAAATTAAATTTTTATTAAAAAGTTTAATAGCATCTCTAAATGGTTGTAAAATTCCAATTAATCCTACTTTATTTGGGCCTTTTCGAATTTGAGTATATCTAAGAATTTTTCGTTCTAAAATAGTATAAAATGCTACTGCTACTAAAATTCTAATTGAAATAAATA
		</sequence>
		<sequence>
			<taxon idref="Oxytate_striatipes"/>
			TTTGAATGGGTAAAGAATAATAAATAAAGTTACAGGAAGGAAGGATTTTCAACTTAAATTTATTAATATATCATAACGGAAACGAGGGTAGGTCCCTCGTACTCAAATTAAAGAGTATGAAATTATAATTATTATAAGGATAGAGAAATAATTTAATAATGTTTTTAAAAATATTATTGTAGTAATTATACTTAAAATAATTATTCTTGCATATTCTGCAAGAAAAATTAATGCAAATCAACCTCCTATATATTCTACATTAAAACCTGAGACTAGTTCAGATTCCCCTTCGGCAAAATCGAAGGGACTTCGATTTGTCTCTGCCAAACAAGAAGTTAATCAAATTAAAAATAAAATTATATTTCCTCAAAAAAAATATAATATATTTTGGGATTCTCTAATTTGAGTAAATGAATAAGATTGAGATAATAAAATAATAAATAAAATAATTATAAAAAAAGTAATTTCATATGAAATTATTTGAGCTACTCTACGAATAGAACCTAAATAACAATATTTAGAATTAGTAGATCATCCTACTAATAAAATAAAATAAACAGCTATTCTTGATAGAATAAAAAAAAATAAAATTCTTTGTTTAATATCAAATAAAGGATATTTAAAAAAAGAAATAATAGGAATGATTATTAAAGTAATAAATAAAGAAAAAGAAGGAGAAATATAAGAAAATATAAAATTTATAAATTCTAAAGATACAATATTTTTATTAAATAGCTTAATAGCATCCCTAAAAGGTTGTAAAATTCCTAAAAATCCTACTTTATTAGGACCTTTTCGAGTTTGAATATATCTCAATACTTTTCGTTCAAGAATAGTATAAAAAGCTACTCTAATTAAAATTCTAATTGAAATTCTAA
		</sequence>
		<sequence>
			<taxon idref="Pardosa_pusiola"/>
			TTTGGATGGAAAGATAATGATAAATATTGATAATGGTAAAAATATTTTTCATCTTATTAGTATTAATATATCATATCGAAATCGTGGGTATGTTCCTCGGACTCAAATTAATGAGATTGTAATTATAATTATAATTAATATTGAAATAATTGATTTAATAGGACTAAAAAATATTATAGTTGAAATTATTCTTAAAATTAGTATTCTTAAGTATTCTGATAAAAAAATTAAGGCGAATCATCCTCCTATATATTCTACGTTAAAACCGGATACTAATTCAGATTCTCCTTCTGCAAAATCGAAAGGTCTACGGTTGGTTTCTGCGAGACAAGAAGAGAGTCATATAATAAATAATATAATATTTCCAAAGAAAAAATATAGTATATATTGAGATTCTTCTATTTGAGTAAATGAGTAGGATTGAGATATTAAAACTAAAAATAAAATAATTATAAAGAAAGGAACTTCGTAGGAAATTATTTGGGCTACTCTTCGAATAGAACCTAAGTAACAGTATTTTGAATTAGTGGATCATCCAATTAATAAAATAAAATAAACTCCTATTCTTGATAAAATAAAAAATAATAGTAAATTGTGTTTAATATCAATTAAGGTTGAAAAGTTAAATAATATTAAAGGGATTATACATAGTGAAATAAATAAAGATATAAAAGGAGTTATAAATGATAATGTAAAATTTATGGATTCTAATGATAATAAATTTTTATTAAATAATTTAATAGCGTCTCTAAAAGGTTGTAAAATTCCTATTAATCCTACTTTGTTAGGACCTTTTCGAATTTGGATATATCTTAAAATTTTTCGTTCGAGTAAAGTATAAAAGGCTACTCTAATTAAAATTCTAAGAGAAATTAGGA
		</sequence>
		<sequence>
			<taxon idref="Peucetia_latikae"/>
			TTTGATTGGAAATATAATAATAAATAAGGAAATAGAAAGGAAAATTTTTCATCTTAAATTTATTAATATGTCATATCGGAATCGGGGTAAAGTTCTTCGGACTCAGATTAAGATAATTGTAATAAAGATTAAAATTAGTATAGGGAAAATGTTTTTAGGGTTTTTGAAGAATATAATAGTGGAAATTATTGATAGGATGAGTATTCCTATGTATTCACTTAAAAAGATTAGAGCGAATCATCCTCCTATGTATTCTACATTAAATCCTGAAACTAATTCTGATTCTCCTTCTGCGAAATCGAATGGTCTTCGGTTTGTTTCTGCTAAGCATGATATAATTCATATTAAAAATATAATAATGTTTCCTCAAAAAAAATATATTATATATTGTGATTCTTGAATTTGAGTAAATGAATATGATTGAGATATAATAACGATAAATAGGATGATTATAAAAAAGGAAATTTCATAAGAGATTATTTGGGCTACTCTACGGATGGACCCTAGGTGACAATATTTTGAATTTGATGATCATCCAATTAGTAAAATAAAATAAACTCTTATTGTTGATAAAATGAAAAATATTAAAATTCTGTGTTTAATATCAAATAGGGGGAACAAATTATAAGAAATAATGGGAGTTAAAGTTAATATAATAAAGAGAGATAACATAGGGGTTAAGAAAGATAATGAAGAATTCATTATTTCTAATGATAATAAATTTTTATTAAATAATTTTAAGGCATCTCTGAAAGGTTGTAGGATTCCTAGGAATCCTACTTTGTTAGGTCCTTTTCGAATTTGTATATATCTTAAAATTTTTCGTTCTAAAATAGTATAGAAGGCTACACTAATTAAAATACTAATTGAAAT-----
		</sequence>
		<sequence>
			<taxon idref="Phanuelus_gladstone"/>
			TTTGATTGTTAAGGGGAGAATTAAAATTGAGATGGGTAAGAAGATTTTTCATCTTAATTTTATAAGTATATCATAACGAAAACGAGGGTATGTCCCTCGTACTCATAGAAGTAAGATTCTAATTATAATTAGGATTAATCATGTTGTAGGATAATTTAAGGATGAGAAGAATATTATAGATGTAATTATTCTTAAAATAATTATTCTTATATATTCAGCTAAAAAGATTAATGCGAATCATCCTCCTATGTATTCTACATTAAATCCTGATACTAGTTCGGATTCTCCTTCGGCGAAGTCAAATGGACTTCGATTAGTTTCAGCTAGACATGTAATAATTCATATAATGAAAAGTAATATATTTCCTCAAAAGAAGGAAATAAGATGTTGAGATATAGAAATTCTATTAAATGAATAGGAATATGAAATAATGGAAATAAATAAAATTATTAGGAAAAATGAAACTTCGTATGAGATTATTTGTGCTACTCTTCGGATTGAGCCTAAATGGCTATATTTTGAATTGGCAGATCATCCAATTAGTAAAATAAAGTATACGGATAATCTTGATAAAATAAAGAATAATAGAATATTATGTTTATTATCATATAGTGAATGATTATTATATGAAATAATTGGAATTATTAATATTCTAATAAATAATGATATTGCTGGAGTTGAGGTTGATAGTAGAAGATTTATTATTTCTGATGAGATAATATTTTTATTGAAAAGTTTTAATGCATCGCTGAATGGTTGTAAAATTCCTATGAAACCAACTTTATTAGGACCTTTTCGAATTTGAATATACCCTAAAATTTTTCGTTCTAGAATAGTGTAAAAGGCTACTCTTACTAAGATTCTAATTGTAATAATAA
		</sequence>
		<sequence>
			<taxon idref="Wadicosa_fidelis"/>
			TTTGAATGGTAGTATGATAATAAATATTGATAAAGGTAAAAATATTTTTCATCTTATTAATATTAATATATCATATCGAAATCGAGGATATGTTCCTCGTACTCAAATTAATATAATTGTAATTATAATTATAATTATTATTGAAATAATAGATTTAATAGGACTAAAGAATATTATAGTTGAAATTATTCTTAAAATAAGTATTCTTAAATATTCTGATAAGAAAATTAAAGCAAATCATCCTCCTATGTATTCTACATTAAATCCTGATACTAATTCAGATTCTCCTTCTGCGAAATCAAATGGTCTGCGATTAGTTTCTGCTAGACAAGAAGATAATCATATAATAAATAGAAGAATGTTTCCAAAAAAAAAGTATAGTATATACTGGGATTCTTCTATTTGAGTAAATGAATAAGATTGAGATAGTAAAACTAAAAATAAAATAATTATGAAAAATGGTACTTCATAGGAAATTATTTGTGCGACTCTTCGAATGGATCCTAAATGACAATATTTTGAATTAGTTGATCATCCAATAAGTAAAATGAAATATACCCCTATTCTTGATAAAATAAAAAATATTAATAAATTGTGTTTGATATCGATTAAGGTTGAAAAGTTATATATTATTAATGGGATTATACATAAGGAGATAAATAAGGAAAGAAAAGGAGTTATAAATGATAATGTAAAGTTTATGGACTCTAGAGATAATAAATTTTTATTAAAAAGTTTAATAGCGTCTCTAAAGGGTTGGAGAATTCCTATAATACCCACTTTATTAGGTCCTTTTCGAATTTGAATATATCTTAAAATTTTTCGTTCTAGTAATGTGTAAAAAGCTACTCTAATTAGAATTCTAAGGGAAATCAAAA
		</sequence>
	</alignment>

	<!-- The sequence alignment (each sequence refers to a taxon above).         -->
	<!-- ntax=22 nchar=904                                                       -->
	<alignment id="alignment10" dataType="nucleotide">
		<sequence>
			<taxon idref="Alopecosa_cursor"/>
			TGTATTTGGTTAGATTTCATTTGGTTATAAATAGAGATGATTGGTTTTTATTATGATTAGGTTTAGAGATTAATATGATAATTTTTATTGTTTTTATATATAAAGAGGATAGAACATTGAAAGTTGAGTCTTGTTTGAAATATTTTTTTGTTCAAAGAGTTGGGTCGGCTGCGTTAATGATATGTTTTTATTTAAATAAAGAATGAATGGACTTTGTAGTGTGTTTATTTTTAGGATATAAAGTTGGTGCTGGTCCTTTTTTTTTTTGATTTCCTTCGGTTTGTTCTGGTATTTCTTGAATATCTTGTTTTGTTTTAATATCGTTTCAAAAAGTTATTCCTTTAATGATTATAGGGATTTTTCTTTCTTGGGTATTGTATTTAATTGTTATTGTAAGATTATTTTTTGGTGCCTTTGGTTCATTTAATCAAAGGAATTTAAAGCAGCTTATTGCTTTTTCTTCTGTTTATCATTTAGGATGAATTATGTTATGTAATTTTTCTAATGATATTAATTGAATAATTTATTTATTATTGTATTCGATGATGATTCTTCCTGTAATAAGTTTTTTGAGGTTTTCTTTAGTAGAAGATTTAATAATAGTGATAAAGATAAAATATAAAGGGTGAATGATTTTGTTAATGTTAAGTATAGCTGGAATGCCTCCTTTTCTCGGTTTTTTTTTAAAATGGTTTGCTTTTATAATGATTTTTAGTTATGAATATTATTTTATAATGTTTTTAATTTTGTGTTCGGTGATTATATTTTATGTGTATTTTCGTGTTGTTTATGATGTATTGATGATATATTATGATGTGAGGATTTGAAGAAATTTAATAGTTTATGATAAGGGGAATTATATAGTAATAGTAAGTGTAATTGGTTTAATGGTGGGTTTGTTTTT
		</sequence>
		<sequence>
			<taxon idref="Arctosa_tanakai"/>
			--------ATTAGATTTCATCTAGTAATGAATAGAGATGATTGATTTCTATTGTGAATAGGATTAGAAGTCAATATGATGACTTTTATTTTACTAATATACGAAAATAATAAAATATTTAGAATTGAATCTTGTTTAAAATATTTTTTTATTCAGAGAATTGGATCTGCTGTATTGATAGGATGTTTTTATATAAACAAAGAACAAATGGATTTTTTAGTATGTTTATTACTAAGATATAAAATTGGAGGAGGACCCTTTTTTTTTTGATTTCCTTCTATTTGTTCTGGTATTTCATGAATATCTTGTTTCGTTTTAATATCTTTTCAAAAGGTAATCCCTCTTATAATTTTAAGCGTTTTTTTAGCGAAAATTATTTATTTTATTATTGTAATAAGATTGTTTTTTGGAATTTTTGGTTCTATCAACCAAAAAGATTTAAAACAATTGATTGCTTATTCTTCCGTTTATCATTTAGGTTTAATTATGTTGTGTGAATTTGTTGATGAATTAAGTTGAATGACTTATTTAATTATATATGTTTTGTTAATTTTTCCTATCATAAATTTTTTATCTACTTTTAATGTTGTAGATATTATAATATTAATAAAAATTAAACATAAAAATTGAATTATTCTTTTTTTATTAAGAATATCAGGAATACCTCCTTTTCTTGGTTTTTTTTTAAAATGATTTGCTTTTTCCGTTATGTTTAAATTTG-ATTTTCTTTTATTTTTTTTTTTATTTTTTGTTCTATTTTAATGTTTTATGTTTATTTTCGATTAATTTATGATGTATTAATGGAATATTACGATGTAAAGATTTGAGGGGATTTATATGTTCACAAACAATATAATTATTTAGATTTATTTAGCGTGATTGGTATTTCAGTTGGATTGTTTTT
		</sequence>
		<sequence>
			<taxon idref="Cheliceroides_longipalpis"/>
			TATATATTATAAGATTTATTATAGTATTGAGAAGTGAAGATTGATTTTTAATTTGATTGAGTTTAGAAATTAATATAATATCATTTATTTTATTAATTTATCGTCGTTATAGACTGAAAGTAATTGAATGTTGTTTAAGGTATTTTTTTATTCAAAGTTTAGGTTCTGCTTTTTTGATTAGAATATTATATAATGATTTATATGAATTTAAAAGTATAATTTGTTTAATCTTAAGATATAAAATTGGGGCTGGACCTTTTTTTTATTGATTTCCTACTATGTGTTTAGGTATTGATTGATTATCATGTTATTTATTAATAATAATACAGAAATTTATTCCTTTATTATTAATATTTATATTTATTCATTGAGTTTTGTGAATCATTATATTAATTAGATTGTTTATAGGGGTATTTGGTTCTTTTAATCAAATTAATATTAAAGGTTTAATAGCTTATTCATCAATTCATCATTTAGGTTGAATTATTATAGTAGGAATAAGAAATAAATTAATATGAATAATTTATTTATTATTATATGGAATAGTATTATTAAGAGTAGTAATTTTATTTATAAAAAATGAAACTATTGATTTATTTAAAATATATAATAGTTCTGATAAGTTTTGATTTATTTTAAGAATAATAAGAATGGCTGGAATTCCTCCTCTATTAGGATTTTATTTAAAGTGAATAGCTTTATATAATATTATAATGGTAAGTGAAATTATATTAATAATTTTAATTATAGTGTCTGTATTAATATTATATATTTATATACGAGTTGTATATGATGTAATAATAATAGGAGGATTAGGAAATTCATGGTTAAATTTTAATTTATATAAAAATGAATTTATAGCTGATGTAGTAGGATCATTAGGTATAGTGTTGGGTTTGTTTTT
		</sequence>
		<sequence>
			<taxon idref="Dolomedes_angustivirgatus"/>
			TATATATTATAAGATTTCATTTAGTTATAAATAGAGATGATTGATTTATGGTGTGATTTGGACTGGAAATTAATATAATAGTTTTTATTATTTTTATATATAATTATAATAGAATAATAAGAATTGAATCTTGTTTAAAGTATTTTTTTATTCAAGGGTTAGGATCAGCTATTTTTATAAGAGTATTTTATATTAGAAGGGAATGATTAAGAATGATTCTATGTATGTTGTTAAGTTATAAAATTGGAGCTGGTCCTTTTTTTTTTTGATTTCCTTCAGTGTGTTCTGGGATTTCTTGGATTTCTTGTTATGTTTTAATAACTTTACAGAAGGTTATTCCATTAATATTAATAAGAATTTTTATATCTTGAGTTATATATTTAATTGTTATTGTTAGATTGTCTTTTGGTGTATTAGGATCTTTTAATCAAAGCGATTTAAAGCAGTTGATTGCTTATTCTTCTGTGTATCATTTAGGGTGGATTTTATTATGTAATTTATCTGATGATATTTTTTGATTAAATTATTTATTAATATATATATTGATAATTTTTCCCGTAGTTAATCTATTAAGATGATTAAATATTTCTAATTTAATTAGAATTATGAAGATAAAATATAAAAAGTGATTTATTGTATTAATATTAAGAATATCTGGAATACCACCTTTTCTTGGTTTTTTTTTAAAGTGATTTGCTTTTGTTAGTATTTTTAAATTTGAATTTTCTTTTATAATGTTTTTAATTATTTGTTCGGTAGTAATATTTTATGTTTATTTTCGCGTTATTTATGATGTTTTATTAACATTTTTTAGAGAAATAATGTGAGGAAATTTATTGGTTCAAAAAAATGAATTTTATTTAGATCTAGTAGGTAGAGTAGGCTTAATATTAGGTTTATTTTT
		</sequence>
		<sequence>
			<taxon idref="Ebrechtella_tricuspidata"/>
			TATATACATTAAGATTTCATTTGGTTTTAAATTCAGATGATTGATTTATAGTATGATTGGGTTTAGAAATTAATATAATAATATTTATTATATTGATTTATAAACAATTTGATATAAATAGTTCTGAGTCATGCTTAAAATATTTTTTTATCCAGAGATTAGGGTCTTCTATTTTTATAAGATTGTTTTATCTAAATGTAATTAATTTAAAGCAAGTTATTGTTTTGTTAATAAGTTACAAAATTGGAGCTGGTCCTTTTTTCTTTTGATTTCCTTCTCTTTGTGGAGGTATTTCTTGATTTTCTAACCTTCTTTTGTTAACTTTTCAGAAAATTATTCCTTTAATATTAATGAATCTATTTATTAATAGAATTATGATTTTTGTTTCAGTTTTTAGATTTTTAGTAGGAATAATAGGGTCTTTTAATCAATCTAACTTAAAATATTTGTTAGCTTATTCTTCTATTTTTCATTTAGGATGAATTATGATATGTAATATGGTAGATGATTTAGTTTGATTAATTTATTTATTTATATATTTTTTTATATTAATTCCCTTAATTTTTTTTTTAATGCGTTATAATATTTTAATAATTAATGAAGTTAGAAAGTTTAAAAATAAAATATATTTAGTATTTTTGATATTAAGAATAAGAGGTATACCCCCTTTTTTAGAGTTTTTTATTAAGTGATTTGCTTTAGGAATTATTTTTAATTTATCGTTTTATATTATATTAATTTTAGTTTTTAGATCTGTTGTTATGTTTTATGTATATTTTCGAATAGTATATGATATTTTGTTGTACAAAAGAAATGAAGGTATATGATTAAGATGAAGTGAAAATATAAAATATTTTTGAGTTGATAGTGTAAGAGTTTTTGGAATTTTAGTAGGAAGAATGTT
		</sequence>
		<sequence>
			<taxon idref="Epeus_alboguttatus"/>
			TATATTTAATTAGATTTATTGTGGTAATAAGAAGAGAAGATTGATTTATAGTATGATTAGGATTAGAAATTAATATAATATCTTTTTTAATTTTAATTTATAAGCGTTATGATATTAAAATAATTGAATCATGTATAAAATATTTTTTTATTCAAAGTTTAGGCTCCGCTCTAATGATATCTATTTTATATCTAGATTGAGTAATAATTGGAGGTTTATGTTTATTAATTTTAAGATATAAGGTAGGAGCTGGACCTTTTTTTTATTGATTTCCTTCTGTTTGTGGGGGTTTAGATTGATTATCTTGTTATATGTTAATATTTTTTCAAAAGTTTTTACCATTAGGTTTAATTTATATATTTATTCATTGATTTGTATGAATTCTGGTACTAGTAGGATTATTAGTAGGAGTATTAGGTTCATTTAATCAGAGAAATATTAAAGAATTATTGGCGTATTCTTCAATTCATCATTTAGGTTGAATTATATTAATTATAATGAAAGGTAATTTAAGATGAATATTATATTTACTTATATATGGTTTAGTATTATTTAGAATTATTCATGTATTAATTTTAAATAATATTATTTATTTTTATATAATATATAAGTGTAAAAATAAAATTTGATTTATCTTAGGAATATTGAGAATAGCGGGAATACCTCCTTTATTAGGATTTTTTTTAAAGTGAATAGCATTAATAAATATCATAAATTTAGGATTGATATATGTAGTTATATTAGTATTAGTATCTGTAATTATACTATATATTTATATTCGAATAATTTATGATGTAATTATAGGAAGAAGAATGAAAAGATTGTGAATTGATAAAGGTTTAATTTTGTATGGTAAGGAAGGAGATATATTAGGCATAATAGGACTTTTTTTAGGTTTATTTTT
		</sequence>
		<sequence>
			<taxon idref="Halocosa_hatanensis"/>
			TATATGTTATTAGATTTCATTTAGTTATGAATAGAGATGATTGATTTTTGTTATGGTTAGGATTAGAAATTAATATAATAATTTTTATTTTATTAATATATAAAAGAAATAGAATAATTAGAGTTGAATCATGTTTGAAGTATTTTTTTATTCAAAGAATAGGTTCTGCAGTATTAATAAGAGTTTTTTATTTAAATAAGGATTTATTAGATTTTTGTTTGTATTTATTATTAAGATATAAGATTGGGGCTGGACCTTTTTTTTTCTGGTTTCCATCAGTTTGTTCTGGGATTTCATGAATATCTTGTTTTGTATTAATATCGTTTCAGAAATTAATTCCTTTAATAATTATAGGAGTATTTGTTTCTTGAATTTTATATTTTATTGTGGTTGTAAGATTATTTTTTGGTGTTTTTGGGTCTTTCAATCAAGTTAATTTAAAACAGCTTATTGCTTATTCTTCTGTTTATCATTTAGGATGAATTTTATTATGTATTTCTTCTAATGAAATTAGATGATTAATATATTTAATTTTATATTCAATTATAATTTTTCCGGTAATTTTTTTTTTTATAAGTTTAAATATTGAAAGAATTATAATAATAATAAAAACTAAATATAAAAGTTGGTTGATCTTAATAATATTAAGAATAGCGGGAATACCTCCTTTTTTAGGATTTTTATTGAAATGATATGCTTTTATTATAATTTTTCATTATGAATATATTTTTATAATGTTTTTGATTTTTTGTTCTGTGGTTATGTTTTATGTATATTTTCGTTTAATTTATGATGTATTAATAAGATATTATGATGTTAATGTTTGGAGAAATATTATTATTACTAATAATGTAGAAAATTTAGATTTAATAAGAGTTTTTGGCTTAATATTTAGAATGTTTTT
		</sequence>
		<sequence>
			<taxon idref="Hamataliwa_aurita"/>
			TATATTTAATTAGATTTCATTTAGTTATAAATAGAGATGATTGATTTTTGGTATGATTTGGATTAGAGATTAATATAATAATATTTATTGTGATTGTTTATGAGCGTTATAGAGTTTATAATATTGAATCTTGTATAAAATATTTTTTTATTCAAAGTATAGGTTCTGCTTTATTAATAATAATTTTTTATTTAAATAAAAATTTAATTAGAGAATTTATATGTTTAGTAATAAGTTATAAAGTTGGTGCAGGGCCATTTTTTTTTTGATTTCCTTCAATTTGTAAAAGAATTTCATGATTGTCTTGTTTTATTTTAATATGTTTTCAAAAAATTATTCCTTTTATTTTACTAACTTTATTTATATCTTTTTTTTTATTTATTATTATTATTATTAGATTATTTCTTGGTGTATTTGGAAGATTTAATCAAAAAGATTTAAAACAATTGATTGCTTATTCTTCTGTTTATCATTTAGGTTGGATATTATTAAGAATAATATGTTTAAATATATTTTGAATAATATATTTAATTATATATATAATATTAATTTTTCCTTTGATTTATTTTTTTAATAAAATAAATATTGATAGTTTACTTGATGTAATTAAAATAAAGTATAAAAAATGATTTGTATTATTAATATTAAGAATATCAGGTATACCTCCATTTTTAGGATTTTTTTTAAAATGATTTGCTTTAATTAGAATTTTTATTTTAGAATATTTTTTTTGATTAGTATTAATTTTTAGATCAATTATTATATTTTATATTTATTATCGAGTAATTTATGATGTATTAATAGTTTATTTTAATTATAGAATTTGAATTAATTGATTAATAAAAGGTAATGAAATATGATGAGATTTAATTAGAGTATTAGGAATAATTATTGGAGTAATTGT
		</sequence>
		<sequence>
			<taxon idref="Heriaeus_mellotteei"/>
			TATATTTTTTAAGATTTCATTTAGTGTTAAACAGAGATGATTGATTTTTAGTTTGGTTAGGTTTGGAAATAAATATAATTATGTTTATTGTTTTAATCTATAATCAGTATGATATAGGTAGATCTGAGTCTTGTTTAAGGTATTTCTTCATTCAAAGATTAGGATCTGGTATTTTTATAAGATTGTTTTATGTAAATGTGTTCAGTATAAAGAGATTGTTGAGAGTTATAATAAGATATAAGTTAGGTGCAGGTCCTTTCTTTTTTTGGTTTCCTTCTCTTTGTATTGGTATTTCTTGGATATCGTGTTTTGTTTTATTGACTTTTCAGAAGGTAATTCCTTTAATATTAATAAATGTTTTTATTGGAGATATTTTATTTTTAATTGTAATTATGAGATTATTAATTGGAATTTTAGGGTCGTTTAATCAAGTTAGTTTAAAGGAGTTGTTAGCTTATTCGTCTGTATTTCATTTAGGGTGAATTATTTTATGTAATTTAGTTGATGATTTAGTTTGATTAGTTTATATATTTATTTACATATTTATATTATGTCCTTTAATCTTCTTTTTTTATTATTATAATATTTTTTTTATTTCGGAAGTTTTGAGGATTAAGGCGAAGGGTATTTTTGTTTTTTTAATACTAAGAATGGCAGGAATACCCCCTCTATTGGGTTTTTTTGTAAAGTGATTTGCTTTATATATTATGTTTAGTTTAAGATGATACATAATATTTATTTTAGTAATAAGATCTGTAGTTATGTTTTACGTATATTTCCGTTTATTGTACGATGTTTTGTTAGCTGGTTCAACAGAGGGTATTTGAATAATATGAGAATATGGATCATGAAGATTTTGAGTAGATATGTTAAGAGTAATAGGGATATTTTTAGGAGGAGCTTT
		</sequence>
		<sequence>
			<taxon idref="Lycosa_grahami"/>
			TGTATATTATTAGATTTCATTTGGTTATGAATAGAGATGATTGGTTTTTGTTATGATTAGGTTTGGAAATCAATATGATAATTTTTATTGTGTTTATATATAGGGAAAATAGAATGTTGAGGATTGAGTCTTGTTTAAGGTATTTTTTTGTTCAAAGAATTGGGTCGGCTATTTTAATAGGAAGTTTTTATTTGAATAAGGATTGAATAGATTTTGTTATATGTTTGTTGTTAAGATATAAAGTTGGTGCTGGTCCTTTTTTTTTTTGGTTTCCCTCGGTATGTTCTGGTATTTCTTGGATATCTTGTTTTGTTCTAATGACGTTTCAAAAAGTTATTCCTTTGATGATTATAGGGGTTTTTCTTTCTTGAGTTTTATATTTAGTAATTATAATGAGATTGTTTTTTGGTGTTTTTGGATCTTTTAATCAGAATAATTTAAAACAGCTTACTGCGTATTCTTCTGTGTATCATTTAGGGTGGATTGTTTTATGTAATTTTTCTGGTGATATTAATTGATTGGTTTATTTGTTGTTATACTCTTTAATAATCTTTCCTGTTATAAGGTTTTTTGGTTCTTTTATGCTTGAAGATATTATAATGGTAATGAAGATAAAGTATAAGAGTTGGGTAATTTTATTAATGTTGAGTATAGCGGGAATACCTCCTTTCCTTGGTTTTTTTTTGAAGTGATTTGCTTTTGTTATGGTTTTTGAGTATAATTATTATTATATGATATTTTTAATTGTTTGTTCTGTGGTTATGTTTTATGTATATTTTCGTATTATTTATGATATTTTAATGAGATATTATGATGTTAAGGTTTGGGGTAATTTAATAATTTTTAAGAAAAGTGATTATTTGGTTGTATCAAGTGTTGTTGGTATATTATTAGGATTGTTTTT
		</sequence>
		<sequence>
			<taxon idref="Oxyopes_bianatinus"/>
			---ATTTAATTAGATTTCATTTAGTAATAAGATCTGATGATTGATTTTTGGTTTGGTTGGGTTTAGAAATTAATATAATAATATTTATTATAATTGTTTATGAACGATATAGAATATTAAATATTGAATGTTGTATAAAATATTTTTTTATTCAGAGAATAGGTTCTGCTATTTTATTAAGTTTATTTTATTTAAAAAAAATATATTTTAAAGAAGTGGTTTGTTTGGTAATAAGATATAAGGTTGGGGCAGGACCATTTTTTTTTTGGTTTCCTTCTATTTGTAGAGGAATTTCTTGAATATCTTGTTTTATTTTAATGTGTTTTCAAAAAATTATTCCCTTTATTTTATTAAGAATATTTATATCTAGTATTATATTTATAATTATTATGCTTAGCTTGTTTTTTGGGATTATAGGTAGATTTAATCAAAGAGATTTAAAACAATTAGTTGCTTTTTCTTCTTTATATCATTTAGGATGAATAATATTAAGAATATCTTCTTTTGAAGAGTTTTGAATAATTTATTTGCTTATATATAGAATATTAATTTTTCCTATAATTGTTTTTTTTGATAGAAAAAAGACAAAAAGATTATTAGATGTTATTAAAATAAAATATAAAAAGTGGTTTGTAATAATGATATTAAGAATAGCAGGTATACCTCCTTTATTAGGATTTTTTTTAAAATGATTTGCTTTTATTATAATTTTTATAATAAGATATTTTTTTTGGATAGTTTTAATTGTTAGTTCTGTAGTAATGTTTTATGTATATTATCGTATTATTTATGATGTATTAATAAAGAGTTTTAATCAAGGGATTTGAGTAAATTGAATTAAAAAAAGAAATGAGATTTGATGAGATATATTAACTATTGTTGGAATAATTATTGGGGGGTCAAT
		</sequence>
		<sequence>
			<taxon idref="Oxyopes_javanus"/>
			TATATTTAATAAGATTTCATTTAGTAATAAGATCTGATGATTGATTTTTAGTTTGATTAGGCTTGGAGATCAATATAATAATATTTATTATAATTGTTTATGAGCGGTATAGAATATTGAATATTGAATCTTGTATAAAATATTTTTTTATTCAAAGAATAGGTTCTGCTATTTTATTGAGTTTATTTTATTTTGGAAAGGTATATTTTAAGGAAGTGGTTTGTTTAGTAATAAGATATAAGGTTGGGGCAGGACCTTTTTTTTTTTGGTTTCCTTCTATTTGTGGGGGAATTTCTTGATTATCTTGTTTTATTTTAATGTGTTTTCAAAAAATTATTCCCTTTATTCTATTAAGAATGTTTATATCTGGTTTAATATTTTTTGTAATTATATTTAGTTTAGTTTTTGGAATTATAGGAAGATTTAATCAAAATGATTTAAAACAGTTAATTGCTTTTTCTTCGGTATATCATTTAGGATGAATAATATTAAGATTAATATCTTCTGATGAATTTTGAGTGATTTATTTAATAATATATGGATTATTAATTTTTCCTTTAATTCTTTTTTTTAAAAGAAAGATAATATTAAGATTAATAGATGTAATCAAGATAAAATATAAAAAGTGATTTGTAGTAATAATATTAAGAATAGCAGGTATACCTCCTTTATTAGGATTTTTTTTAAAGTGATTTGCTTTTATTACGATTTTTTTTAAAAGATATTTTTTTTGATTGGTCCTAATAATAAGTTCTGTAGTGATGTTTTATGTATATTATCGTGTTATTTATGATGTTTTAATAGGGTTTTTTGTTAGCGGGGTATGAACAAATTGAATAGAAAAAAGAAATCAGGTTTGATGAGATTTAGTAACTATTTTTGGAATAATTATAGGTGGTTCAGT
		</sequence>
		<sequence>
			<taxon idref="Oxyopes_licenti"/>
			TATATTTTATTAGATTTCATTTAGTAATAAGATCTGATGATTGATTTTTGATTTGATTAGGATTAGAAATTAATATAATAATATTTATTATAATTATTTATGAACGATATAGAATATTTAACATTGAATCTTGTATAAAATATTTTTTCATTCAAAGAATAGGTTCTGCTATTTTATTAAGTTTGTTTTATTTTGGAAAAATATACTTTAAAGAAGTAGTTTGTTTAGTTATAAGATATAAGGTTGGAGCTGGACCTTTCTTTTTTTGATTTCCTTCTCTTTGTAGAGGAATTTCATGGATATCTTGTTTTATTTTAATGTGTTTTCAAAAAATTATTCCTTTTATTTTATTAAGAATATTTTTATCTGGTTTGGTTTTTTATATAATTATATTAAGTTTATTTTTTGGTATCATAGGAAGATTTAATCAGAGAGATTTAAAGCAATTAATTGCTTATTCTTCAGTATATCATTTAGGATGAATATTATTAAGATTAATATCTTTTAATGAATTTTGAATAATTTATTTGATTTTATATGGAATATTAATTATACCAATTATTTATTTTTTTTATATAAAAAAAATAAATAATTTGTTTGATGTAATTAAAATGAAGCATAAAAAGTGATTTGTAATAATGATGTTAAGAATAGCAGGAATACCTCCTTTATTAGGATTTTTTTTAAAATGATTTGCTTTTATTACAATTTTTATACAAAGTTCTTTTTTTTGATTTATTTTAGTTTTAAGTTCTGTAGTGATATTTTATGTATATTATCGAGTTATTTATGATGTATTGATAGGATTTTTTATATATGGGGTTTGAATAAACTGAGTGATTGAAAGAAATAAAATTTGGTGAGATTTTATTACAATTGTTGGAATTGTTATTGGAG-------
		</sequence>
		<sequence>
			<taxon idref="Oxyopes_sertatoides"/>
			TATATTTAATAAGATTTCATTTAGTAATAAGATCTGATGATTGATTTTTAGTTTGATTAGGATTAGAAATTAATATAATGATATTTATTATAATTGTTTATGAACGGTATAGAATATTAAATATTGAGTCTTGTATAAAATATTTTTTTATTCAAAGAATAGGCTCTGCTATTTTATTGAGTTTATTTTATTTTGGAAAAATATATTTTAAGGAAGTAGTTTGTTTAGTAATAAGATATAAAGTTGGAGCAGGACCCTTTTTTTTTTGGTTTCCTTCTATTTGTGGTGGGATTTCTTGATTATCTTGTTTTATTTTAATATGTTTTCAAAAGATTATTCCTTTTATTTTATTAAGAATGTTTGTATCTGGTTTGATATTTTTTGTAATTATACTTAGTTTGGCTTTTGGAATTATAGGAAGATTTAATCAAAATGATTTAAAGCAATTAATTGCTTTTTCTTCAGTGTATCATTTAGGATGAATAATATTAAGATTAATATCTTCTGATGAATTTTGGGTAATTTATTTAATTATATATAGATTATTAATTTTTCCTATAATTCTTTTTTTTAAAAAAAAGATAATAATTAGATTAATAGATGTAGTTAGGATAAAATATAAAAAGTGATTTGTAATAATGATATTAAGAATAGCAGGTATACCTCCTTTATTAGGATTTTTTTTAAAGTGATTTGCTTTTATTACGATTTTTTTAAAAAGATATTTTTTTTGATTAATTTTAATGATGAGTTCTGTGGTAATGTTTTATGTATATTATCGTGTTATTTATGATGTTTTGATGGGATTTTTTATAAATGGGGTTTGGACAAATTGAATGGAAAAAAGAAATGAGGTTTGGTGAGATTTAGTAACTATTTTTGGTATAGTTATAGGTGGTTCGGT
		</sequence>
		<sequence>
			<taxon idref="Oxyopes_sertatus"/>
			TATATTTAATAAGATTTCATTTAGTAATAAGATCTGATGATTGATTTTTAGTTTGATTAGGATTAGAAATTAATATAATGATATTTATTATAATTGTTTATGAACGGTATAGAGTATTAAATATTGAGTCTTGTATAAAATATTTTTTTATCCAAAGAATAGGCTCTGCTATTTTATTGAGTTTATTTTATTTTGGAAAAATATATTTTAAGGAAGTAGTTTGTTTAGTAATAAGATATAAAGTTGGAGCAGGACCCTTTTTTTTTTGGTTTCCTTCTATTTGTGGTGGGATTTCTTGATTATCTTGTTTTATTTTAATATGTTTTCAAAAGATTATTCCTTTTATTTTATTAAGAATGTTTGTATCTGGTTTGATATTTTTTGTAATTATACTTAGTTTGGCTTTTGGAATTATAGGAAGATTTAATCAAAATGATTTAAAGCAATTAATTGCTTTTTCTTCAGTGTATCATTTAGGATGAATAATATTAAGATTAATATCTTCTGATGAATTTTGGGTAATTTATTTAATTATATATAGATTATTAATTTTTCCTATAATTCTTTTTTTTAAAAGAAAGATAATAATTAGATTAATAGATGTAGTTAGGATAAAATATAAAAAGTGATTTGTAATAATGATATTAAGAATAGCAGGCATACCTCCCTTATTAGGATTTTTTTTAAAGTGATTTGCTTTTATTACGATTTTTTTAAAAAGATATTTTTTTTGATTAATTTTAATGATGAGTTCTGTGGTAATGTTTTATGTATATTATCGTGTTATTTATGATGTTTTGATGGGATTTTTTATAAATGGGGTTTGGACAAATTGAATGGAAAAAAGAAATGAGGTTTGGTGAGATTTAGTAACTATTTTTGGTATAGTTATAGGTG-------
		</sequence>
		<sequence>
			<taxon idref="Oxyopes_striagatus"/>
			TATATATTATTAGATTTCATTTAGTTATAAGATCTGATGATTGATTTTTAGTTTGATTAGGTCTAGAAATTAATATAATAATATTTATTATAATTATTTATAAACGATATAGTATATTAAATATTGAATGTTGTATAAAGTATTTTTTTGTACAGAGAATAGGATCTGCTATTTTATTAAGTTTGTTTTATTTTAAAAAAATATATTTTAAAGAAGTAATTTGTTTAGTTATAAGATATAAGGTGGGGGCAGGACCTTTTTTTTTTTGATTTCCTTCTGTTTGTGGTGGAATTTCTTGGATATCTTGTTTTGTTTTAATATGTTTTCAGAAAATTATTCCTTTTATTTTATTAAGAATATTTTTATCTAGAATAATATTTATTATTATTATATTTAGTTTATTTTTTGGTATTATAGGAAGATTTAATCAAAGAGATTTGAAGCAATTAATTGCTTTTTCTTCTTTATACCATTTAGGTTGAATAATATTAAGAATATTATCTTTTGAAGAATTTTGGGTAATTTATTTAATATTATATGGATTATTAATTCTTCCTATAGTTTTGTTTTTTAATAAAAAAATAATAGGAAGATTATCAGATGTAATTAAAATGAAACATAAAAAATGATTTGTAATAATAATGCTAAGAATGGCAGGGATGCCTCCTTTATTAGGGTTTTTTTTAAAATGGTTTGCTTTTATTACGATTTTTTATAAAAGTTATTTTTTTTGATTGGTTTTAATTATAAGTTCAGTAGTAATATTTTATGTATATTATCGGGTAATTTATGATGTTTTAATAGGATTTTTTATACAGGGAGTATGAATAAATTGAATTGAGAAAAGAAATGAAATTTGATGGGATTTTATTACTATTATTGGGATAATTATTGGTGGTTCAGT
		</sequence>
		<sequence>
			<taxon idref="Oxyopes_sushilae"/>
			TATATTTAGTAAGATTTCATTTAGTTATAAGATCTGACGATTGATTTTTAGTATGATTAGGATTAGAAATTAATATAATAATATTTATTATAATTATTTATAAACGATATAGAATATTAAATGTTGAATGTTGTATAAAATATTTTTTTATTCAGAGAATAGGATCTGCTATTTTATTAAGTCTTTTTTATTTAAAAAAAATATATTTAAAAGAAGTAATTTGTTTAGTAATAAGATATAAAGTTGGAGCAGGTCCGTTTTTTTTTTGGTTTCCTTCTATTTGTGGTGGAATTTCTTGAATATCTTGTTTTATTTTAATATGTTTTCAAAAAATTATTCCTTTTATTTTATTAAGAATATTTATATCTAGAATAATATTTATTATTATTATATTTAGTTTGTTTTTTGGAATTATAGGAAGATTTAATCAGAGAGATTTAAAGCAATTAATTGCTTTTTCTTCTTTATATCATTTAGGTTGAATAATATTAAGAATATTATCTTTTGATGAGTTTTGAATAATTTATTTAATAATATATGGTGTATTAATTTTTCCGATAATTTTTTTTTTTAATGAAAAAATATTAAGAAGATTATTAGATGTAATTAAAATAAAATATAAAAAATGATTTGTAATAATGATATTAAGAGTAGCGGGTATACCTCCTTTATTAGGATTTTTTTTAAAATGATTTGCTTTTATTACTATTTTTTTAAAAAGATATTTTTTTTTATTGGTTTTAATTTTAAGTTCTATAGTAATATTTTATGTATATTATCGTGTAATTTATGATGTCTTAATGGGATTTTTTATGTGAGGAGTTTGAGTAAATTGAATTGAAAAATCAAATGAAATTTGATGAGATTTTGTAACTATTATTGGTATAATTATTGGAGGTTCAAT
		</sequence>
		<sequence>
			<taxon idref="Oxytate_striatipes"/>
			TATATTTAATTAGATTTCATCTAGTAATAAATAGAGATGATTGATTTTTGATTTGGTTAGGTTTAGAAGTTAATATAATTATGTTTATTATTTTTATTTATAATCAATATGATATAAATAGATTTGAATTATGTTTAAAATATTTTTTTATTCAAAGATTAGGATCAGGTATATTTATAGGAATATTTTATTTAGGAATGGAAAATTTGAAAAGAGCAGTGTGTTTAATTATAAGATATAAAATTGGTGCTGGTCCTTTTTTCTTTTGATTTCCTTCTTTAAGAATAATGGTTTTTTGAGTGTTTTATTTTGTTTTATTGACATTTCAAAAATTTATTCCTTTAATTTTAATAAATGTTTTTATAGATTATTTAATAGTATTAATTGGTTTAATAAGATTATTTATTGGAGTTTTTGGTTCTTTCAATCAAAATAATTTAAAGCGTTTATTAGCATATTTTTTTATTTTTCATTTAGGTTGAATTATTATGTGCAATATAACTGGGGATTTTGCTTGGATAATATATATATTTATATATATATTAATATTAGGTCCTTTAGTTTTTTTTTTAAAATACAATAATGTGGTTTTTTTAGGCGAATTAATTAAATTAAAATATATATTTTTTTTTATATTTTTGATATTAAGAATAGGTGGTATACCGCCTATATTAGGGTTTTTTGTAAAATGATATGCTTTAAGAGTTATAAAATTTTTAAGATATTATGTATTTTTGGTTTTAGTTATTTTATCTGTTGTAATATTTTATATTTACTTTCGTCTATTGTATGATTATTTATTAGATGGGGTTCAAAATAGATTTTGATTGAAATGAGATAATAATATAAAATATTATTGGGTTGATATTTTAAGAAGACTTGGATTTTTATTAGGGAGAATATT
		</sequence>
		<sequence>
			<taxon idref="Pardosa_pusiola"/>
			TGTACTTAATTAGATTTCATTTAGTGATAAATAGAGATGATTGATTCTTGTTATGATTAGGTTTAGAAATTAATATAATAATTTTTATTATGTTAATATATAAAGAAAATAGAATACTTAAAATTGAATCTTGTTTAAAGTATTTTTTTATTCAGAGAGTGGGGTCAGCTGTTTTAATAAGATGTTTTTATTTGAATAAAGAGTGAATAGATTTTATTGTTTGTTTATTATTAGGATATAAAATTGGTGCAGGACCCTTTTTTTTTTGATTTCCTTCAGTTTGTTCTGGTTTATCTTGAATATCTTGTTTTGTTTTGATATCTTTACAGAAAATTATTCCTTTAATAATTATGGGAATTTTTATTTCTTGAGTTATTTATATAATAGTAGTATTAAGATTGTTTTTTGGTATTTTCGGTTGTTATAATCAAAAAAATTTAAAACAGTTAATTGCTTATTCTTCTGTATATCATATAGGATGAATTATATTATGTAATTTTTCTGGAGATTTAAATTGATTTGTTTATTTATTATTATATTCTTTAATAATTTTTCCTGTAATGAAGTTTTTTAGTTCTTTGTTTTTTGAGGATTTTATAATATTAATAAAAATGAAATATAAAGGTTGAATTATTTTAATAATATTAAGAATAGCTGGAATACCTCCTTTTCTTGGTTTTTTTTTAAAATTATTTGCTTTTACAATAATTTTTAAGTTTGAATATTATTTTATAATATTTTTAATTTTTTGTTCAGTAGTAATGTTTTATATTTATTTTCGGGTAATTTATGATGTTTTAATGAGATATTCTATAAATATAAATTGGATAAATTTTGTAATATGAGATAAAAATAATTATTTAGTGATAATAAATGTTTTAGGATTAATAATAGGAGTTTTTTT
		</sequence>
		<sequence>
			<taxon idref="Peucetia_latikae"/>
			TGTATTTAATAAGTTTTATATTAGTAATAAATAGAGATGATTGATTTTTAATTTGATTAGGTTTAGAAATTAATATAATAATATTTATTGTTATTGTATATGAACGTTGTAATATTTTTAATATTGAATCTTGCTTAAAATATTTTTTTATTCAAAGAATAGGTTCAGCAATCTTAATAAGTTTTTTATATGTTGGTAAAGAATACCTTGATATAATGGTTTGTTTAATTATGACATATAAAATTGGAGGAGGTCCATTCTTTTTTTGGTTTCCATCCCTTTGCAAGGGAATTTCATGGATATCTTGTTTTATTTTAATATGTTTTCAAAAAATTATTCCTTTAATTTTGGTAAGTCTATTCATATCTTTCATTATGTTTTTAATGGTTTTAGTAAGTTTGTTTTTTGGGGTGTTAGGAAGTTTTAATCAAAAAGATTTGAGGGAATTAATTGCTTATTCGTCAGTTTATCATTTGGGATGATTATTTTTATTAAGAATATCTGGTGATATTTTTTGAATGTTTTATTTATTAATATATATAATAATATTATACCCTGTTGTATTTTTTTTTAATAAAGGTTTAGTTAATAATTTGTTAGGAGTGGTTAAGGTTAGGAGTAAAAAATGTTTTTTAGTGTGTATATTAAGAATAGCAGGAATACCTCCTTTTTTAGGATTTTTTTTGAAGTGATTTGCTTTTCTAAATATTTTTCAAAAAAGTTTTTTTTTTAGATTGTTGTTGGTTTTTTCTTCAGTTGTAATATTTTATGTATATTTTCGAGTAATTTATGATGTACTGATAGTTTATCATGATCATGGGATATGATCAAATTGAGTTTTAAGTAAAAATTATTTTTTTATAGATATAATGTCTGTATTAGGAGTAATTTTAGGGT-------
		</sequence>
		<sequence>
			<taxon idref="Phanuelus_gladstone"/>
			TATATTTAGTGAGATTTGTAATAGTAATAAGAAGAAATGATTGATTTTTTGTTTGAATGGGATTGGAAATTAATATAATATCTTTTCTAATTTTAATTTATCGACGATATAGACTTGGGGTTATTGAATCTTGTTTGAAATATTTTTTTATTCAGAGTTTGGGATCAGTAATTTTAATTACAATATTCTATATTGATTATGATATTTTAAGAGGTATTACTTCTTTAATTCTATGTTTAAAAGTGGGGGCAGGTCCTTTTTTTTTTTGATTTCCTTCTGTGTGTTCAGGTTTAAATTGAATATCTTGTTATATATTAATATTATTTCAGAAAATTTTACCATTAATGTTAATAGTAATATTTTCTCATTGGATTTTGTGATATGTTGTTTGAGTGGGTTTATTGGTTGGAGTTTTTGGGTCTTTTAATCAATGTAATATTAAGCAGTTAATGGCTTATTCATCTATTCATCATTTAGGTTGAATTATATTAATTATAATAAAAGGGGGATTGGATTGATTAATTTATATTATATTATATGGGCTTGTGTTGTTATGTTTAGTTATTTTATTTATAGAGGGTGAGATTACTGATTTTTCAATGATAAGATCTAGTGATAGGAAGGTTTGGTTTTTATTTGGGATGATGAGAATAGCAGGAATTCCTCCTTTTTTAGGTTTTTATTTAAGGTGAATAGCTTTGTATAATATTATAGACTTGAGTTTAATATATTTAATGTTTTTGGTGATAGTTTCAGTTGTTATATTATATGTATATATGCGAGTTATCTATAGTGTAATATTAGATTATAATTATTATAGTATTATAGTGGGATATTTTTATAATTATTATGGTTATTATTCTGATTTAATTAGAGTGATGGGAATTATTGGAGGGGTTTTAAT
		</sequence>
		<sequence>
			<taxon idref="Wadicosa_fidelis"/>
			TATATATTATTAGATTTCATTTAGTTATAAATAGAGATGATTGGTTTTTGTTGTGATTAGGATTGGAAATTAATATAATAATTTTTATTATGTTAATATATAAAGAAAGAAGTATGTTGAAGATTGAATCTTGTTTAAGGTATTTTTTTATTCAGAGAATAGGATCAGCTATTTTAATAAGATGTTTTTATTTAAATAAAGAATGAGTAGATTTTGTTGTTTGTTTATTATTAGGTTATAAGATTGGTGCAGGTCCTTTTTTTTTTTGGCTTCCTTCGGTTTGTTCTGGTTTATCATGAATGTCTTGTTTTATATTAATATCTTTTCAAAAATTGATTCCTTTAATAATTATAAGAATTTTTGTTTCTTATGTTATTTATATAATGGTAGTAGTTAGACTATTTTTTGGAGTTTTTGGATGTTATAATCAAAAGAATTTTAAGCAGTTGATTGCTTATTCATCTGTATATCATATAGGTTGAATTATATTATGTAATTTTTCTGATGATTTGAGTTGATTTGTGTATTTATTATTATATTCTTTAATGATTTTCCCAGTTATGAAGTTTTTTAGATTTTTATTATTTGAGGATTTTACAATATTGATAAAAATAAAATATAAGGGTTGGTTAATTTTAATAGTGTTAAGAATAGCTGGAATACCTCCTTTATTAGGATTTTTTTTAAAGTTGTTTGCTTTTGTAATGATTTTCAAATATGAATACTATTTTATAATGTTTTTAATTTTTTGTTCTGTAGTGATATTTTATGTATATTTTCGTATGATTTATGATGTTTTAATGAGATATTATGATAATATGAATTGAATAAATTTTACTATATATGATAAAAATAATTATTTAATTATGATTAATGTTATAGGATTAATGATAGGAGTTTTTTT
		</sequence>
	</alignment>

	<!-- The sequence alignment (each sequence refers to a taxon above).         -->
	<!-- ntax=22 nchar=309                                                       -->
	<alignment id="alignment11" dataType="nucleotide">
		<sequence>
			<taxon idref="Alopecosa_cursor"/>
			TGAGATCATTAGTGTTGGTGGGTTTAGTTTATTTTTTGTTTTTGTTAATTTTTTATAAAAGTGAAGTTTCTTTTGAAACTATGAGTTGTTATGAATGTGGGTTTGATCCTTATTCTTCTACTCGGTTAGTTTTTTCATATCGTTTTTTTTTAATTTCTATTTTGTTTATTATTTTTGATGTTGAGATTTCTTTAATGCTTCCTGTTCCTTTTCTTTTGTTGAGAGAATTAGGAGTTTTTGTTTTTTTCTTTTTTATTTTTATTTTGTTGGTAGGATTAGTGTATGAGTATTTTTATGGTTCTTTGGATT
		</sequence>
		<sequence>
			<taxon idref="Arctosa_tanakai"/>
			TTAGATCTATGTTATTAGTATTTTTAGTATATTTTTTATTTATATTAATTTTTTATAAATCTTTTAATTTAACGGAAACTCTAAGTTGTTATGAATGTGGTTTTGACCCTAAATCATCCACTCGCTTAGAATTCTCTTATCGATTTTTTTTAATTTCTATCTTGTTTATTATTTTTGACGTGGAAATTTCTTTGATTTTACCAGTCCCATTCGTAATGCTAAGAGAATTAGGA--TTTTTTTTTTTTTTTTTTTTTTATTGTTTTGATTTTAGGACTAGTTTACGAGTATTTTTATGGTTCTTTAGATT
		</sequence>
		<sequence>
			<taxon idref="Cheliceroides_longipalpis"/>
			TAGAATCAATTGGTTTAGTAATTATTGTTTATATAATTTTTATATTTATTTTTTATAAAAATATAATAGATATAGAAAGATTAAGAGGGTATGAATGTGGATTTGAACCTAAATCGTTTACCCGAATTTTTTTTTCTTATCGATTTTTTTTAATTTCTATTTTATTTATTATTTTTGATGTAGAAATTTCTTTAATATTACCTGTTCCTTTTTTAATAGAAAGAGAAATAGGAATATGAGTATTTATTATTTTTTTAATAATTTTAATTTTAGGATTATTATATGAATATATATGTGGATCATTAAAAT
		</sequence>
		<sequence>
			<taxon idref="Dolomedes_angustivirgatus"/>
			TAGGATCTATTGTGTTAGTAATAATAGTTTATTTATTATTTTTTTTTATTTTTTATAAATGTGAGATAGGGATAGAGATTATAAGAAGTTATGAGTGTGGTTTTGATCCTAGTTCTTTTACTCGATTAGTATTTTCTTATCGATTTTTTCTTATTTCGATTTTGTTTATTATTTTTGATGTGGAAATTTCTTTAATGCTTCCTATTCCTTTTTTAATGTCAAGATTAATAGGAGTTGTAGTTTTTTTTAGATTTATTTTTGTTTTATTGGTGGGTTTAATTTATGAATATTTTTATGGGTCTTTAGATT
		</sequence>
		<sequence>
			<taxon idref="Ebrechtella_tricuspidata"/>
			TTGAAAGAATATTATTAGTTAGAATTGTTTATACACTATTTATAATTTTATTTTTTAAAATAGATAAGGATCATGAGCTTATGAGAAGATATGAATGTGGATTTGATATTAATTCTTTTACTCGATTAGCTTTTTCTTATCGGTTTTTTTTAATTTCTATTTTATTTATTATTTTTGATGTTGAAGTTTCTTTGATTTTACCATTACCCTTTTTATGTTCTTCTGAAAATAGTCTTATAGTATTTTTTATATTTATGATGATTTTAACTATAGGATTATTTTACGAATATAAATATGGATCTTTAGATT
		</sequence>
		<sequence>
			<taxon idref="Epeus_alboguttatus"/>
			TTGAATCATTGTTATTAATTATAGTAGTCTATAATCTATTTATATTATTATTTTACAAATTAATAATAGATATAGAGAGAATTAGATCTTATGAATGTGGATTTGAACCTAATTCTTATACTCGAATATTCTTTTCTTATCGATTTTTTTTAATTTCAATTCTATTTATTATTTTTGATGTGGAGATTTCTTTGTTACTTCCTGTTCCTTTTTTAATAGAAAGAGAAGTCGGATTATGATTATTTTTAATATTTTTATTAATTTTAGTGATAGGATTAATATATGAATATTGATGGGGTTCATTAAATT
		</sequence>
		<sequence>
			<taxon idref="Halocosa_hatanensis"/>
			TTGAGTCTTTGTTTTTAGTAATATTAGTTTATTTTGTATTTTTAGTTATTTTTTATAAGGAGACAAATATAATAGAAATACTAACTTGTTATGAATGTGGATTTGAACCAAATTCTTCTACTCGTTTAGTATTTTCTTATCGTTTTTTTTTAATTTCAATTTTATTTATTATTTTTGATGTAGAGATTTCTTTAATATTACCTATTCCTTATTTGTTGTTAAGAGAATTAGGGATATATGTTTTTTATGTTTTTATATTTGTATTATTAGTGGGTTTATTATATGAGTATATGTATGGTTCATTAGAAT
		</sequence>
		<sequence>
			<taxon idref="Hamataliwa_aurita"/>
			TAGAATCTTTATTTTTAGTATTAGTAGTATATATTTTGTTTTTAATAGTATTTTTAAAAAAAGATAGTTTATATGAAATAATCAGATGTTATGAATGTGGTTTTGATGTTAATTCTATTTCTCGAATAGTATTTTCTTATCGATTTTTTTTATTATCTATTTTGTTTATTATTTTTGATGTTGAGGTTTGTTTAATATTACCTTTTCCTTATTTAATATTTAAAATAATTGGTAATTTTATTTTTTATTTGTTTATTTTTATTTTATTAGTGGGGTTTTTATATGAATATTTTTTTGGTTCTTTAGATT
		</sequence>
		<sequence>
			<taxon idref="Heriaeus_mellotteei"/>
			GGGTATGTTTTTTCTTAGTTGGAGTTGTTTATTTATTATTTGGTATAATATTTTTAAAGGTTGATAAAGAGAATGAATTAATAAGAAGATATGAATGTGGGTTTGATATTAATTCATTCACTCGTATTGCTTTTTCTTATCGATTTTTTCTTATTTCTATTTTATTTATTATTTTTGATGTCGAAATTTCTTTAATCTTACCAATTCCTTTTTTAATAATATCAGGAATTAGAGTTTTTATTTTTTTTATTTTTATAAGTATTTTGGTAGTAGGATTATTTTATGAATATAAATATGGGTCATTGGATT
		</sequence>
		<sequence>
			<taxon idref="Lycosa_grahami"/>
			TGGGTTCTTTGTTTTTGGTTGGTGTGGTGTATTTTTTATTTGTGGTTGTATTTTATAAGAGTGAGTTTTTTGCTGAGACTTTAAGTTGTTATGAGTGTGGTTTTGATCCTTATTCCTCTACTCGTTTAGTTTTTTCATATCGGTTTTTCTTGATTTCTATTTTATTTATTATTTTCGATGTGGAAATTTCTTTAATATTACCCGTTCCTTTTCTTTTATTGAAAGAGTTAGGGATTTTTGTTTTTTTCTTTTTTATTTTTATTTTATTGGTTGGGTTAATTTATGAGTATTTTTATGGAGCTTTAGATT
		</sequence>
		<sequence>
			<taxon idref="Oxyopes_bianatinus"/>
			TTGAATCTATTTTTTTAGTATTTGTGGTTTATTTTTTATTTTTATTGGTTTTTTTTAGGTTAATGAGATTAATAGAAGTTATAAGATCTTATGAATGTGGATTTGATATTAATTCATTAGCTCGAGTTGTGTTTTCATATCGATTTTTCTTGTTAGCTATTTTGTTTATTATTTTTGATGTTGAAATTTCTTTAATATTACCAATACCTTATTTAATGATTAGATATATAGGGGTATTTGTATTTTGTTTATTTATATTTGTTTTATTAATAGGATTAATATATGAATATTTTTTTGGTTCGTTAGATT
		</sequence>
		<sequence>
			<taxon idref="Oxyopes_javanus"/>
			TTGAATCTATTTTTTTAGTATTTGTGGTATATTTTTTATTTTTAATGGTTTTTTTGAAATTAAGAAGATTAGTGGAAGTAATAAGATCATATGAGTGTGGATTTGATATTAATTCTTTAGCACGAATTGTATTTTCTTATCGATTTTTTTTGTTAGCTATTTTGTTTATTATTTTTGATGTAGAAGTTTCTTTAATATTACCAGTTCCTTATTTAATAGTTAGATATATAGGGGTGATTGTTTTTTGTCTATTTATATTTATTTTGTTATTAGGTTTAATGTATGAATATTTTTTTGGATCTTTAGATT
		</sequence>
		<sequence>
			<taxon idref="Oxyopes_licenti"/>
			TTGAATCTATTTTATTAGTATTTTTGGTTTATTTTTTATTTTTATTGGTCTGTTTAAGGTTAAGAATATTAATAGAAGTTATAAGATCATATGAATGCGGGTTTGATATTAATTCTTTAGTTCGATTTGTGTTTTCCTATCGGTTTTTTTTATTAGCTATTTTGTTTATTATTTTTGATGTAGAAATTTCTTTAATGTTACCTATTCCGTATTTAATAATTAGATTGATGGGTGTTTTTATTTTTTGTTTGTTTATATTGGTTTTAATAGTTGGATTATTATATGAATACTTTTTTGGATCATTAGATT
		</sequence>
		<sequence>
			<taxon idref="Oxyopes_sertatoides"/>
			TTGAATCTATTTTTTTAGTGTTTGTGGTTTATTTTTTGTTTCTAATAGTTTTTTTAAAATTAAGAAGATTAGTGGAAGTAATAAGATCATATGAATGTGGATTTGATATTAATTCTTTAGCACGTATTGTGTTTTCTTATCGATTTTTTTTATTAGCTATTTTGTTTATTATTTTTGATGTAGAAATTTCTTTGATGTTGCCGGTTCCCTATTTAATAGTTAGATATATAGGGGTAATTGTTTTTTGTTTGTTTATATTTATTTTGTTATTAGGTTTAATATATGAATATTTTTTTGGATCTTTAGATT
		</sequence>
		<sequence>
			<taxon idref="Oxyopes_sertatus"/>
			TTGAATCTATCTTTTTAGTGTTTGTGGTTTATTTTTTGTTTTTAATAGTTTTTTTAAAATTAAGAAGATTAGTGGAAGTAATAAGATCATATGAGTGTGGATTTGATATTAATTCTTTAGCACGTATTGTGTTTTCTTATCGATTTTTTTTATTAGCTATTTTGTTTATTATTTTTGATGTAGAAATTTCTTTGATATTGCCGGTTCCCTATTTGATAGTTAGATACATAGGGGTAATTGTTTTTTGTTTGTTTATATTTATTCTGTTATTAGGTTTAATATATGAATATTTTTTTGGATCTTTAGATT
		</sequence>
		<sequence>
			<taxon idref="Oxyopes_striagatus"/>
			TGGAATCTGTTTTTTTAGTATTTGTAGTTTATTTTTTGTTTTTAATAGTGTTTTTAAAGTTAAGAAGATTAATAGAAGTTATAAGATCATATGAATGTGGATTTGATATTAATTCGTTAGCTCGAGTTGTTTTTTCTTATCGATTTTTTTTGTTAGCAATTTTATTTATTATTTTTGATGTTGAAATTTCTTTAATATTACCAGTACCTTATTTAGTAATTAGACATGTAGGAGTTATTGTTTTTTGCTTGTTTATATTTGTTTTATTAATAGGTTTGATGTATGAGTATTTTTTTGGTTCTCTAGATT
		</sequence>
		<sequence>
			<taxon idref="Oxyopes_sushilae"/>
			TTGAATCTATTTTTTTAGTATTTATAGTTTATTTTTTGTTTTTATTAGTTTTTTTAAAAGTAAGAATATTAATAGAAGTTATAAGATCATATGAATGTGGATTTGATATTAATTCTTTAGTTCGAGTGGTTTTTTCTTATCGATTTTTTTTATTAGCTATTTTATTTATTATTTTTGACGTTGAAATTTCTTTAATACTACCTATTCCATATTTAGTAATTAGATATATAGGAGTATTTATTTTTTGTCTATTTATATTTATTTTATTAATAGGCTTAATGTATGAATATTTTTTTGGCTCGTAA----
		</sequence>
		<sequence>
			<taxon idref="Oxytate_striatipes"/>
			TAGAATGTTTATTTTTAGTAATAGTAATTTATTTTTTATTTGGTATAATATTTTTTAAAGTAGACATAGAAAACGAATTAATAAGAAGATATGAATGTGGATTTGATATTAATTCTTTTACACGATTTGTTTTTTCTTATCGATTTTTTTTAATTTCAATTTTATTTATTATTTTTGATGTAGAGATTTCTTTGATTTTACCTTTACCTTATTTAATATATTCAAATATTATACTGATTGTATTTTTTATATTTATATTTATTTTAATCTTAGGGCTTTTTTATGAATATAAATATGGTTCTTTAGATT
		</sequence>
		<sequence>
			<taxon idref="Pardosa_pusiola"/>
			TTGGTTCTTTATTTTTGGTGGGTTTGGTATATTTTTTGTTTTTATTGGTTTTTTATAAAAGAGAGTATTATATGGAAATTTTAAGATGTTATGAATGTGGTTTTGAACCTCATTCTTCTACTCGAATGTTTTTTTCTTATCGTTTTTTTTTAATTTCTATTTTGTTTATTATTTTTGATGTTGAAATTTCTTTAATATTACCGGTTCCTTTT---ATGTTTAGAGAGTTAGGAGTATTAGTGTTTTTTTCTTTTATTTTAATTTTATTATTAGGTTTAGTGTATGAATATTTTTATGGTTCTTTAGATT
		</sequence>
		<sequence>
			<taxon idref="Peucetia_latikae"/>
			TAGAATCTATTTTTTTAGTGGGTTTGGTTTATTTAATTTTTTTAATTCTTTTTATTAGGAATGATAATTATTTTGATATATTAGTATCATATGAGTGTGGATTTGATTCTAGTTGTTTAACGCGGTTAATTTTTTCTTATCGGTTTTTTTTGATTTCTATTTTATTTATTGTTTTTGATGTAGAGGTTTCTCTAATAATTCCTATTCCTTATTTAATGGCGAGATTAATGGGAGTTTTTGTTTTTTTAATATTTATTTTTGTTTTAATTTTTGGTTTAATGTATGAATATTTTTATGGATCGCTGGAGT
		</sequence>
		<sequence>
			<taxon idref="Phanuelus_gladstone"/>
			TTTTATCAATATTATTAGTTGTGGTAGTTTATTTAATTTTTGTGTTGATATTTTATAAAAATATATATGATATAGAAAGAGTTAGTTCTTATGAGTGTGGGTTTGAGCCTAATTCTTATACTCGAATATATTTTTCTTACCGTTTTTTTTTGATCTCAATTTTGTTTATTATTTTTGATGTGGAAATTTCGTTGATATTGCCGTTACCATTTTTGATGGAGAGAGAAGTAGGATTATGAGTGTTTATTATTTTTTTGTTAATTTTGATGGTGGGTTTAATGTACGAATATTTTTGTGGTTCATTGGATT
		</sequence>
		<sequence>
			<taxon idref="Wadicosa_fidelis"/>
			TTGTGATCTTATTTTTAGTTGGTGTAGTATATTTTTTATTTTTAGTTGTTTTTTATAAAAGAGATTATTATATAGAGATTTTGAGATGTTATGAGTGTGGTTTTGATCCTCATTCATCTACTCGGTTATTTTTTTCTTATCGTTTTTTTTTAATTTCTATTTTATTTATTATTTTTGATGTTGAAATTTCTTTAATACTTCCTGTTCCTTTT---TTGTTTAGAGAAATAGGTTTGGTTGTTTTTTTCTTTTTTATTTTTATTTTGTTGTTGGGGTTAATATATGAATATTTTTATGGCTCTTTGGATT
		</sequence>
	</alignment>

	<!-- The sequence alignment (each sequence refers to a taxon above).         -->
	<!-- ntax=22 nchar=1216                                                      -->
	<alignment id="alignment12" dataType="nucleotide">
		<sequence>
			<taxon idref="Alopecosa_cursor"/>
			TCTATTTTGAATAGTATTGTAGTTAAAGGAATTAAATGAATGAAGAGTGATGAGTAAGTTTTTATTTTTGTTGTATTAGATGGGAGTATTTCATTTTTGTTATGAGATAAATTAAGGAATATTATTATAGAGAATGATGTAGTTATAATGGAGATTATAAAAATTGGAATTATTGATTTAATATTTCATAAAATAATTCTTGATATAATTATAATTTCTCTGATTGTATTAATTGATGGAGGAGCTGAGATATTGATAGCTATGAATATAAATCACCAAAATGTGATATTAGGAGATATAATAATTAATCCTTTGAAGCAGGAAATGTTTCGGGTGTGATATTTGGAATATAGGTCGGTTGTAAGTAAGAATAAGGCTGAGGAGGATAATCCGTGAGCGATTATTATAATTATAGCTCCTATTAATCCGATATAATTTATAGTAAATATTCTTAGAAGTACTAATGCTATATGTGCTACTGATGAATAAGCAATTAAAGATTTTAGATCTTTTTGTCGAATACAATTTAGTCTAGTAGATGTTGCTCCGATTAATCTGATTCTGATAATTCAATGGTTGATTTTATTAATATTTGAGATACATAGGGGGATAAATCGGATAAGACCATATCCTCCTAGTTTCAACAGGATAGCTGCAAGAATTATTGAACCTTCTAATGGAGCTTCTACATGAGCTTTGGGTAATCATAAATGAGTGAAGAATATAGGTATTTTAGCTAAAAAAGCTAGTATAAATAGTAATGGTATGTTTAGACTATATATCGATATAAATGATGAAATAAATGATTTGTTGTAGTTAATTATAATAATTCTAATTAAAAGGGGTAGAGAAGCTGTAATTGTATATAATATTAAGTAAATTCTGGCTTGTAGTCGTTCAGGTTGTTTTCCTGATTTTATAATTAAAATTATAGTGGGAATTAAAACTAATTCAAATAAGATGTAAAATGAAATTATATTGGTAATTGAGAATGTTAGTATTAGAATGATAAAGATAGGAATAATTGTTTTTGAAATTTCTTTTATGTTTTCAGATGAAAATATAATTAAAATAGTTCTTGTTAAGGTAAGTAGTATGAGGATTATTGAAAATTTATCTAATATAAATGCATTATCTATAATGATAGAATTTTATGTTGATTAGACATATAATAATTATTGTTATGAATGATAAGTGGATGGTAATTCTTGTTTTT
		</sequence>
		<sequence>
			<taxon idref="Arctosa_tanakai"/>
			TCTATTTTTATTAATATAAAAATTAAAGGTGTTAGGTGAATGAATAGCGAGGAAAATGTTTTTATATTAGTTTGAAAACTAGGTAATATTTCATTTTTGTTGTGAGATAAATTAAGAAATATTATTATTGAAAAAGATGTTGTTATTATTGAGATGATGAAAATAGGTAATAATGATTTAATATTTCATAATATAATTCTTGATATAATTATAATTTCTCTAATTGTATTAATTGAAGGAGGAGCTGAAATATTAATTGCTATAAATATAAATCATCAAAATGTAATGTTAGGTGATATTATAATTATTCCTTTAAAAGAAGAAATGTTTCGTGAATGAAATTTTATATATATATCATTTGTTAATAAAAATAGTGCCGATGAGGATAATCCGTGTGCAATTATTATGATTATTGCTCCTATTAATCCAATTTGGTTTATTGAGAATAGTCTTATTAAGACTAAAGCTATGTGTGCGACGGAAGAATAAGCGATCAAGGATTTTAAATCTTTCTGACGAATACAAATTATTCTAGTTGATATAGCTCCTACCATACTAATTCTAATAATTCAATGATTTATTTTATTTATTTTTGAAATACATATTGGGATGAATCGAATTAAACCATATCCTCCTAATTTTAATAGAATAGCGGCTAAAATTATTGAACCTTCTAGTGGGGCTTCTACATGGGCTTTAGGTAGTCATAAGTGAAGTATAAATATAGGTATTTTTGCTAAGAAAGCTGTTATAAATAAAATTGGAATGTTGGTTTTTTGTATTATAATAAGTGATATAGAAAATGATTGGTTATATGATAGTAAAATAATTCTCACTAAAAGAGGAAGTGAAGCTGAAATGGTATATATTATTAAATAGATTCTAGCTTGTAATCGTTCAGGTTGTTTTCCTAATTTTATCACTAAAATCATTGTTGGAATTAAAACTAATTCAAATATAACGTAAAATGAAATTATATTAGATAATGAAAACGTTAATATTAGAACAATAAAAATTGAGATAATAGTTTTATTAATTTCTTTAATGAAGTTCGAAGAAAATAAAATAAGAGAAATTCTAATTAAAGTAAGGATTGATAAAGTGATTGAATATTTATCTTGAGAAAATATATAATCTAAAAGATATATATTTAATATTAAATATACAACTTAATATTATTATAATTATAATGATTGATAATAAAATATTAGTAATT
		</sequence>
		<sequence>
			<taxon idref="Cheliceroides_longipalpis"/>
			TCTGGTTTGAAAATTAAAATAATAGAAGGAATAAAATGTAAGAATAAAGATATAAAAATTTTTTGTGATGAATTAATAATTAAGGATATATTATTTTTATTATGAATAATATTAATAAATATTATAATTGAAAATGATGCTGTTATTAATGATATTATGAAAATTATTATAATTAGGTTTGTTCTTCATATTAATAATCTAGATATTATTAAAATTTCTCTTAATGTGTTGATTGTGGGAGGAGCTGAAATGTTTAAGGCTATAAATATAAATCATCAAAAAGTGATATTAGGTATAAGAGTAAATAAACCTTTAAATATTAAAATGTTTCGTGTATGATATTTAAAATATAAGTCATTTACTAAGAGGAAAAGTGCTGAAGATCTTAATCCGTGAGCAAATATTATTAAGATAGCTCCTATTATTCCAATATAATTTATTGTAAATAGTCTAGTTAATACAAACCCTATATGAGCTACTGATGAATAAGCAATTAAGGATTTTAAATCTTTTTGTCGAATGCAGTTTATTCTTGTTAATGTAGCTCCTACTAATCTGATTCTAATAATTCAATTATTTAATTTATTAATTGAAATAATAGATATAGGAAGAAATCGAATGATTCCATATCCTCCTAATTTTAATAATACTGCTGCAAGAATTATAGATCCTTCTAAAGGTGCTTCTACATGTGCTTTTGGTAATCATAAATGTAAAAGAAATATAGGTATTTTAGCTAGAAAGGCTAATATTAAAAAAATAATTAAAGGAAATTTTATTATTACTATGTTAGATATTGTGAAAGATATATTTTTTATATAAAAGATAATTGAAAAAAGAAGTGGAAGTGAAGCTAATACTGTATATATAATTAAATAAATTCTAGCTTGAAGGCGTTCAGGTTGTTTACCATTTATAGTAATTAAGATAAGAGTTGGAATTAAAACTAATTCAAATATAATATAAAAATTAAATATAGAATTTGAAAAAAATGTTATTAATAAAATAATTATAATTGGAATGATTGTATTTGAAATTTTTATTAATATGTTAGATGATAAAATAATTAAAGTAATTCTTATTAATGTTAATATAATTATAATAAATGATAAATAATCTATTATAAGAATATAATTTATTGAAAGGAATTATATTATTTTTTAAAAGTAATATATTAAGTAATAAAGTTATAATTATAATAATAGTTGTAATTTTT
		</sequence>
		<sequence>
			<taxon idref="Dolomedes_angustivirgatus"/>
			TCTATTTTTGATAATACTAGAATTAATGGTACTATATGAATAAATAAAGAAATATATCTTTTAAAGTTGGTTTGTGTTGATGATTTTATTTCATTTTTATTATGTGAAAGATTAAGGAATATTATTATAGAGAATGAAGTAACTATAATAGAAATTATGAAAATAAAGATTATTGTAATATTATTTCATAAAATTATTCTTGATATAATGAAGATTTCTCTAATTGTATTAATTGTAGGTGGAGCTGAAATATTAATAGCTATAAATATAAATCATCAAAATGTAATGTTTGGGGAGATTGTAATTAATCCTTTAAAGGATGAAATGTTTCGTGAATGGTATTTAAAATATAAGTCGTTTACTAAGAAGAAAAGTGCTGATGAGGATAATCCATGAGCAATCATTATTAATAATGCTCCTATTAAACCAATATAATTTATTGAAAATATTCCTATTAAAACGAATCTTATATGAGCTACTGAAGAGTAAGCAATTAGGGATTTTAGATCTTTTTGTCGAATGCAATTTAATCTTGTTGATATAGCTCCAATTAATCTGATTCTAATAATTCAATTATTTAATTTATTGACTTTTGAAATACATAATGGTAGAAATCGAATTAATCCATAGCCTCCTAATTTTAGTAATACTGCTGCTAAGATTATTGATCCTTCTAATGGAGCTTCTACATGAGCTTTAGGAAGTCATAAATGGAATAAAAATATTGGTATTTTAGCTAAAAAGGCTAATGTAAATAGTAAAATTATATTTAATTTTGTTGTTAGAGTATAAAGTATTGAAAATGATTGGTTGTTTTTTATTAAAATAATATTAATAAGTAAAGGAAGAGATGCTGAAATAGTATAAATTATTAAATAAATTCTTGCTTGTAATCGTTCAGGTTGTTTTCCTGATTTTATAATTAGAATTATTGTTGGAATTAATACTAATTCAAATATAATGTAAAATATAATTGTATTTAATATAGAAAATGTTATGATAAGAATAACGAAGATTGGTATGATTGTTTTTACGGTTTCTTTTACATTTGATGTTGATAAAATAATTAATAGTGTTCTAATTAAAGTTAAAATAATTAATACAATTGAAAATTTATCTTGAATGAAAATGTTATCTAAAATTATTGTATTTTAGGTTTATTAATAATAAAACTGAAATTAACAATACTATAAAGAAATATATTAAATTAGTAATT
		</sequence>
		<sequence>
			<taxon idref="Ebrechtella_tricuspidata"/>
			TCAAGTTTTGAAATAATTGCAATTAATGGAAATAAATGAAGGAATAAACATAAATATAATTTATTAGAAGAAGAGGAAGCTAAAATAGAATTAGGTTGGTTATGTACTGTGTTTAAAAATAATGTAATTGAAAAGATAGAAGTTATTAATGAAATGAAAATAAAAGGGATTAGAATTAGAATATTTAAATTAATAAGACTTATTAAAATAAAAATTTCTCCGGCTAAGTTAATTGAAGGAGGTGCGGAAATATTAGCTGCAATGAAGACAAATCATCAAAAAGTAATATTAGGAAAAGAATTTCATAAACCCTTAAATGAAATAATGTTTCGTGTATGATGTTTAGTATAAATTATATTAACTATTAGGAATAAGGCTGATGAGGATAGACCATGGGCTACTATTATTAAGATTGCTCCGTAAAATCCGATGAAATTTAGGGTTATAATTCTAGCTAGAACTAGACCTATATGGGCAACTGAAGAGTAAGCAATTAGAGATTTTAAATCTTTTTGTCGGATACAATTTATTCTTGTTATAATTGCTCCAATTAAACTGATTCTAGAAATTCAGAAGTTTAATGGGATAATTTTGGCATAAAGAAGAGGTCTAAATCGAATCAGTCCATATCCGCCGAGTTTTAATAAAACTGCTGCGAGAATTATTGACCCTTCTACGGGAGCTTCTACATGAGCTTTGGGTAATCATAAATGAGATAAAAACATAGGTCTTTTTACTAAAAAGGCAATAATAATTGGGAGTATTATATTAATATTATTTAATAAGATTAAATTGGTTATAAATGATTTATTAAATATTATTAAAATAATAACTATAAGTAAAGGTAAAGATGCTACAATTGTATATACTATTAGGTAAATTCTAGCTTGTAATCGTTCTGGTTGTTTACCTAATGATATAATTAAAATTATAGTAGGAATTAAAACAATTTCAAATATAATATAAAATAATAACATATTTCTTGTAGAAAAAACTAGTAAAAGAGTGATTATAATAGGTATTATTGTTTTAATCATTTTATTAAAATAGTCTGTGACTATAATGATTAATAGAAATCTTATTAAGGTTAAAGTAATTAGTATTAATGAAATATTATCATTAAAAAAATAATTATCATAAGCATATATAGTTTGTTATTTTTAAT------AAAATAAATAAAATAATTAAAGATGAAATAAAGATTATAGTTATT
		</sequence>
		<sequence>
			<taxon idref="Epeus_alboguttatus"/>
			TCTAATTTTAGAATTATTAAAATTAATGGAATTAGGTGGATGAATAAAGAAATAAAAATTTTTTGATATGTATTAGTAGCAGGAAATATATAATTTTTATTGTGAATAATGTTAATAAATATTATAAGAGAAAAGGTAGCTGCTATTAAGGATATTATGAAAATTATAATAATAGAATTATTGTTTCAAAATAATAAATTTGATATTATTATAATTTCTCTAATAGTATTAATAGAGGGGGGGGCTGAAATATTTAATGCTATAAATATAAATCATCAAAAAGTAATATTGGGTATAAGAGTTAATAATCCTTTAAATATAATAATATTTCGAGAATGATACTTATTATAAAGATCATTAACTAAAAGGAAAAGACCTGATGAGGTTAAGCCATGAGCTACTATTATAATTAATGATCCATTTAACCCTATTGATTTCATAGAAAATAAACCTGTAAGGACTAATCCTATATGAGCTACAGAGGAATAGGCAATTAGAGATTTAAGATCTTTTTGTCGAATACAATTTATTCTGGTAGCTGTAGCTCCAATTAAGCTAATTCTAATTAATCAAAAATTTATTTTTTTAATGGAAGATATACATAAAGGAATAAATCGAATAATTCCATATCCACCTAATTTTAATAATACAGCAGCTAAAATTATAGATCCTTCTAAAGGAGCTTCTACATGAGCTTTTGGTAATCAAAGGTGAGTGAAATATATTGGTATTTTTACTAGAAAAGCTAATATAATAAAAATAATTATTGAAAATTTTATTATATTTATATTATTCAAAATGAAAGAATTATTAATATTAGTAAAGATAATTATCATTAATAAGGGCAGAGATGCTATTACAGTATATATAATTAAATAAATTCTTGCTTGGAGACGTTCGGGTTGTTTTCCATTTATAGTAATAAGAATTATAGTTGGAATTAATACTATTTCAAAAGTAATATAAAATATCAAGATATTTTTAGCGGAAAATGTTAATATTAAAACTACTAGAATTGATATTATGTTTAAAGATACATTATGAATATTATTAGATGATAATATAATTAATATAACTCTAATTAAGGATAATAGAATTATAATAATAGATAAAGAATCTATTATAAATGAGAGTGATAATAATGT---AATTATTATTAAATAATATAGAAGTTATTAATATTTGAAAAATA---ATAATTATGTATATGGATATT
		</sequence>
		<sequence>
			<taxon idref="Halocosa_hatanensis"/>
			TCTATTTTTGGTAAGAGAAAAATTAATGGTATAAAATGAATAAGTAAAGATAGGAATGTTTTGTTTTTTGTTTCAGGTGATGGTAGTATTTCATTTTTATTATGAGATAAATTTAAAAATATTATTATTGAAAATGATGTAACTCTAATTGAGATTAGGAAAATTAACAATATTGTTTTTATATTTCAAAAAATTATTCTAGATATAATGAAAATTTCTCTAATTGTATTAATAGAGGGTGGTGCTGAAATATTAACAGCTATAAATATAAATCATCAAAAGGTAATGTTTGGAGATATAATAATTAATCCTTTAAAATTAGAAATGTTTCGTGAATGATATTTAAAATATAAATCATTAGTAAGTAGAAATAATGCTGAAGATGATAATCCATGAGCAATTATTATTAATATTGCTCCTATTAATCCAATGTAATTAAAAGAAAATAAACTTATTAGTACTAAAGCTATATGTGATACTGAAGAATAAGCAATTAAGGATTTTAAATCTTTTTGTCGAATACAGTTTAATCTTGTTGATAAAGCTCCTATTAGGCTAATTCTAATAATTCAATGTCTTATTGAATGGATTTTGTTAATACATAGTGGGATAAATCGAATTAATCCATATCCTCCTAGTTTTAAAAGAATTGCTGCTAGAATTATAGATCCTTCAAGGGGTGCTTCAACGTGAGCTTTTGGTAATCATAAATGAAATAAAAATATTGGTATTTTTGCTAGAAAAGCTAAAATAAATAGAAGTGGTATATTTAGTTTATTTATTATGATAAATGAGGTCTGAAATGATTGGTTATAATTCAGTAAAATAATTCCTACTAATAGAGGTAGTGATGCTGTAATTGTATATATTATTAAATAAATTCTTGCTTGTAATCGTTCTGGTTGTTTTCCAGATTTTATAATTAAAATTATTGTTGGAATAAGAACTAGTTCAAATAAAATGTAAAATAAAATTATATTAGATATGGAAAATGTTAATGTTAAAATGATGAAAATAGGAATAATAGTTTTTGAAATTTCTTTTGAAAATGATGAAGATAAAATAATTAAAATGGTTCTTATTCTTGTTAGTAATAGTAAGATAATTGAAAATTTGTCTTGTCTAAATGTAAAATCTAAAATTATTGATTTTATGATTAAGAAATATAAAAATAATTAAAATTATGAAAGTGATATTAGTAATTATTTTAATTTTT
		</sequence>
		<sequence>
			<taxon idref="Hamataliwa_aurita"/>
			TCTATTTTTGAAATTATAATAATTAATGGAATTAAATGTATAAATAAAGATAAATAAATTTTGTGAGGAGTTTGGAAAATTGGTATGATTTTTATTTTATTATGGGAAATATTAATAAATATTATTATTGAAAATGATGTAACTATAATAGATGAAATAAAAATTATAAAGATTGTTATTTTATTTCATATTAAAGTTCTTATTATAATAAAAATTTCTCTAATAGTATTAATAGTAGGAGGAGCTGAAATATTTACTATAGTAAATATAAATCATCAGAATGTAATATTTGGTGAAATAGTAATTATTCTTTTAAATAATATAATGTTTCGTGAATGATATTTTATATATAAATCATTAGTTAATAAAAAAAGAGCTGAAGAAGATAATCCATGAGCGATTATTATTAAAATGGCTCCTATTAATCCAATTTTTGTTGTTGAAAATAATCCTAATAAAACGAATCCTATATGAGCTACAGAGGAGTATGCAATTAAAGATTTTAAATCTTTTTGTCGAATACAGTTTATTCTTGTTAAAGAAGCTCCAATTAATCTGATTCTAATAATTCAATTGTTTAATATGTTTATTTTTTTTAAACATATAGGAATAAACCGAATTAATCCATAACCTCCTAATTTTAATAATATAGCTGCTAGAATTATAGATCCTTCTAAAGGTGCTTCTACGTGAGCTTTAGGTAATCATAAATGAGTAAAAAATATAGGTGTTTTTACTAAAAATGCTAAAATAAATATAATAATTATATTTAATTTTAATATAGAAATGTTTAACGAATTAAATGAATAATTGTTTTTTAATAAAATAAGATTGATTAATAGTGGAAGAGATGCTGTGATAGTATATATTATTAAATAAATTGAGGCTTGAAGTCGTTCTTGTTGTTTACTTATTTTTATAATTAATATTATTGTAGGAATTAAAATTAATTCGAATAAAATATAAAATCAAATAATATTTGAAATTAAAAAGGTTAATATAAGGATAATTAAAATTGGAAAAATTGTAGTAAAAATATTTTTTAAAGTGTAAGATGATATTAAAATTAATATTACTCTTAATAAAGATAATATTATTAAAATAAATGATGATTTATCTTGAAATATTATATTGTTAAATATAATAATAATTCATATTTATTATAATTATTATAATAATTAACAAGGAGATTGAAATGATAATAAAAGATATTTAT
		</sequence>
		<sequence>
			<taxon idref="Heriaeus_mellotteei"/>
			TCTAAATTTAAAATTATAATAATAAGTGGGGTTAAATGAGTAAATAATGAAAGTATAGTTTTATGAGGTGATGAAATTGATTGATTTATTTTATTTTTATTGTGAGAAATGTTTAAGAATATTATTATAGAAAAAATGGTTACTGAAATAGATATTATAAAGATTAAAATTATATTATATTTTTGTCACATAATTATTCTTATTATAATTATAATTTCTCTTAAAGTATTAATAGAAGGGGGAGCTGATACATTAATTGCTATAAATATAAATCATCAAAATACAATGTTAGGAAAAATTGAAATTAATCCTTTAAATGATAAAATATTTCGGGAATGATATTTATAATATATATCATTTACTAGAAAGAATAATGCTGAGGATGATAATCCATGAGCAATTATTATTATTATAGCACCTATAATTCCTAGATAATTAAAGGAAAAAATTCCTAATAAAACTAGAGCTATATGGGCGACAGAGGAATATGCAATAAGGGATTTTAAATCTTTTTGTCGTACACAATTTAAACCTGTAGCTATAGCTCCAATTATTCTGATTCTAAATATTCATCTATTAATTGAATTAATTTTTTTAATACATAAAGGTACGAAACGGATTAGCCCATACCCCCCTAATTTTAATAGAATTGCTGCAAGAATTATGGATCCTTCTAAAGGTGCTTCTACATGGGCTTTTGGTAGCCAAAGGTGAGTTAGAAATATAGGAGATTTTACTAAAAATGCTAGAATAATAGGGATAATAAAATTAGAATTATTATTAAGAAGAAATGGTAAAATAAATCTTTTATTAAAGGGTATAAGAATAATTATTATAAATAAGGGTAAGGAGGCTAAAATGGTATAAATTATTAAATAAATTCTTGCTTGAAGACGTTCAGGTTGTTTTCCTGATATTATAATAAGAATTATAGTAGGAATTAATACAAGTTCAAATAAAATATAAAATGTTATTATATTTATAGAAGAAAATGTTAAAATAAGGATGATTGAGATAGGTGAAATCGTTTTAATAATTTCGTAAAAGTTTCTAGTAGAAATAATAATTAATAAGAAACTCATTAAAGTTAAAGAGATTAATATTAATGAAATATTATCATTAACGAATGAGTTATTTATAATTATAGT-ATTAGAATTTGTTATATTAATTAATATAACTACTATTATAAATCTAATTAATAAAAGTAAGAGGAAT
		</sequence>
		<sequence>
			<taxon idref="Lycosa_grahami"/>
			TCTATTTTAAATAGTACGATGATTAGAGGAATAATATGAATAAATAGTGATGAATAAGTTTTTATTGTTGTTGGATTTGATGGAAGTATTTCATTTTTATTGTGGGATAAATTTAAGAATATTATTATTGAAAATGATGTTGTTATGATAGATGCAATGAAGATTGGAATTATGGATTTTATATTTCATAGAATAATTCTTGATATAATTATGATTTCTCTGATCGTGTTGATTGAGGGAGGAGCTGAGATATTTACTGCTATGAATATGAATCATCAAAATGTAATGTTAGGAGATATGATGATTAGTCCTTTGAAAGATGAAATGTTTCGTGTATGATATTTTATATATAAATCGTTTGTTAGTAGGAATAAAGCTGATGATGATAAACCATGAGCGATTATTATTATAATTGCTCCTATTAATCCAATATAGTTTATGGTAAACATTCTTAATAAAACTAGTGCTATATGGGCTACTGATGAATAAGCAATTAAAGATTTTAGATCTTTTTGTCGAATACAGTTTAATCTGGTTGAAATGGCTCCAATTAATCTGATTCTAATGATTCAATGATTGATTTTATTAATTTTATAAATACATAAAGGAATAAATCGAATTAGGCCATATCCTCCTAATTTTAGTAAGATTGCTGCAAGGATTATGGATCCTTCTAATGGAGCTTCTACATGAGCTTTAGGTAATCATAAGTGTATAAAGAATATGGGTATTTTAGCTAAGAAGGCCAATATGAATAATAGTGGTATGCTTAGTTTATATATATATATAAAAGATATAATGAAAGATTGATTATAATTTATCATAATGATGTTAGCTAAAAGAGGTAAAGAGGCTGTAATTGTGTATAATATTAAATAGATTCTAGCTTGTAGTCGTTCTGGTTGTTTTCCAGATTTTATTACTAAAATTATAGTAGGAATCAATACTAGTTCAAATAGAATGTAAAATGAAATTATATTAGTGACGGAAAAGGTGAGTGTTAGAATAATGAAAATGGGAATAATTGTTTTGGAAATTTCTTTTATGTTTTGTGATGAAAATATAATTAATAGAATTCTGGACAGTGTTAGTAGAATTAGAATTAGTGAAAATTTATCTAGTCTAAATGTGTTATCTATAATTATTATGTTTTATACTAGAAAAGCATAAAATAGAAATAGTGAATGTTGATAGATAAATTAT-------------
		</sequence>
		<sequence>
			<taxon idref="Oxyopes_bianatinus"/>
			TCTAGTTTTATAAGTAGAATAATAAGTGGAATTAAATGTATAAATAAAGATAAATAAATTTTATAAGGAGTGTTAATTAAAGGAAAAATTTCTATCTTATTATGAGAAATATTTAAAAATATTATTATTGAGAATGAAGTTACTGTAATAGAGGAAATGAAAATTATAATTATTGTTATTTTGTTTCATATTAATGTTCTTATTATAATAAAAATTTCTCTAATTGTGTTAATGGTTGGGGGAGCTGAAATATTAACTATAGTAAATATAAATCATCAAAAGGTAATATTAGGAGAAATTATAATTAATCTTTTAAATAAAATAATTCTTCGGGAATGGTATTTTAAATATAAATCGTTTGTTAATAAAAATAATGCTGATGAAGATAATCCATGAGCAATTATTATTAAAATTGCTCCATATATACCTAGTTTTGTTATTGAAAATAGTCCTAATAACACAAATCCTATATGAGCTACCGAAGAATAAGCAATTAATGATTTAAGATCTTTTTGTCGAATACAATTTAATCTTGTTAAGGAAGCTCCAATTAGTCTAATTCTAATGATTCAGTTATTAATGGAATTTATTTTTTTTACACATAAAGGAATGAATCGAATTAAACCATAACCTCCTAATTTTAATAATATAGCTGCTAAAATTATTGAACCTTCTAAGGGGGCTTCAACATGAGCTTTTGGTAATCATAAATGTGTAAAAAATATTGGAGTTTTAACTAGAAAGGCTATTACAAATATAATAATTATATTTAATTTGAATAATGAAATATTAAGTATATTAAATGAATAATTATTTTTTAATAAAATTAAGTTAATAAGTAGGGGTAAAGATGCTGTAATAGTATATATTATTAAGTAAATTCTAGCTTGGAGACGTTCTTGTTGTTTTCTTATTTTTATAATAAGTATTATAGTAGGAATTAATACTAATTCAAATAAAATATAAAATGAAATTAAATTAGATGTAGAGAAAGTTAAAATTAAAATTAATAAGATTGGAAAAATTGTTATGAAAATGTCTTTTAAGTTTAAAGAAGATAAAATAATTAATATTACTCTTAATAAGGATAATATAATTAAAATGTAAGATGATTTATCTTGAGATATTATTTTATTAAAAATTATAATAATTAAAGTTTATTAGAATAATTATTAAAGTAATAAATGATATAGATGAAATTAAAAATGGAACATTT
		</sequence>
		<sequence>
			<taxon idref="Oxyopes_javanus"/>
			TCTATTTTTATTAATAATAAAATAAGTGGGACTAAGTGAATAAATAATGATAAAAAAATTTTGTAAGGTGTTTGAATTAAAGGCAGAGGATATATTTTGTTATGAGAAATATTAAGAAATATTATTATTGAAAATGCAGTTACTGCGATTGAAGAAATAAAAATTATAATTATTGTTATTTTATTTCATATTAATGTTCTTATTATAATGAAAATTTCTCTAATTGTATTAATAGTGGGAGGGGCTGAAATGTTTACTATTGTAAATATAAATCATCAAAAGGTGATATTAGGAGTAATTGTAATTATTCTTTTAAATAAAATAATTCTTCGAGAATGGTATTTTAAATACAAATCGTTTGTTAATAAAAATAATGCTGATGATGACAAACCGTGAGCAATTATTATTAAGATTGCTCCAAATATTCCTAATTTTGTTATTGAAAATAGTCCTAGTAGGACAAATCCTATATGAGCTACTGAAGAATAAGCAATTAATGATTTAAGATCTTTTTGACGAATACAGTTTAATCTTGTTAAAGAGGCTCCAATTAATCTAATTCTAATAATTCAATTATTAATTGAATTTATTTTTTTGATACATAATGGAATGAATCGAATTAATCCGTATCCTCCTAATTTTAATAATATGGCTGCTAGAATTATTGACCCTTCTAGGGGAGCTTCTACGTGTGCTTTTGGTAGTCATAAATGAGTAAAAAATATTGGAGTTTTTACAAGAAAAGCTATTATAAATATAACAATTATGTTTAATTTAAATAGAGAAATGTTTAAAATATTAAATGAGTAATTATTTTTTAATAAAATTATATTAATAAGTAATGGTAATGATGCTGTAATTGTATATATTATTAAGTAAATTCTAGCTTGGAGTCGTTCTTGTTGTTTTCTTATTTTTATAATTAATATTATAGTTGGAATTAATACTAGTTCAAATAAAATGTAAAATGAAATTAAATTAGAGGTGGAGAAAGTTAAAATTAGAATTAAAAGAATTGGAAAGATTGTTGTGAAAATGTCTTTTAGGTTTAATGAGGATAAGATAATTAATATTACTCTTATTAATGATAATATAATTAAAATATAAGATGATTTATCTTGAAATATTATTTTATTAAAAATAGTAATAATTAAAATTAATTAAAATAATTAATAAGGATAGGATTGAAATGGATATAATTAAGAATGGAACATGT
		</sequence>
		<sequence>
			<taxon idref="Oxyopes_licenti"/>
			TCTATTTTTATAAGCAAAATAATTAATGGAATTAAATGGATAAATAAAGACAAATAAATTTTATATGGAGTATTGATTAAAGGAAGGATTTCTATTTTGTTATGAGAAATATTTAAAAACATTATTATTGAAAATGAAGTTACTACAATAGAAGATAAAAAAATTATAATTATTGTTATTTTATTTCATATTAATGTTCTTATTATAATAAAAATTTCTCTTACTGTATTAATAGTAGGAGGGGCTGAAATATTTACTATGGTAAATATAAATCATCAAAAGGTAATATTAGGAGAAATTGAAATTAATCTTTTAAATAAAACGATTCTTCGAGAATGATATTTTAAATATAAATCATTTGTTAATAAAAATAAAGCTGACGATGATAATCCATGAGCAATTATTATTAAAATTGCTCCTATTATTCCTAGTTTTATTATTGAAAATAATCCTAACAATACAAATCCTATATGGGCTACTGAAGAATAAGCAATTAATGATTTAAGATCTTTTTGTCGAATGCAATTTAGTCTAGTTAAAGTAGCTCCTATTAATCTAATTCTAATAATTCAGTTATTAATTGAATTTATTTTTTTAATACATAAAGGAATAAATCGAATTAAACCATATCCTCCTAATTTTAATAATATAGCAGCTAAGATTATTGATCCTTCAAGAGGTGCTTCAACATGAGCTTTTGGTAATCAAATATGGGTAAAGAATATTGGAGTTTTGGCTAGAAAAGCTATTATAAATATAATAATTATATTTAATTTGAATAATGAAATATTAAGTATATTGAATGAATAATTATTTTTTAAAATAATAATATTAATAAGTAATGGAAGAGATGCTGTAATAGTATATATTATTAAGTAAATTCTAGCTTGAAGACGTTCTTGTTGTTTTCTTATTTTTATAATTAATATTATGGTTGGAATTAAAACTAGTTCAAACAAAATATAAAATATAATTAAGTTTGAAATTGAAAAAGTTAAAATAAGAATTAATAAAATAGGAAAAATAGTTATAAAAATACTTTTTAAATTAAATGATGATAAAATAATTAATATTACTCTTATTAGCGATAATATAATTAAAATATAGGATGATTTATCTTGAAATATAATTTTATTAAAAATGATAATAATTGAAATTTATTAAGGTAATTATTATAAATATAATTGATATATAAATAATTAAAAAAGGAACATGT
		</sequence>
		<sequence>
			<taxon idref="Oxyopes_sertatoides"/>
			TCTATTTTTGTTAATAATATAATAAGTGGAATTAAATGGATAAATAATGATAAATAGATTTTGTAAGGTGTATGAATTAAAGGGAGAGAATGTATTTTATTATGAGAGATGTTGAGAAATATTATTATTGAAAATGCGGTTACTGCGATTGAAGAAATAAAAATTATAATTATTGTTATTTTGTTTCATATTAATGTTCTTATTATAATAAAAATTTCTCTAATTGTATTGATAGTAGGGGGAGCTGAAATATTTACTATAGTAAATATAAATCATCAAAAAGTAATGTTAGGAGTAATTGTAATTATTCTTTTAAATAAAATGATTCTTCGGGAATGGTATTTTAAATATAAGTCATTTGTTAATAAAAATAATGCTGATGATGATAAACCATGAGCGATTATTATCAAAATTGCTCCAAATATTCCTAGTTTTGTTATCGAGAATAATCCTAGTAGAACGAATCCTATATGAGCCACTGAGGAGTAAGCAATTAATGATTTAAGATCTTTTTGGCGAATACAGTTTAATCTTGTTAAGGAAGCACCGATTAATCTGATTCTAATAATTCAATTGTTAATTGAATTTATTTTTTTAATACATAATGGAATAAATCGAATTAATCCATATCCTCCTAATTTTAATAATATAGCTGCTAAAATTATTGATCCTTCTAGGGGTGCTTCTACATGGGCTTTTGGTAATCATAAATGGGTAAAAAATATTGGGGTTTTTACGAGAAAAGCTATTATAAATATAATAATTATATTTAATTTAAATAAAAAAATGTTTAGAATATTAAATGAGTAATTGTTTTTTAATAGAATTATATTGATAAGGAGAGGTAAGGATGCTGTGATTGTATATATTATTAGATAGATTCTGGCTTGGAGTCGTTCTTGTTGTTTTCTTATTTTTAAGATTAATATTATAGTAGGAATTAATACTAATTCAAATAGAATATAAAATGAAATTAAATTAGAGGTGGAGAAAGTTAAAATTAAGATTAAAAGAATTGGAAAGATTGTTGTAAAAATGTCTTTTAGATTTAATGAGGATAGAATAATTAATATCACTCTTATTAATGATAGTATAATTAAAATATAGGATGATTTGTCCTGAAATATTATTTTATTGAAAATGGTAATAATTGAAGTTTATTAAAATAATTAGTAAAGATAAAATGGAAATAGATATAATTAAGAATGGAACATGT
		</sequence>
		<sequence>
			<taxon idref="Oxyopes_sertatus"/>
			TCTATTTTTGTTAATAATATAATAAGTGGAATTAAATGGATAAATAATGATAAGTAGATTTTGTAAGGTGTGTGAATTAAAGGGAGAGAATGTATTTTATTATGAGAGATATTGAGAAATATTATTATTGAAAATGCGGTTACTGCGATTGAAGAAATAAAAATTATAATTATTGTTATTTTGTTTCATATTAATGTTCTTATTATAATAAAAATTTCTCTAATTGTATTGATAGTAGGGGGAGCTGAAATATTTACTATAGTAAATATAAATCATCAAAAAGTAATGTTAGGGGTAATTGTAATTATTCTTTTAAATAAAATGATTCTTCGGGAATGGTATTTTAAATATAAGTCATTTGTTAATAAAAATAATGCTGATGATGATAAACCATGAGCGATTATTATCAAAATTGCTCCAAATATTCCTAGTTTTGTTATCGAAAATAATCCTAGTAGAACGAATCCTATATGGGCCACTGAGGAGTAAGCAATTAATGATTTAAGATCTTTTTGGCGAATACAGTTTAATCTTGTTAAGGAAGCACCGATTAATCTGATTCTAATAATTCAATTGTTAATTGAATTTATTTTTTTAATACATAATGGAATAAATCGAATTAATCCATATCCTCCTAATTTTAATAATATAGCTGCTAAAATTATTGATCCTTCTAGGGGTGCTTCTACATGGGCTTTTGGTAATCATAAATGGGTAAAAAATATTGGGGTTTTTACGAGAAAAGCTATTATAAATATAATAATTATATTTAATTTAAATAAAAAAATGTTTATAATATTAAATGAGTAATTGTTTTTTAATAGAATTATATTGATAAGGAGAGGTAAGGATGCTGTGATTGTATATATTATTAGATAGATTCTGGCTTGGAGTCGTTCTTGTTGTTTTCTTATTTTTAAGATTAATATTATAGTAGGAATTAATACTAATTCAAATAGAATATAAAATGAAATTAAATTAGAGGTGGAGAAAGTTAAAATTAAGATTAAAAGAATTGGAAAGATTGTTGTAAAAATGTCTTTTAGATTTAATGAGGATAGAATAATTAATATCACTCTTATTAATGATAGTATAATTAAAATATAGGATGATTTGTCCTGAAATATTATTTTGTTAAAAATAGTAATAATTGAAGTTTATTAAAATAATTAGTAAAGATAAAATGGAAATAGATATAATTAAGAATGGAACATGT
		</sequence>
		<sequence>
			<taxon idref="Oxyopes_striagatus"/>
			TCTATTTTTATAAGTAGAATAATAAGCGGAATTAAATGGATAAATAAAGATAGGTAAATTTTATAAGGAGTATTAATTAGGGGGAGTACTTCTATTTTATTATGAGAAATATTTAGAAATATTATTATTGAAAATGATGTTACTGCAATAGAAGAAATAAAAATTATGATTATTGTTATTTTATTTCAGATTAATGTTCTTATTATAATAAAGATTTCTCTAATTGTATTAATTGTAGGGGGGGCTGAGATATTTACTATAGTAAATATAAATCATCAAAATGTAATGTTAGGAGAAATTGTAATTAATCTTTTAAATAAAACGATTCTTCGAGAATGATATTTTAAATATAAATCATTTGTTAATAAAAATAATGCTGATGAAGATAATCCATGAGCGATTATTATTAAAATTGCACCAAATATTCCTAGTTTTGTTATAGAAAATAATCCTAATAAAACAAATCCTATATGAGCTACTGAAGAATAAGCAATTAATGATTTTAGGTCTTTTTGACGAACACAATTTAATCTAGTTAAAGATGCCCCGATTAATCTGATTCTAATGATTCATCTATTAATTGAGTTTATTTTTTTAATACATAAGGGAATAAATCGAATTAACCCGTATCCTCCTAGTTTTAGTAATATGGCTGCTAGAATTATTGATCCTTCTAAAGGAGCTTCAACGTGAGCTTTTGGTAATCATAAATGTGTAAAGAATATTGGAGTTTTAACTAGGAAGGCTATTATAAATATAATAATTATATTTAATTTGAATAATGAAATATTTAATGTGCTAAATGAATAGTTATTTTTTAATAAAATTAAGTTAATAAGAAGAGGTAAAGATGCTGTAATAGTATATATTATTAAGTAGATTCTGGCTTGAAGGCGTTCTTGTTGTTTTCTTATTTTTATAATTAATATTATAGTGGGAATTAACACTAATTCAAATAAAATATAAAATAAGATTAAATTAGAAATTGAAAAAGTTAATATTAAGACTAATAAAATTGGAAAAATAGCTGTAAAAATATCTTTTAAATTTAATGAAGATAAAATAATTAATATTACTCTTAATAAAGATAATATTATTAAAATATAAGACGATTTATCTTGGAATATTATTTTATTGAAAATTATAATAATTAAAATTTATTAAAATAATTATTAAAGCTGTAAAGGATATACACGTAATTAATAATGGAACATGT
		</sequence>
		<sequence>
			<taxon idref="Oxyopes_sushilae"/>
			-CTATTTATATAAGTAAAATAATAAGTGGAAATAAATGGATAAA----------TAAATTTTATAAGAGGTATTAATTAAAGGAAGAATTTCTATTTTATTATGAGAAATATTTAAAAATATTATTATTGAAAATGATGTTACTATAATAGAAGAAATAAAAATTATAATTATTGTTATTTTATTTCATATTAATGTTCTTATTATAATAAAAATTTCTCTAATTGTGTTAATAGTGGGGGGAGCTGAAATGTTTACTATAGTAAATATAAATCATCAAAAAATAATATTAGGAGAAATTGTAATTAATCTTTTAAATAAAATGATTCTTCGAGAATGATATTTTAAATATAAATCATTTGTTAATAAAAATAATGCTGATGAAGATAATCCATGGGCAATTATTATTAAAATTGCACCAAATAATCCTATTTTTCTTATTGAAAATAATCCTAATAATACAAATCCTATATGGGCTACTGAGGAGTAAGCAATTAATGATTTTAAATCTTTTTGACGAACACAATTTAATCTTGTTATGGAAGCTCCGATTAATCTAATTCTAATAATTCAACTATTTATTGAATTTATTTTTTTAATACATAAAGGGATAAATCGAATTAAACCATAACCTCCTAATTTTAATAATATAGCTGCTAAAATTATTGACCCTTCTAAGGGAGCTTCAACATGAGCTTTTGGTAACCATAAATGTGTAAAAAATATTGGAGTTTTTACTAAAAAGGCTATTATAAATATAATAATTATATTTAATTTAAATAATGAAATGTTTAATGTATTAAATGAATAATTATTTTTTAAAAGAATTAAATTAATAAGAAGGGGTAAAGATGCTGTAATAGTATATATTATTAAATAAATTCTAGCTTGAAGGCGTTCTTGTTGTTTTCTTATTTTTATAATTAGTATTATAGTAGGAATTAACACTAATTCAAATAAAATATAAAATGAAATTAAATTAGAAGTAGAAAAAGTTAAAATTAATACTAATAAAATTGGAAAAATTATTGTAAAAATATCTTTTAAATTTAATGAAGATAAAATAATTAATATTACTCTTAATAAAGATAATATTATTAAAATATAAGATGATTTATCTTGAAATATTATTTTATTAAAAATTATAATAATTAAAATTTATTAAAATAATTATTAATGCAATTAATGATATACATATAATTAAAAATGGTACATGT
		</sequence>
		<sequence>
			<taxon idref="Oxytate_striatipes"/>
			TCTATTTTAGGGATTAAAATAATTAAAGGGGTAAAATGTGTAAATAAAGATAATAAAGTTTTATGGGGAGATGAGATTGATGGGAAATTTTTGTTTTTATTATGAGATAAATTTAAAAATATTATTATTGAAAAGATAGTTACAGAAATAGATATAAAAAAGATTATAATTATTGTTGATTTTTCTCATATAATTATTCTTATTATAATTAAAATTTCACTAATAGTATTAATTGAAGGGGGAGCGGAAACGTTGATAGCTATAAATAAAAATCATCAAAACACTATATTTGGAAAGATAGCTAATATTCCTTTAAAACATATAATATTACGTGAGTGATATTTATAATAAACATCATTTACTAATAGGAATAAAGCTGAGGATGATAGTCCATGAGCAATTATTATTAATATTGCTCCTATTAATCCGATGGAATTAAATGAAAATAAGCCTAATAAAACTAAAGCTATATGAGCAACTGAAGAGTAAGCAATTAAAGATTTTAAATCTTTTTGTCGGACACAATTTAATCCAGTTGCGGTCGCACCTACTATTCTAATACTAAAAATAAATGAATTTAATAAATTTATTTTTATTAAACAAAAGGGTAAAAATCGAATTAATCCATATCCTCCTAATTTTAATAAAATTGCTGCTAAAATTATTGATCCTTCTAATGGGGCTTCTACATGAGCTTTAGGTAATCATAAATGAGTTATAAATATAGGAGATTTTACTAAAAATGCTAAAATTAAAGGTAAAATTAATTTAATTTTATATAAAATTAAATTAGGTAAAATGAATGATTTATCAAATGGAATTAAGATAATAATTATTAAAAGAGGTAATGATGCTAAAATTGTATATATTAATAAATAAATGCTTGCTTGAAGTCGTTCAGGTTGTTTTCCTGACATTATAATTAATATTATTGTAGGAATTAGAACTAACTCGAATATAATATAAAAGTAAATTATATTAATTGAAGAAAAAGCTAATATTAGGATAAAAATAATTAAGGATATTAGATAAATAATTTCAGAAAAATTATTAGTAGATAATGAAATTAATAAAAATCTTATTAAAGTTAATATTATAAGAGTTATAGAAATATTATCTATTAAAAAATTATTATCAAAAATAATAGT-TTTAAATAATATTAGTTTAAATATAATAAAAATTATTATAAAAGAAGTAAATATTATTAATATTATT
		</sequence>
		<sequence>
			<taxon idref="Pardosa_pusiola"/>
			TCTATTTTAAATAGAATTAAAATTAAGGGGATTATATGAATAAATAATGAGGAAAATAGTTTTATTGTTGATGGATTTGATGGTAATATTTCATTTTTATTGTGTGATAAATTTAAAAATATTATTATTGAAAAAGAGGTAGTTATGATAGAAATAAGGAAGATTGGTATTATTGATTTTATACTTCATAAAATAATTCTTGATATAATTATAATTTCTCTTATTGTATTGATTGATGGAGGGGCTGAAATATTGATGGCTATAAATATAAATCATCAAAATGTGATGTTAGGTAATATAGTGATTAGTCCTTTGAATGATGAGATGTTTCGGGTGTGGTATTTAGAGTAAAGATCGTTTGTTAGTAGAAATAAAGCTGATGATGATAAACCGTGAGCAATTATTATGATTATTGCTCCTATTAATCCAATGTAATTTAATGTAAATATTCTTAATAATACTAAGGCTATATGTGCTACTGAGGAGTAGGCAATTAGAGATTTTAAATCTTTTTGTCGAATACAATTTAGTCTTGTACATGTTGCTCCAATTATTCTAATTCTAATGATTCAATGATTAATTTTATTAATTTTGGAGATACATAAAGGAACAAATCGGATTAAACCATATCCTCCTAATTTTAGTAAAATGGCTGCTAGAATTATTGATCCTTCTAAAGGAGCTTCTACGTGAGCTTTTGGTAGTCATAAATGGGTGAAGAATATAGGTATTTTTGCTAAAAATGCTATTATAAATAATAGGGGTATATTTAGTTTATTTATTATTATAAATGATATAATAAAAGATTGATTGAAATTTAATAAAATAATACTTACTAGTAAAGGAAGTGAAGCTGTAATTGTATAAAGTATTAGGTAAATTCTAGCTTGTAGGCGTTCGGGTTGTTTACCTGATTTTATTACTAGAATTATTGTCGGGATTAATACTAATTCAAATAGAATGTAAAATGATAATATTCTTATTACTGAAAAAGTAAATATTAAAATAATAAAAATTGGAATAATTGTTTTGGAGATTTTATTTATGTTTTGGGATGAAAATATAATTAATAAAATTCTTATTAGGGTTAATAAAATTAAAATTATTGAAAATTTATCTATTATGAATGTGTTATCTAAGATTATTATGTTTTGTGTTAAAGATTAATAATATTATAATTGTTATAAAAGATAAGTAAATTATAACTATTGTTATT
		</sequence>
		<sequence>
			<taxon idref="Peucetia_latikae"/>
			TCTATTTTTAATAGAATTAGAATTAAGGGGATTGAATGGATAAATAGAGAGTTAAAAGTTTTATGTGAGGTTTGATTTGTTGGGAATGATTCATTTTTGTTGTGTGAGATATTTAAAAATATTATTATAGAAAATGATGTTATTATTATTGATGAAATGAAGATTATTATTATTGTAGTTTTATTTCAGAAAATTATTCTTATTATGATAAAGATTTCTCTGAAGGTGTTAATTGTTGGTGGGGCTGAAATGTTTATTGCTATGAAAATGAATCATCAGAAGATTAAGTTTGGGGAAATTGATAAGATTCCTTTGAATTTATTAATGTTTCGTGAATGAAATTTTAAATATAAATCATTTACTAGTAGAAATAAGGCTGAAGAAACTAATCCGTGGGCAATTATTATAAAGATAGCCCCTATTATACCAATATGGTTTATGGAAAATAATGCTATTAAAACGAAACCTATGTGACCTACTGATGAATAAGCAATAAGTGATTTTAAATCTTTTTGTCGAATACAGTTTATTCTTGTTAAAATGGCTCCTATTAATCTAATTCTGATGATTCAGTTATTAATTTTATTGATTTTATTAATGCATAATGGGATAAATCGAATTAAACCATATCCTCCTAATTTTAACAAGACTGATGCTAGGATTATTGATCCTTCGAGGGGGGCTTCTACGTGAGCTTTAGGTAGTCAAAGGTGAGAGAAAAATATAGGTGTTTTAATTAAAAAGGCTAGAATTATAAATATTACTATGTTAATTTTGAATATTAGAATTTGTGAAATAAAGAATGATTGATTATGTTTTAATAGAATGATATTGATAAGGAGGGGCAACGATGCTGTAATTGTATATATTATTAGATAAATTCTAGCTTGTAATCGTTCTTGTTGTTTTCCAGATTTTATAATAAGAATTATAGTCGGGATTAGAACTAGTTCGAATAGGATATAAAAAATGATTATATTTCTAGTGGAAAATGTTATTATTAAAATGATAAAAATTGTAAGGATTGTTCAGTTGATTTCTTTAAAGTTGTATGATGATAGGAAAATTAAAGTTACTCTAATTAGTGTTAATGCTATTAAGATTATTGAAAGAGTATCTTGTATTACTATTTTATTAAATAGGAGTATTTCTAAAGTTCGTGATTGTTATTGAGATAAGAATGATTGTTAAAGTTCTTAGAATTAGGTTGGTTAAT
		</sequence>
		<sequence>
			<taxon idref="Phanuelus_gladstone"/>
			TCTGGTTTTATAATAATTATAATTGATGGAATGAAATGAATTATTAATGATAGATGAATTTTTGGTGGGGTGATTAAGGAAGGTTGTATTGAATTTTTGTTGTGAATAATGTTAATAAATATTATTAAGGAGAATGATGATGTTATTAAAGATAAAATAAAGATTATTAATATTGATGAATTATTTCAGGAAAGTAGATTTGTTATTAATATAATTTCTCTTAAGGTATTAATTGTTGGAGGAGCTGAAATGTTAAGTGATATAAATATAAATCATCAAAATGTTATATTAGGTATGATTCTTAATATTCCTTTAAATAATAAAATGTTTCGTGTATGATATTTAATATAAATATCGTTTACTAATAAAAAAAGTGCTGATGATGATAAACCATGTGCAATTATTATTAGTAGGGCTCCTATTGTTCCGATAGAATTTATGGTAAATAATCCTGTTAATACGAAACCTATATGTGCTACTGAAGAATATGCAATTAATGATTTTAAGTCTTTTTGTCGGATGCAATTTATTCTAGTGGCTGAAGCTCCAATAAGTCTAATTCTAATAATTCAATTGTTTATTGATTTAATTGATGAAATACAAATAGGTATGAATCGGATAATTCCATAACCTCCTAATTTTAATAAAACTGCGGCTAGGATTATTGAACCTTCTAGAGGAGCTTCTACGTGAGCTTTTGGTAACCAAAGATGAGTAAAATATATTGGTATTTTTACTATAAATGCTAATATAATGAATATAATTATGTTAAATTTAATTAAATTAATATTTATAAATATAAAAGATGAATTTATTTTAAGTATAATAATTCTTATAAGTAGAGGTAATGATGCTATTACTGTATAGATAATTAAATAGATGCTGGCTTGAAGACGTTCAGGTTGTTTACCATTTATAGTAATTAAGATTATAGTTGGAATTAGAACTAATTCAAATGAGATGTAAAAAGTTATAATATTTTTAGATATGAATGTGATTAGTAGAATTATATTAATTGGTAATATAGTTATAGAAATTTTTGTAAGGTTAGAGGAGGAAATGATAATTAAAATTGTTCTGATTATAGTTAGAATTATTATAATTAATGCTAGATTGTCTAAGTGAATTAGGAAATTAATAGTGAATGATGTTTGTTTTGATTATAATTGTAATTAGAATTATTGTTATAATAATTATTGAAATGTTTATGATTTTT
		</sequence>
		<sequence>
			<taxon idref="Wadicosa_fidelis"/>
			TCCATTTTGAATAGAATTAAGATTAAAGGAATTATATGAATGAATAAAGATGTAAATAGTTTTATTGATGATTGATTAGATGGTAATATTTCATTTTTATTATGAGATAAGTTTAAGTATATTATTATTGAGAATGAGGTAGTTATGATGGAAATAATAAAAATTAAAAGTATTGATTTCATATTTCATAAAATGATTCTTGATATAATTATAATTTCTCTAATTGTATTAATTGATGGAGGAGCAGAGATACTAATAGCTATAAATATAAATCATCAGAATGTAATGTTAGGAGATAAATTAATTAATCCTTTAAAGGAGGAGATGTTACGAGTATGATATTTGGAGTATAAGTCATTTGTTAGGAGGAATAAAGCGGATGAGGATAGTCCATGGGCAATTATTATTATTACAGCTCCTATTAATCCGATGTAATTTAATGTAAATATACTTAGTAAGACTAGAGCTATATGAGCTACTGATGAATAGGCAATTAAGGATTTTAAATCTTTTTGTCGAATACAGTTAAGTCTTGTACATGTTGCACCAATTATTCTAATTCTAATAATTCAATGGTTGATTTTATTAATTTTGGAAATACATAAGGGAATAAATCGTATTAAACCATATCCTCCTAGTTTTAATAAAATAGCTGCTAGAATTATTGAACCTTCTAGGGGAGCTTCTACATGAGCTTTGGGAAGTCAAAGATGTATAAAGAATATAGGTATTTTTGTTAAAAATGCCAATATAAATAGAATAGGTATGTTTAATTTGTTTATTGTTATAAAAGATATAATGAAAGATTGATTATAATTTAATAGAATGATTCTGACTAATAAAGGTAATGAGGCTGTAATGGTGTATACTATTAAATAAATTCTAGCTTGTAGACGTTCAGGTTGTTTTCCTGATTTTATTACTAAAATTATAGTTGGAATTAATACTAATTCAAATAAAATATAAAATAATATTATACTTATAACTGAGAAAGTTAGTATTAAAATAATGAAGATTGGAATAATTGTTTTTGAAATTGTTTTTATGTTTTGAGAGGAGAATATAATTAGTAGGATTCTTGTTAGAGTTAATAAAATTAAAATTATAGAAAATTTGTCTATTATAAATGTGTTTCTAATAATAATAGTGTTTTGGATTAAAAATAAGTAGAATTGTAATTATTATGCAAGATAAAAATATAATAATAGTTGTTATT
		</sequence>
	</alignment>

	<!-- The sequence alignment (each sequence refers to a taxon above).         -->
	<!-- ntax=22 nchar=250                                                       -->
	<alignment id="alignment13" dataType="nucleotide">
		<sequence>
			<taxon idref="Alopecosa_cursor"/>
			AGGTTAACATGTTAATATGGATTGAATTTGTGGAATTATGGGAGTGTGAAAGGGAGATTAATAATCTTAATCCTATTCTAGATCCTCTTACTATTATTACTAATATAATTAATAAGGAAGATATTGAGATATTGAGAAGGGAGGATGATAAAGAAAAATAGATGGTAATTAGTAGTAATTCTAATCTTAGTAGTATAATAATAATGCTTTTTCGTCATCAACATATTCTTATAATTCTTACACAAATTAT
		</sequence>
		<sequence>
			<taxon idref="Arctosa_tanakai"/>
			AAGTTAATATATTTGTGAAAATCGAATTTGATGAGTTGTGAGAATGGGATAAGGAGATTAGTAGTCTTAATCCTATTCTAGATCCTCTTACTATTATTACTAATATCAATATTAAGGAGGTTGAAGATATATTTATTAAAAAGTGAGATAAGGAAAAGTAAAGTGTAATTAATATTAATTCCAATCTAAGTAATATAATAATAATATTTTTCCGTCATCATGATATGCTTATAATTCTTAGGTATATTAT
		</sequence>
		<sequence>
			<taxon idref="Cheliceroides_longipalpis"/>
			AAGTTATAATATTGATAAAGTATGAATTTGCAGAATTATGTAAATGAGAAATTCTTACTAAAAGTCTTAAACCTAGTCTTGATCCTCTTACTATTATTGCTAATATAATTAATAGTGATGATAAAGATGAGTTTGGTAATGTAAATATAATTATTATAAATAAGGATATAATTAATATTTCTATTCTTAATAATATTATAATAATATTTATTCGTCATCAACATATACTAATAATTCTTAGTAAAATTAT
		</sequence>
		<sequence>
			<taxon idref="Dolomedes_angustivirgatus"/>
			AAGTTAATATATTAACGGGAATAGAGCTTGAGGAGTTGTGAGAGTTAGATATTGAAATTAATAATCTTAATCCTATTCTTGATCCTCTTACTATTATAACTAGTATAATTAAAAGGGAAGATATAGAGATGGATAATAAAGAGATTGATAAAGAGAAGTATAATGAAATTAATAAAAGTTCTAATCTTAAAAGTATAATGATAATGTTTTTTCGTCATCAACATACTCTTATAATTCTTAAACATAATAT
		</sequence>
		<sequence>
			<taxon idref="Ebrechtella_tricuspidata"/>
			AAGTGAATATATTAATAGAAGTAGTTCTAGAGGAATTATGAGTTTGTGATAGAGAAATAAGTAATCTTAATCCTAATCTTGAGCCTCTTACTATTATTACTAGTATAATTAAAAAAGAGGATAAAGAAATTGTTGTAATTAATTGAGAAATAAAGTAGTATAATGAAATTAATAGAAACTCTATTCTTAAAAGTATAGTAATAATATTTTTTCGTCATCAACATATTCTGATAATTCTTATTATTAATAT
		</sequence>
		<sequence>
			<taxon idref="Epeus_alboguttatus"/>
			AAGTTAAAATATTAATGGGATAGGAATTTGAAGAATTATAAGAATAGGAAATAGAAACTAATAGACTAAGGCCTATTCTTGAACCTCTTACTATTATAGATAATAGAAGTAATAAAGAAGAAATAGAAGAAGTAGGTAGT---AAGATCATTAATATGAATAAGGATATAATTAATATTTCTAATCTAAGTAATATGAGAATAATATTTTTTCGTCATCAACATATTCTGAATATTCTTATAATTATTAT
		</sequence>
		<sequence>
			<taxon idref="Halocosa_hatanensis"/>
			AGGTAAGTATATTAATAAAAATTGAGTTTGAAGAATTGTGGGAATGAGATATTGAAATTAATAAGCTTAATCCTATTCTTGAACCTCTTACTATTATAACTAATATAATTATTAAAGATGAGAGAGATAAATTTGGTAAATTAGATGATAATGAAAAGTATAATGAGATTATTAGTAATTCTAATCTAAGTAATATAATAATAATATTTTTTCGTCATCAACATATTCTTATTGTTCTTAA---------
		</sequence>
		<sequence>
			<taxon idref="Hamataliwa_aurita"/>
			AAGTTAAAATATTAATGAAAATTGAATTTGATGAGTTGTGTGAATTTGATAGTGATACTAATATGCTAAGTCTTATTCTTGATCCTCTTACTATTATAGTGAGTATAATTATTAATGAAGGTAAAGATAATGACGATATATTTGTTGCAATATGAAAAAATAAAGAGATTAATAGTATTTCTAATCTTAATAATATTACTAAAATATTTTTTCGTCATCAACATATTCTTAAAATTCTTAGTGTAATTAT
		</sequence>
		<sequence>
			<taxon idref="Heriaeus_mellotteei"/>
			AAGTAATAATATTAATAGATTGAGTTCTAGAAGAATTATGTGTTTTAGTTATTGAAATTAATAGGCTTAATCCTAAACTTGAACCTCTTACTATTATTACTAATATAATTAATAATGATGAAAAAGAAATTATAGTAATTAACGAAGAAATGAAAAAATATATTGAAATAAGGAGTAATTCTAATCTTAAAAGTATTGTAATAATATTTTTTCGTCATCAACATATTCTTAAAATTCTAATTATTAT---
		</sequence>
		<sequence>
			<taxon idref="Lycosa_grahami"/>
			AGGTTAATATGTTAATGTGAATTGAATTTGTGGAGTTATGTGAATGTGATAGAGAAATTAATAAGCTTAATCCAATTCTAGATCCTCTTACTATTATTACTAGTATAATTAATAAGGAGGATATTGAAATGTTAAGTAAGGTGGAAGATAAAGAATAGTAAATGGTGATTAATAATAATTCTAATCTTAATAATATAATGATAATGTTTTTTCGTCATCAACATATTCTTATAATTCTTATGCAAATTAT
		</sequence>
		<sequence>
			<taxon idref="Oxyopes_bianatinus"/>
			AAGTTAAAGATCTAATAAAAATTGAGTTAGATGAATTATGTAAATTAGATAATGATACTAATATGCTTAATCTTATTCTTGAACCTCTTACTATTAACGTGAGTATAATTATTATTGATGGAAATGAAATTAGTGAAAAATTAGTAGAAATGAAGAAAAATAAGGAAATTAATAATATTTCTAATCTTAAAAGTATTACTAAAATGTTTTTTCGTCATCAACATATTCTTAGGATTCTAATAATAACTAT
		</sequence>
		<sequence>
			<taxon idref="Oxyopes_javanus"/>
			AAGTTAAAGATCTAATAAAAATTGAATTGGAGGAATTGTGTAAGTTTGATAGTGATACTAGTATTCTTAGTCTTATTCTTGAGCCTCTTACTATTAATGTAAGTATAATTATTATTGATGGAAATGAGATTGATGAAAAATTAGTTGAAATAAATGAAAATAAAGAAATTAATAATAATTCTAGTCTTAAGAGTATAATTAAAATATTTTTTCGTCATCAACATATTCTTAAAATTCTAATAATAATTAT
		</sequence>
		<sequence>
			<taxon idref="Oxyopes_licenti"/>
			----TAAAGATCTAATAAAAATTGAACTAGAAGAATTATGTGAATTTGATAATGAAATTAATATACTTAATCTTATGCTGGATCCTCTTACTATTATTGTAAGTATAATTATTATTGATGGAAATGAAATTGATGAGAAGTTAATTGAAATAAAAAAGAATAATGAAATTAACAATAATTCTAATCTTAATAGTATAATTAAAATGTTTTTTCGTCATCAGCATATTCTTAAAATTCTAATTATAATTAT
		</sequence>
		<sequence>
			<taxon idref="Oxyopes_sertatoides"/>
			AAGTTAAAGATCTAATAAAAACTGAGTTGGAAGAATTGTGTAAATTTGATAGTGATACTAATATTCTTAGTCTTATTCTTGAACCTCTTACTATTAATGTAAGTATAATTATTATTGATGGAAATGAAATTGATGAAAAGTTAGTTGAAATGAATGAAAATAAAGAAATTAATAATAATTCTAATCTTAGAAGTATAATTAAAATATTTTTTCGTCATCAACATATTCTTAAGATTCTGATAATAACTAT
		</sequence>
		<sequence>
			<taxon idref="Oxyopes_sertatus"/>
			----TAAAGATCTAATAAAAACTGAGTTGGAAGAATTGTGTAAATTTGATAGTGATACTAATATTCTTAGTCTTATTCTTGAACCTCTTACTATTAATGTAAGTATAATTATTATTGATGGAAATGAAATTGATGAAAAGTTAGTTGAAATGAATGAAAATAAAGAAATTAATAATAATTCTAATCTTAGAAGTATAATTAAAATATTTTTTCGTCATCAACATATTCTTAAGATTCTGATAATAACTAT
		</sequence>
		<sequence>
			<taxon idref="Oxyopes_striagatus"/>
			AGGTTAAAGATCTAATGAAAATTGAACTGGAAGAATTATGTAAATTAGATAATGATACTAATATACTTAATCTTATTCTTGAACCTCTTACTATTAATGTTAGTATAATTATTATAGATGGGAATGAAATAGATGAAAAACTAGTAGAAATAAAAAAAAATAATGAAATTAATAGTATTTCTAATCTAAGAAGTATAATTAAAATGTTTTTTCGTCATCAACATATTCTTAGAATTCTAATAATAATTAT
		</sequence>
		<sequence>
			<taxon idref="Oxyopes_sushilae"/>
			AAGTTAAAGATCTAATAAAAATTGAATTGGAGGAGTTGTGTAAATTAGATAATGAAACTAATATACTTAATCTTATTCTTGAACCTCTTACTATTAATGTAAGTATAATTATTATAGATGGAAATGAAATTGATGAAAAGCTAGTAGAGATAAAAAAAAATAAAGAAATTAATAATATTTCTAATCTAAGAAGTATAATTAAAATATTTTTTCGTCATCAACATATTCTTAAAACTCTAATAATAATTAT
		</sequence>
		<sequence>
			<taxon idref="Oxytate_striatipes"/>
			AAGTTAAAGAATTTATAAATATAGTATTAGATGAATTATGTGTTTTTGATAAAGAAATAAGTAATCTTAAACCTAATCTTGAACCTCTTACTATTATTACTAATATAAGTAAGAAAGAAGAAAAGGAAATAATTATTATGGAAGATGATATAAAAAAGTATATTGAAATTAAAAGTAATTCTAGTCTTAAAAGTATAGTAATAGTATTTTTTCGTCATCAGCATAATCTTAAAAAACTAATTAGTAATAT
		</sequence>
		<sequence>
			<taxon idref="Pardosa_pusiola"/>
			AAGTTAATAAATTAATGAAAATTGAATTTGTGGAATTATGAGAGTGAGATATGGAGATTAATAATCTTAGGCCTATTCTTGATCCTCTTACTATTATAATTAATATAATTATTAGTGATGATATTGAAATTGTTAATAAGGATGAGGATAAAGAAAAGTAAATAGTAATTAAAAGAAGTTCTAATCTAAGAAGTATAATGATAATATTTTTTCGTCATCAACATATTCTTATGATTCTTAGGAGAATTAT
		</sequence>
		<sequence>
			<taxon idref="Peucetia_latikae"/>
			----TATTGAGTTAATAAAGTTTGAATGTAATGAGTTGTGGGAATTTGATAAAGAGATTAATAGGCTTAAGCCAATTCTTGATCCTCTTGCTATTATTAATAATATAATTATTAATGATGGTAAGGATGAAGCGAGTAGGTAATAAGATATGTAAAAATATAAAGAGATTAAAAGAAGTTCTAATCTTATTAGTATAATAATAATATTTTTTCGTCATCAACATATTCTTATAATTCTTAAACTAATTAT
		</sequence>
		<sequence>
			<taxon idref="Phanuelus_gladstone"/>
			AGGTTAGTAAGTTGATATAATATGAATTTGAAGAGTTGTGTATATGAGAAATGGATACTAATAATCTTAGACCGGTTCTTGATCCTCTTACTATTATAGCTAATATAATTAATAGTGATGAGATGGATGATAGTGAAATTGTTCTAATTATAATTGTAAATAAAGATATAATTAGAAGTTCTAATCTTAATAATATAAGAATAATATTTTTTCGTCATCAGCATATTCTTGTTATTCCTATTATGATTAT
		</sequence>
		<sequence>
			<taxon idref="Wadicosa_fidelis"/>
			AGGTTAAAATATTTATGAAAATTGAATTTGTAGAGTTGTGAGAGTGTGATATAGAAATTAATAAGCTTAATCCTATTCTTGATCCTCTTACTATTATGATCAATATAATTATTAGAGAAGATATTGAAATTGTTAATAAAGATGATGATAAAGAGAAATAGATAGTGATTAAAAGAAGTTCTAATCTAAGAAGTACAATGATGATATTTTTTCGTCATCAGCATATTCTTATAATTCTTATAAAAATTAT
		</sequence>
	</alignment>

	<!-- The sequence alignment (each sequence refers to a taxon above).         -->
	<!-- ntax=22 nchar=1588                                                      -->
	<alignment id="alignment14" dataType="nucleotide">
		<sequence>
			<taxon idref="Alopecosa_cursor"/>
			ATAGGAATTAAAAGGATTAGTAAGAGGGTTGTTAGAATTGATAGGTTTTTTGATTCTGGAATTGTTAGTATTTTTTTATTTATTAAAAATGATTTGTAAGGACCATATGTTTCTTGTCAATTTTTATCGTTTTTATTGTATAAATTTATTATAGGGGAAAATGATACTATTAGTTTTGTTGATATGAAATGAATGGATCATAGAGCAATGGAATATAAACCTATTGAGATATATTTTTTGTTTTTGAAGGATAATATAATACCTAATAGAAATCCTAATGTTAGTGTTATAAGAATTGTGTTTTTGTATTGGTTAGGAAAGAATAAAATTTGTTGGATTTAAGGTTCATATTATAGTTGATCCTATAATAATAGCTATGGGTCTTATTAAAATAATAGGGATATTCGAGTATGTTGAAGAATGATTGTTTGAATCTGGTTTGGATTTAAGAAGGTTTTTGTTAGATAAGAATATCATTCGAATTGAATATGAGGCTGTTATTCCAATTGATGAAATTATAAATAAAGTTAAAATGCATTCTATTTTAGAAGAAATTATTTTTTCGATAATTATATCTTTTGAAAAGAAACCTGAGGTGAAAGGTAATCCTATTAAGGCTGCATTAGTTAGTCCTAGGATGATTGATGTTATAGGTATATTGAAATTGTTTATTCTTATTATTCGTATGTCTTGATAGGAAGATTCGTGGATTAGAATTCCTGCACATATAAATATTAGTGATTTAAAAAATGCGTGGATGATTATATGAAAGTAAGCTAAATAGATAGATATGATTGAGATGGCGAATATTATTATTGCTATTTGTCTAAGGGTTGAAAGGGCAATAATTTTTTTTAAATCTTGTTCTCAGTTTGCTGATAATCCAGCATATAAGGCTGTTATGGATGAAATTATTATTAATATAAATATTGTTAGAGGATGTGTATTTGATATAATTCGGATTATTAGGTAAATTCCAGCTGTAACTAGGGTTGAAGAGTGAACTAGTGCTGAAATAGGAGTAGGAGCTGATATTGCTATTGGTAATCAAGCTGAAAATGGGAATTGTGCTCTTTTAGTACATCCTGCTAGTATTAATATTGTGATTATTATAATGGAGAATGATTCGTTTATGTTGAGTTCTCATAGAGAGTTGAATGTTATTATTCCGATTGATAAGAGAATAAAAATGTCACCAATTCGATTACTTAGAAGGGTGATTGAACCAGATCCTGAAGCGGAATTGTTTTGATAATAAATTACTAAAATGTATGAGGATATTCCTAATATATCTCATCCTAATAATAATAAGAATATATTATTTCTAATAATTAAGATGATTATGGAAAGAACGAATATAATTAATATTAAAGAAAATTTTTTATGTTCTTTTCTTGGGATATAATATATTCTAAATATTAGAATTATACTAGAGATTATTAGTACTGTGCTAAGAAATAGAGATGAAATTCAATCTATAATAAATCTAAATGGTATATTAATTATATATAGGTTAATGAGTGGAATTGTAATGTAAATAAATGAATTATGGATTATTATATAAATGCTCATAAGTAAGATATGATTG
		</sequence>
		<sequence>
			<taxon idref="Arctosa_tanakai"/>
			ATAGGAATAAGAAGTGAAATTAATAGTGTGGTTATGATGGTGAAATTTTTTGATTCTGGTATTTTACTTAATTTTTTTATTAGATTAAAAGATTTTTTTGGTCCATAGGTTTCTTGTCAGTTTTTATCGTTTTTGAAGTATAGATTTATTAAGGGATAAGTTAAAAGTGAAAATTTGGTTGATAAGAAGTGAATAGATCATAGTGAGATAGCATATAATCCTAAAAAAATGTATTTTTTATTTTTAAATGATATCATTATTCCTATAATTGTTCCTAGAATTAAAGTGATTAAAATTAAATTTTTAAATTTCTCAGGTAGAAATAATAATTGTTGGTTGAATTATTCATAGTAATAAAGTACCCAGGGTAATAGCTATTGGACTTATTAGTAGAATAGGAATATTACAATATGTATTAGAATGATTATTAATATCTGGTTTACATTTAATTAAGTTTTTATTAGATATAAGTATTATACGAATTGAGTAGGAAGCTGTTATTCCAATGGATGAAATTATTAATAATCTTAATAAACATTCTATTTTGGATGAAATTATCTTTTCGATGATTATATCTTTTGAGAAAAAACCTGATGTAAATGGTAATCCTATTAATGCGGCATTAGTTATTCCTATAATTGTTGAAATTAAGGGAAGATTGAAATTATTTATTCTTATTATTCGTATATCTTGATAAGATGATTCATGGATTATAATTCCTGCACACATGAATATTAGTGATTTAAAAAAAGCATGAATAATTATATGAAAATACGCTACGAAAATTGATGTTAATGAAATAATAAATATTATTATGGCTATTTGTCTAAGTGTAGATAAAGCGATGATTTTTTTTATGTCTTGTTCTCAATTTGCTGCTATTCCAGCATATAAAGCTGTTAAAGATGATAGTATTATTATTACAAATATAATATTAGGATGAAAATTGTTTATTATTCGAATTATTAAGTAGATTCCTGCTGTTACTAGTGTAGATGAGTGAACTAATGCTGAAATTGGTGTTGGAGCCGATATGGCTATTGGAAGTCATGCTGAGAATGGAAATTGGGCTCTTTTAGTACAACTAGCTATAAGTAGAAAAATTAAAAGTAATATTGAAAAATATTCATTTATGTTAAATTCTCATAGAGAATAAAATATCATAAGTCCTATTGATATTAAGATAAAAATATCTCCGATTCGATTTCTAAGTAAAGTAATTGAACCTCTTCCTGAAGAACTATTATTTTGATAATAAATTACTAGAATATAAGATGATATTCCTAATATATCTCAACCTAGAATTAATAGAAATATATTTGTTCTGTTGATTAGAATAATTATTGATAAAACAAATATTATTAATATTAAATTGAATTTTTTATGTTCTTTTTTAGGAATGTAATAAATTCTAAATATAAGAATTATTCTTGAGATTATTAAAACTGTTCTTAAAAATATACATGATATTCAATCTATAATTAATCTAATCGGAATGTTAATGAAATAAAAATTTATTATGGGAATGCAAACATAGATAAATAAGTTTTTAGTTATCATTATAATTCTTATTAA-AAAAAATTCTTG
		</sequence>
		<sequence>
			<taxon idref="Cheliceroides_longipalpis"/>
			AATGGAAGTAAAGAAATTAATATTATAAAAAATAATAAAGAGGATTTATATGATTCTGGAATTGTTGAAATTATAGATGAAGTATTGTAATATTTTTGTGGACCATAATTTTCTTGTCATTGTTTATCATTATTATGATAAATTTGTATTAGTGGAGAAATAATATTAGTTGGAAATACTCTTAAAAAGTGAGTAAATCATAATGAAATAGAAGATATTCCTCATTTAATATATTTATTATTTTTAAATTGAAGTGAAAATCCTAATAAAAATCCTAATATAAGTGAAGTTAGAATTAAAAATTTATTATAAATTGGAATTAAATATAATTGGTGGTATAATTAATCAAGTTAATCATGAACCTGATGAGATTGCAAATAGTCTTAATACTATAATTGGAAGAAAAGATATTATTGATTGATGATTAGATATAATAGGATTACATTTTATGTTTATTTTATTTGAAAAATTTGCTATTCGAATTGAGTAAGAAGCGGTTATTCCAATGGATGAAATTATTAATATAAATATTATTAAATTAATTCTTGATGATAATATTTTTTCAATAATAATATCTTTTGAAAAAAATCCTGATATAAATGGTAATCCTATAAGGGCTATTCTGTTTACTCCTAGAATAGATAAAGTTATAGGGGAATTGTAAAAATTTAATCCTATTATTCGTATATCTTGATAAGATGATTCATGGATTATGATTCCTGCACATAAAAATATTGCTGATTTAAATAAGGCGTGAATAATTAAATGTATAAATGCTAATATTATGGATCCTAATGAGATAATAAATATTATTATTGCAATTTGTCTTAATGTAGATAGGGCGATAATTTTTTTTATGTCTTGTTCTCAGTTAGCTGATAATCTTGAGTAAATTGCTGTTGCTCTTGAAATAAGTATAAGTATTAATATTGTAATAGGATGATTAATTGATATAATTCGTATTAAAATAAATACTCCTGCTGTTACTAATGTAGATGAGTGAACTAAAGCTGAAATAGGTGTTGGGGCTGCTATGGCTATAGGTAATCATGCTGAAAATGGAAATTGTGCTCTTTTTGAGCAGGCTGCAATTATTAATATGATAGAAACTAATAATGAATATTCTATATTTATATTAAAGTTTCAATTTGATGATATAATAATTAAGGCTATGGATAAAAGAATTAAAATATCTCCTACTCGATTACTAAGTAAAGTAATAGTTCCTGAGGCTGCAGTTATGTAATTTTGATAATAAATTACTAAAATATAAGATGATAATCCTAAACCATCTCATCCTAATAAAATTATAAATAAATTATTTCTTAAAATTAAAATTCTTATTGAGGTAATAAATATTATTAGTAATAGTAAAAATTGAGTAAATTCTTTTTTAGGAATATAATATTTTCTGAAAATAATAATAAGACTTGAAATGATTATTACTGTTCTTAAAAATGAAATAGATATTCAGTCTAATATAATATCAATTGTTATTGAAAAATATGAAAATTTTAGTAATCTATATTTAATTAAATAAAATATATTATTTTGAATTAATAATAATCTAGTTAGTGTAAAAATATTA
		</sequence>
		<sequence>
			<taxon idref="Dolomedes_angustivirgatus"/>
			ATTGGTAAAATTGAGATTATTAGTAAAGTTATAAGTAATAACGATTTTCTTTTTTCTGGTATTATGATTGGTTTTCTTGTGATTATATAGGATTTATAAGGTCCGTATGATTCTTGTCAGTTTTTATCATTTTTTTGAAAAAGATTTATTAAAGGAGAGAATAAATTTATAGGCTTTGTTGATAATAAATGAATAAATCATAATGAAATTGCGGATAATCCTATTTTTATATATGTTTTATTTTTAAAGGAAAGTAGGATTCCTAATCTTATTCCTAAGAATAATGTAGATAGGATAATAAATTTATAGTTACTAGGAAAAAATAATATTTGTTGGGTTTAAAGTTCATAGTAAAATTGATCCTAGGAAGATTGCTATAGGCGTTATTATAAAAATTGGAATGTTTCTATATATAGAAGAGTGATTTATTATATCTGGTTTGGCTTTAATCATTATATTATTAGATAAATTTAATATTCGGAGTGAATATGATGCTGTTATTCCAATTGATGAGATTATTATTAGAGTTAATAAACATTCTAATTTTGATGAGATTATTTTTTCGATAATTATATCTTTTGAAAAAAATCCTGATGTAAATGGTAATCCTATTAAAGCTGCGTTTGTAATCCCTAGAGTAATTGTGATTATTGGAATGTTTAAATATCTTATTCTTATTATTCGTATATCTTGATAAGATGATTCGTGAATTATTATCCCAGCACATAAGAATATTAATGATTTAAAAAAAGCGTGGATAATTATATGGAAATAGGCTAAGTGTACTGATTCAATTGAAATAGCAAATATTATTATAGCTATTTGTCTAAGTGTAGACAAGGCAATAATTTTTTTTATATCTTGTTGTCAATTAGCTGATATTCTAGCGTATATGGCTGTTATTGAAGAAATAATTATTAGTACTAATAAAATTATTGGGTGAGGGTTATTTAAAATTCGAATTATTAAGAAAATTCCTGCAGTTACTAAAGTAGATGAATGTACTAAAGATGAAATTGGGGTAGGAGCTGATATAGCTATAGGGAGTCAAGCTGAGAATGGGAATTGGGCTCTTTTTGTACATCCTGCTAATATTAGTATTAATAATATAATTATTGGAAATGTTTCGTTTATATTTAATTCTCAAATTGAATTGAATAATATTATTCTTATTGATAATAAAATGAAAATATCTCCAATACGGTTTCTAAGTAATGTAATAGATCCACACCCTGATGTTGAATTATCTTGGTAATAAATTACTAAAATATAAGAAGATATTCCTAATATATCTCATCCTAATAATATTAGAAATATATTATTTCTTAAAATTAAGATTCTTATTGATAAAACGAATATTAATAGTATTAATAGAAATTTGGTATGTTCTTTTTTTGTAATGTAATAGATTCTAAATATAATAATTATGCTAGAAATTATTAAAACTGTTCTTAAAAATATACATGAAATTCAATCTAAAATTAATCTAAAGGGTATATTAATAAATTGAGTATTAATTAGTGGGATTGAAATATAAATGAAAGTGTTGTTGAATATTATAAATATTCTTATTGTTAATCAATTAATG
		</sequence>
		<sequence>
			<taxon idref="Ebrechtella_tricuspidata"/>
			AAAGGTAAAATTATTAAAATTAATGAAGTTATTAGTAAAATTGATTTATATATTTCTCTTTTATTTGATATTAATAAAATAGATGAAAATATTGTTTTAGGTCCATATAACTCTCGTCATCTTTTATCTACTAAGAAAAAATTTTTTATAAAAGGAGAAATAATATTTATTAATTTAGTTGATATAAAGTGAATAAATCACAGTGAAATTCCAGGTTGTCCGAATGATTTATATAAATGTGTTTTAAAAGATAATATTATTCCTAGAAAAAGCCCTATAATAATTGTAAAAATAATTATTAATTTAAATATTATAGGGAATAATATTACTAACTGGGTTAATTATTCATATAAATAATGATCCTAAAATAATAGATATAGGAGTTATTAATGAAATTGAAATGTTTGGATGGTAATTTAAGTGATTGGAAGAATCAATTTTTATTTTTATTATTAAATTATTGGAAAGTTTAATTATCCGTAAAGAGTATGAGGCTGTCAGTCCGATAGATATAATTATTAATATACATGAAATAGATTCTAAATTTCCGGAAATTATTTTTTCGATAATAGAGTCCTTTGAAAAGAATCCAGATATAAAAGGGATACCTATTAATGCTATTCTAGTAATGCTTAATGTTGTTGAAATTATTGGTATAAATTTTGATGATATACTTATTTTACGTATATCTTGATAATTTGATTCGTGAATTATTACTCCTGCACATATAAATATTAAAGATTTAAAAAATGCATGAATAATTAAATGAAAGTAAGCTAAAATTACGGAAAAGATTGATACTGCAAATATTATTATAGCTATTTGACTTAGAGTTGATAATGCAATTACTTTTTTTAAATCTTGTTCTCAATTAGCAGATATTCTAGCGTATAAAGTAGTAAATGATGAAATAATTATTAAAGTAAATATTGTTATTGTATGGGGTGAGTCTATAATTCGAATTATTAAAAATACTCCTGCTGTTACTAGTGTTGAAGAGTGTACTAATGCTGAAATAGGTGTGGGGGCAGACATTGCTATAGGAAGTCATGCTGAGAAAGGGAATTGTGCACTTTTGGTACATGCTGCAAGTATTAATAAAATTATAATCATTATATTGAAATCTTTATTAATATTAAATTCTCAGTTAAAAAGATAGATTAATATACTAATAGAAAGAAGAATAAAAATGTCTCCTAACCGATTAGTTAAGAGGGTAATAGAACCTGATGCAGCAGATGATCTATTCTGATAATAAATTACTAAAATGTAAGAAGATGTTCCTAATCCATCTCAACCTAAAAGAATAAAAATGATGTTGTCTGAAAGAATTAAAAATGATATAGATAGAACGAAGGATAATAGTATTAAAGAGAATTGTTTATGCTCTAGGGGAGGGATATATTCTATTCTAAAAAGTAAAATTATTCCAGAAATAAATATGACTGTAAATAAAAATAAAAGTGATGTTCAATCTAAAAGGAATCTAATTGGAATATTAAATGAAAAGATAGAAATTAAAGGGAATTCAATAGAGATAAAAATGGAATAGTAAAGTATGTAGAGTGAGGCTGTTAATGGGGTAACG
		</sequence>
		<sequence>
			<taxon idref="Epeus_alboguttatus"/>
			ATAGGAATAAATGATAATATAATTAAAATTATTATAAGAGATGATTTTAAATTGATAGGATTTATTGATATGTAAGATAATATATTAAATGAGTTGTTAGGACCATATATTTCTTGTCAATTTTTATCATTATTGTGATAAATGGATATTAAAGGAGAAATTATTCTTGTAGGGATAATTGATAGAAAATGAGAAAATCATAAAGAGTTTGAAGTTAATCCTAATTTTATATATTTTTTTGCTTTAAAGTGAAGAGAAGTTCCTAATAATAAACCTATAAATAATATTAGTAAAATTATTATTTTAGTTGAGAAGTTAATAATAAATATTTGTTGGGGATGTCAATCATGATAATCATGATCCTGAGGTAATAGCAAATAAACTTAAAAATATAATAGGAAATATACAGCTTAAGGATAGGTGATTAGTAAATAAATTATTAGATTTAATGTTTTGTTTTCTAGATGAAAAAGATATTCGTAAGGAATAGGCGGCAGTTATTCCAATAGATATAATTATTAAAAAAGATATAGATGAATTAATTCTTGATATTATTATATTTTCGATAATTATATCTTTAGAAAAGAATCCTGATATAAAAGGAATTCCTATTAAAGCTATTCTATTAATTCCGAATATAGATAAAATTAGTGAATAATTATTAAAATTTAATCCTATTATTCGTATGTCTTGGTAGGAGGATTCGTGAATTATGATACCAGCACATAAGAATATAGCAGATTTAAATAGAGCATGGATAATTAGATGAGAAAAGGCTAGAATTGAAGAATTTAATGAAATAGCAAATATTATTATAGCAATTTGACTTAGGGTAGATAAAGCAATAATTTTTTTTATATCTTGTTCTCAGTTAGCTGATATACTGGCATAAATAGCTGTTAGTGAGGATAAAATTAACAAGATAGTTATGGAAGAAGAATTAAAATTAGGAGCAATTCGAAGTATTAGAAATACACCTGCTGTTACTAATGTAGAAGAATGAACTAAAGCAGAAATAGGAGTAGGAGCGGCTATGGCTATAGGTAATCAAGCTGAAAAAGGAAATTGTGCTCTTTTAGAACATGCTGCAATTATTAATATAATTATTGTTAGTGAAGAATATTCTAAATTTATAGAAAATCTTCAATTAGAAGAAATTATAATTAATCTTATAGATAATAAAATTAAAATATCTCCTATTCGGTTTCTTAATAAAGTAATTGTTCCGGAAGCTGCTGAAGATGAATTTTGATAATAGATTACTAGTATATATGAGGAAAAACCTAATCCATCTCAACCCAATAGGATAAGAAATAGATTATTACTAATAATTAAAATTCTTATAGAAATAACGAATATCAATAGAAGGATTAAAAATTGTTTTTGTTCTTGATTTGGAATATAATATTTTCTAAATAAAATAATTAAGGCGGAAATTAATATTACAGTACTTAAAAATATTATTGATGTTCAATCTATAATTATATCGATAGAAATATTAATGGAAGATAAATTAATTAGAAATAATTTTGTAATTATAAATAGATTAAGTTTTAATAATATAAATCTTATTAATAATGTATTATTA
		</sequence>
		<sequence>
			<taxon idref="Halocosa_hatanensis"/>
			ATTGGAATTAGGGAAATTAATATTAAGGATGTTAATAAAGATAGGTTTTTTGATTCTGGAATTGTTTGTATTTTTTTTAATATTAAAAATGATTTATAAGGACCATAGGTTTCTTGTCAATTTTTATCATTATAGTTGTATATTTTTATTATAGGAGATCAAGAAATTATTGGTTTTGTTGATAGGAAATGGATAGATCATAAGGAAATGGAGTAAATTCCTAGGAAAATATAAGTTTTGTTTTTAAATGAGAATAAAAATCCTATTAATCTTCCTAGTAATAATGTTAGTAAAATAATATTTTTAAATTTGTTTGGAAAGAATAATATTTGGCGGATTAATAATTCATAATAAAATTGATCCTAAGATAATTGCTATAGGACTTATTATTAATGTAGGAATGTTAGAATAAATTGATGAATGATTATTTGAGTCAGGTTTAGATTTTATGAAGTTTTTATTTGATAAAAATAATATGCGTAGGGAATATGAAGCTGTTATTCCTACTGATGAAATTATTAAAAGGGTAAAAATACATTCTATTTTAGAAGAAATTATTTTTTCGATAATTATATCTTTTGAAAAGAATCCTGAAGTAAATGGAAGTCCTATTAATGCTATGTTTGTAATAATTAGAATTGTTGAAATTATAAAGATATTGGAATTGTTTATTCTTATTATTCGTATATCTTGATAAGATGATTCATGAATTATAATTCCTGCACATATGAATATTAATGATTTGAAAAAAGCATGGATAATTATATGAAAGTAAGCTAAATTAATTGATATAATAGAAATAGCAAATATTATTATTGCTATTTGTCTTAAGGTAGATAATGCAATAATTTTTTTTAAGTCTTGTTCTCAATTTGCTGATATTCCAGCATATAATGCTGTTATTGATGAAATAATTATAATTAGAAATATTGTATGAGGGTGATTATTGGATATAATTCGGATTATTAAAAAGATTCCGGCTGTAACTAAGGTTGAAGAGTGAACTAATGCTGAAATTGGAGTTGGGGCTGATATTGCTATAGGAAGTCATGCAGAGAATGGAAATTGTGCTCTTTTTGTGCATCTTGCTAGTATTAATATAATTAAGATTAAAAGTGAAAATGATTCGTTTATGTTAAGTTCTCATATAGAAGAAAATAATATTATACCAATAGATAATAGAATAAAAATATCTCCAATTCGGTTTCTTAATAAGGTAATAGAACCTGATCCTGATGAGGAGTTATTTTGATAATAAATTACTAAAATATAAGAGGATATCCCTAGTATATCTCATCCTAATAATAGTAAAAATATATTATTTCTTAAAATTAGGATTATTATTGATATGACAAATATAATTAATATTAAATAAAATTTTTTGTGTTCGTTTTTAGGAATATAATATATTCTAAATATTAAGATTATTCTAGAAATTATTAGAACGGTTCTTAAAAATATACAAGAAATTCAATCTAAAATTAGTCTAAATGGGATTTGTATAAATTGAATTGAAATTAAGGGAATTGAGATGTAAATAAAAGTATTATTAATTATTAGGAAAATTCTTAGAAAGAGGAAATAATAG
		</sequence>
		<sequence>
			<taxon idref="Hamataliwa_aurita"/>
			AATGGAAGTAATGAAATTATTATTAAAGTTAATAAGGTTGAGGATTTTGAGATTTCAGGTAACATTGATATTATTAAGGTTTCTTTGAATGAATTATTAGGACCATAGTTTTCTTGTCAATTTTTATCGTTTTCATATGAAATATTTATTAAAGGAAAAGATATGGTTGAAAAATTTACTGAAATAAAATGAGAAAATCATAATGAGATTGATATTTGTCCTAGTATTTTATATAAATAGTTTTTAAAATTAAAAGTTATTGCTATTAAAAATCCTGTAATTAGGGTAATAATAATTAATATTTTATATGAATTTGGAAATATTAATATTTGTTGGTTTTAATATTCATAATATTAATCTTCCTAATATAATTGGAGTGATTCTTATAATGATAATAGGGTTATTTGAATATAAATTAGTATGATTAAATGAATCTGATTTTGATTTAATAGTTGTTTTATTTGAAATATATATTATTCGTAATGAGTATGAAGATGTTATACCAATGGATAGGATTATTATAATTGTTAAAGTTGATTCTAATTTTGAAGAAATTATTATTTCGATAATAGAATCTTTTGAAAAGAATCCTGAAGTGAAAGGAAGACCTATTAATGCTATATTTGAAATTCCTAAAATTGAGTTGATTGATGGGTTAAAATTAGAATTTATTTTTATTATTCGTATATCTTGATATGATGATTCATGAATTATAATACCGGCACATATGAATATTAATGATTTAAAATAAGCATGGATAATTAAATGGAAATATCTTAGTAAGTTAGATTTAATTGATACTGCAAATATTATTATTGATATTTGTCTTAAAGTTGATAAAGCAATAATTTTTTTTATATCTTGTTCTCAATTAGCAGATAATCCAGCATATATAGCTGTTATTGATGATATAATTATAAGAATAATAAGTATAATAGGATGAATAGTTGTTGATAATCGGATTATTAAATAAATTCCAGCAGTTACTAAAGTAGAAGAATGAACTAAAGCTGAAATTGGTGTTGGAGCTGATATGGCTATTGGTAATCAAGCTGAAAATGGAAATTGAGCTCTTTTTGTACAGCTTGCTAATAATAATATAATTAAAATTATTAATGTAAATAGTTCGTTTATATTAAATTCTCAGGTTATTATTGAAATTAATATTCTAATTGATAAAAGAATTATAATATCTCCAATTCGATTTGTAATTAAAGTAATAGATCCACATCTTGCTGTAGAAAAATTTTGATAATAAATTACTAAAATATAGGACGAAATTCCTAGTATATCTCATCCTAATAATATGAATAAAATATTATTACTTAAAATTAAAATTATTATAGATAAAATAAATATTATTATTATTAAGAAAAATTGTTTTTGTTCTTTTTTAGGAATATAATATATTCTAAATATTAAAATTATTCTGGAAATTATTAAAACTGTTCTTATAAATATACAAGATATTCAATCTAATATTATTCTTAATTGAATTTGAAAGGAAGTTATTATTTCTAAAGGAATAGTGAAATAAATAAATATGTTGTTAAATAATATTAAAATTCTTAATATAAGTAAATTAATG
		</sequence>
		<sequence>
			<taxon idref="Heriaeus_mellotteei"/>
			AGAGGTAAAATTAACAATATTACTAAGGATATTATTTGTAAAGATTTTCTAATTTCAAGATTAGATGTTATTGATAATGTAATGGTAAATGATTTTTTTGGTCCATATTCTTCTTGTCAGTTTTTATCTATTCAAAAGAATAAATTTATAATAGGTGAAAGAAGTTTTATTAAGCTTGAAGACAGAAAATGAATAAATCATAGTGAAATTGCTCTTTGTCCAAGAGATTTAAATTTAAATCTCTTGTATGATAATATAATTCCTAAAGAGATTCCTAAAATAAGAGTTATAATAATAAAATATTTATATAAATTAGGAAATAAAATTATTGATTGGGTTTATAATTCATATAAATATAGATCCTAAAATAATAGATAAGGGGGTTATAATGGAAATAGAAATATTAGAATTTATATTAGAGTGATTGAATATATCAAGTTTTGTTTTAATTATAGGATTATTGGATAACTTTGTTATACGAAATGAATAAGAAGCAGTTAATCCAATAGATATAATTATGAAAATACAAGATATACATTCTATTTTTGAGGAGATTATTTTTTCAATGATTGAATCTTTAGAGAAAAATCCTGATATAAATGGAATTCCTATTAAAGCTATTCTTGTGATTCCTAAAGTAGAGGAAATTAAGGGAAATGATTTAGATATTATTCTTATTTTTCGTATATCTTGATATAATGATTCATGAATTATTACTCCGGCACATATAAATATTAAAGATTTAAAAAAAGCATGAATAATTAAATGAAAGAAAGCCAATGAAATAGAATAAATTGATACTGCAAATATTATTATTGCTATTTGTCTTAGAGTTGATAAGGCAATAATTTTTTTGAAATCTTGTTCTCAATTTGCAGATATTCTAGCGTATAGGGCCGTTAAAGATGATAAAACTATTAAAACTCTTATTGTGAAAATATGAGGTCTTTGCATAATTCGAATTATTAAAAATACTCCTGCTGTTACTAGTGTAGATGAATGTACTAAAGCTGAAATAGGGGTTGGAGCTGATATAGCTATAGGTAACCAAGCTGAAAAGGGGAATTGTGCTCTTTTAGTGCAAGCCGCAATTAAAAGTATTAATATAATTAATAAAGAATAATGTTCATTAACATTAAATTCTCAATTTGCTATGTAAATTAATATTCTAATTGATAATAAGATAAAAATATCCCCTAGTCGATTTCTTAATAAAGTAATAGATCCTGATGCCGCTGAAATATTGTTTTGATAGTAAATTACTAAAATGTAAGAAGATATTCCTAATATATCTCACCCTAGTAGAATGAAAAAAAGATTATTTCTTATAATCAAAATTATTATTGATAAAATAAATATAAGAAGTATAAGTGAAAATCGGCTTTGTTCATTTTCAGGAATATAATATAATCTAAATATAAGAATTAGTCTTGAAATTAATAAAACTGTACTTAAAAATAAACAAGATATTCAATCTAAAATTATTCTAATAGGAATGTTAATTGATATAATGTTTATTAATGGTAATGTTATATAAATGAAAGTATTTTTGAATATTATTGATAAACCTAATCTTATTATGATAAGG
		</sequence>
		<sequence>
			<taxon idref="Lycosa_grahami"/>
			ATAGGAATAATTGAAATTAATAGTAAGGTTGTAAGGATGGATATATTTTTTGATTCTGGAAGTGATAATATTTTTTTATTTATTATGTATGATTTATAAGGGCCATAGATTTCTTGTCAGTTTTTATCGTTTTTATTGTATAGATTTATTGAAGGGGAGAGTGAGATTATGGTTTTTGTGGATATAAAATGGATTGATCATAAAGCAATAGAATACAGGCCCAAGAAAATATATTTTTTGTTTTTGAATGATAATATAATCCCTAATAGGAATCCAAGTGTGAGTGTTATTAAAATAATATTTTTGTATCTGTTAGGGAAGAATAAAGTTTGTTGGATTAAGAATTCATATTAATATGGAACCTATTATAATAGCTATTGGTCTTATTAGTAGAATTGGAATATTTGAATAGATTGAACAATGGTTATTTGTATCTGGTTTAGGTTTGATTAAGTTTTTATTAGATAAAAATATTATTCGAATGGAATATGAGGCTGTTATTCCAATGGATGAAATTATTAATAAAGTTATAATACATTCTAGTTTTGAAGAAATTATTTTTTCAATAATTATGTCTTTTGAAAAAAATCCTGAGGTGAATGGTAACCCTATTAGGGCTGCATTAGTTAGTCCTAAAATGATAGATGTTATAGGGAGGTTAATATTATTTATTCTTATTATTCGTATGTCTTGATATGAAGATTCATGGATTAAAATTCCTGCACATATGAATATTAATGATTTAAAGAAGGCATGGATGATTATATGAAAATAAGCTAAGTAGATGGATATGATAGAAATAGCAAATATTATTATTGCTATTTGTCTTAAAGTGGATAGAGCAATGATTTTTTTTAAGTCTTGTTCTCAGTTTGCTGATATACCAGCATATAAAGCCGTTAGAGATGAAATAATTATAATTACATATATTGTGGTGGGATGGGGGTTAGATATAATTCGGATTATTAAATAAATCCCTGCTGTTACTAGGGTAGAGGAATGTACTAAAGCTGAAATAGGGGTTGGAGCTGATATAGCTATAGGCAATCAAGCTGAGAAAGGAAATTGTGCTCTTTTCGTACATCTTGCTATTATTAATATAATGATAATAATGAGAGGAAATGATTCGTTTATATTTAATTCTCATATTGAATTGAATATTATTATTCCAATTGAAAGAAGAATAAAAATATCACCAATACGATTTCTTAGTAAGGTGATTGATCCTGATCCTGATGAAGAGTTATTTTGATAATAGATTACTAAAATGTATGATGATATTCCTAATATGTCTCATCCTAATAATAATAAGTATATATTATTTCTAATAATTAAAATAATTATTGATATAACAAATATGATTAGTATTAGTGAAAATTTTTTGTGTTCTTTTTCTGGAATATAATAAACTCTAAATATTAAAATTATTCTTGAAATTATTATAACTGTTCTTAGAAATAATATGGAGATTCAATCTATAATAAAGCTAAATGGAATGTTTATTTGGTTTAAGTTAATAAGTGGAATTAAAATGTAAACGAATGAGTTTTTAATTATTATATAAATTCTTGTTAATAAGGAATTAAAG
		</sequence>
		<sequence>
			<taxon idref="Oxyopes_bianatinus"/>
			AATGGAATTAAAGAAATTATAATTAATATTATTAGTGAAGATGATTTAGAAGATTCAGGAATTATAGATATTTTTATTGTTTGTTTAAATGAATTATTTGGACCGTATATTTCTTGTCAATTTTTATCATTATTAAATGAAATTTTTATTAAAGGAAATCAATTATTAAATAATTTTGTTGAAATGAAATGAGTAAATCAGAGTGAAAGTGAAAATTGTCCTATTAATTTATAAAAAAATCTTTTGAAAGATAATATAATTCCTAAAATGAATCCTAATATTAATGTAATTATAATTGTAAATTTATATAAGTTTGGAAATATAAATATGTTTTGGATTTATTAATCATAATATTGAGGAACCTAAAATTAAAGGAGTAATTCTTATTATGATTATAGGATAATTAGAATAAATTGAGGTATGATTGAAAGAGTCTGATTTGGATTTAATTAAAATTTTTCTTGAAAGATATATTATTCGTAAAGAATAAGATGAAGTTATTCCTACTGATAAAATTATTATTAGTGATAATGTTGTTTCTAATTTTGAATTGATTATAAATTCAATAATATTATCTTTAGAAAAAAATCCTGAAGTAAAAGGAAGTCCTATTAAGGCTATATTAGTTAAAGCTAATGTGGAATTAATTGATGGGTTATGATTTGAATTAA---CTATTAAACGTATATCTTGATATGAGGATTCGTGAATTAAAATTCCAGCACATATAAATATTAATGATTTGAAATAAGCATGAATAATAAGATGAAAATATCTAAGTGATCTTGATTTAATGGAAATTGCAAATATTATTATTGCTATTTGTCTTAAGGTAGATAATGCAATAATTTTTTTTAAATCTTGTTCTCAATTTGCTGAGAGTCCAGCGTATAAAGCTGTTATTGAGGAGATAAATATTAAAGAAATTAAAATTAAAGGGTGAATATTAGAGGTAATTCGAATTATTAAATAAATACCTGCGGTTACAAGAGTGGAAGAATGTACTAATGCTGAAATAGGAGTTGGAGCTGATATTGCTATGGGAAGTCAAGCTGAAAAAGGAAATTGAGCTCTTTTAGTACATCTAGCTAGTATTAATATAAATATAATTAGTAATGAAAATATTTCATTTATGTTTAATTCTCAAGTTAGTGTTGATATTAATATTCTAATTGATAATAAAATTATAATATCTCCGATACGATTTGTTAAGAGTGTAATTGATCCACAGCTAGCTGTGGATCAATTTTGATAATAAATTACTAAAATATAGGAGGAGACACCTAATATATCTCAACCTAATAATATTAATAATAGATTATTTCTTAAAATTAAAATTATTATAGATAAAATAAATATTAATAGTATTAGGAAGAATTGTTTGTGTTCATTTTTAGGAATATAATATATTCTAAAAATTATAATTATTCTTGAAATTATTAATACTGTTCTTATAAATAAACAAGATATTCAATCTAATATTAAAGATAATTGTAGTTGAAATGATAATATGGTTTCTAGAGGGATTGTAAAATATATAAATGTATTTTGATATAATAAAAGTAATCTAATTAATAAAAGATTAAAG
		</sequence>
		<sequence>
			<taxon idref="Oxyopes_javanus"/>
			ATTGGAATTAATGAAATTATTAATAGTATTATTAGAGTAGATGATTTTGTGGATTCAGGAATTATAGTTCTTTTTATTGTTTGTTTGAATGAATTATTTGGCCCATATATTTCTTGTCAATTTTTATCATTATTAAATGAGATAATTATTATTGGGAATCAACGGTTAAATAATTTTGTTGATATAATATGAGTGAATCATAATGATAATGAAAATTGGCCTATTGATTTATATAAAAATCTCTTAAAAGATAATAATATTCCTGTTATGAAACCTAAAATTAATGTAATTGAAATAAGAAATTTATAATGGTTTGGAAAAATAAATATGTTTTGGCTTTATTATTCATAATATTGAAGTTCCTAAAATTAAAGGTGTAATTCTTATTATTATTATTGGAGAATTAGAATAGATTGAGGTGTGATTAAAAGAATCTGGTTTTGATTTGATTAATAGTTTGCTTGAGAGGAACATTATTCGTAGAGAGTATGATGAAGTTATTCCAATAGATAAAATTATTATTAATGATAATGTTGTTTCTAATTTTGAATTAATTATGAATTCAATGATATTGTCTTTAGAAAAAAATCCTGAGGTAAATGGTAGCCCTATTAAGGCTATGTTAGTTAAAGCTAATGTAGAATTGATAGATGGATTATAATTTGAATTAG---ATATTAAACGTATATCTTGATAGGAAGATTCGTGAATTAAAATTCCAGCACATATAAATATTAGTGATTTGAAATAAGCGTGAATAATAAGATGAAAATATCTTAGAGAACTTGATTTAATGGAAATTGCAAATATTATTATTGCTATTTGTCTTAAAGTAGACAAAGCAATAATTTTTTTTAAATCTTGTTCTCAATTGGCTGAAAGTCCAGCATATAATGCTGTAATTGAGGAAATAAATATTAAAGAAATTAAAATAAAAGGATGAATGTTAGTTGTAATTCGAATTATTAGGTAAATTCCTGCGGTTACAAGAGTAGAGGAATGAACTAATGCTGAAATAGGAGTTGGGGCTGATATTGCTATAGGAAGTCAAGCTGAGAAAGGAAATTGGGCACTTTTGGTGCATCTAGCCAATATTAATATAATTAGAATTAATAATGGAAATATTTCATTTATATTCAGTTCCCATCTTAATGTTAGTATTAGTATTCTAATTGATAAAAGAATTATAATATCTCCAATTCGGTTTGTAAGAAGTGTAATTGATCCACATCTAGCTGTGGATCAATTTTGATAATAAATTACTAAAATATAGGAAGATACACCTAGCATATCTCATCCTAATAATATTAAAAATAAGTTATTTCTTAAAATTAAGATTATTATAGATAAAATAAATATTAATAATATTAAATGAAATTGTTTATGTTCATTTTTAGGAATATAATATATTCTAAATACTATAATTATTCTTGAAATTATTAAAACTGTTCTTATAAATAAACAAGATATTCAATCTAGTATTGAAGATAATTGTACTTGGAATGATAATATGTTTTCTATGGGAATTGTAAAATATAAAAACATATTATTAAATAATAGAAATATTCTGGTTAAAAGTAAATTAAGG
		</sequence>
		<sequence>
			<taxon idref="Oxyopes_licenti"/>
			----------AAGAAATTATTAACAATATTATTAATGTTGATGATTTTGAGGATTCTGGAATTATAGATATTTTTATTGTTTGTTTAAATGAATTGTTTGGTCCATACATTTCTTGTCAATTTTTATCATTATTAAATGAGATTACCATTAAAGGAAATCAGTAATTAAATATTTTTGTTGAAATAAAATGAGTAAATCATAATGAAAGTGAAAATTGTCCTATTGATTTATAAAAAAATCTCTTGAAAGATAATATTATTCCTAAGGTGAATCCTAATATAAGTGAAGTTATAATTGAAAATTTATAATAATTTGGGAAAATAAATATGCTTTGGTTTTATGATTCATAATATTAAAGTTCCTAAAACTAAAGGAGTAATTCTTATAATTATTAATGGAAAATTAGAATAAAATGAAGTATGATTGAAAGAGTCTGATTTAGATTTAATTAGAATTTTACTTGATAAATATATTATTCGTAAAGAGTATGATGAAGTTATTCCAATTGATAAAATTATTATAAATGACAAAACTGATTCTAGTTTTGTGGTAATTATGAATTCAATAATGTTATCTTTAGAAAAAAATCCAGATGTAAAAGGGAGTCCTATTAAAGCTATATTAGTTAAAGCTAATGTGGAATTAATTGCTGGATTATTATTTGAATTAG---TTATTAAGCGTATATCTTGATATGATGATTCATGAATTAAAATTCCTGCACATATAAATATCAATGATTTAAAATAAGCATGAATAATAAGGTGAAAATATCTTAATGAATTTGATTTAATTGAAATTGCAAATATTATTATTGCTATTTGTCTTAAAGTAGATAATGCAATAATTTTTTTTAGATCTTGTTCTCAATTAGCTGAAAGTCCAGCATATAATGCTGTAATTGAGGAAATAAATATTAAAGAAATTAAAATGTAAGGATGAATATTAGTTGTAATTCGAATTATTAAATAAATTCCTGCTGTTACTAAAGTGGAGGAATGAACTAATGCTGAAATAGGAGTGGGGGCGGATATTGCTATAGGTAATCAAGCTGAAAAAGGAAATTGAGCTCTTTTAGTACATGCAGCTAATATTAATATAAATAGAATTATTAATGGAAATATTTCATTTATATTCAATTCTCAATTTAATGTTGATAATAATATTCTAATTGATAAAAGAATTAAAATATCTCCAGTACGATTTGTAAGAAGTGTAATTGACCCACAGCTAGCTGTAGATCAATTTTGATAGTAGATTACTAAAATATAAGAAGATACTCCTAATATATCTCATCCTAATAATATTAAAAATAAATTGTTTCTTAAAATTAAAATTATTATTGATAAAATAAATATTATTAACATTAAATGAAATTGTTTATATTCATTCTTTGGGATATAATATATTCTAAAAATTATAATTATTCTTGAAATTATTAACACTGTTCTTATAAATAAACAGGATATTCAATCTAGTATTGTTGTTAATTGGATTTGTAATGATATTATAGCTTCTAATGGAATTGTAAAATATAGAAAGGTATTATAAAATAATAAATATAATCTTATTAAAAAAAAATTAAAG
		</sequence>
		<sequence>
			<taxon idref="Oxyopes_sertatoides"/>
			ATTGGAATTAATGAAATTATTAATAATATTATTAAAGTAGATGATTTTGTAGATTCTGGAATTATAATTCTTTTTATTGTTTGTTTGAATGAGTTATTTGGACCATATATTTCTTGTCAGTTTTTGTCGTTATTAAATGAGATGATTATTATTGGAAATCAATGGTTAAATAACTTTGTTGATATAATATGGGTGAATCATAATGATAAAGAAAATTGACCTATTGATTTGTAAATAAATCTTTTAAAAGATAGTAATATTCCTGTTATAAAACCTATAATTAATGTAATTGTAATTAAAAATTTATAATGGTTTGGGAAAATGAATATATTTTGGTTTTATTATTCATAATATTGAGGTTCCTAAAATTAAAGGTGTAATTCTTATTATTATTATTGGGGAATTTGAATAAATTGAAGTGTGATTAAAAGAATCTGGTTTGGATTTAATTAAAAGTTTACTTGAAAGATATATTATTCGTAAGGAGTACGATGAAGTTATTCCGATGGATAAAATTATTATTAATGATAATGTTGTTTCTAATTTTGAATTAATTATAAATTCAATAATATTATCTTTAGAAAAGAATCCTGAAGTAAATGGAAGTCCTATTAGAGCTATATTAGTTAAAGTTAATGTGGAATTAATAGATGGATTATAATTTGAATTAG---ATATTAGGCGTATATCTTGATAAGAGGATTCATGAATTAAAATTCCAGCACATATAAATATTAGTGATTTGAAATAAGCGTGAATAATAAGGTGGAAATATCTTAGAGAACTTGATTTAATGGAAATTGCAAATATTATTATTGCTATTTGTCTTAGGGTGGATAAAGCAATAATTTTTTTTAAATCTTGTTCCCAGTTAGCTGAAAGTCCAGCATATAATGCTGTAATTGAAGAAATAAATATTAAGGAAATTAAAATAAAAGGATGAATATTAGTTGTAATTCGGATTATCAAATAAATTCCTGCAGTTACAAGAGTGGAGGAATGAACTAGTGCTGAAATAGGAGTTGGAGCTGATATTGCTATGGGAAGTCAAGCTGAGAAAGGAAATTGAGCACTTTTAGTGCATCTAGCTAGTATTAATATGATTAAAATAAGTAATGGAAATATTTCATTTATGTTTAGTTCTCATCTTAATATTAATATTAATATTCTAATTGATAAAAGGATTATAATGTCTCCGATTCGATTTGTGAGGAGTGTAATTGAACCGCATCTAGCTGTAGATCAGTTTTGATAATAGATTACTAAAATATAAGAAGATACTCCTAGTATATCTCATCCTAATAATATTAAAAATAGATTGTTTCTTAAAATTAAGATTATTATGGATAAGATGAATATTAATAGTATTAAATGAAATTGTTTGTGCTCATTTTTAGGGATATAATATATTCTAAATATTATAATTATACTTGAAATTATAAGTACTGTTCTTATGAATAGACAGGATATTCAATCTAGTATTGAAGATAATTGTATTTGAAATGATAATATGTTTTCTATAGGGATTGTAAAATATAAAAATGTATTATTAAATAATATATATATTCTGATTGAAAGTAAATTAAAG
		</sequence>
		<sequence>
			<taxon idref="Oxyopes_sertatus"/>
			----------ATGAAATTATTAATAATATTATTAAAGTAGATGATTTTGTAGATTCTGGAATTATAATTCTTTTTATTGTTTGTTTGAATGAGTTATTTGGACCATATATTTCTTGTCAGTTTTTGTCGTTATTAAATGAGATGATTATTATTGGAAATCAACGGTTAAATAACTTTGTTGAAATAATATGGGTGAATCATAATGATAAAGAAAATTGACCTATTGATTTGTAGATAAATCTTTTAAAAGATAGTAATATTCCTGTTATAAAACCTATAATTAATGTAATTGTAATTAAAAATTTATAATGGTTTGGGAAAATGAATATATTTTGGTTTTATTATTCATAATATTGAGGTTCCTAAAATTAAAGGTATAATTCTTATTATTATTATTGGGGAATTTGAATAAATTGAAGTGTGATTAAAAGAATCTGGTTTGGATTTAATTAAAAGTTTACTTGAAAGATATATTATTCGTAAGGAGTACGATGAAGTTATTCCGATAGATAAAATTATTATTAATGATAATGTTGTTTCTAATTTTGAATTAATTATAAATTCAATAATATTATCTTTAGAAAAGAATCCTGAGGTAAATGGAAGTCCTATTAGAGCTATATTAGTTAAAGCTAATGTGGAATTAATAGATGGATTATAATTTGAATTAG---ATATTAGGCGTATATCTTGATAGGAAGATTCATGAATTAAAATTCCAGCACATATAAATATTAGTGATTTGAAATAAGCGTGAATAATAAGGTGGAAATATCTTAGAGAACTTGATTTAATGGAAATTGCAAATATTATTATTGCTATTTGTCTTAGGGTGGATAAAGCAATAATTTTTTTTAAATCTTGTTCCCAGTTAGCTGAAAGTCCAGCATATAATGCTGTAATTGAAGAAATGAATATTAAGGAAATTAAAATAAAAGGGTGAATATTAGTTGTAATTCGGATTATCAAATAAATTCCTGCAGTTACAAGAGTGGAGGAATGAACTAGTGCTGAAATAGGAGTTGGAGCTGATATTGCTATGGGAAGTCAAGCTGAGAAAGGAAATTGAGCACTTTTAGTGCATCTAGCTAGTATTAATATGATTAAAATAAGTAATGGAAATATTTCATTTATGTTTAGTTCCCATCTTAATGTTAATATTAATATTCTAATTGATAAAAGAATTATAATGTCTCCGATTCGATTTGTGAGGAGTGTAATTGAACCACATCTAGCTGTGGATCAGTTTTGATAATAGATTACTAAAATATAAGAAGATACTCCTAGTATATCTCATCCTAATAATATTAAAAATAGATTGTTTCTTAAAATTAAGATTATTATGGATAAGATGAATATTAATAGTATTAAATGAAATTGTTTGTGTTCATTTTTAGGGATATAATATATTCTAAATACTATAATTATACTTGAAATTATAAGTACTGTTCTTATGAATAGACAGGATATTCAATCTAGTATTGAAGATAATTGTACTTGAAATGATAATATGTTTTCTATAGGGATTGTAAAATACAAAAATGTATTATTAAATAATATAAATATTCTGATTGAAAGTAAATTAAAG
		</sequence>
		<sequence>
			<taxon idref="Oxyopes_striagatus"/>
			AAGGGAATTAAAGAAATTATTAGTAATATTATTATTGAAGATGACTTTGAAGTTTCTGGAATTATAGATATATTTATTGTTTGTTTAAATGAATTATTTGGACCATATATTTCTTGTCAATTTTTATCATTATTAAATGAAATTTTTATTAAAGGAAATCAATTATTAAATAATTTTGTTGAAATATAATGGGTAAATCAAAGTGAAAGTGAGAATTGGCCTATTGATTTATAAAGAAATCTTTTAAAGGATAATAATATACCTAAAATAAATCCTAATAATAATGTAATTGTAATTATGAATTTATAATGATTTGGAAAGGTTAATATATTTTGGATTTATTATTCATAGTATTAAAGTACCTAAGATTAAAGGGGTGATTCTCATTATTATTATTGGGGAATTTGAATATATCGAGGTATGATTAAAAGAATCTGGTTTGGATTTAATTAAAAGTTTACTTGAAAGATAAATTATTCGTAAGGAATATGATGATGTTAATCCCACTGATAAAATTATTATTAATGATAAAATTGTTTCTAGTTTTGAATTAATTATAAATTCAATGATATTATCTTTAGAAAAAAATCCTGAGGTGAATGGGAGACCTATTAAAGCTATATTAGTTAAGGCTAATGTTGAATTAATTGATGGATTATAATTTGAATTAG---TTATTAAACGTATATCTTGATATGAGGATTCGTGAATTAAAATTCCAGCACATATAAATATTAATGATTTGAAATAAGCATGAATAATAAGGTGAAAATATCTAAGAGATCTTGATTTAATAGAAATTGCGAATATTATTATTGCTATTTGTCTGAGGGTAGATAAAGCAATAATTTTTTTTAAATCTTGTTCTCAGTTGGCTGAAAGTCCAGCATATAAGGCTGTAATTGAAGAAATGAATATTAAAGTAATTAAAATTAAAGGATGAATATTAGTAGTAATTCGAATTATTAAGTAAATTCCTGCAGTAACAAGGGTGGAAGAATGAACTAATGCTGAAATAGGAGTTGGAGCTGATATGGCTATAGGAAGTCAGGCTGAAAAAGGAAATTGAGCACTTTTAGTGCAACTAGCTAATATTAATATTAGCAAAATTAATAATGGGAATATTTCATTTATATTTAATTCTCAAGTTAATGTTGATATTAATATACTAATTGATAAAAGAATGAAAATATCTCCGATTCGATTTGTTAAAAGTGTAATTGAACCACAACTGGCTGTGGATCAATTTTGATAATAAATAACTAAAATATAGGATGATACTCCTAATATATCTCAACCTAATAGTATTAATAGTATATTGTTTCTTAAAATTAAAATTATTATAGATAAAATAAATATTATTAATATTAGTAAAAATTGTTTGTGTTCGTTTTTAGGAATATAATATATTCTAAAAATTATAATTATTCTTGAAATTATTAAAACTGTTCTTATAAATAAGCAGGATATTCAGTCTAATATGGTAGTTAGTTGTAGTTGAAACGATAATATAGTTTCTATAGGGATTGTAAAATATATAAATATATTATGGGATAATAAAAATAATCTAATTAATAGAAAGTTAATG
		</sequence>
		<sequence>
			<taxon idref="Oxyopes_sushilae"/>
			AAGGGAATTAAAGAAATTATAAGTATTATTATTAATGAAGATGATTTTGAAGTTTCTGGAATTATGGATATTTTTATTGTTTGTTTAAATAAATTATTTGAACCATATATTTCTTGTCAGTTTTTATCATTATTAAATGAAATTTTTATTAAAGGAAATCAATTATTAAATAATTTTGTTGAAATATAATGTCTAAATCAAAGTGAAAGTGAAAATTGTCCTAATGATTTGTAAATAAATCTTTTAAAAGATAAAAGTATTCCTATAATAAATCCTATTATTAGTGTGATTGTAATTATGAATTTATAATGATTTGGAAAAATTAGTATATTTTGGATTTATTATTCACAATATTAAAGTGCCTAAAATTAAAGGGGTAATTCTTATTATTATTATTGGTGAATTTGAGTATTTTGAAGTATGGTTAAAAAGATCTGGTTTAGATTTAATTAAAAGTTTATTTGAAAGATATATTATTCGTAAGGAATATGATGATGTTATTCCAATTGATAAGATTATTATTAATGATAGTATTGTTTCTAATTTTGAATTAATTATAAATTCAATAATATTATCTTTAGAAAAAAATCCTGAGGTAAAAGGTAAACCTATTAAAGCTATATTAGTTAAAGATAATGTAGAATTAATTGATGGATTATGATTTGAATTAA---TTATTAAACGTATATCTTGATATGAAGATTCATGGATTAAAATTCCAGCACATATAAATATCAATGATTTAAAATAAGCGTGAATAATAAGATGAAAATATCTAAGGGATCTTGATTTAATAGAAATTGCAAATATTATTATAGCTATTTGTCTAAGAGTAGATAATGCAATAATTTTTTTTAAATCTTGTTCTCAATTGGCTGATAATCCAGCGTATAAAGCTGTAATTGAAGAGATAAATATTAAAGTAATTAAAATTAAAGGATGAATATTAGATGTAATTCGAATTATTAAATAAATCCCTGCAGTAACAAGAGTAGAAGAATGAACTAGTGCTGAAATAGGAGTTGGGGCTGATATTGCTATAGGAAGTCATGCTGAAAAGGGAAATTGAGCACTTTTAGTACATCTAGCTAATATTAATATAAATAAAATTATTAATGGAAATATTTCATTTATATTTAATTCTCAGGTTAATGTTGATATTAATATTCTAATTGATAAAAGAATTAAAATATCCCCAATTCGATTTGTTAAAAGTGTAATTGAACCACAACTAGCTGTAGATCAATTTTGGTAATAAATAACTAAGATGTAGGATGAAATTCCTAATATATCTCATCCTAATAATATTAATAATATATTATTTCTTAAAATTAAAATTATTATAGATAAAATAAATATTAATAATATTAAGAAGAATTGTTTGTGTTCGTTTTTAGGAATATAATATATTCTAAAGATTATAATTATTCTTGAAATTATTAATACTGTTCTTATAAATAAACAGGATATTCAATCTAGTATAGTAGTTAATTGTAATTGTAATGATAATATAGTTTCTACATCTGTTGGGATAAATGGGAGTACAAGAAACGAAAGGCAGCTGATTTTAGTTACTCGCAAATTAATG
		</sequence>
		<sequence>
			<taxon idref="Oxytate_striatipes"/>
			ATAGGGATAATTATTATTATTACTAATGTTATTATTTGTAAAGAATTAATTGTTTCTGTAAAAGATATTATTAATATATTTATAGTAAAGGTTTTTTTTGGACCAAATTCTTCTTGTCAACTTTTATCTAATCAAAAAAATAAATTTATTAAAGGAGAAAACATATTTATTAATATAGTAGATATAATATGAATAAATCATAATAAAATTGCAGGTTTTCCTAATATTTTAAATTTAATTCTTTTAAATGAAAGTATTAATCCTAATGATAATCCTATTAATAATATAAATATAATTGTAAATTTAAAGAAATTAGGAAAAAAGAATATTGTTCGGGTTAATGATTCATATTATTAATGTTCCTAGAATAATTGATATTGGAATTATTATTAGAATAGATAAGTTCGATTGAATAGAAGTGTGATTAAATAAATCAAGTTTTCTTTTAGAGAAATAATTATTCGATAAAGTAATTATTCGAAAAGAATAAGAAGCTGTTATTCCAATAGAAATAATTATTGAAATTGATAAAATACATTCTATTTTTGAATTAATTAGTTTTTCGATAATAGAATCTTTTGAAAAAAATCCTGATATGAATGGGATTCCTATTAATGCTATTCTTGCTACCCCTAACGTGGATGAGATTAAAGGGTAACATTTTGATATAAAACTTATTTTTCGTATATCTTGATATCTTGTTTCATGAATTATTGTTCCAGCACATATAAATATAAGTGATTTAAAGAAAGCGTGAATTACTAAATGAAAAAAGGCTAGTAAAGTAGAATAAATAGAAATAGCAAATATTATAATAGCTATTTGTCTTAAAGTTGATAAAGCAATAATTTTTTTTAAATCTTGTTCTCAATTAGCTGATATACTTGCATATAAAGCTGTGATTGATGAAATAGTTATTAAAAATAAAGATGTTGTAGGGTGTATATTTTCTATAATTCGGACTATTAAAAATACTCCTGCAGTAACTAAGGTTGATGAGTGAACTAAAGCTGAAATAGGAGTAGGTGCTGATATAGCTATAGGAAGTCAAGCAGAAAATGGAAATTGTGCTCTTTTTGTGCAAGCTGCTAGTATCAATATAAATATAATAATTAATGAATAGTCTTCATTTATATTAAATTCTCAGTTACAAATATAGATTAATATTCTAATAGAAAGTAAAATAAAAATATCTCCGATACGGTTACTTAATAAAGTAATAGATCCTGAAGCTGCAGAAGATCTGTTTTGATAATAGATTACTAAAATATATGAAGATATTCCTAATATGTCTCATCCTAATAAAATTAAAAATAAATTATTTCTTATAATTAAAATTCTTATAGATAAAATGAATATTAAAAGTATTAATGAAAATCGAGGTTGTTCTTCTTCTGGAATATAATAAATTCTGAATAATATAATTATACTTGAAATAATAAGTACTGTACTTAAAAATAAACATGATATTCAATCTAAAATTATTCTGGTAGAGATATTTAAAAATCAAAAATTAATTAAAGGGAATGAAATATAAATAAAGGTATTTTTAAATAGAAAAAGTATACTTATAATTATTATAAAATAG
		</sequence>
		<sequence>
			<taxon idref="Pardosa_pusiola"/>
			ATTGGAATTATTGAAATTAATAAGAAGGTTGTTATAATTGATAAGTTTTTTGATTCTGATAATGTTGTTATTTTTTTATTTATAATAAATATTTTATAAGGACCATATGTTTCTTGTCAGTTTTTATCATTTTTAAATGATATATTTATTAAGGGAGCGAATAGAGTTGTTATTTTTGTGGATATAAAATGAATTGATCATAGAGCGATTGAATATAATCCAAGGGAAATATATTTTTTATTTTTAAATGAAAGTAATATTCCTATAATAAATCCAATTGTTAGGGTTGTTAAAATAATATTTTTAAATTGATTAGGGAAGAATAGAATTTGTTGGATTTAAAATTCATAGTAGTAATGATCCTATTAAGATAGCTATAGGTCTTATAATTATGATAGGAATATTAGAATATATTGAGCAATGATTGTTTGAATCTGGTTTAGATTTGATTATAAATTTATTTGATATATTTATTATTCGGATAGAATATGATGCTGTTATTCCAATGGAAGAAATTATGATTAATGTTAGGATGCATTCTATTTTAGATGAGATTATTTTTTCGATGATTATATCCTTTGAAAAGAATCCTGATGTGAAAGGGAGACCTATTAAAGCCGCATTGGTTAATCCAAGGATTGTAGTTGTTATAGGTATATTAATTGTATTTGATCTTATTATTCGTATGTCTTGATAAGAGGTTTCATGAATTATAATTCCAGCACATATAAATATTAAGGATTTAAAGAAGGCGTGAATAATTATATGAAAATAGGCTAAATAAGGAGATATAATTGAGATGGCAAATATTATTATTGCTATTTGTCTTAGGGTGGATAAGGCAATGATTTTTTTTAAGTCTTGCTCTCAGTTTGCTGATAATCCGGCGTATAAAGCTGTTATTGAGGAGATAATTATAGTTATATATATTATTATAGGATGTGAATTAGAAGAGATTCGGATTATTAAAAATACACCTGCTGTTACTAGAGTTGATGAATGAACTAAAGCTGAAATAGGGGTGGGAGCTGATATTGCTATAGGTAGTCAGGCTGAAAATGGAAATTGTGCTCTTTTTGTACATCTAGTTAATATTAATATTGTTATGATGATTAAGGGAAATGATTCGTTTATGTTTAATTCTCATATTGAATTGAATAATATTATTCCGATTGATAAAAGGATAAAAATATCACCGATTCGATTTCTTAGGAGAGTAATAGATCCGGAACCTGAAGAGGAATTGTTTTGGTAATAAATTACTAAAATATAAGATGATAATCCTAGTATGTCTCATCCTAATAGTACTAAGAATATATTATTTCTAATAATTAGGATGATTATAGATAAGACAAATATAATTAATATTAAGGAGAATTTTTTATGTTCTTTTTTAGGAATATAATATATTCTAAATATTAAAATTATTCTTGAAATTATTAAGACTGTTCTTAGAAATAAACATGAAATTCAATCTATAATAAGTCTAAATGGAATATTAAATATATTTAAATTAATAAGGGGGATTGAAATATAAATAAATGTATTATTAATTATAGTATAAATTCTTAATGTAAAAATATAATTG
		</sequence>
		<sequence>
			<taxon idref="Peucetia_latikae"/>
			----------AACTAATTATTATTAGAAGTATTAAAGTTGATGATTTTGATAATTCGGGGATTGAAGATGTTTTTATTGTTATTATAAACAATATATTAGGGCCATAATTTTCTTGTCAGTGTTTGTCATTTATAATATAGTTTTTGAAATAAGGGTATAGAAAAATTGATAATTTTGTTGAAAGGGTATGAATAAATCATAGGGTAAGGGATATTTTTCCTAATGATTTATATAAGAATCTTTTAAAGGATAATATTGTTCCTAATAGTAATCCTATAATTAATATAATAATAATAGAGAATTTTATAACTTTTGGTATTAATATAATTTGTTGGATTTGTTATTCAAAGTAAGCATGCTCCTATTATTATGGTTGTAGGTCTTATAAGTGTGATGGGTATGTTTGAAAATAGTGTAGTATGATTTGTTAAATCAGGTTTTGATTTGATTGAGTACTTATTTGAAAGAAAAATTATTCGAATTGAGTAACTTGAGGTTATTCCGATAGATAAGATCATTAGGAGTGTTAGAATGCATTCTATTTTAGATGAAATTATTTTTTCAATGATTATGTCTTTTGATAGAAAACCTGATGTGAATGGAAAGCCTATTAGGGCTATATTAGTTAGTCCTAAAATTGAATTGGTAAGGGGATTATAGTGAGTTGATGTATTTATTATTCGTATGTCTTGATAGGAAGATTCATGAATTATGATTCCTGCGCATATAAATATTAAGGATTTAAAGTATGCATGGATAATTAGATGAAAAAATGCTAATGGGATAGATTTAATTGAAATTGAGAATATTATTATTGCTATTTGTCTTAAAGTTGACAAAGCAATAATTTTTTTTATGTCTTGTTCTCAGTTGGCTGATATTCCAGCGTATAAGGCTGTTAATGATGAAATTATTATTAGGGTTAATATGGTTAAAGGGTGGATATTATTTATTGTTCGAATTATTAGGTAAATTCCAGCTGTTACTAGGGTTGATGAATGAACTAAAGCTGAAATTGGAGTAGGGGCTGATATGGCTATAGGGAGTCATGCTGAGAATGGAAATTGTGCACTTTTAGTACATCTTGCTAGTAGCAGTAGTATTATAACTAGGAAAGAAAATTTTTCATTTATATTTAGTTCTCAATTTATTAGGTGAATTAGTCTTCTAATTGATAAGAGAATTATAATATCTCCGATTCGGTTAGTTAGGAGGGTGATAGATCCTGATGATCCTGATAAATGGTTTTGGTAATAAATTACTAAGATATAGGAGGATATTCCTAGTATATCTCATCCTAATAATATTAAAAATAGGTTATTTCTAATAATTAAGATTATTATTGATAATACGAATATTATTAATAATATTGAGAATTGTTTGTGTTCTTTTTTTTGAATGTAGTATATTCTAAATAAAAGAATTATTGAAGAGATTATGGAAACAGTTCTGATAAATATACATGATATTCAATCAATGATTAAGCTGATAGGGATTTGTAAATATAGATTTATAAGTATAGGAATTTTAATGTAAATGAATATATTATAATACAGAAGATAAGATCTTGTAAGGAATGAATAAGGG
		</sequence>
		<sequence>
			<taxon idref="Phanuelus_gladstone"/>
			AAAGGGATTAATGATATTAATATTAATGAGAATAGTATTGATGATTTTGATATTTCTGGTAATGTATTTGCTATGTAAAGTAAATTGTAAGATTGATTTGGGCCGTATTTTTCTTGTCATTGTTTGTCAATATTATGAAATATTTGTATAGGATGATATATAGGGATGATAGGGGTGGTTGAGGTTAAATGATTAAATCATAGGGAGATAGATGATATTCCTATTTTAATGAATTTTTTATTTTTAAATTGAAGTATGAAACCTAGTATTAATCCTGTTGTTAAACATAAAATAATAAAGATTTTGTATTTAATTCTAATTAAGAATATTTGTTGGGGATACGATTCATGTTAGTCATGATCCTGATGAAATTGCTATTAATCTTAATATTGTGATTGGAATAACAGCATTAATTGAGATGTGGTTAGATTGAATAGGGTTAATTTTAATATATGATTTATTTGTTTGAAATGATATTCGTATTGTATATGATGCTGTTATTCCAATTGATATAATTATTAACATATATAGGAATATATTAGTTTTTATAATGATTAGGTTTTCAATAATTATATCTTTTGAAAAGAATCCTGATATAAAAGGGATTCCTATTAGTGCTATGCTGTTAATACCTAATATTGATAAGGTTAATGGAAGGTTAGAAAAGTTAATTCCTATTATGCGTGTATCTTGATAAGATGATTCGTGAATTATGATTCCTGCACATAAAAATATTGCTGATTTAAATATAGCGTGGATGATTAGATGTATAAAAGCTAAGATTAAAGAGTTTAGTGAAATGGCAAATATTATTATTGCGATTTGTCTTAAAGTGGATAGGGCAATAATTTTTTTTATATCTTGTTCTCAATTTGCTGATATACTGGAATATATGGCTGTTATTCTGGAAATAATAATTAATAAAAATATAGTGTTTGGATGTAAATAGGTTGAAATTCGAAGTATTAGGAATACTCCAGCTGTTACTAGGGTAGATGAGTGTACTAAGGCTGAAATGGGAGTTGGAGCTGCTATAGCTATTGGTAATCAAGCTGAGAATGGATATTGAGCTCTTTTTGAACATGCTGCTAGAATTAGTAATATTATAATTATTAAAGAGTATTCTGAATTTATATTGAAATTTCAGTTGGATGAAATTGTTAATAATCCTCTAGATAATAAAATTATGATATCACCAATTCGATTTCTGAGAAGAGTAATGGTACCTGAGGCAGCTGAAGGGAAATTTTGATAATAAATTACTAAGATATAGGAAGATAGTCCTAATCCGTCTCACCCTAATAGGATTAAGAATAGATTATTTCTTAAAATTAAAATTCTTATTGATAAAACGAATATTAGTAGAAGTAATAAAAATTGTTTGTATTCTATATTAGGAATGTAATATAATCTGTATATAATGATTAGTCTGGATACTAATATCACAGTTCCTAGAAATATTATAGATATTCAATCGAATATGATATCGATTGGAATTAATATTGAATAGATGTTTGATAAAGGAATTTTTATTAAAATGAATATATTTTCTTTTATTATAAATAGTCTTATAAGTAATGAATTGTAG
		</sequence>
		<sequence>
			<taxon idref="Wadicosa_fidelis"/>
			ATGGGAATTATTGAGATTAATAATAGGGTTGTTAAGATAGATAGGTTTTTTGATTCTGGTAATTTTGTTATTTTTTTATTTGTTAAAAATAAGTTATAAGGACCATAAATTTCTTGTCAATTTTTGTCATTTTTATTGTATATATTTATTAAAGGGGAAAATAGGACTGTTATTTTTGTTGATATAAAGTGAATAGATCATAAAGCAATAGAATATAATCCTAAGAAGATATACAATTTATTTTTAAATGTAAGTAATATTCCTATTAAGAATCCAGTTAGTAGAGTGACTAAAATGATTCTAATATATATATTTGGAAAGAATAATATTTGTTGGATTTATTATTCATAATAGTAATGATCCTATTGAAACAGCTATAGGTCTTATTATTAAGATAGGGATATTTGAATATATAGAGCAGTGATTATTTAGGTCTGGTTTGGATTTGTTTATGAATTTGTTTGATAAATTTATTATACGAATTGAATAAGATGCTGTTATTCCAACTGAGGAAATTATGATTAGAGTTAAGATGCATTCTATTTTTGAAGAAATTATTTTTTCGATAATCATGTCTTTTGAAAAAAATCCTGATGTAAAGGGTAAGCCTATTAAAGCAGCATTAGTTAAACCTATAATTGTGGTTGTTATGGGTATACTATTTCTATTTATTCTTATTATTCGTATATCTTGATATGAGGCTTCGTGAATTATAATTCCAGCACATATAAATATAAGAGATTTAAAAAAAGCATGGATAATTATATGAAAATAAGCTAATAATGGAGATATAATTGAGATAGCAAATATTATTATTGCTATTTGTCTTAGTGTAGATAAGGCAATAATTTTTTTTAAGTCTTGTTCTCAATTGGCTGATAGTCCAGCGTATAGAGCTGTTAATGATGAAATAATTATGGTTAGGTATATTGTTGTTGGATGGGGATTTGATGAAATTCGAATTATTAAAAATACCCCAGCTGTTACTAGAGTTGATGAATGTACTAATGCTGAAATAGGAGTGGGAGCTGATATTGCTATGGGTAATCAAGCTGAGAATGGAAATTGTGCCCTTTTTGTACAACTAGTTAATATTAGTATAATTATAATAATTAAAGGGAATGATTCGTTTATATTTAGTTCTCATATTGAATTAATTAATATTATTCCAATTGATAATAGAATGAAAATATCTCCAATTCGGTTTCTTAGAAGGGTAATAGATCCTGAACCTGAGGAAGAATTATCTTGATAATAAATTACTAAAATGTAAGATGATAAACCTAATATATCTCATCCTAATAGTACTAATAATATATTATTTCTAATAATTAAAATGACTATTGATATTACAAACATTATAAGTATTAAAGAAAATTTTTTATGTTCTTTTTTAGGAATATAATAAATTCTAAATATAAGAATTATTCTTGAAATTATTAATACTGTTCTTAAAAATAAACAAGAAATTCAATCTATAATAAATCTAAATGGTATATTGATTGTATTTATATTAATAAGAGGAATTGAAATGTAGATAAATGTATTATTGATTATTATATAAATTCTTGTAATAAAGATGTGATTG
		</sequence>
	</alignment>

	<!-- The sequence alignment (each sequence refers to a taxon above).         -->
	<!-- ntax=22 nchar=416                                                       -->
	<alignment id="alignment15" dataType="nucleotide">
		<sequence>
			<taxon idref="Alopecosa_cursor"/>
			ATATTTTTATTTGGAGTTTTTTTTGTAATAAGATTACAACCTGTATTTATAGTTAGAAGATTAATTATTATTACTTTGATTTACTCTTTTTTTATTTTTAAAATAGTTGGTTCTTATTGGTTTAGATATTTATTATTGTTAGTGATATTAAGAGGTGTATTAGTTGTTTTTACTTATATAGTGAGATTAATTCCTAATGAGAGTTTTGAAATTTTTGGTATGGTATTTATATTTTCCTTTATATTT---TTCTTTATGGAGTATTTTAATGTGTTTGAAACAAATCTTGGTTTCGTTTCTATAAGTTTGTGAGAGAGTTATTTAGGAATATTTAGCTTGTTTTTAATTAGATTTTTGTTAGTGATTATACTTTTGGTAGTTTTATTAAGAAGAATAAATTATGGGTCAGTTCGAGT
		</sequence>
		<sequence>
			<taxon idref="Arctosa_tanakai"/>
			ATATTTTTATTAGGAATTTTATTTGTAATTAGATTACAGCCCGTATTTATAGTAAGAAGTTTAATTATAATTACTATTTTTTATTCTTTTTTTATTTTTAAAGAAATTGGTTCTTATTGATTTAGTTATTTGCTTTTGATAGTAATATTGAGTGGGGTATTAGTTGTCTTTACTTATATAGTAAGTTTAATTCCTAACGAAAGATTTGAAATTTATGGATTGATTATAATGTTTATAATTATGTTTTTTGTGATTTTAAAGTATTTTATTGAGTATGATTTTAATATAGGATTTTATTCTTTAAATTTATGGGAAACTTTTTTAGGGTTATTTAGATTGTTTTTAGTGAGATTTTTATTGGTTGTAATATTAATAGTTGTTTTCTTAAGAAATATAAATTTAGGTTCAATTCGTAC
		</sequence>
		<sequence>
			<taxon idref="Cheliceroides_longipalpis"/>
			TTAATATTAATAGGAATATTGTTTGTTAGAAGAATGCAGCCTATATTTATAGTTAGAAGATTAATTATTATTATTTTAATATATTCATTATATATTTATATAAATATAGGAGGATATTGATTTGGGTATGCTTTAATAATAGTAATATTAAGAGGTGTATTAGTTATTTTTACTTATATAGCAAGTTTAAGTCCTAATGATAGATTTGAGAATTATAATATTATATATATATTAATTTTTATAATAATATTTATTGGTAATTATATTTTAATATATGAATATAAATTTAGAATTATTTCTTTAATATTATTTAAATCTTTTTTTGGTTTATTTAATGTTTTTATAATTAGATTTTTATTAATAATTATATTAATAGTTGTATGATTAAGATATATAATATATGGAGCTTTACGAAT
		</sequence>
		<sequence>
			<taxon idref="Dolomedes_angustivirgatus"/>
			ATTTTTTTATTTGGAATTTTATTTATAATTAGTTTGCAACCAGTATTTATAGTTAGAAGATTAATTTTGATTACTTTTTTTTATTCATTTTTTATTTATAAGGAGGTTGGAACTTATTGGTTTAGATATATATTATTGTTGGTTATATTGAGAGGGGTATTGGTAGTTTTTACATATATAGTAACTTTAATTCCTAATGAAAGTTTTGAAGCTTATAATTTAGTTATGGTTTTTATATTAATATTTATATTATTAATGGAATATAAATTTGATTTTGTAAAAGATATGGGGCTTGTTACTTTAAATTTATGGATAACTTATTTAGGAATGCTTAGTATATTTTTAGTAAGATTTTTATTAATTATTATATTGTTAGTTGTTTTTTTGAGAAATATAAATATTGGGGCTCTTCGTAT
		</sequence>
		<sequence>
			<taxon idref="Ebrechtella_tricuspidata"/>
			ATTTTTTTATTAGGAATCTTTTTTGTAATTAGATTTCAGCCTTTATTTATAGTAAGAAGATTAATTTTGATAACTTTAATTTATTCATTAATAATTTATTTTAATATTGGAACTTTTTGATTTAGATATATTTTATTAATGGTAATAATAAGAGGAGTATTAGTTTTGTTTACATATATAGTGAGTTTAATTCCTAATGAAAGATTTGAAATTTATGGATTAATAATATTGTTCTTTTTTTTTATTGTAAGATTTTTTAAATTATCGTTTAATTTTTTAAGAGATATAAGAGCTGTAAGAATTAATTTATGAGTTACTTTTTTAAGAGTATTTAATTTAATAATAATTTCTTTTTTATTAGTGGTTATATTACTAGTAGTATATTTAAGTTATATAGAAATAGGGGCGTTTCGAGT
		</sequence>
		<sequence>
			<taxon idref="Epeus_alboguttatus"/>
			ATTATATTTTTAGGTATCTTTTTTGTAAGAAGAGTTCAACCTATATTTATAGTAAGAAGTTTAATTTTAATTGTAATAATTTATTCATTATATATATATATGATGATTGGTAATTATTGATTTAGATACGCTTTAATGATAGTAATATTAAGAGGAGTATTGGTAGTATTTACTTATATAGTAAGATTAATTCCTAATACAAGATTTGAAAATTATAATATTATTTATATTATAGGTATATTAATATTTATAATAGGAGTGTATATAATAATTTATATAGAAAAAGGTAGATATATTTCATTAAATTTATGATCATCTTTTATTAGAATATTTAATATCTTTATAATTAGCTTTTTATTAGGAATTATATTAATTGTAGTATGATTAAGTTATCTTAGATATGGGGCAATACGATT
		</sequence>
		<sequence>
			<taxon idref="Halocosa_hatanensis"/>
			ATATTTTTATTTGGAATTTTATTTGTAATTAGATTACAACCAGTATTTATAGTTAGAAGACTAATTTTTATTACTTTTTTATATTCTTTTTTTATTTTTAAAGAAGTTGGATCTTATTGATATAGATATTTATTATTAATAGTAATATTAAGAGGAGTATTAGTGGTATTTACTTATATAATTACTTTAATTCCTAATGAAAGTTTTGAGGTGAATGGATTAGTATTTTTGTTTGTTTTTATATTTGTTTTTATATTAAATAATTATTATAATTATTTTATGGAAATAAGTTATGTTTCTTTAAGTTTATGATTGACATATTTAGGAATATTTAATTTATTTTTAGTTAGATTTTTATTAGTATTAATACTTTTAGTAGTTTATTTAAGAGGGATAAATTTTGGTTCTTTTCGGGT
		</sequence>
		<sequence>
			<taxon idref="Hamataliwa_aurita"/>
			ATTTTTTTATTAGGGATCTTTTTTGTTGTAAGATTACAACCTGTATTTATAGTGAGAATTTTGATTTTTATAACATTGTTTTATTCTTATATTATTTATAAAATTATTGGTAGTTTTTGGTTTAGTTATATATTAATATTAGTAATGTTAAGAGGTGTATTGGTTATTTTTACTTATATAGTAAGTTTAATTCCGAATGAGAGTTTTGAAATTTATAATTTAATTATTTTGTTAAGATTCATAATTAGTATATTAATTAATTGAAAGAGGGTATATATAATTGATTTAGGAATTTTGAGAATTGATTTATGAGTGTCATATTTAGGAGTTTTTAGATTATTTTTAGTTTCTTTTTTATTAGCTATTATATTATTAGTTGTTATTATAAGATATATAAGTGGTGGTTCATTTCGTGT
		</sequence>
		<sequence>
			<taxon idref="Heriaeus_mellotteei"/>
			ATTTTTTTATTGAGAATTTTTTTTGTAATTAGATTTCAACCCTTATTTATAGTAAGAAGATTGATTTTAATTACTTTAACTTATTCTTATATAATTTATAAAATTGTAGGAACTTTTTGATTTAGATACATTTTATTAATAGTAATAATAAGAGGAGTATTAGTGGTATTTACATATATAGTAAGATTAATTCCTAATGAAAGATTTGAAACTTATGGTTTAGTAATATTTTTTTCTTTTATTATTATATTTTTGTTAAGATTTGATTGTTATTTATTAACAGATATAAGAATTTCAAGAGTAAATTTGTGAATAACTTTTTTAAGAGTATTAAATTTATTATTAGTTTCTTTTTTATTAGTAATTATGTTATTAGTAGTATATCTGAGATATATAGAGGAAGGTGCGTTTCGAGT
		</sequence>
		<sequence>
			<taxon idref="Lycosa_grahami"/>
			ATATTTTTGTTTGGAGTTTTGTTTGTAATTAGATTACAGCCTGTATTTATAGTTAGAAGTTTAATTATTATTACTTTGTTTTATTCTTTTTTTATTTTTAAAATAATTGGTTCTTATTGGTTTAGATATTTATTGTTATTGGTTATGTTAAGAGGTGTATTAGTAGTATTTACTTATATAGTAAGATTAATTCCTAATGAAAGTTTTGAGATTTATGGAATGTTATTTATATTTTTGTTTATATTT---TTTTTTGTTAAGTATTATAATTTATTTGAAGTAAATATGGGTTTTGTTTCTATAAATTTATGGGAAAGATATTTAGGAATGTTTAGTTTATTTTTAGTTGGATTTTTATTGGTAATTATGTTTTTAGTGGTTTTGTTAAGAAATATAAATTTTGGTTCGGTTCGTGT
		</sequence>
		<sequence>
			<taxon idref="Oxyopes_bianatinus"/>
			GTTTTTTTATTGGGAATATTGTTTGTAATTAGATTACAACCAGTATTCATGGTTAGAATTTTGATTTTTATTACTTTATTTTATTCTTATTTAATTTATAATATAATTGGTACATTTTGATTTAGTTATATATTGTTAATAGTAATATTGAGAGGAGTTTTAGTAATTTTTACTTATATAGTGAGATTAGTACCTAATGAGAGTTTTGAAGTAGTTAATTTAGTAATTTTATTAAGATTTATAATTAGAATATTTGTAAAGTGAGGATTGAATTTTAGTAATGATATGGGAGTTATAAGAGTAAATTTGTGAATCTCGTATTTAGGTAGTTTTAGATTATTTTTAGTTGTTCTTTTATTAATAATTATATTATTAGTGGTGGTAGTAAGATATATAAGAGATGGAAGTTTTCGAGT
		</sequence>
		<sequence>
			<taxon idref="Oxyopes_javanus"/>
			ATTTTTTTGTTGGGTGTATTTTTTGTAGTTAGATTACAACCAGTATTTATAGTAAGAATTTTGATTTTTATTACTTTATTTTATTCTTACTTAATTTATAGGGTGATTGGTACATTTTGATTTAGATACATATTGTTAATGGTAATGTTAAGAGGGGTTTTAGTAATTTTTACTTATATAGTGAGATTAGTTCCTAATGAAAGTTTTGAAGTTGTAAATTTAGTAATTTTGTTAAGATTTATAATTAGTATGTTTGTTAAATGAGGTTTAAATTTTGATGGAGATATAGGAATTATAAGAATGGATTTATGAATTTCATATTTAGGAGGTTTTAGATTGTTTTTAGTTGTATTTCTTTTAGTAATTATATTATTAGTGGTAGTAGTGAGATGTATAAGTGATGGGAGTTTTCGGGT
		</sequence>
		<sequence>
			<taxon idref="Oxyopes_licenti"/>
			ATTTTTTTGTTAGGGGTATTATTTATTATTAGATTACAACCGGTATTTATAGTTAGAATTTTAATTTTTATTACTCTTCTTTATTCTTATTTAATTTATAAAGTAATTGGTACTTTTTGATTTAGATATATATTATTAATAGTTATGTTAAGAGGAGTATTAGTAATTTTTACATACATAGTAAGATTAGTTCCTAATGAAAGTTTTGAAGTAGTTAATTTAGTTATTTTATTAAGATTTATAGTTAGAATATTTTTAAATTGAGGATTAAATTTTAATAATGATATAGGTATTATAAGAATAGATTTATGAGCTTCATATTTAGGTAGATTTAGATTATTTTTAGTTATTTTCTTATTAGCAGTTATATTATTAGTAGTTGTAGTAAGATGTATAACTGAAGGAAGTTTTCGGGT
		</sequence>
		<sequence>
			<taxon idref="Oxyopes_sertatoides"/>
			ATTTTTTTATTGGGTGTATTCTTTGTAGTTAGATTACAACCGGTATTTATGGTAAGAATTTTAATTTTTATTACTTTATTTTATTCTTATTTAATTTATAAGGTGATTGGAACATTTTGGTTTAGATATATGTTATTGATAGTAATATTAAGAGGGGTTTTAGTAATTTTTACTTATATAGTAAGATTAGTTCCTAATGAGAGTTTTGAAGTTGTTAGTTTAGTGATTTTATTAAGATTTATAATTAGTATATTTGTTAAATGGGGGTTAGATTTTGGCGGGGATATAGGAATTATAAGAATGGATTTGTGAATTTCGTATTTAGGAGGTTTTAGATTGTTTTTGGTTGTTTTTCTTTTGGTAATTATATTGTTAGTGGTGGTAGTGAGATGTATGAGTGATGGAAGTTTTCGAGT
		</sequence>
		<sequence>
			<taxon idref="Oxyopes_sertatus"/>
			ATTTTTTTATTGGGTGTATTCTTTGTAGTTAGATTACAACCGGTATTTATGGTAAGAATTTTAATTTTTATTACTTTATTTTATTCTTATTTGATTTATAAGGTAATTGGAACATTTTGGTTTAGATATATGTTATTGATAGTAATATTAAGAGGGGTTTTAGTAATTTTTACTTATATAGTAAGATTAGTTCCTAATGAGAGTTTTGAAGTTGTTAATTTAGTGATTTTATTAAGATTTATAATTAGTATATTTGTTAAATGGGGGTTAGATTTTGGCGGAGATATAGGAATTATAAGAATGGATTTGTGAATTTCGTATTTAGGAGGTTTTAGATTGTTTTTGGTTGTTTTTCTTTTGGTAATTATATTGTTAGTGGTGGTAGTGAGATGTATGAGTGGGGGAAGTTTTCGAGT
		</sequence>
		<sequence>
			<taxon idref="Oxyopes_striagatus"/>
			ATTTTTTTGATAGGGGTTTTATTTACAGTTAGATTACAACCAGTATTTATAGTTAGAATTTTAATTTTTATTACTTTATTTTATTCTTATTTAATTTATAAGATAATTGGAACATTTTGATTTAGTTATATATTATTAATAGTAATATTAAGAGGAGTTTTAGTTATTTTCACTTATATAGTGAGATTAATTCCTAATGAGAGCTTTGAGGTAATTAATTTAGTAGTTTTATTAAGATTTATAATTGGAATATTTGTTAAGTGGGGATTGAATTTTGATAATGATATAGGGATTATAAGAATAGATCTATGGATTTCTTATTTAGGGGGGTTTAGATTATTTTTAGTGACTTTTTTATTACTTGTAATATTATTAGTGGTAGTAGTAAGATATATAAGAGATGGGAGTTTTCGAGT
		</sequence>
		<sequence>
			<taxon idref="Oxyopes_sushilae"/>
			ATTTTTTTATTGGGTATTTTATTTACAATTAGATTACAACCGGTATTTATAGTTAGAATTTTAATTTTTATTACTTTATTTTATTCTTTTTTAATTTATAAAATGATTGGAACGTTTTGATTTAGATATATGTTATTAATAATTATATTAAGAGGAGTTTTAGTTATTTTTACTTATATAGTAAGATTAATTCCCAATGAAAGTTTTGAAGTAATTAATTTAGTAATTTTATTAAGATTTATAATTAGAATATTTATTAAATGAGGATTAAGTTTTAATAATGATATAGGTATTATAAGAATAGATTTATGAATTTCTTATTTAGGAGGATTTAGATTATTTTTGGTTGTTTTTTTATTATTGGTAATATTATTAGTAGTAGTAGTAAGATATATAAGAGATGGGAGTTTTCGGGT
		</sequence>
		<sequence>
			<taxon idref="Oxytate_striatipes"/>
			ATTTTTTTAATAGGAGTATTTTTTGTAATTAGATTTCAACCTTTATTTATAGTAAGAAGATTAATTTTAATTACTTTAATATATTCTTATCTAATTTATAAAATTACAGGAACTTTTTGATTTAGATATATTTTATTAATAGTAATAATAAGAGGAGTTTTAGTAGTATTTACTTATATAGTAAGATTAATTCCTAATGAATCTTTTGAAATTTATAGATTAATATTTTTTTTCTCCTTTTTAATAATAATATTACTAAATTTTAATTTTTTCTTCTTAAGAGATATAAGATTTATTAGAATAAATTTATGGATAACTGAATTAAGATATATAAATTTATTTTTAGTATCTTTTTTATTAGTTATTATATTATTAGTAGTATATATAAGATATATAGAAGAGGGAGCTTTTCGTGT
		</sequence>
		<sequence>
			<taxon idref="Pardosa_pusiola"/>
			ATATTTTTATTTGGAGCTTTATTTGTGATGACTTTGCAACCTGTATTTATAGTGAGAAGATTAATTATTATTACTTTAGTTTATTCTTATTATATTTTTAAAATTATAGGTTCTTATTGATTTAGATATTTATTGTTGTTAGTGATATTAAGAGGAGTATTAGTTGTATTTACTTATATAGTGAGTTTAATTCCTAATGAAAGATTTGAAATTTATATGATAGTGATGGTATTTTTTTTGATATTT---TTTTTTATAAAATATTATAATATGTATGATATAAATATGGGATTTATTTCTGTTAATTTATGAGAAACATATTTAGGTATATTTAGATTATTTCTTATTAGATTTTTATTAGTAGTAATATTTTTGGTAGTAATATTGAGAAATATAAATATAGGATCAGTTCGTGT
		</sequence>
		<sequence>
			<taxon idref="Peucetia_latikae"/>
			ATTTTTTTAATAGGGGTATTTTTTTTAGTAAGAATGCAACCTGTTTTTATGATAGGGGTGTTAATTGTAATAACTTTTTTATATTCCTTGAAAATTTATGAATATTTGAGAAGATATTGGTTTAGTTATATTTTATTAATGGTTATGTTAAGAGGGGTGTTAGTAGTTTTTACGTATATGGCTAGATTAACTCCTAATGAAAGATTTGAGATTTATAGAATTGTGATTTTTTTGTTTTTAATATTTAGATTGTTAGTAGGGTGGTATTGTGATTATAGAAGAGATGTAAGAATGTTGAGAGTAGGTTTATGAAGAAGATATTTAGGTGTATTTAGTTTGTTTTTAGTTAGATTTTTGTTAGGAGTTATGTTGATAGTAGTTATTTTAAGATATATAAATGATGGGTCGGTTCGTGA
		</sequence>
		<sequence>
			<taxon idref="Phanuelus_gladstone"/>
			ATTATTTTAATGAGAATATTATTTGTAAGAGGAATTCAACCTATATTAATAATTAGAATATTAATTATAATTGTATTATTATATTCTTATATAATTTATGTAATAATGAGAGGTTATTGGTTTGGGTATGTGTTAATAATAGTTATGTTGAGAGGGGTATTAGTATTATTTACTTATATGGTGAGTTTAATTCCTAATGAGAGATTTGAAAATTATAATTTGATGTATCTGATAGGATTATTATTTATAATAATTGGAAATTATTATTGAATAATGGATTTGAAGCATAGTTTTATATCTATTATATTGTGAAGATCATTTATGAGATTGTTTAATTTATTTATAATTAGATTTTTATTAATGATTATGTTGTTAGTAGTTTGATTAAGATTTATTGGTTGTGGTGCTATTCGTGT
		</sequence>
		<sequence>
			<taxon idref="Wadicosa_fidelis"/>
			ATATTTTTATTTGGAGTTTTATTTGTAATAAGATTACAACCTGTATTTATGGTTAGAAGTTTAATTATTATTACTTTAATTTATTCTTATTTTATTTTTAAAGTAATTGGCTCTTATTGGTTTAGATATTTGTTGTTGTTAGTAATATTAAGAGGAGTATTGGTTGTATTTACTTATATAGTGAGTTTAATTCCTAATGAGGTTTTTGAAATTTATACAGTAGTATTGGTTTTTTTTCTTTTATTT---TTTCTTAAAAAGTATGATAATTTATATATAATAAATATAGGTTTTGTTTCTGTTAATTTATGAGAAAGATATTTAGGGATATTTAGATTGTTTTTAATTAGATTTTTATTGGTAGTAATGTTTTTAGTGGTGTTATTAAGAAATATAAATATTGGATCAGTTCGTGT
		</sequence>
	</alignment>

	<!-- The unique patterns from 1 to end                                       -->
	<!-- npatterns=535                                                           -->
	<patterns id="part1.patterns" from="1" strip="false">
		<alignment idref="alignment1"/>
	</patterns>

	<!-- The unique patterns from 1 to end                                       -->
	<!-- npatterns=399                                                           -->
	<patterns id="part2.patterns" from="1" strip="false">
		<alignment idref="alignment2"/>
	</patterns>

	<!-- The unique patterns from 1 to end                                       -->
	<!-- npatterns=496                                                           -->
	<patterns id="part3.patterns" from="1" strip="false">
		<alignment idref="alignment3"/>
	</patterns>

	<!-- The unique patterns from 1 to end                                       -->
	<!-- npatterns=331                                                           -->
	<patterns id="part4.patterns" from="1" strip="false">
		<alignment idref="alignment4"/>
	</patterns>

	<!-- The unique patterns from 1 to end                                       -->
	<!-- npatterns=78                                                            -->
	<patterns id="part5.patterns" from="1" strip="false">
		<alignment idref="alignment5"/>
	</patterns>

	<!-- The unique patterns from 1 to end                                       -->
	<!-- npatterns=329                                                           -->
	<patterns id="part6.patterns" from="1" strip="false">
		<alignment idref="alignment6"/>
	</patterns>

	<!-- The unique patterns from 1 to end                                       -->
	<!-- npatterns=373                                                           -->
	<patterns id="part7.patterns" from="1" strip="false">
		<alignment idref="alignment7"/>
	</patterns>

	<!-- The unique patterns from 1 to end                                       -->
	<!-- npatterns=453                                                           -->
	<patterns id="part8.patterns" from="1" strip="false">
		<alignment idref="alignment8"/>
	</patterns>

	<!-- The unique patterns from 1 to end                                       -->
	<!-- npatterns=471                                                           -->
	<patterns id="part9.patterns" from="1" strip="false">
		<alignment idref="alignment9"/>
	</patterns>

	<!-- The unique patterns from 1 to end                                       -->
	<!-- npatterns=619                                                           -->
	<patterns id="part10.patterns" from="1" strip="false">
		<alignment idref="alignment10"/>
	</patterns>

	<!-- The unique patterns from 1 to end                                       -->
	<!-- npatterns=196                                                           -->
	<patterns id="part11.patterns" from="1" strip="false">
		<alignment idref="alignment11"/>
	</patterns>

	<!-- The unique patterns from 1 to end                                       -->
	<!-- npatterns=767                                                           -->
	<patterns id="part12.patterns" from="1" strip="false">
		<alignment idref="alignment12"/>
	</patterns>

	<!-- The unique patterns from 1 to end                                       -->
	<!-- npatterns=163                                                           -->
	<patterns id="part13.patterns" from="1" strip="false">
		<alignment idref="alignment13"/>
	</patterns>

	<!-- The unique patterns from 1 to end                                       -->
	<!-- npatterns=1017                                                          -->
	<patterns id="part14.patterns" from="1" strip="false">
		<alignment idref="alignment14"/>
	</patterns>

	<!-- The unique patterns from 1 to end                                       -->
	<!-- npatterns=277                                                           -->
	<patterns id="part15.patterns" from="1" strip="false">
		<alignment idref="alignment15"/>
	</patterns>

	<!-- A prior on the distribution node heights defined given                  -->

	<!-- Using birth-death model on tree: Gernhard T (2008) J Theor Biol, Volume 253, Issue 4, Pages 769-778 In press-->
	<birthDeathModel id="birthDeath" units="years">
		<birthMinusDeathRate>
			<parameter id="birthDeath.meanGrowthRate" value="0.2" lower="0.0"/>
		</birthMinusDeathRate>
		<relativeDeathRate>
			<parameter id="birthDeath.relativeDeathRate" value="0.5" lower="0.0"/>
		</relativeDeathRate>
	</birthDeathModel>

	<!-- This is a simple constant population size coalescent model              -->
	<!-- that is used to generate an initial tree for the chain.                 -->
	<constantSize id="initialDemo" units="years">
		<populationSize>
			<parameter id="initialDemo.popSize" value="100.0"/>
		</populationSize>
	</constantSize>

	<!-- Generate a random starting tree under the coalescent process            -->
	<coalescentSimulator id="startingTree">
		<taxa idref="taxa"/>
		<constantSize idref="initialDemo"/>
	</coalescentSimulator>

	<!-- Generate a tree model                                                   -->
	<treeModel id="treeModel">
		<coalescentTree idref="startingTree"/>
		<rootHeight>
			<parameter id="treeModel.rootHeight"/>
		</rootHeight>
		<nodeHeights internalNodes="true">
			<parameter id="treeModel.internalNodeHeights"/>
		</nodeHeights>
		<nodeHeights internalNodes="true" rootNode="true">
			<parameter id="treeModel.allInternalNodeHeights"/>
		</nodeHeights>
	</treeModel>

	<!-- Taxon Sets                                                              -->
	<tmrcaStatistic id="tmrca(Ox+Th)" includeStem="false">
		<mrca>
			<taxa idref="Ox+Th"/>
		</mrca>
		<treeModel idref="treeModel"/>
	</tmrcaStatistic>

	<!-- Generate a speciation likelihood for Yule or Birth Death                -->
	<speciationLikelihood id="speciation">
		<model>
			<birthDeathModel idref="birthDeath"/>
		</model>
		<speciesTree>
			<treeModel idref="treeModel"/>
		</speciesTree>
	</speciationLikelihood>

	<!-- The uncorrelated relaxed clock (Drummond, Ho, Phillips & Rambaut (2006) PLoS Biology 4, e88 )-->
	<discretizedBranchRates id="branchRates">
		<treeModel idref="treeModel"/>
		<distribution>
			<logNormalDistributionModel meanInRealSpace="true">
				<mean>
					<parameter id="ucld.mean" value="1.0" lower="0.0"/>
				</mean>
				<stdev>
					<parameter id="ucld.stdev" value="0.3333333333333333" lower="0.0"/>
				</stdev>
			</logNormalDistributionModel>
		</distribution>
		<rateCategories>
			<parameter id="branchRates.categories"/>
		</rateCategories>
	</discretizedBranchRates>
	<rateStatistic id="meanRate" name="meanRate" mode="mean" internal="true" external="true">
		<treeModel idref="treeModel"/>
		<discretizedBranchRates idref="branchRates"/>
	</rateStatistic>
	<rateStatistic id="coefficientOfVariation" name="coefficientOfVariation" mode="coefficientOfVariation" internal="true" external="true">
		<treeModel idref="treeModel"/>
		<discretizedBranchRates idref="branchRates"/>
	</rateStatistic>
	<rateCovarianceStatistic id="covariance" name="covariance">
		<treeModel idref="treeModel"/>
		<discretizedBranchRates idref="branchRates"/>
	</rateCovarianceStatistic>

	<!-- The general time reversible (GTR) substitution model                    -->
	<gtrModel id="part1.gtr">
		<frequencies>
			<frequencyModel dataType="nucleotide">
				<frequencies>
					<parameter id="part1.frequencies" value="0.25 0.25 0.25 0.25"/>
				</frequencies>
			</frequencyModel>
		</frequencies>
		<rateAC>
			<parameter id="part1.ac" value="1.0" lower="0.0"/>
		</rateAC>
		<rateAG>
			<parameter id="part1.ag" value="1.0" lower="0.0"/>
		</rateAG>
		<rateAT>
			<parameter id="part1.at" value="1.0" lower="0.0"/>
		</rateAT>
		<rateCG>
			<parameter id="part1.cg" value="1.0" lower="0.0"/>
		</rateCG>
		<rateGT>
			<parameter id="part1.gt" value="1.0" lower="0.0"/>
		</rateGT>
	</gtrModel>

	<!-- site model                                                              -->
	<siteModel id="part1.siteModel">
		<substitutionModel>
			<gtrModel idref="part1.gtr"/>
		</substitutionModel>
		<gammaShape gammaCategories="4">
			<parameter id="part1.alpha" value="0.5" lower="0.0"/>
		</gammaShape>
		<proportionInvariant>
			<parameter id="part1.pInv" value="0.5" lower="0.0" upper="1.0"/>
		</proportionInvariant>
	</siteModel>

	<!-- The general time reversible (GTR) substitution model                    -->
	<gtrModel id="part2.gtr">
		<frequencies>
			<frequencyModel dataType="nucleotide">
				<frequencies>
					<parameter id="part2.frequencies" value="0.25 0.25 0.25 0.25"/>
				</frequencies>
			</frequencyModel>
		</frequencies>
		<rateAC>
			<parameter id="part2.ac" value="1.0" lower="0.0"/>
		</rateAC>
		<rateAG>
			<parameter id="part2.ag" value="1.0" lower="0.0"/>
		</rateAG>
		<rateAT>
			<parameter id="part2.at" value="1.0" lower="0.0"/>
		</rateAT>
		<rateCG>
			<parameter id="part2.cg" value="1.0" lower="0.0"/>
		</rateCG>
		<rateGT>
			<parameter id="part2.gt" value="1.0" lower="0.0"/>
		</rateGT>
	</gtrModel>

	<!-- site model                                                              -->
	<siteModel id="part2.siteModel">
		<substitutionModel>
			<gtrModel idref="part2.gtr"/>
		</substitutionModel>
		<gammaShape gammaCategories="4">
			<parameter id="part2.alpha" value="0.5" lower="0.0"/>
		</gammaShape>
		<proportionInvariant>
			<parameter id="part2.pInv" value="0.5" lower="0.0" upper="1.0"/>
		</proportionInvariant>
	</siteModel>

	<!-- The general time reversible (GTR) substitution model                    -->
	<gtrModel id="part3.gtr">
		<frequencies>
			<frequencyModel dataType="nucleotide">
				<frequencies>
					<parameter id="part3.frequencies" value="0.25 0.25 0.25 0.25"/>
				</frequencies>
			</frequencyModel>
		</frequencies>
		<rateAC>
			<parameter id="part3.ac" value="1.0" lower="0.0"/>
		</rateAC>
		<rateAG>
			<parameter id="part3.ag" value="1.0" lower="0.0"/>
		</rateAG>
		<rateAT>
			<parameter id="part3.at" value="1.0" lower="0.0"/>
		</rateAT>
		<rateCG>
			<parameter id="part3.cg" value="1.0" lower="0.0"/>
		</rateCG>
		<rateGT>
			<parameter id="part3.gt" value="1.0" lower="0.0"/>
		</rateGT>
	</gtrModel>

	<!-- site model                                                              -->
	<siteModel id="part3.siteModel">
		<substitutionModel>
			<gtrModel idref="part3.gtr"/>
		</substitutionModel>
		<gammaShape gammaCategories="4">
			<parameter id="part3.alpha" value="0.5" lower="0.0"/>
		</gammaShape>
		<proportionInvariant>
			<parameter id="part3.pInv" value="0.5" lower="0.0" upper="1.0"/>
		</proportionInvariant>
	</siteModel>

	<!-- The general time reversible (GTR) substitution model                    -->
	<gtrModel id="part4.gtr">
		<frequencies>
			<frequencyModel dataType="nucleotide">
				<frequencies>
					<parameter id="part4.frequencies" value="0.25 0.25 0.25 0.25"/>
				</frequencies>
			</frequencyModel>
		</frequencies>
		<rateAC>
			<parameter id="part4.ac" value="1.0" lower="0.0"/>
		</rateAC>
		<rateAG>
			<parameter id="part4.ag" value="1.0" lower="0.0"/>
		</rateAG>
		<rateAT>
			<parameter id="part4.at" value="1.0" lower="0.0"/>
		</rateAT>
		<rateCG>
			<parameter id="part4.cg" value="1.0" lower="0.0"/>
		</rateCG>
		<rateGT>
			<parameter id="part4.gt" value="1.0" lower="0.0"/>
		</rateGT>
	</gtrModel>

	<!-- site model                                                              -->
	<siteModel id="part4.siteModel">
		<substitutionModel>
			<gtrModel idref="part4.gtr"/>
		</substitutionModel>
		<gammaShape gammaCategories="4">
			<parameter id="part4.alpha" value="0.5" lower="0.0"/>
		</gammaShape>
		<proportionInvariant>
			<parameter id="part4.pInv" value="0.5" lower="0.0" upper="1.0"/>
		</proportionInvariant>
	</siteModel>

	<!-- The HKY substitution model (Hasegawa, Kishino & Yano, 1985)             -->
	<HKYModel id="part5.hky">
		<frequencies>
			<frequencyModel dataType="nucleotide">
				<frequencies>
					<parameter id="part5.frequencies" value="0.25 0.25 0.25 0.25"/>
				</frequencies>
			</frequencyModel>
		</frequencies>
		<kappa>
			<parameter id="part5.kappa" value="2.0" lower="0.0"/>
		</kappa>
	</HKYModel>

	<!-- site model                                                              -->
	<siteModel id="part5.siteModel">
		<substitutionModel>
			<HKYModel idref="part5.hky"/>
		</substitutionModel>
		<gammaShape gammaCategories="4">
			<parameter id="part5.alpha" value="0.5" lower="0.0"/>
		</gammaShape>
	</siteModel>

	<!-- The general time reversible (GTR) substitution model                    -->
	<gtrModel id="part6.gtr">
		<frequencies>
			<frequencyModel dataType="nucleotide">
				<frequencies>
					<parameter id="part6.frequencies" value="0.25 0.25 0.25 0.25"/>
				</frequencies>
			</frequencyModel>
		</frequencies>
		<rateAC>
			<parameter id="part6.ac" value="1.0" lower="0.0"/>
		</rateAC>
		<rateAG>
			<parameter id="part6.ag" value="1.0" lower="0.0"/>
		</rateAG>
		<rateAT>
			<parameter id="part6.at" value="1.0" lower="0.0"/>
		</rateAT>
		<rateCG>
			<parameter id="part6.cg" value="1.0" lower="0.0"/>
		</rateCG>
		<rateGT>
			<parameter id="part6.gt" value="1.0" lower="0.0"/>
		</rateGT>
	</gtrModel>

	<!-- site model                                                              -->
	<siteModel id="part6.siteModel">
		<substitutionModel>
			<gtrModel idref="part6.gtr"/>
		</substitutionModel>
		<gammaShape gammaCategories="4">
			<parameter id="part6.alpha" value="0.5" lower="0.0"/>
		</gammaShape>
		<proportionInvariant>
			<parameter id="part6.pInv" value="0.5" lower="0.0" upper="1.0"/>
		</proportionInvariant>
	</siteModel>

	<!-- The general time reversible (GTR) substitution model                    -->
	<gtrModel id="part7.gtr">
		<frequencies>
			<frequencyModel dataType="nucleotide">
				<frequencies>
					<parameter id="part7.frequencies" value="0.25 0.25 0.25 0.25"/>
				</frequencies>
			</frequencyModel>
		</frequencies>
		<rateAC>
			<parameter id="part7.ac" value="1.0" lower="0.0"/>
		</rateAC>
		<rateAG>
			<parameter id="part7.ag" value="1.0" lower="0.0"/>
		</rateAG>
		<rateAT>
			<parameter id="part7.at" value="1.0" lower="0.0"/>
		</rateAT>
		<rateCG>
			<parameter id="part7.cg" value="1.0" lower="0.0"/>
		</rateCG>
		<rateGT>
			<parameter id="part7.gt" value="1.0" lower="0.0"/>
		</rateGT>
	</gtrModel>

	<!-- site model                                                              -->
	<siteModel id="part7.siteModel">
		<substitutionModel>
			<gtrModel idref="part7.gtr"/>
		</substitutionModel>
		<gammaShape gammaCategories="4">
			<parameter id="part7.alpha" value="0.5" lower="0.0"/>
		</gammaShape>
		<proportionInvariant>
			<parameter id="part7.pInv" value="0.5" lower="0.0" upper="1.0"/>
		</proportionInvariant>
	</siteModel>

	<!-- The general time reversible (GTR) substitution model                    -->
	<gtrModel id="part8.gtr">
		<frequencies>
			<frequencyModel dataType="nucleotide">
				<frequencies>
					<parameter id="part8.frequencies" value="0.25 0.25 0.25 0.25"/>
				</frequencies>
			</frequencyModel>
		</frequencies>
		<rateAC>
			<parameter id="part8.ac" value="1.0" lower="0.0"/>
		</rateAC>
		<rateAG>
			<parameter id="part8.ag" value="1.0" lower="0.0"/>
		</rateAG>
		<rateAT>
			<parameter id="part8.at" value="1.0" lower="0.0"/>
		</rateAT>
		<rateCG>
			<parameter id="part8.cg" value="1.0" lower="0.0"/>
		</rateCG>
		<rateGT>
			<parameter id="part8.gt" value="1.0" lower="0.0"/>
		</rateGT>
	</gtrModel>

	<!-- site model                                                              -->
	<siteModel id="part8.siteModel">
		<substitutionModel>
			<gtrModel idref="part8.gtr"/>
		</substitutionModel>
		<gammaShape gammaCategories="4">
			<parameter id="part8.alpha" value="0.5" lower="0.0"/>
		</gammaShape>
		<proportionInvariant>
			<parameter id="part8.pInv" value="0.5" lower="0.0" upper="1.0"/>
		</proportionInvariant>
	</siteModel>

	<!-- The general time reversible (GTR) substitution model                    -->
	<gtrModel id="part9.gtr">
		<frequencies>
			<frequencyModel dataType="nucleotide">
				<frequencies>
					<parameter id="part9.frequencies" value="0.25 0.25 0.25 0.25"/>
				</frequencies>
			</frequencyModel>
		</frequencies>
		<rateAC>
			<parameter id="part9.ac" value="1.0" lower="0.0"/>
		</rateAC>
		<rateAG>
			<parameter id="part9.ag" value="1.0" lower="0.0"/>
		</rateAG>
		<rateAT>
			<parameter id="part9.at" value="1.0" lower="0.0"/>
		</rateAT>
		<rateCG>
			<parameter id="part9.cg" value="1.0" lower="0.0"/>
		</rateCG>
		<rateGT>
			<parameter id="part9.gt" value="1.0" lower="0.0"/>
		</rateGT>
	</gtrModel>

	<!-- site model                                                              -->
	<siteModel id="part9.siteModel">
		<substitutionModel>
			<gtrModel idref="part9.gtr"/>
		</substitutionModel>
		<gammaShape gammaCategories="4">
			<parameter id="part9.alpha" value="0.5" lower="0.0"/>
		</gammaShape>
		<proportionInvariant>
			<parameter id="part9.pInv" value="0.5" lower="0.0" upper="1.0"/>
		</proportionInvariant>
	</siteModel>

	<!-- The general time reversible (GTR) substitution model                    -->
	<gtrModel id="part10.gtr">
		<frequencies>
			<frequencyModel dataType="nucleotide">
				<frequencies>
					<parameter id="part10.frequencies" value="0.25 0.25 0.25 0.25"/>
				</frequencies>
			</frequencyModel>
		</frequencies>
		<rateAC>
			<parameter id="part10.ac" value="1.0" lower="0.0"/>
		</rateAC>
		<rateAG>
			<parameter id="part10.ag" value="1.0" lower="0.0"/>
		</rateAG>
		<rateAT>
			<parameter id="part10.at" value="1.0" lower="0.0"/>
		</rateAT>
		<rateCG>
			<parameter id="part10.cg" value="1.0" lower="0.0"/>
		</rateCG>
		<rateGT>
			<parameter id="part10.gt" value="1.0" lower="0.0"/>
		</rateGT>
	</gtrModel>

	<!-- site model                                                              -->
	<siteModel id="part10.siteModel">
		<substitutionModel>
			<gtrModel idref="part10.gtr"/>
		</substitutionModel>
		<gammaShape gammaCategories="4">
			<parameter id="part10.alpha" value="0.5" lower="0.0"/>
		</gammaShape>
		<proportionInvariant>
			<parameter id="part10.pInv" value="0.5" lower="0.0" upper="1.0"/>
		</proportionInvariant>
	</siteModel>

	<!-- The general time reversible (GTR) substitution model                    -->
	<gtrModel id="part11.gtr">
		<frequencies>
			<frequencyModel dataType="nucleotide">
				<frequencies>
					<parameter id="part11.frequencies" value="0.25 0.25 0.25 0.25"/>
				</frequencies>
			</frequencyModel>
		</frequencies>
		<rateAC>
			<parameter id="part11.ac" value="1.0" lower="0.0"/>
		</rateAC>
		<rateAG>
			<parameter id="part11.ag" value="1.0" lower="0.0"/>
		</rateAG>
		<rateAT>
			<parameter id="part11.at" value="1.0" lower="0.0"/>
		</rateAT>
		<rateCG>
			<parameter id="part11.cg" value="1.0" lower="0.0"/>
		</rateCG>
		<rateGT>
			<parameter id="part11.gt" value="1.0" lower="0.0"/>
		</rateGT>
	</gtrModel>

	<!-- site model                                                              -->
	<siteModel id="part11.siteModel">
		<substitutionModel>
			<gtrModel idref="part11.gtr"/>
		</substitutionModel>
		<gammaShape gammaCategories="4">
			<parameter id="part11.alpha" value="0.5" lower="0.0"/>
		</gammaShape>
	</siteModel>

	<!-- The general time reversible (GTR) substitution model                    -->
	<gtrModel id="part12.gtr">
		<frequencies>
			<frequencyModel dataType="nucleotide">
				<frequencies>
					<parameter id="part12.frequencies" value="0.25 0.25 0.25 0.25"/>
				</frequencies>
			</frequencyModel>
		</frequencies>
		<rateAC>
			<parameter id="part12.ac" value="1.0" lower="0.0"/>
		</rateAC>
		<rateAG>
			<parameter id="part12.ag" value="1.0" lower="0.0"/>
		</rateAG>
		<rateAT>
			<parameter id="part12.at" value="1.0" lower="0.0"/>
		</rateAT>
		<rateCG>
			<parameter id="part12.cg" value="1.0" lower="0.0"/>
		</rateCG>
		<rateGT>
			<parameter id="part12.gt" value="1.0" lower="0.0"/>
		</rateGT>
	</gtrModel>

	<!-- site model                                                              -->
	<siteModel id="part12.siteModel">
		<substitutionModel>
			<gtrModel idref="part12.gtr"/>
		</substitutionModel>
		<gammaShape gammaCategories="4">
			<parameter id="part12.alpha" value="0.5" lower="0.0"/>
		</gammaShape>
		<proportionInvariant>
			<parameter id="part12.pInv" value="0.5" lower="0.0" upper="1.0"/>
		</proportionInvariant>
	</siteModel>

	<!-- The HKY substitution model (Hasegawa, Kishino & Yano, 1985)             -->
	<HKYModel id="part13.hky">
		<frequencies>
			<frequencyModel dataType="nucleotide">
				<frequencies>
					<parameter id="part13.frequencies" value="0.25 0.25 0.25 0.25"/>
				</frequencies>
			</frequencyModel>
		</frequencies>
		<kappa>
			<parameter id="part13.kappa" value="2.0" lower="0.0"/>
		</kappa>
	</HKYModel>

	<!-- site model                                                              -->
	<siteModel id="part13.siteModel">
		<substitutionModel>
			<HKYModel idref="part13.hky"/>
		</substitutionModel>
		<gammaShape gammaCategories="4">
			<parameter id="part13.alpha" value="0.5" lower="0.0"/>
		</gammaShape>
		<proportionInvariant>
			<parameter id="part13.pInv" value="0.5" lower="0.0" upper="1.0"/>
		</proportionInvariant>
	</siteModel>

	<!-- The general time reversible (GTR) substitution model                    -->
	<gtrModel id="part14.gtr">
		<frequencies>
			<frequencyModel dataType="nucleotide">
				<frequencies>
					<parameter id="part14.frequencies" value="0.25 0.25 0.25 0.25"/>
				</frequencies>
			</frequencyModel>
		</frequencies>
		<rateAC>
			<parameter id="part14.ac" value="1.0" lower="0.0"/>
		</rateAC>
		<rateAG>
			<parameter id="part14.ag" value="1.0" lower="0.0"/>
		</rateAG>
		<rateAT>
			<parameter id="part14.at" value="1.0" lower="0.0"/>
		</rateAT>
		<rateCG>
			<parameter id="part14.cg" value="1.0" lower="0.0"/>
		</rateCG>
		<rateGT>
			<parameter id="part14.gt" value="1.0" lower="0.0"/>
		</rateGT>
	</gtrModel>

	<!-- site model                                                              -->
	<siteModel id="part14.siteModel">
		<substitutionModel>
			<gtrModel idref="part14.gtr"/>
		</substitutionModel>
		<gammaShape gammaCategories="4">
			<parameter id="part14.alpha" value="0.5" lower="0.0"/>
		</gammaShape>
		<proportionInvariant>
			<parameter id="part14.pInv" value="0.5" lower="0.0" upper="1.0"/>
		</proportionInvariant>
	</siteModel>

	<!-- The HKY substitution model (Hasegawa, Kishino & Yano, 1985)             -->
	<HKYModel id="part15.hky">
		<frequencies>
			<frequencyModel dataType="nucleotide">
				<frequencies>
					<parameter id="part15.frequencies" value="0.25 0.25 0.25 0.25"/>
				</frequencies>
			</frequencyModel>
		</frequencies>
		<kappa>
			<parameter id="part15.kappa" value="2.0" lower="0.0"/>
		</kappa>
	</HKYModel>

	<!-- site model                                                              -->
	<siteModel id="part15.siteModel">
		<substitutionModel>
			<HKYModel idref="part15.hky"/>
		</substitutionModel>
		<gammaShape gammaCategories="4">
			<parameter id="part15.alpha" value="0.5" lower="0.0"/>
		</gammaShape>
		<proportionInvariant>
			<parameter id="part15.pInv" value="0.5" lower="0.0" upper="1.0"/>
		</proportionInvariant>
	</siteModel>

	<!-- Likelihood for tree given sequence data                                 -->
	<treeLikelihood id="part1.treeLikelihood" useAmbiguities="false">
		<patterns idref="part1.patterns"/>
		<treeModel idref="treeModel"/>
		<siteModel idref="part1.siteModel"/>
		<discretizedBranchRates idref="branchRates"/>
	</treeLikelihood>

	<!-- Likelihood for tree given sequence data                                 -->
	<treeLikelihood id="part2.treeLikelihood" useAmbiguities="false">
		<patterns idref="part2.patterns"/>
		<treeModel idref="treeModel"/>
		<siteModel idref="part2.siteModel"/>
		<discretizedBranchRates idref="branchRates"/>
	</treeLikelihood>

	<!-- Likelihood for tree given sequence data                                 -->
	<treeLikelihood id="part3.treeLikelihood" useAmbiguities="false">
		<patterns idref="part3.patterns"/>
		<treeModel idref="treeModel"/>
		<siteModel idref="part3.siteModel"/>
		<discretizedBranchRates idref="branchRates"/>
	</treeLikelihood>

	<!-- Likelihood for tree given sequence data                                 -->
	<treeLikelihood id="part4.treeLikelihood" useAmbiguities="false">
		<patterns idref="part4.patterns"/>
		<treeModel idref="treeModel"/>
		<siteModel idref="part4.siteModel"/>
		<discretizedBranchRates idref="branchRates"/>
	</treeLikelihood>

	<!-- Likelihood for tree given sequence data                                 -->
	<treeLikelihood id="part5.treeLikelihood" useAmbiguities="false">
		<patterns idref="part5.patterns"/>
		<treeModel idref="treeModel"/>
		<siteModel idref="part5.siteModel"/>
		<discretizedBranchRates idref="branchRates"/>
	</treeLikelihood>

	<!-- Likelihood for tree given sequence data                                 -->
	<treeLikelihood id="part6.treeLikelihood" useAmbiguities="false">
		<patterns idref="part6.patterns"/>
		<treeModel idref="treeModel"/>
		<siteModel idref="part6.siteModel"/>
		<discretizedBranchRates idref="branchRates"/>
	</treeLikelihood>

	<!-- Likelihood for tree given sequence data                                 -->
	<treeLikelihood id="part7.treeLikelihood" useAmbiguities="false">
		<patterns idref="part7.patterns"/>
		<treeModel idref="treeModel"/>
		<siteModel idref="part7.siteModel"/>
		<discretizedBranchRates idref="branchRates"/>
	</treeLikelihood>

	<!-- Likelihood for tree given sequence data                                 -->
	<treeLikelihood id="part8.treeLikelihood" useAmbiguities="false">
		<patterns idref="part8.patterns"/>
		<treeModel idref="treeModel"/>
		<siteModel idref="part8.siteModel"/>
		<discretizedBranchRates idref="branchRates"/>
	</treeLikelihood>

	<!-- Likelihood for tree given sequence data                                 -->
	<treeLikelihood id="part9.treeLikelihood" useAmbiguities="false">
		<patterns idref="part9.patterns"/>
		<treeModel idref="treeModel"/>
		<siteModel idref="part9.siteModel"/>
		<discretizedBranchRates idref="branchRates"/>
	</treeLikelihood>

	<!-- Likelihood for tree given sequence data                                 -->
	<treeLikelihood id="part10.treeLikelihood" useAmbiguities="false">
		<patterns idref="part10.patterns"/>
		<treeModel idref="treeModel"/>
		<siteModel idref="part10.siteModel"/>
		<discretizedBranchRates idref="branchRates"/>
	</treeLikelihood>

	<!-- Likelihood for tree given sequence data                                 -->
	<treeLikelihood id="part11.treeLikelihood" useAmbiguities="false">
		<patterns idref="part11.patterns"/>
		<treeModel idref="treeModel"/>
		<siteModel idref="part11.siteModel"/>
		<discretizedBranchRates idref="branchRates"/>
	</treeLikelihood>

	<!-- Likelihood for tree given sequence data                                 -->
	<treeLikelihood id="part12.treeLikelihood" useAmbiguities="false">
		<patterns idref="part12.patterns"/>
		<treeModel idref="treeModel"/>
		<siteModel idref="part12.siteModel"/>
		<discretizedBranchRates idref="branchRates"/>
	</treeLikelihood>

	<!-- Likelihood for tree given sequence data                                 -->
	<treeLikelihood id="part13.treeLikelihood" useAmbiguities="false">
		<patterns idref="part13.patterns"/>
		<treeModel idref="treeModel"/>
		<siteModel idref="part13.siteModel"/>
		<discretizedBranchRates idref="branchRates"/>
	</treeLikelihood>

	<!-- Likelihood for tree given sequence data                                 -->
	<treeLikelihood id="part14.treeLikelihood" useAmbiguities="false">
		<patterns idref="part14.patterns"/>
		<treeModel idref="treeModel"/>
		<siteModel idref="part14.siteModel"/>
		<discretizedBranchRates idref="branchRates"/>
	</treeLikelihood>

	<!-- Likelihood for tree given sequence data                                 -->
	<treeLikelihood id="part15.treeLikelihood" useAmbiguities="false">
		<patterns idref="part15.patterns"/>
		<treeModel idref="treeModel"/>
		<siteModel idref="part15.siteModel"/>
		<discretizedBranchRates idref="branchRates"/>
	</treeLikelihood>

	<!-- Define operators                                                        -->
	<operators id="operators" optimizationSchedule="default">
		<scaleOperator scaleFactor="0.75" weight="0.1">
			<parameter idref="part1.ac"/>
		</scaleOperator>
		<scaleOperator scaleFactor="0.75" weight="0.1">
			<parameter idref="part1.ag"/>
		</scaleOperator>
		<scaleOperator scaleFactor="0.75" weight="0.1">
			<parameter idref="part1.at"/>
		</scaleOperator>
		<scaleOperator scaleFactor="0.75" weight="0.1">
			<parameter idref="part1.cg"/>
		</scaleOperator>
		<scaleOperator scaleFactor="0.75" weight="0.1">
			<parameter idref="part1.gt"/>
		</scaleOperator>
		<deltaExchange delta="0.01" weight="0.1">
			<parameter idref="part1.frequencies"/>
		</deltaExchange>
		<scaleOperator scaleFactor="0.75" weight="0.1">
			<parameter idref="part1.alpha"/>
		</scaleOperator>
		<scaleOperator scaleFactor="0.75" weight="0.1">
			<parameter idref="part1.pInv"/>
		</scaleOperator>
		<scaleOperator scaleFactor="0.75" weight="0.1">
			<parameter idref="part2.ac"/>
		</scaleOperator>
		<scaleOperator scaleFactor="0.75" weight="0.1">
			<parameter idref="part2.ag"/>
		</scaleOperator>
		<scaleOperator scaleFactor="0.75" weight="0.1">
			<parameter idref="part2.at"/>
		</scaleOperator>
		<scaleOperator scaleFactor="0.75" weight="0.1">
			<parameter idref="part2.cg"/>
		</scaleOperator>
		<scaleOperator scaleFactor="0.75" weight="0.1">
			<parameter idref="part2.gt"/>
		</scaleOperator>
		<deltaExchange delta="0.01" weight="0.1">
			<parameter idref="part2.frequencies"/>
		</deltaExchange>
		<scaleOperator scaleFactor="0.75" weight="0.1">
			<parameter idref="part2.alpha"/>
		</scaleOperator>
		<scaleOperator scaleFactor="0.75" weight="0.1">
			<parameter idref="part2.pInv"/>
		</scaleOperator>
		<scaleOperator scaleFactor="0.75" weight="0.1">
			<parameter idref="part3.ac"/>
		</scaleOperator>
		<scaleOperator scaleFactor="0.75" weight="0.1">
			<parameter idref="part3.ag"/>
		</scaleOperator>
		<scaleOperator scaleFactor="0.75" weight="0.1">
			<parameter idref="part3.at"/>
		</scaleOperator>
		<scaleOperator scaleFactor="0.75" weight="0.1">
			<parameter idref="part3.cg"/>
		</scaleOperator>
		<scaleOperator scaleFactor="0.75" weight="0.1">
			<parameter idref="part3.gt"/>
		</scaleOperator>
		<deltaExchange delta="0.01" weight="0.1">
			<parameter idref="part3.frequencies"/>
		</deltaExchange>
		<scaleOperator scaleFactor="0.75" weight="0.1">
			<parameter idref="part3.alpha"/>
		</scaleOperator>
		<scaleOperator scaleFactor="0.75" weight="0.1">
			<parameter idref="part3.pInv"/>
		</scaleOperator>
		<scaleOperator scaleFactor="0.75" weight="0.1">
			<parameter idref="part4.ac"/>
		</scaleOperator>
		<scaleOperator scaleFactor="0.75" weight="0.1">
			<parameter idref="part4.ag"/>
		</scaleOperator>
		<scaleOperator scaleFactor="0.75" weight="0.1">
			<parameter idref="part4.at"/>
		</scaleOperator>
		<scaleOperator scaleFactor="0.75" weight="0.1">
			<parameter idref="part4.cg"/>
		</scaleOperator>
		<scaleOperator scaleFactor="0.75" weight="0.1">
			<parameter idref="part4.gt"/>
		</scaleOperator>
		<deltaExchange delta="0.01" weight="0.1">
			<parameter idref="part4.frequencies"/>
		</deltaExchange>
		<scaleOperator scaleFactor="0.75" weight="0.1">
			<parameter idref="part4.alpha"/>
		</scaleOperator>
		<scaleOperator scaleFactor="0.75" weight="0.1">
			<parameter idref="part4.pInv"/>
		</scaleOperator>
		<scaleOperator scaleFactor="0.75" weight="0.1">
			<parameter idref="part5.kappa"/>
		</scaleOperator>
		<deltaExchange delta="0.01" weight="0.1">
			<parameter idref="part5.frequencies"/>
		</deltaExchange>
		<scaleOperator scaleFactor="0.75" weight="0.1">
			<parameter idref="part5.alpha"/>
		</scaleOperator>
		<scaleOperator scaleFactor="0.75" weight="0.1">
			<parameter idref="part6.ac"/>
		</scaleOperator>
		<scaleOperator scaleFactor="0.75" weight="0.1">
			<parameter idref="part6.ag"/>
		</scaleOperator>
		<scaleOperator scaleFactor="0.75" weight="0.1">
			<parameter idref="part6.at"/>
		</scaleOperator>
		<scaleOperator scaleFactor="0.75" weight="0.1">
			<parameter idref="part6.cg"/>
		</scaleOperator>
		<scaleOperator scaleFactor="0.75" weight="0.1">
			<parameter idref="part6.gt"/>
		</scaleOperator>
		<deltaExchange delta="0.01" weight="0.1">
			<parameter idref="part6.frequencies"/>
		</deltaExchange>
		<scaleOperator scaleFactor="0.75" weight="0.1">
			<parameter idref="part6.alpha"/>
		</scaleOperator>
		<scaleOperator scaleFactor="0.75" weight="0.1">
			<parameter idref="part6.pInv"/>
		</scaleOperator>
		<scaleOperator scaleFactor="0.75" weight="0.1">
			<parameter idref="part7.ac"/>
		</scaleOperator>
		<scaleOperator scaleFactor="0.75" weight="0.1">
			<parameter idref="part7.ag"/>
		</scaleOperator>
		<scaleOperator scaleFactor="0.75" weight="0.1">
			<parameter idref="part7.at"/>
		</scaleOperator>
		<scaleOperator scaleFactor="0.75" weight="0.1">
			<parameter idref="part7.cg"/>
		</scaleOperator>
		<scaleOperator scaleFactor="0.75" weight="0.1">
			<parameter idref="part7.gt"/>
		</scaleOperator>
		<deltaExchange delta="0.01" weight="0.1">
			<parameter idref="part7.frequencies"/>
		</deltaExchange>
		<scaleOperator scaleFactor="0.75" weight="0.1">
			<parameter idref="part7.alpha"/>
		</scaleOperator>
		<scaleOperator scaleFactor="0.75" weight="0.1">
			<parameter idref="part7.pInv"/>
		</scaleOperator>
		<scaleOperator scaleFactor="0.75" weight="0.1">
			<parameter idref="part8.ac"/>
		</scaleOperator>
		<scaleOperator scaleFactor="0.75" weight="0.1">
			<parameter idref="part8.ag"/>
		</scaleOperator>
		<scaleOperator scaleFactor="0.75" weight="0.1">
			<parameter idref="part8.at"/>
		</scaleOperator>
		<scaleOperator scaleFactor="0.75" weight="0.1">
			<parameter idref="part8.cg"/>
		</scaleOperator>
		<scaleOperator scaleFactor="0.75" weight="0.1">
			<parameter idref="part8.gt"/>
		</scaleOperator>
		<deltaExchange delta="0.01" weight="0.1">
			<parameter idref="part8.frequencies"/>
		</deltaExchange>
		<scaleOperator scaleFactor="0.75" weight="0.1">
			<parameter idref="part8.alpha"/>
		</scaleOperator>
		<scaleOperator scaleFactor="0.75" weight="0.1">
			<parameter idref="part8.pInv"/>
		</scaleOperator>
		<scaleOperator scaleFactor="0.75" weight="0.1">
			<parameter idref="part9.ac"/>
		</scaleOperator>
		<scaleOperator scaleFactor="0.75" weight="0.1">
			<parameter idref="part9.ag"/>
		</scaleOperator>
		<scaleOperator scaleFactor="0.75" weight="0.1">
			<parameter idref="part9.at"/>
		</scaleOperator>
		<scaleOperator scaleFactor="0.75" weight="0.1">
			<parameter idref="part9.cg"/>
		</scaleOperator>
		<scaleOperator scaleFactor="0.75" weight="0.1">
			<parameter idref="part9.gt"/>
		</scaleOperator>
		<deltaExchange delta="0.01" weight="0.1">
			<parameter idref="part9.frequencies"/>
		</deltaExchange>
		<scaleOperator scaleFactor="0.75" weight="0.1">
			<parameter idref="part9.alpha"/>
		</scaleOperator>
		<scaleOperator scaleFactor="0.75" weight="0.1">
			<parameter idref="part9.pInv"/>
		</scaleOperator>
		<scaleOperator scaleFactor="0.75" weight="0.1">
			<parameter idref="part10.ac"/>
		</scaleOperator>
		<scaleOperator scaleFactor="0.75" weight="0.1">
			<parameter idref="part10.ag"/>
		</scaleOperator>
		<scaleOperator scaleFactor="0.75" weight="0.1">
			<parameter idref="part10.at"/>
		</scaleOperator>
		<scaleOperator scaleFactor="0.75" weight="0.1">
			<parameter idref="part10.cg"/>
		</scaleOperator>
		<scaleOperator scaleFactor="0.75" weight="0.1">
			<parameter idref="part10.gt"/>
		</scaleOperator>
		<deltaExchange delta="0.01" weight="0.1">
			<parameter idref="part10.frequencies"/>
		</deltaExchange>
		<scaleOperator scaleFactor="0.75" weight="0.1">
			<parameter idref="part10.alpha"/>
		</scaleOperator>
		<scaleOperator scaleFactor="0.75" weight="0.1">
			<parameter idref="part10.pInv"/>
		</scaleOperator>
		<scaleOperator scaleFactor="0.75" weight="0.1">
			<parameter idref="part11.ac"/>
		</scaleOperator>
		<scaleOperator scaleFactor="0.75" weight="0.1">
			<parameter idref="part11.ag"/>
		</scaleOperator>
		<scaleOperator scaleFactor="0.75" weight="0.1">
			<parameter idref="part11.at"/>
		</scaleOperator>
		<scaleOperator scaleFactor="0.75" weight="0.1">
			<parameter idref="part11.cg"/>
		</scaleOperator>
		<scaleOperator scaleFactor="0.75" weight="0.1">
			<parameter idref="part11.gt"/>
		</scaleOperator>
		<deltaExchange delta="0.01" weight="0.1">
			<parameter idref="part11.frequencies"/>
		</deltaExchange>
		<scaleOperator scaleFactor="0.75" weight="0.1">
			<parameter idref="part11.alpha"/>
		</scaleOperator>
		<scaleOperator scaleFactor="0.75" weight="0.1">
			<parameter idref="part12.ac"/>
		</scaleOperator>
		<scaleOperator scaleFactor="0.75" weight="0.1">
			<parameter idref="part12.ag"/>
		</scaleOperator>
		<scaleOperator scaleFactor="0.75" weight="0.1">
			<parameter idref="part12.at"/>
		</scaleOperator>
		<scaleOperator scaleFactor="0.75" weight="0.1">
			<parameter idref="part12.cg"/>
		</scaleOperator>
		<scaleOperator scaleFactor="0.75" weight="0.1">
			<parameter idref="part12.gt"/>
		</scaleOperator>
		<deltaExchange delta="0.01" weight="0.1">
			<parameter idref="part12.frequencies"/>
		</deltaExchange>
		<scaleOperator scaleFactor="0.75" weight="0.1">
			<parameter idref="part12.alpha"/>
		</scaleOperator>
		<scaleOperator scaleFactor="0.75" weight="0.1">
			<parameter idref="part12.pInv"/>
		</scaleOperator>
		<scaleOperator scaleFactor="0.75" weight="0.1">
			<parameter idref="part13.kappa"/>
		</scaleOperator>
		<deltaExchange delta="0.01" weight="0.1">
			<parameter idref="part13.frequencies"/>
		</deltaExchange>
		<scaleOperator scaleFactor="0.75" weight="0.1">
			<parameter idref="part13.alpha"/>
		</scaleOperator>
		<scaleOperator scaleFactor="0.75" weight="0.1">
			<parameter idref="part13.pInv"/>
		</scaleOperator>
		<scaleOperator scaleFactor="0.75" weight="0.1">
			<parameter idref="part14.ac"/>
		</scaleOperator>
		<scaleOperator scaleFactor="0.75" weight="0.1">
			<parameter idref="part14.ag"/>
		</scaleOperator>
		<scaleOperator scaleFactor="0.75" weight="0.1">
			<parameter idref="part14.at"/>
		</scaleOperator>
		<scaleOperator scaleFactor="0.75" weight="0.1">
			<parameter idref="part14.cg"/>
		</scaleOperator>
		<scaleOperator scaleFactor="0.75" weight="0.1">
			<parameter idref="part14.gt"/>
		</scaleOperator>
		<deltaExchange delta="0.01" weight="0.1">
			<parameter idref="part14.frequencies"/>
		</deltaExchange>
		<scaleOperator scaleFactor="0.75" weight="0.1">
			<parameter idref="part14.alpha"/>
		</scaleOperator>
		<scaleOperator scaleFactor="0.75" weight="0.1">
			<parameter idref="part14.pInv"/>
		</scaleOperator>
		<scaleOperator scaleFactor="0.75" weight="0.1">
			<parameter idref="part15.kappa"/>
		</scaleOperator>
		<deltaExchange delta="0.01" weight="0.1">
			<parameter idref="part15.frequencies"/>
		</deltaExchange>
		<scaleOperator scaleFactor="0.75" weight="0.1">
			<parameter idref="part15.alpha"/>
		</scaleOperator>
		<scaleOperator scaleFactor="0.75" weight="0.1">
			<parameter idref="part15.pInv"/>
		</scaleOperator>
		<scaleOperator scaleFactor="0.75" weight="3">
			<parameter idref="ucld.mean"/>
		</scaleOperator>
		<scaleOperator scaleFactor="0.75" weight="3">
			<parameter idref="ucld.stdev"/>
		</scaleOperator>
		<subtreeSlide size="8.9" gaussian="true" weight="15">
			<treeModel idref="treeModel"/>
		</subtreeSlide>
		<narrowExchange weight="15">
			<treeModel idref="treeModel"/>
		</narrowExchange>
		<wideExchange weight="3">
			<treeModel idref="treeModel"/>
		</wideExchange>
		<wilsonBalding weight="3">
			<treeModel idref="treeModel"/>
		</wilsonBalding>
		<scaleOperator scaleFactor="0.75" weight="3">
			<parameter idref="treeModel.rootHeight"/>
		</scaleOperator>
		<uniformOperator weight="30">
			<parameter idref="treeModel.internalNodeHeights"/>
		</uniformOperator>
		<scaleOperator scaleFactor="0.75" weight="3">
			<parameter idref="birthDeath.meanGrowthRate"/>
		</scaleOperator>
		<scaleOperator scaleFactor="0.75" weight="3">
			<parameter idref="birthDeath.relativeDeathRate"/>
		</scaleOperator>
		<upDownOperator scaleFactor="0.75" weight="3">
			<up>
				<parameter idref="ucld.mean"/>
			</up>
			<down>
				<parameter idref="treeModel.allInternalNodeHeights"/>
			</down>
		</upDownOperator>
		<swapOperator size="1" weight="10" autoOptimize="false">
			<parameter idref="branchRates.categories"/>
		</swapOperator>
		<uniformIntegerOperator weight="10">
			<parameter idref="branchRates.categories"/>
		</uniformIntegerOperator>
	</operators>

	<!-- Define MCMC                                                             -->
	<mcmc id="mcmc" chainLength="30000000" autoOptimize="true" operatorAnalysis="13PCGS+2rRNA-20%30000000-11917.ops.txt">
		<posterior id="posterior">
			<prior id="prior">
				<logNormalPrior mean="0.6" stdev="1.0" offset="80.0" meanInRealSpace="false">
					<statistic idref="tmrca(Ox+Th)"/>
				</logNormalPrior>
				<gammaPrior shape="0.05" scale="10.0" offset="0.0">
					<parameter idref="part1.ac"/>
				</gammaPrior>
				<gammaPrior shape="0.05" scale="20.0" offset="0.0">
					<parameter idref="part1.ag"/>
				</gammaPrior>
				<gammaPrior shape="0.05" scale="10.0" offset="0.0">
					<parameter idref="part1.at"/>
				</gammaPrior>
				<gammaPrior shape="0.05" scale="10.0" offset="0.0">
					<parameter idref="part1.cg"/>
				</gammaPrior>
				<gammaPrior shape="0.05" scale="10.0" offset="0.0">
					<parameter idref="part1.gt"/>
				</gammaPrior>
				<uniformPrior lower="0.0" upper="1.0">
					<parameter idref="part1.frequencies"/>
				</uniformPrior>
				<exponentialPrior mean="0.5" offset="0.0">
					<parameter idref="part1.alpha"/>
				</exponentialPrior>
				<uniformPrior lower="0.0" upper="1.0">
					<parameter idref="part1.pInv"/>
				</uniformPrior>
				<gammaPrior shape="0.05" scale="10.0" offset="0.0">
					<parameter idref="part2.ac"/>
				</gammaPrior>
				<gammaPrior shape="0.05" scale="20.0" offset="0.0">
					<parameter idref="part2.ag"/>
				</gammaPrior>
				<gammaPrior shape="0.05" scale="10.0" offset="0.0">
					<parameter idref="part2.at"/>
				</gammaPrior>
				<gammaPrior shape="0.05" scale="10.0" offset="0.0">
					<parameter idref="part2.cg"/>
				</gammaPrior>
				<gammaPrior shape="0.05" scale="10.0" offset="0.0">
					<parameter idref="part2.gt"/>
				</gammaPrior>
				<uniformPrior lower="0.0" upper="1.0">
					<parameter idref="part2.frequencies"/>
				</uniformPrior>
				<exponentialPrior mean="0.5" offset="0.0">
					<parameter idref="part2.alpha"/>
				</exponentialPrior>
				<uniformPrior lower="0.0" upper="1.0">
					<parameter idref="part2.pInv"/>
				</uniformPrior>
				<gammaPrior shape="0.05" scale="10.0" offset="0.0">
					<parameter idref="part3.ac"/>
				</gammaPrior>
				<gammaPrior shape="0.05" scale="20.0" offset="0.0">
					<parameter idref="part3.ag"/>
				</gammaPrior>
				<gammaPrior shape="0.05" scale="10.0" offset="0.0">
					<parameter idref="part3.at"/>
				</gammaPrior>
				<gammaPrior shape="0.05" scale="10.0" offset="0.0">
					<parameter idref="part3.cg"/>
				</gammaPrior>
				<gammaPrior shape="0.05" scale="10.0" offset="0.0">
					<parameter idref="part3.gt"/>
				</gammaPrior>
				<uniformPrior lower="0.0" upper="1.0">
					<parameter idref="part3.frequencies"/>
				</uniformPrior>
				<exponentialPrior mean="0.5" offset="0.0">
					<parameter idref="part3.alpha"/>
				</exponentialPrior>
				<uniformPrior lower="0.0" upper="1.0">
					<parameter idref="part3.pInv"/>
				</uniformPrior>
				<gammaPrior shape="0.05" scale="10.0" offset="0.0">
					<parameter idref="part4.ac"/>
				</gammaPrior>
				<gammaPrior shape="0.05" scale="20.0" offset="0.0">
					<parameter idref="part4.ag"/>
				</gammaPrior>
				<gammaPrior shape="0.05" scale="10.0" offset="0.0">
					<parameter idref="part4.at"/>
				</gammaPrior>
				<gammaPrior shape="0.05" scale="10.0" offset="0.0">
					<parameter idref="part4.cg"/>
				</gammaPrior>
				<gammaPrior shape="0.05" scale="10.0" offset="0.0">
					<parameter idref="part4.gt"/>
				</gammaPrior>
				<uniformPrior lower="0.0" upper="1.0">
					<parameter idref="part4.frequencies"/>
				</uniformPrior>
				<exponentialPrior mean="0.5" offset="0.0">
					<parameter idref="part4.alpha"/>
				</exponentialPrior>
				<uniformPrior lower="0.0" upper="1.0">
					<parameter idref="part4.pInv"/>
				</uniformPrior>
				<logNormalPrior mean="1.0" stdev="1.25" offset="0.0" meanInRealSpace="false">
					<parameter idref="part5.kappa"/>
				</logNormalPrior>
				<uniformPrior lower="0.0" upper="1.0">
					<parameter idref="part5.frequencies"/>
				</uniformPrior>
				<exponentialPrior mean="0.5" offset="0.0">
					<parameter idref="part5.alpha"/>
				</exponentialPrior>
				<gammaPrior shape="0.05" scale="10.0" offset="0.0">
					<parameter idref="part6.ac"/>
				</gammaPrior>
				<gammaPrior shape="0.05" scale="20.0" offset="0.0">
					<parameter idref="part6.ag"/>
				</gammaPrior>
				<gammaPrior shape="0.05" scale="10.0" offset="0.0">
					<parameter idref="part6.at"/>
				</gammaPrior>
				<gammaPrior shape="0.05" scale="10.0" offset="0.0">
					<parameter idref="part6.cg"/>
				</gammaPrior>
				<gammaPrior shape="0.05" scale="10.0" offset="0.0">
					<parameter idref="part6.gt"/>
				</gammaPrior>
				<uniformPrior lower="0.0" upper="1.0">
					<parameter idref="part6.frequencies"/>
				</uniformPrior>
				<exponentialPrior mean="0.5" offset="0.0">
					<parameter idref="part6.alpha"/>
				</exponentialPrior>
				<uniformPrior lower="0.0" upper="1.0">
					<parameter idref="part6.pInv"/>
				</uniformPrior>
				<gammaPrior shape="0.05" scale="10.0" offset="0.0">
					<parameter idref="part7.ac"/>
				</gammaPrior>
				<gammaPrior shape="0.05" scale="20.0" offset="0.0">
					<parameter idref="part7.ag"/>
				</gammaPrior>
				<gammaPrior shape="0.05" scale="10.0" offset="0.0">
					<parameter idref="part7.at"/>
				</gammaPrior>
				<gammaPrior shape="0.05" scale="10.0" offset="0.0">
					<parameter idref="part7.cg"/>
				</gammaPrior>
				<gammaPrior shape="0.05" scale="10.0" offset="0.0">
					<parameter idref="part7.gt"/>
				</gammaPrior>
				<uniformPrior lower="0.0" upper="1.0">
					<parameter idref="part7.frequencies"/>
				</uniformPrior>
				<exponentialPrior mean="0.5" offset="0.0">
					<parameter idref="part7.alpha"/>
				</exponentialPrior>
				<uniformPrior lower="0.0" upper="1.0">
					<parameter idref="part7.pInv"/>
				</uniformPrior>
				<gammaPrior shape="0.05" scale="10.0" offset="0.0">
					<parameter idref="part8.ac"/>
				</gammaPrior>
				<gammaPrior shape="0.05" scale="20.0" offset="0.0">
					<parameter idref="part8.ag"/>
				</gammaPrior>
				<gammaPrior shape="0.05" scale="10.0" offset="0.0">
					<parameter idref="part8.at"/>
				</gammaPrior>
				<gammaPrior shape="0.05" scale="10.0" offset="0.0">
					<parameter idref="part8.cg"/>
				</gammaPrior>
				<gammaPrior shape="0.05" scale="10.0" offset="0.0">
					<parameter idref="part8.gt"/>
				</gammaPrior>
				<uniformPrior lower="0.0" upper="1.0">
					<parameter idref="part8.frequencies"/>
				</uniformPrior>
				<exponentialPrior mean="0.5" offset="0.0">
					<parameter idref="part8.alpha"/>
				</exponentialPrior>
				<uniformPrior lower="0.0" upper="1.0">
					<parameter idref="part8.pInv"/>
				</uniformPrior>
				<gammaPrior shape="0.05" scale="10.0" offset="0.0">
					<parameter idref="part9.ac"/>
				</gammaPrior>
				<gammaPrior shape="0.05" scale="20.0" offset="0.0">
					<parameter idref="part9.ag"/>
				</gammaPrior>
				<gammaPrior shape="0.05" scale="10.0" offset="0.0">
					<parameter idref="part9.at"/>
				</gammaPrior>
				<gammaPrior shape="0.05" scale="10.0" offset="0.0">
					<parameter idref="part9.cg"/>
				</gammaPrior>
				<gammaPrior shape="0.05" scale="10.0" offset="0.0">
					<parameter idref="part9.gt"/>
				</gammaPrior>
				<uniformPrior lower="0.0" upper="1.0">
					<parameter idref="part9.frequencies"/>
				</uniformPrior>
				<exponentialPrior mean="0.5" offset="0.0">
					<parameter idref="part9.alpha"/>
				</exponentialPrior>
				<uniformPrior lower="0.0" upper="1.0">
					<parameter idref="part9.pInv"/>
				</uniformPrior>
				<gammaPrior shape="0.05" scale="10.0" offset="0.0">
					<parameter idref="part10.ac"/>
				</gammaPrior>
				<gammaPrior shape="0.05" scale="20.0" offset="0.0">
					<parameter idref="part10.ag"/>
				</gammaPrior>
				<gammaPrior shape="0.05" scale="10.0" offset="0.0">
					<parameter idref="part10.at"/>
				</gammaPrior>
				<gammaPrior shape="0.05" scale="10.0" offset="0.0">
					<parameter idref="part10.cg"/>
				</gammaPrior>
				<gammaPrior shape="0.05" scale="10.0" offset="0.0">
					<parameter idref="part10.gt"/>
				</gammaPrior>
				<uniformPrior lower="0.0" upper="1.0">
					<parameter idref="part10.frequencies"/>
				</uniformPrior>
				<exponentialPrior mean="0.5" offset="0.0">
					<parameter idref="part10.alpha"/>
				</exponentialPrior>
				<uniformPrior lower="0.0" upper="1.0">
					<parameter idref="part10.pInv"/>
				</uniformPrior>
				<gammaPrior shape="0.05" scale="10.0" offset="0.0">
					<parameter idref="part11.ac"/>
				</gammaPrior>
				<gammaPrior shape="0.05" scale="20.0" offset="0.0">
					<parameter idref="part11.ag"/>
				</gammaPrior>
				<gammaPrior shape="0.05" scale="10.0" offset="0.0">
					<parameter idref="part11.at"/>
				</gammaPrior>
				<gammaPrior shape="0.05" scale="10.0" offset="0.0">
					<parameter idref="part11.cg"/>
				</gammaPrior>
				<gammaPrior shape="0.05" scale="10.0" offset="0.0">
					<parameter idref="part11.gt"/>
				</gammaPrior>
				<uniformPrior lower="0.0" upper="1.0">
					<parameter idref="part11.frequencies"/>
				</uniformPrior>
				<exponentialPrior mean="0.5" offset="0.0">
					<parameter idref="part11.alpha"/>
				</exponentialPrior>
				<gammaPrior shape="0.05" scale="10.0" offset="0.0">
					<parameter idref="part12.ac"/>
				</gammaPrior>
				<gammaPrior shape="0.05" scale="20.0" offset="0.0">
					<parameter idref="part12.ag"/>
				</gammaPrior>
				<gammaPrior shape="0.05" scale="10.0" offset="0.0">
					<parameter idref="part12.at"/>
				</gammaPrior>
				<gammaPrior shape="0.05" scale="10.0" offset="0.0">
					<parameter idref="part12.cg"/>
				</gammaPrior>
				<gammaPrior shape="0.05" scale="10.0" offset="0.0">
					<parameter idref="part12.gt"/>
				</gammaPrior>
				<uniformPrior lower="0.0" upper="1.0">
					<parameter idref="part12.frequencies"/>
				</uniformPrior>
				<exponentialPrior mean="0.5" offset="0.0">
					<parameter idref="part12.alpha"/>
				</exponentialPrior>
				<uniformPrior lower="0.0" upper="1.0">
					<parameter idref="part12.pInv"/>
				</uniformPrior>
				<logNormalPrior mean="1.0" stdev="1.25" offset="0.0" meanInRealSpace="false">
					<parameter idref="part13.kappa"/>
				</logNormalPrior>
				<uniformPrior lower="0.0" upper="1.0">
					<parameter idref="part13.frequencies"/>
				</uniformPrior>
				<exponentialPrior mean="0.5" offset="0.0">
					<parameter idref="part13.alpha"/>
				</exponentialPrior>
				<uniformPrior lower="0.0" upper="1.0">
					<parameter idref="part13.pInv"/>
				</uniformPrior>
				<gammaPrior shape="0.05" scale="10.0" offset="0.0">
					<parameter idref="part14.ac"/>
				</gammaPrior>
				<gammaPrior shape="0.05" scale="20.0" offset="0.0">
					<parameter idref="part14.ag"/>
				</gammaPrior>
				<gammaPrior shape="0.05" scale="10.0" offset="0.0">
					<parameter idref="part14.at"/>
				</gammaPrior>
				<gammaPrior shape="0.05" scale="10.0" offset="0.0">
					<parameter idref="part14.cg"/>
				</gammaPrior>
				<gammaPrior shape="0.05" scale="10.0" offset="0.0">
					<parameter idref="part14.gt"/>
				</gammaPrior>
				<uniformPrior lower="0.0" upper="1.0">
					<parameter idref="part14.frequencies"/>
				</uniformPrior>
				<exponentialPrior mean="0.5" offset="0.0">
					<parameter idref="part14.alpha"/>
				</exponentialPrior>
				<uniformPrior lower="0.0" upper="1.0">
					<parameter idref="part14.pInv"/>
				</uniformPrior>
				<logNormalPrior mean="1.0" stdev="1.25" offset="0.0" meanInRealSpace="false">
					<parameter idref="part15.kappa"/>
				</logNormalPrior>
				<uniformPrior lower="0.0" upper="1.0">
					<parameter idref="part15.frequencies"/>
				</uniformPrior>
				<exponentialPrior mean="0.5" offset="0.0">
					<parameter idref="part15.alpha"/>
				</exponentialPrior>
				<uniformPrior lower="0.0" upper="1.0">
					<parameter idref="part15.pInv"/>
				</uniformPrior>
				<exponentialPrior mean="0.3333333333333333" offset="0.0">
					<parameter idref="ucld.stdev"/>
				</exponentialPrior>

				<!-- Improper uniform prior: ucld.mean                                       -->
				<uniformPrior lower="0.0" upper="100000.0">
					<parameter idref="birthDeath.meanGrowthRate"/>
				</uniformPrior>
				<uniformPrior lower="0.0" upper="1.0">
					<parameter idref="birthDeath.relativeDeathRate"/>
				</uniformPrior>
				<speciationLikelihood idref="speciation"/>
			</prior>
			<likelihood id="likelihood">
				<treeLikelihood idref="part1.treeLikelihood"/>
				<treeLikelihood idref="part2.treeLikelihood"/>
				<treeLikelihood idref="part3.treeLikelihood"/>
				<treeLikelihood idref="part4.treeLikelihood"/>
				<treeLikelihood idref="part5.treeLikelihood"/>
				<treeLikelihood idref="part6.treeLikelihood"/>
				<treeLikelihood idref="part7.treeLikelihood"/>
				<treeLikelihood idref="part8.treeLikelihood"/>
				<treeLikelihood idref="part9.treeLikelihood"/>
				<treeLikelihood idref="part10.treeLikelihood"/>
				<treeLikelihood idref="part11.treeLikelihood"/>
				<treeLikelihood idref="part12.treeLikelihood"/>
				<treeLikelihood idref="part13.treeLikelihood"/>
				<treeLikelihood idref="part14.treeLikelihood"/>
				<treeLikelihood idref="part15.treeLikelihood"/>
			</likelihood>
		</posterior>
		<operators idref="operators"/>

		<!-- write log to screen                                                     -->
		<log id="screenLog" logEvery="1000">
			<column label="Posterior" dp="4" width="12">
				<posterior idref="posterior"/>
			</column>
			<column label="Prior" dp="4" width="12">
				<prior idref="prior"/>
			</column>
			<column label="Likelihood" dp="4" width="12">
				<likelihood idref="likelihood"/>
			</column>
			<column label="rootHeight" sf="6" width="12">
				<parameter idref="treeModel.rootHeight"/>
			</column>
			<column label="ucld.mean" sf="6" width="12">
				<parameter idref="ucld.mean"/>
			</column>
		</log>

		<!-- write log to file                                                       -->
		<log id="fileLog" logEvery="1000" fileName="13PCGS+2rRNA-20%30000000-11917.log.txt" overwrite="false">
			<posterior idref="posterior"/>
			<prior idref="prior"/>
			<likelihood idref="likelihood"/>
			<parameter idref="treeModel.rootHeight"/>
			<tmrcaStatistic idref="tmrca(Ox+Th)"/>
			<parameter idref="birthDeath.meanGrowthRate"/>
			<parameter idref="birthDeath.relativeDeathRate"/>
			<parameter idref="part1.ac"/>
			<parameter idref="part1.ag"/>
			<parameter idref="part1.at"/>
			<parameter idref="part1.cg"/>
			<parameter idref="part1.gt"/>
			<parameter idref="part1.frequencies"/>
			<parameter idref="part1.alpha"/>
			<parameter idref="part1.pInv"/>
			<parameter idref="part2.ac"/>
			<parameter idref="part2.ag"/>
			<parameter idref="part2.at"/>
			<parameter idref="part2.cg"/>
			<parameter idref="part2.gt"/>
			<parameter idref="part2.frequencies"/>
			<parameter idref="part2.alpha"/>
			<parameter idref="part2.pInv"/>
			<parameter idref="part3.ac"/>
			<parameter idref="part3.ag"/>
			<parameter idref="part3.at"/>
			<parameter idref="part3.cg"/>
			<parameter idref="part3.gt"/>
			<parameter idref="part3.frequencies"/>
			<parameter idref="part3.alpha"/>
			<parameter idref="part3.pInv"/>
			<parameter idref="part4.ac"/>
			<parameter idref="part4.ag"/>
			<parameter idref="part4.at"/>
			<parameter idref="part4.cg"/>
			<parameter idref="part4.gt"/>
			<parameter idref="part4.frequencies"/>
			<parameter idref="part4.alpha"/>
			<parameter idref="part4.pInv"/>
			<parameter idref="part5.kappa"/>
			<parameter idref="part5.frequencies"/>
			<parameter idref="part5.alpha"/>
			<parameter idref="part6.ac"/>
			<parameter idref="part6.ag"/>
			<parameter idref="part6.at"/>
			<parameter idref="part6.cg"/>
			<parameter idref="part6.gt"/>
			<parameter idref="part6.frequencies"/>
			<parameter idref="part6.alpha"/>
			<parameter idref="part6.pInv"/>
			<parameter idref="part7.ac"/>
			<parameter idref="part7.ag"/>
			<parameter idref="part7.at"/>
			<parameter idref="part7.cg"/>
			<parameter idref="part7.gt"/>
			<parameter idref="part7.frequencies"/>
			<parameter idref="part7.alpha"/>
			<parameter idref="part7.pInv"/>
			<parameter idref="part8.ac"/>
			<parameter idref="part8.ag"/>
			<parameter idref="part8.at"/>
			<parameter idref="part8.cg"/>
			<parameter idref="part8.gt"/>
			<parameter idref="part8.frequencies"/>
			<parameter idref="part8.alpha"/>
			<parameter idref="part8.pInv"/>
			<parameter idref="part9.ac"/>
			<parameter idref="part9.ag"/>
			<parameter idref="part9.at"/>
			<parameter idref="part9.cg"/>
			<parameter idref="part9.gt"/>
			<parameter idref="part9.frequencies"/>
			<parameter idref="part9.alpha"/>
			<parameter idref="part9.pInv"/>
			<parameter idref="part10.ac"/>
			<parameter idref="part10.ag"/>
			<parameter idref="part10.at"/>
			<parameter idref="part10.cg"/>
			<parameter idref="part10.gt"/>
			<parameter idref="part10.frequencies"/>
			<parameter idref="part10.alpha"/>
			<parameter idref="part10.pInv"/>
			<parameter idref="part11.ac"/>
			<parameter idref="part11.ag"/>
			<parameter idref="part11.at"/>
			<parameter idref="part11.cg"/>
			<parameter idref="part11.gt"/>
			<parameter idref="part11.frequencies"/>
			<parameter idref="part11.alpha"/>
			<parameter idref="part12.ac"/>
			<parameter idref="part12.ag"/>
			<parameter idref="part12.at"/>
			<parameter idref="part12.cg"/>
			<parameter idref="part12.gt"/>
			<parameter idref="part12.frequencies"/>
			<parameter idref="part12.alpha"/>
			<parameter idref="part12.pInv"/>
			<parameter idref="part13.kappa"/>
			<parameter idref="part13.frequencies"/>
			<parameter idref="part13.alpha"/>
			<parameter idref="part13.pInv"/>
			<parameter idref="part14.ac"/>
			<parameter idref="part14.ag"/>
			<parameter idref="part14.at"/>
			<parameter idref="part14.cg"/>
			<parameter idref="part14.gt"/>
			<parameter idref="part14.frequencies"/>
			<parameter idref="part14.alpha"/>
			<parameter idref="part14.pInv"/>
			<parameter idref="part15.kappa"/>
			<parameter idref="part15.frequencies"/>
			<parameter idref="part15.alpha"/>
			<parameter idref="part15.pInv"/>
			<parameter idref="ucld.mean"/>
			<parameter idref="ucld.stdev"/>
			<rateStatistic idref="meanRate"/>
			<rateStatistic idref="coefficientOfVariation"/>
			<rateCovarianceStatistic idref="covariance"/>
			<treeLikelihood idref="part1.treeLikelihood"/>
			<treeLikelihood idref="part2.treeLikelihood"/>
			<treeLikelihood idref="part3.treeLikelihood"/>
			<treeLikelihood idref="part4.treeLikelihood"/>
			<treeLikelihood idref="part5.treeLikelihood"/>
			<treeLikelihood idref="part6.treeLikelihood"/>
			<treeLikelihood idref="part7.treeLikelihood"/>
			<treeLikelihood idref="part8.treeLikelihood"/>
			<treeLikelihood idref="part9.treeLikelihood"/>
			<treeLikelihood idref="part10.treeLikelihood"/>
			<treeLikelihood idref="part11.treeLikelihood"/>
			<treeLikelihood idref="part12.treeLikelihood"/>
			<treeLikelihood idref="part13.treeLikelihood"/>
			<treeLikelihood idref="part14.treeLikelihood"/>
			<treeLikelihood idref="part15.treeLikelihood"/>
			<speciationLikelihood idref="speciation"/>
		</log>

		<!-- write tree log to file                                                  -->
		<logTree id="treeFileLog" logEvery="1000" nexusFormat="true" fileName="13PCGS+2rRNA-20%30000000-11917.trees.txt" sortTranslationTable="true">
			<treeModel idref="treeModel"/>
			<trait name="rate" tag="rate">
				<discretizedBranchRates idref="branchRates"/>
			</trait>
			<posterior idref="posterior"/>
		</logTree>
	</mcmc>
	<report>
		<property name="timer">
			<mcmc idref="mcmc"/>
		</property>
	</report>
</beast>
