# Supplementary material for: Mitogenomic Insights on the Phylogeny and Evolution of Lynx Spiders (Araneae, Oxyopidae)
Source: Ecol Evol. 2025 Sep 18;15(9):e72192. doi: 10.1002/ece3.72192 (PMC12445203; doi:10.1002/ece3.72192)
Supplement: Supplementary file 1 — Data S1: ece372192‐sup‐0001‐DataS1.zip. [file ECE3-15-e72192-s001.zip › The renewed version_ece372192-sup-0001-DataS1/ece372192-sup-0005-Supinfo5@ATP6.fas]

>Alopecosa_cursor
tgaatttgttttctgtttttgatcctacttcatatttagggttgaatttaaattggttgattatattaattatttttatatattttcctgtgaagtattatgttttggagagaggtatattgaaaatatataaattattatttttttctgttagaaaggtttttaaggaagtttcttttcctaattatttagctttaaattttttatgtgtaatgacttttatgtatttagtttttagaaatatattaggtttatttccttttatttttactagaacagctcatcctgtaattacattaggtttaggtttggtattgtgaatatctttttttttaataggattttcttgtaagtttaaggaaagatgtgctcatttagttccagagggaagtccttttatattatcgccgttaatagtaataattgaaagagtaagacatttgattcgtccttttactttatctattcggttagctgctaatataatggcgggacatttaattattggattattatctagagtaagaataattagattatttggattttttggatctttaatattacaaaatatattgtttattttagagtttggtgtgacggtaattcaaggatttgtatttagaattttattattattatatgctttagaatattattaa
>Arctosa_tanakai
tgaatttgttttctgtttttgatcctacttcttactttaatataaatttaaattgaattattataatggttatttttatgtattttccattaaaatattatttaatagagagcggagttataattgtttgtaaaatgatttttttttctgtaagaaaagtatttaaggaagtatcatttcctaaccatctagctttaaattttttatgtgtaataacttttatttatttaatattgagaaatttattaggattatttccttttatttttacttctacagctcatcctataattacattaggattaggtgttgtaatatgactatcttttttttcaataggatttttatataaatttaaagaaagttgtgctcatttagtaccggaaggaagaccttttattttatctcctttaatagtattaattgaaagagtaagccacttaattcgtccttttactttatctattcgattagcagccaatataatagctggacatttaattgttggcctgttatctagagttagaataattagagtttttggatttttaggatctttaattttacaaaatattttatttgttttagaaattggtgtggctattattcaaggatttgtatttagaattttattattgctttatgctttggaatattattaa
>Cheliceroides_longipalpis
taagattattttcagtgtttgatcctacttctttttttggaatttcttttaattgaattattattttaatattaataataattattcctactaaatattatattattaatagaggaatgtttatattatttaaaattatttatataagagttagaaaaatattttatgaagtttcttttcctaattatattgctttaaattttgtttgtgttattttttttgtatatgtaatattgagaaatttaattggattatttccttttgtttttactataacagctcatccatgtattacattaggtataggattagtaatatgaatatctttttttttaataggatgatctaaaaattttttatttagagcagctcatttagttcctattggaagtcctataggattagctcctttaatagtattaattgaaagagttagacatttaattcgtccttttactttatctattcgtttagctgctaatataatagcaggtcatttaattattggattattatctagaattagaataattagtatattaggattttatacttctttattatttcaaagattattattaatattagaatttggagtagcaattattcaaggatttgtatttagaattttattattattatatgcattagattattattaa
>Dolomedes_angustivirgatus
taaatcttttttctgtatttgatcctacttcttattttggtttgtctttaaattgattaattcttgttattatttttttgttttttccagtgaaatattacttaatagagagagggttaattaaggtttttaaaattttatttattcaagtaagaaaagtatttaaagaggtttcttttcctaatcatttagctttgaattttatttgtgtaataacttttatatatctagtggtgagaaatttattaggattatttccttttatttttactagaacagctcatccttttattactttaggatttggagttgtattttggttatcgttttttttaataggtttttcttgtaattttaaaaatagttgtgctcatttagtacctgaaggtagacctttttttctttcccctttaatagtattaattgaaagagtgagtcatttaattcgaccatttactttatctattcgattagcagctaatataatagctggtcatttaattattggtttattatctagaattagattaattagtgttatagggttttttagttctttattattacaaaatgttttatttgtattagaatttggtgtaacagttattcaaggttttgtatttagaattttattattgttatatgctttagaatattattaa
>Ebrechtella_tricuspidata
taagtttattttcggtttttgatccttcttcttatttttcttttaagttaaattgaattattttgtttttggttataatgtttttcccttttaagtattttttggtagagagaggcacgtttaaaatatttaaaattatttttttaagagtaagaaaagtatttaaggatgtttctattcctaatcatatagcgcttaattttttatgtgtcataacctttttatatttaataataagaaatcttttaggattatttcctttcatctttacaggtacagctcatcctataataactttaggaattggattagttatatgaatatctttttttttaataggattttttaaaaattttaaaataagatgcgctcatttagttcccgaaggaagacctttaatactttcacctttaatagtattaattgagagagttagtcatttaattcgtccttttacattatctattcggttagctgctaatataatagctggtcatttaattattgggttactttcaagagttagaataattggaatttttggttttataggatctattatattacaaaatgtattgttagtgttggaatttggtgtagcaattattcaagggtttgtttttagaattttaatattattatatgctttagaatattattaa
>Epeus_alboguttatus
taagtttattttcggtttttgatcctacttcttattttggattatcaattaattgatgaattatgatttttgttattttaattattccatctaaatattatataatagaaagaggaatttttttaatatttaaagctatatttgtgggagtaagaaaagtatttcaagagatttcatatcctaattatatagctttaaattttgtatgtgtaataacttttatgtacttaattttaagaaatattatagggttatttccttttatttttactagaacggctcatccttatgttacactgggaataggattggttttatgaatatcattctttattataggatgaggtaaaggatttaaaaatagtgctgctcatttagttcctgtgggaagacctttgatattagctcctttaatagtattaattgaaagagttagacatctaattcgtccttttacattatctattcgtttagcagcaaatataatagctggacatttaattattggattattatctagaattagaataattagattattaggattttctatttctttaatgttacaaagtatactattagtattagaatttggagtagctattattcaaggctttgtttttagaattctattattattatatgctttagaatattattaa
>Halocosa_hatanensis
taaatttattttctgtatttgatcctacttcttattttggaattaatttaaattgattaattttaataattatttttataatatttcctttaaaatattatttaatagaaagaggattaataaaaatatataaaatattttttatgtctttaagaaaagtttttaaagaagtatcttttccagatcatttagctttgaattttttatgtgtaataacttttttatatttagttttaagaaattttttaggtttatttccttttatttttactagaactgctcatcctattattactttaggtttaggagtagtaatatgattatctttttttttaataggatttttatgtaaatttaaggaaagatgtgctcatttagttcctgaaggaagtcctatttttttatctcctttaatagtattaattgaaagagtaagtcatttaattcgtccttttactttatctattcgattagcggctaatataatagcaggtcatttaattattggattattatcaagaattagaagtttaagaatattaggatttataagttctttaattttacaaaatattttaataatattggagtttgctgttacagtaattcaagggtttgtatttagaattttattattgttatatgctttagaatattattaa
>Hamataliwa_aurita
taaatttattttctgtttttgatcctacttcttattttagattttctttaaattgattaattatttttttaatttttatatattttcctattaaatattatttagttgaaagaggattaagaataatgtttaaaattttatttatagaagtaagaaaagtatttaaagaagtttctattcctaatcatttagctttaaattttttatctgtaataacatttttgtatttagtatttagaaatgtattgggattattcccttttgtatttacaagaatagctcatcctttaattactttaggattaggggttgttttttggttatctttttttttaataggattttcatttaattttaaaaatagatgtgctcatttagttcctgaaggaagacctataatattagctcctttaatagtattaattgaaagaattagtcatttaattcgaccttttactctttcaattcgattagcagctaatataatagctggtcatttaattataggtttactttctagtattagattaattagaatttttggtactatcgggtctttaattttacaaaatattttattattattagaatttggtgtagctattattcaaggatttgtttttagaattttattattactttatgctttagaatattattaa
>Heriaeus_mellotteei
taagtcttttttctgtttttgatccttcttcttattttgggttaggtttaaattgaattattttaattatagtattaatatatttcccttttaagttttatttaattgaaagaggagtaattagagtttttaaaattctttttgtaagagtaagaaaggtgtttaaggatgtttctattcctaatcatttagcagttaattttttatgtgtaataacttttatatatttagtaatagtaaatttattaggaatgtttccttttgtttttacaggaactgctcatcctttaattactttaggattaggattagttatatggatgtcttttttttcaatagggtttattaagaattttaaaataagatgtgctcatttggttccagaaggaagtcctttagctttatctcctttaatagttattattgaaagaattagccatcttattcgtccttttactttatcggtgcggttggctgctaatataatagctggacatttaattattgggttattatcaagaattagattagttagtttttttggattttttggttctcttattttgcagaatattttattaattttagaatttggtgtagctgtaattcagggatttgtatttagaattttattattattatatgccttagaatattattaa
>Lycosa_grahami
tgaatttgttttctgtttttgatcctacttcatattttggattgaatttaaattgagttgttttgttgattatctttttatattttcctgtgaagtattatattttgggaagaggaatattaaatatatataaaatgctgtttttttctgtaagaagggtttttagggaggtttcttttcctaattatttggctttaaattttttatgtgtgatgacttttatatatttggtgttgagaaattttttaggattgtttccttttgtttttacggggactgctcatcctgtaattacgttagggttaggattggtgttttgattgtccttttttttaatgggatttatttgtaagtttaaggaaagatgtgctcatttagttcctgagggaagtccttttgtattatcacctttgatagtattaattgaaagagtgagacatttaattcgtccttttactttatctattcgtttagctgctaatataatggctggtcatttgattattggtttgttatctagtattagaataattggtttatttggattcgtaggttctttaatgttacaaagtactttgtttattttggaatttggtgttactattattcagggatttgtatttagaattctgttgctattgtatgctttggaatattattaa
>Oxyopes_bianatinus
taagtttattttcagtatttgatccaacttcttattttggtttaagattaaattggttaattgtttttataattttattatattttcccatgaaattttatttaattgaaagtgggttagtattaatttttaaaattttatttgtaagagtaagtaaggtttttaaggaagtttctgttccaaatcatatagcattaaattttctatgtataataacatttatatatttagtttttagaaatatattaggattattcccatttatttttactataacagctcacccattaattacgttaggattaggaattattttttgattatcattttttttaataggattttcatttagatttaaaaatagatgtgctcatctagtaccagaaggaagaccaataattttagctcctttaatagtattaattgaaagaattagtcatttaattcgaccttttaccctttctattcgattagcggctaatataatagcggggcatttaattataggtttattatctagaattagaataattaatatagttggttttattagatctttaattttacaaaatattcttttattattagaatttggggtgacgattattcaaggatttgtttttagaattttactattattatatgcgttagaatactattaa
>Oxyopes_javanus
taagtttattttcagtatttgatcctacttcttattttggtttgagattaaattgattaattgtttttataattttattatattttcctataaagttttatttgattgaaagtggattaatgttgatttttaaaattttatttgttagagtaagtaaggtttttaaggaagtttctgtcccaaatcatatagcattaaattttttatgtgtaataacgtttatatatttagtatttagaaatatattaggtttatttccatttatttttactataacagctcacccactaattacattaggattaggggttgtcttttgattgtcattttttttaataggattttcgtttagatttaaaaatagatgtgctcatttagtaccagaaggtagtcctatggttttagctcctttaatagtattaattgaaagaattagacatttaattcggccttttactctttctattcggttagcagctaatatgatagcaggtcatttaattataggattattatctagaattagaataattagtgtatttggttttactagatctttaattttacaaaacattcttttggtattagaatttggggtaacggttattcaaggatttgtttttagaattttattattattatatgcattggaatattattaa
>Oxyopes_licenti
-----ttattttcagtatttgatccaacttcttattttggtataagattaaattgattaattgtttttataattttattatattttcctataaagttttatttaattgaaagtggattaatatctatttttaaaattttatttataagagtaagaaaagtttttaaagaagtttcaattccaaatcatatagcgttgaattttttatgtgtaataacatttatttatttagtttttagaaatatattaggattatttccatttatttttactataacagctcatcctttaattacattaggattaggagttgttttttgaatatcattttttttaataggattttcgtttagttttaaaaatagatgtgctcatctagttccagaaggaagtcctataattttagctcctttaatagtattaattgaaagaattagtcatttaattcgaccttttacactttctattcgattagctgctaatataatggcaggacatttaattataggattattatctagaattagaatagtaagtgtaattggttttgttagatctttaattttacaaaatattcttttaatcttagaatttggagttacagttattcaaggatttgtatttagaattttattgttattatacgcgttaga----------
>Oxyopes_sertatoides
taagtttattttcggtatttgatcctacttcttattttggcttaagatttaattgattaattgtttttataattttattgtattttcctataaagttttatttaattgaaagtggattaatattaatttttaaaattttatttgttagagtaagtaaggtttttaaagaagtttctattccaaatcatatagcattaaattttttatgtgtaataacgtttatatatttagtgtttagtaatatactaggtttatttccatttatttttactataacggctcatccattaattacattaggattaggagttgttttttggttgtcattttttttaataggattttcgtttagatttaaaaatagatgtgctcatctagtaccagaaggtagtcctatagttttagctcctttaatagtattaattgagagaatcagtcatttaattcgaccttttactctttctattcgattagcggctaatataatggcgggccatttaattataggattattatctagaattagaatgattagtgtatttggttttactagatctttaattttacaaaatattcttttggtgttagaatttggagtaacagttattcaaggatttgtttttagaattttattattattatatgcattagaatattattaa
>Oxyopes_sertatus
-----ttattttcggtatttgatcctacttcttattttggcttaagattaaattgattaattgtttttataattttattgtattttcctataaagttttatttaattgaaagtggattaatattaatttttaaaattttatttgttagagtaagtaaggtttttaaagaagtttctattccaaatcatatagcattaaattttttatgtgtaataacgtttatatatttagtgtttagtaatatactaggtttatttccatttatttttactataacggctcatccattaattacattaggattaggagttgttttttggttgtcattttttttaataggattttcatttagatttaaaaatagatgtgctcatctagtaccagaaggtagtcctatagttttagctcctttaatagtattaattgagagaatcagtcatttaattcgaccttttactctttctattcgattagcggctaatataatggcgggccatttaattataggattattatctagaattagaatgattagtgtatttggttttactagatctttaattttacaaaatattcttttggtgttagaatttggagtaacagttattcaaggatttgtttttagaattttattattattatatgcattgga----------
>Oxyopes_striagatus
taagtttattttcggtatttgatccaacttcttattttggtattagattgaattgattaattatttttgtaattttattatattttccaataaaatactatttaattgaaagtggattaatattagtctttaaaattttatttataagagtaagtaaggtttttaaggaagtttctatacctaatcatatagcactaaattttttatgtgtaataacgtttatatatttagtttttagaaatatattaggattatttccatttatttttactataacagctcatcctttaattacattaggattaggagttgttttttgattatcattttttttaataggattttcatttagttttaaaaatagatgtgcccatttagtaccagaaggaagacctataattttagctcctttaatagtattaattgaaagaattagtcatttaattcgaccttttactctttctattcggttggctgctaatataatagcaggccatttaattataggtttattatctagaattagaataattagtgtaattggttttactagatctttaattttacaaaatattcttttagtgttagagtttggggtaacggttattcaaggatttgtttttagaattttattattattatatgcattagaatattattaa
>Oxyopes_sushilae
taagtttattttcagtatttgatccaacttcttattttggtttaagattaaattgattgattatttttataattttattatattttcctataaaattttatttaattgaaagtaaattaatgttgatttttaaaattttatttgtaagagtaagaaaagtttttaaagaaatttctattccaaatcatatagcattaaattttttatgtgtaataacatttatgtatttagtttttagaaatatattaggattatttccatttatttttactataacagctcatcctttaattacattaggattaggaattgttttttgattatcattttttttaataggattttcatttagttttaaaaatagatgtgctcatttggttcctgaaggaagacctataatattagcccctttaatagtattaattgaaagaattagtcatttaattcgaccttttactctttctattcggttagcagctaatataatagcaggtcatttgattataggtttactatctagaattagcataattaatataattggttttactagatctttaattttacaaaatattcttttagtattagaatttggagtaactattattcaaggatttgtttttagaattttattattattatatgcattagaatattattaa
>Oxytate_striatipes
taaatcttttttcagtttttgatccttcttcttattatggaataagattgaattgatttattttaatattaatttttctgtttttcccttttaaatattatttaatggagagaggaattatattaatatttaaggtattatttataggggtaagtaaggtttttaaagatgtatctgttcctaatcatttagctgttaattttttatgtgtaacaactttttgttatttaataatgagaaatttactaggcttatttccttttatttttactggaacggctcatcctataattactttaggattaggattagttatatgaatatcattttttattataggatttataaaaaattttaaaatgagatgtgctcatttggtaccagaaggaagtcctttaatattatctcctttaatagttttaattgaaagaattagtcatattattcgaccttttactttatctattcgattagcagctaatataatagcaggtcatttgattattggtttattatctagaattagtttgattagtttttttggtttttttggatctttaattcttcaaaatattttattaattttagaatttggtgttgctgttattcagggttttgtttttagaattttattgttattatatgctttagaatattattaa
>Pardosa_pusiola
taaatttgttttctgtttttgatcctacttcgtattttggaattaacttaaattgaataattatgttaattgtatttatgtattttcctatgaagtattatttaatagaaagaggagtattaagagtatataaaatattttttatatcagtgagaaaggtttttaaggaagtttcttttcctaattatttagctttaaattttttatgtgtaataacttttatatatttatttttaagaaatttattagggttatttccttttatttttactagaacagctcatcctgtgattacgttaggtttaggattagtattttgaatgtctttttttttaataggttttacttgtaaatttaaggaaagatgtgctcatttagttccagaaggaagaccttttttattatctccattaatagtaatgattgaaagagtgagtcatttaattcgcccttttactttgtcaattcgattagcagctaatataatagcgggtcatttaattattgggttattatcaagaattagaataattggagtatttggattttttagttctttattattacaaaatatattgtttgtattagaatttggtgtaagtgtaattcaaggatttgtatttagaattctattattattatatgctttagaatattattaa
>Peucetia_latikae
-----ttattttctgtatttgatccaacttcttattttggtttatctttgaattgagttattattataatagtatttatattttatccagtaaaatattatttagtagaaagaaagttattaatagtttttcagattttatttgttcaagttagaaaggtgtttaaggatgtttctatccctaatcatttagcattgaattttgtttgtgtaataacttttatttacttagttttaagaaatttattaggattgtttcctttcgtttttactagtacagctcatcctgttattactttaggattaggatttattttatgattttctttttttttaataggattttcttttaattttaaagaaagatgtgctcatttggttccggaaggaagtccattagtattatctcctttaatagtattaattgaaagaattagacatttaattcgtccttttactttatctattcgtttagctgcaaatataatggcaggtcatttaattattggtttattgtcaagtattagaatgattaatttgtttggtatatttagttcattaattttacaaaatattttattaattttggaatttggtgtaacggtgattcaaggatttgtgtttagaattttattattgttatatgctttaga----------
>Phanuelus_gladstone
ttaatttgttttcagtttttgatccaacttcttattttggattgtctattaattgaattattatattaattgtttttatattagttcctatgaggtactatttaattgatagtggattttttttaatgtttaaatctatatttcttggggttagaaaggtatttaaggaagtttcttttcctaattatgtggctttgaattttgtttgtgtaataacttttatttatttggttttaagaaatttaatgggtttgtttccttttgtttttactagtacagctcatttatatattacattaggtatagggctggttatatgaatatctttttttttaataggttgaattaaaggatttaggattagagcggctcatttagttcctaatggaagtcctttattgttagctcctataatagtattaattgagagtgtaagacatttaattcgtccttttactttatcagttcgattagctgctaatataatagctggtcatttgattattggtttattatctagagttagattatatagaatattaggtttttcaatatctttattatttcaaagtatattattagtattagagtttggtgtagctattattcagggatttgtatttagaattttattattgttatatgctttggaatattattaa
>Wadicosa_fidelis
taaatttgttttctgtatttgaccctacttcatattttggtattaatttaaattgagtaattatattaattgtatttatattttttcctataaagtattatttagtagagagaggcttattaagaatatataaaacattatttatatcggtaagaaaagtttttaaggaagtttcttttcctaattatttagctttaaattttttatgtgttataacttttatatatttgtttttaagtaacttattaggattgtttccttttatttttactagaacagctcatccgtttattacattaggtttaggattagtattttgaatatctttttttttaataggatttacttgtaaatttaaggagagatgtgctcacttagttccggaaggtagaccttttttattatctcctttaatagtaataattgaaagagtaagacatttaattcgtccttttactttatccattcgattagcagctaatataatagcaggacatttaattattggtttgttatctagaattagaataattagtgtatttggtttttttggttctttattattacaaaatatgttatttgtattagaatttggtgtaagaattattcagggatttgtatttagaattttattattattgtatgctttagaatattattaa
