# Supplementary material for: Mitogenomic Insights on the Phylogeny and Evolution of Lynx Spiders (Araneae, Oxyopidae)
Source: Ecol Evol. 2025 Sep 18;15(9):e72192. doi: 10.1002/ece3.72192 (PMC12445203; doi:10.1002/ece3.72192)
Supplement: Supplementary file 1 — Data S1: ece372192‐sup‐0001‐DataS1.zip. [file ECE3-15-e72192-s001.zip › The renewed version_ece372192-sup-0001-DataS1/ece372192-sup-0006-Supinfo6@ATP8.fas]

>Alopecosa_cursor
atacctttctattgggtaaattctgtgtttataattttatatgtaatgataactttaatttttttttacttttataatgggtttatatgataa
>Arctosa_tanakai
ataccacttttttgaattaattcagtattcataattctttttattttattaactttatttgttttttatttttataataattttatatgataa
>Cheliceroides_longipalpis
atacctttaatatgagtatattctgtgtttgtagtaattatattaataattttaattatagatttatattattataataaatatatatgataa
>Dolomedes_angustivirgatus
atacctttttattgaattaattctgttttcatagtttttatagtaatatttactcttgtaattttttattacttaaacaatttaatatgataa
>Ebrechtella_tricuspidata
atacctctaatatgaattttatcaagtattataatttttttagttttgtttgtttttttaaatctattttttatcaatttagtaaaatgataa
>Epeus_alboguttatus
atacctttaatatgaattatatcattaatgataaatttatttttaatatttatattagtggatatatatttttatataataataaaatgataa
>Halocosa_hatanensis
atacctttttattgagtaaattcagtgtttatagttttttttattttaatgactttaattattttttatttttataatatatatatatgataa
>Hamataliwa_aurita
atacctttttattgaaaaaatagtgtatttatagtatttttattattaatagtattagtatttttttactattttaataaatttatatgataa
>Heriaeus_mellotteei
atacctttattgtgagtttgttctagaattatagttatttttttggttatagtaagtttagtattatattatattaataaaataatatgataa
>Lycosa_grahami
atacctttttattgagttaattctgtttttataattttttttattttagttactttagtgtttttttatttttataatagatttatatgataa
>Oxyopes_bianatinus
ataccaatgttttgaaaaaattcaatttttatagggtttttgttattatcagtattaattattttctattttttaaatgaattttcatgataa
>Oxyopes_javanus
ataccgatgttttgaaaaagatctgtttttatgggttttatattattattagtaatggtaattttttatttttttaatgagtttttatgataa
>Oxyopes_licenti
atacctatattttgaaaaagttctattttaatgagttttatattattgttagttttaattattttttataattttaatgagtttatatgataa
>Oxyopes_sertatoides
ataccaatattttgaaaaagatctgtttttataggttttatattattattagtaatagtagtcttctatttttttaatgaatttttatgataa
>Oxyopes_sertatus
ataccaatattttgaaaaagatctgtttttataggttttatattattattagtaatagtagtcttctatttttttaatgaatttttatgataa
>Oxyopes_striagatus
ataccaatattttgaaaaaattctgtttttataggttttattttattaacagtattaatcattttttatttttttaatgaatttttatgataa
>Oxyopes_sushilae
ataccaatattttgaaaaagttctgtttttataagttttattttattaatagtattagtacttttctttttttttaatgaattttcatgataa
>Oxytate_striatipes
atacctttaatatgaattttttctgttttaataattttattattaatattggtttttttgaatatatattttttatttttagttaaatgataa
>Pardosa_pusiola
atacctttttattgaataaattctgtattaatagttttttttattttgattagtttattaattttatttttttttaataattttttatgataa
>Peucetia_latikae
ataccattttattgatcgttatctgtatttataagtagtctacttttgttatcatatct---tttccttttttataataattttatatgataa
>Phanuelus_gladstone
atacctttaatatgaatttattcagttatgatgagactttttattgttttagtattgattatgttatattattataatacatataaatgatag
>Wadicosa_fidelis
atacctttttattgagttggttctgtattaataattgtatttattttgattagtttgttaattttgtttttttttaataattttttatgataa
