# Supplementary material for: Mitogenomic Insights on the Phylogeny and Evolution of Lynx Spiders (Araneae, Oxyopidae)
Source: Ecol Evol. 2025 Sep 18;15(9):e72192. doi: 10.1002/ece3.72192 (PMC12445203; doi:10.1002/ece3.72192)
Supplement: Supplementary file 1 — Data S1: ece372192‐sup‐0001‐DataS1.zip. [file ECE3-15-e72192-s001.zip › The renewed version_ece372192-sup-0001-DataS1/ece372192-sup-0007-Supinfo7@COX1.fas]

>Alopecosa_cursor
cgatgattatattcaactaatcataaggatattggtactttatatttaatattaggtgtttgatcagcaatgataggtactgctatatcagtgttaattcgaatggaattaggtaatcctggaagtttgttaggagatgatcatttgtataatgttatagttactgctcatgcttttgttataattttttttatagttataccaattcttattggtggttttggaaattgattagttcctttaatgttgggggctcctgatatatcttttcctcgtataaataatctttctttttggttattacctccttctttatttttattatgtatatcttctatagtggaaataggagtgggagctggttgaactgtatatccacctttagcatcaagagtaggtcacataggaagttctatggattttgctattttttctcttcatttagctggagcttcttctattataggtgcagttaattttatttctacaattattaatatacgaatggtgggaatatcaatggaaagggttcctttatttgtttggtctgtgttaattacggctgttttattgttactttctttacctgttttagcaggtgctattactatattattaacagatcggaattttaatacttcttttttcgatccagcaggtgggggggatcctattttatttcaacatttattttgattttttggtcatcctgaggtttatattttaattcttccagggtttggaattgtatcacatgttattagttcttcagtaggaaagcgagaaccgtttggtagattaggaatgatttatgctatagtaggaattggaggaataggatttgtggtttgggcacatcatatgttttctgtagggatagatgtggatactcgtgcttattttactgctgctactataattattgctgttcctactggaattaaggtttttagatgaatagctactattcatggttcttattttaaaataaatactcctttaatatgatgtgttggttttgtgtttttgtttactttaggtggaattacgggagtggttttatctaattcatctttagatgtagttttacatgacacttattatgttgtggctcattttcattatgtgttgagaataggagcagtttttgccattttagctggaattacatactgatttcctttattttttggagttgttttaagagaaaaaataactaaattgcatttttatgtgatgtttattggtgttaatttaactttttttcctcagcattttttagggttaaatggaataccccgtcgatattcagattatcctgatgtttttgttttttgaaatatagtttcttctataggttcattattatctttatttggtgttatattttttgtttatattgtttgggaaggtatagtaatgaaatcttttaattataatggatattatgtatcttcttctttagagtgaataaataatattccccctttagatcatactttcaatcagttaaatttgttaa
>Arctosa_tanakai
cgatgattatattctactaatcataaggacattggaactttatatttaatgtttggactttgatctgctatagtgggtactgcaataagagttttaattcgaatagaactaggaaactctgggagtttattaggagacgatcatttatataatgtagtagttactgctcatgcttttgtaataattttttttatagtaataccaattttaattgggggttttggaaattgattggttcctttaatattaggagctcctgatatatcttttcctcgaataaataatctttctttttgattattaccgccttctttatttttattacttatatcttctatagtggagataggagtaggagcaggatgaactgtttatcctcctttggcttctagacttggtcacataggaagttctatggattttgctattttttctttacatttggctggtgcttcttctattataggagctattaattttattacaactatcataaatatacgattattaggtgtaagaatagaaagggtttctttatttgtttgatctgttttagttacagctgttttattattattatcgttaccggttttagctggtgctattactatattgttaacagatcgaaattttaatacttctttttttgatccagcgggtggaggagatcctattttatttcaacatttattttgattctttggtcatcctgaggtttacattttaattttacctggatttggaattgtttctcatgtaattagttcttctgtaggtaaacgagaaccttttggtgtattaggaatgatttatgctatagttggaatcggtggaataggttttgtagtttgagcacatcatatattttctgtaggaatagatgtagatactcgtgcgtattttacggctgctactataattattgctgttcctactggaattaaagtatttagatgaatggctactcttcatggttcctattttaaaatgacaactgcattaatatgatgtattggatttgtatttttatttactttaggagggattactggggtagtattatccaattcttctttagacgttgttcttcatgatacttattatgtggtggcacattttcattatgtattaagaataggagctgttttcgctattcttgctggtattacttattgatttcctctgttttttggaattgttttaagagaaaaaataattaagttacatttttatgtaatatttttaggggtaaatttaactttctttcctcaacattttttaggattaaatggaatacctcgtcgttattcagattatcctgatgcctttattttttgaaatatagtttcttcaataggatctttattatctttatttgctgtaatattttttatatatattgtgtgggaagcttttattatgaaatcatctaattataatggatattatgtttctagttctttagagtggatgaataatattcctccgttagatcatacttttaatcaattaaatttgttaa
>Cheliceroides_longipalpis
cgatgattatattctactaatcataaggatattgggactttatatttaatttttggtacttgatctgctatagctggaacagctataagagtattaattcgaatggaattaggtcaaactggaagttttttaggaaatgatcatatatataatgtaattgttacagcacatgcttttgttataattttttttatagtaataccaattttgattggaggttttgggaattgattggttcctttaatgttaggagcaccagatatggcttttcctcgaataaataatttaagtttttgattattgcctccttctttaattatactatttatttcttctatagttgaaataggagtaggagctggatgaacagtttatccgcctttggcttctattgttggtcataatggaagatcagtggattttgctattttttcattacatttagctggtgcttcatcaattataggagctattaattttatttctactattattaatatacgttcaattggaatatctatagataaaatttctttatttgtatggtcagtaattattacggctgttcttttattattatctttgcctgttttagcaggagctattactatattattaactgatcgtaattttaatacctctttttttgatccagcaggaggtggagatcctattttatttcaacatttattttgattttttggtcatcctgaagtttatattttaattttacctggatttggaattgtatctcatgtaattagatcttctgtaggaaagcgtgaaccatttggatcattaggaataatttatgctatagtaggaattggtggaataggatttgtagtttgggctcaccatatattttcagtaggtatggatgtggatactcgggcttattttactgcagctactataattattgctgttcctactggaattaaagtatttagatgaatagctactttatatggttcttattttaaaataaatacatctttaatatgaagagtaggatttgtatttttatttacattaggaggaattactggtgttgttttatctaattcttctttagatattgtattacatgatacttattatgttgtagctcattttcattatgtattaagaataggagctgtatttgctattatagctggaattaatttttgatttcctttattttttggttcagttttaagagaaaagaaaactatattacaatttattgtaatatttttaggagtaaatataactttttttcctcaacattttttaggattaaatggaatacctcgacggtatagagattatcctgatgcatttgtattttgaaatataatttcttctttaggatctttattatcattaattgctgtaataatatttatctatattgtttgggaaagattagtatctaaatattctttttatgaagcgtattatgttagttcttcacttgagtgaattaataatattcctcctttagatcatacatttattcaattaaatttattaa
>Dolomedes_angustivirgatus
cgatgattatattctactaatcataaagatattgggactttatattttatatttggggtatgatctgctatagtaggtacagctataagagtattaattcgaatggaattaggtaatcctggaagtcttttaggtgatgatcatttatataatgttatagttactgctcatgcttttgttatgattttttttatagtaataccaattttacttggtggttttggtaattgattagttcctttaatgttaggtgctcctgatatatcgtttcctcgaataaataatttatctttttgattattacctccttctttgtttttattatttatatcatctatggttgaaataggagtgggtgcaggatgaactgtttatcctcctttagcttctagagttggtcatataggaagatctatagattttgctattttttctttacacttagctggggcttcttctattataggagcagtaaattttatttctactattattaatatacgtttagtgggaataactatagagaaagttcctttatttgtttgatctgtttttattactgctattttattactattgtctttacctgtattagcaggtgctattactatattattaacagatcgaaattttaatacttctttttttgacccagcaggtggaggagatccaattttatttcaacatttattttgattttttggacacccagaagtttatattttaattttaccaggatttggtattgtatctcatgtaattagttcttctgttggtaagcgagagccttttggaagattaggaataatttatgctatagtgggaattggtggaataggatttgttgtctgagctcatcatatattttctgttggaatagatgttgatactcgggcttattttactgctgctactataattattgctgttcctactgggattaaggtgtttagttgaatagctactattcatggttcttattttaaaataagaactgcattaatatgaagagtaggttttgtatttttatttactttaggggggattactggagtagtattatctaattcatctttaggtgtggttttacatgatacttattatgtagtggctcattttcattatgtattaagaataggagctgtatttgctattttggctggaataacttattgatttcctttattttttggtgtagctttaagagagaaaataactaagcttaatttttatttaatatttattggagttaatataactttttctccacaacattttttaggtttaaatggtatacctcgtcggtattctgattatccggatgtttttattttttgaaatatagtttcttctatagggtcattattgtctttgtttggtgtaatattgtttatatatattgtatgagaagcgatagttataaaattacctaattttaatggatattatattagttcttcattagaatgaataaataatattcctccaatagatcatacttttaaccaattgaatttattaa
>Ebrechtella_tricuspidata
cgatgattatattctactaatcataaagatattggaactttatatttattgtttggagcttgatctgctatagttggtactgctataagagttttaattcgtatagagctaggaaattcagggagattactaggaaatgatcatttatataatgttattgttactgcacatgcttttgtaataattttttttatagtaatacctattttgattgggggttttggtaattggttagttcctttaatgttaggggcccctgatatatcttttcctcgaataaataatttatctttttgattacttcctccttctctttttttattatttatgtcttctatagtggaaataggagtgggggcaggatggacagtttatccacccttagcttctagagtgggtcatatagggagctctatagattttgctattttttctttgcatttggcgggggcttcttctattataggcgctgtaaattttatttctacaattattaatatacgtagagtaggaataagtatagaaaaagttcctttatttgtttgatctgttttaattactgcagtgttgttattattatctcttcctgttttagcaggggctattactatattattaactgatcgaaattttaatacttctttctttgatcctgctggagggggagatcctattttatttcaacatttattttgattttttgggcaccctgaagtttatattttaattttaccaggatttgggatcgtatctcatgtaattagatcttctgtaggtaagcgagaaccttttggaagattaggaataatttatgctatagctggtattggggggataggatttgttgtatgggctcatcatatattttcagtggggatagatgtagatactcgagcttattttactgctgcaactataattattgctgtgcctactggaattaaagtttttagatgaatagcaactttacatggttcttattttaaaatttcgtctcctttaatgtgaagtattggttttgtatttttattcactttaggaggtattacgggagtagtattatctaattcttctttagatattattcttcatgatacttattatgttgtggctcattttcattatgttttaagaataggagctgtttttgctattttagcaggaattacttattgatttcccttattttttggtatttctttaagagaaaaattatctaagtttcatttttatgtgatgtttgtaggagtaaatttaactttttttcctcaacattttcttggtttaaatggtatacctcgtcgatattcggattatcccgatgcatttgttttttgaaatatagtttcttctataggatctttattgtctttgttaggagtattattatttatatatattgtttgagagtcttttgttttaaagaattctaatggtagagaatattttgtgggttcatctttagaatgaataaataatgtccctcctttggaccatacttataatcaattgaatcttttat
>Epeus_alboguttatus
cgatgattatattccactaatcataaggatattggaactttatatttgatttttggagcttgatcagctatagtaggaacggctataagaatgttgattcgaatagagttaagtcaaacgggaagatttttaggaaatgaacaattatataatgttattgtgacagctcatgcttttgttataattttttttatagtaatacctattttgattggaggatttggaaattggttagttcctttaatgttaggagctccagatatagcttttcctcgaataaataatttaagattttgattattaccaccttctttaatattattatttatttcttctatagcagaaataggagtgggagcgggttgaactgtatatccacctttggcttctattgtgggacataatggaagttcagtagattttgctattttttctttacatttagctggggcatcctctattataggagctattaattttatttctacaattattaatatacgttgtatgggaatatttatagataaaattcctttatttgtttgatcagtcctaattactgcggtattattgttgttatcattaccggtattagctggtgctattactatattattaactgatcgtaattttaatacatctttttttgatcctgctggaggaggagatccggtcttatttcaacatttattttgattttttggtcatcctgaagtttatattttaattcttcctggttttggaatcgtatctcatattattagatcatcggtaggaaagcgtgaaccttttggttcattaggaatgatttatgcaatagtaggaattggaggaataggatttgtagtttgggctcatcatatattttctattggaatagatgttgatactcgagcttattttactgcggctactatagtaattgcagttccaacaggaattaaggtatttagatgaatagcaactttatatggttcttattttaaaattgatagaccattaatatggtgtattggatttgtatttttatttactttaggaggtattacaggagtggttttatctaattcttctttagatattattttacatgatacatattatgtagttgctcattttcattatgtattaagaataggagctgtattcgctattttagctggaattacatactgatttcctttgttttttggtactattttaagagaaaaaaagtctaaattgcagtttttagtaatattcttaggagtaaatttaactttttttcctcaacattttttaggtttaaatggaatacctcgtcgttatgcagattatccagatgcatttttattttgaaatataatttcttctttaggttctttgttatctttaattggagtattaatatttatttatattgtatgggaaagattagctataaaatattcattttataatagatattatgttatttcttcattagaatgaattaatagaattcctcctttagatcatacatttacccaattgaatttagtaa
>Halocosa_hatanensis
cgatgattttattctactaatcataaagatattggaactttatatttaatatttggaatgtgatctgctatatcaggtactgcaataagagtattaattcgaatagaattaggaaattctggaagtcttttaggggatgatcatttatataatgtaattgttactgctcatgcttttgtaatgattttttttatagtaataccaattttaattggtggttttggaaattgactagttcctttaatattaggagcacctgatatatcatttcctcgaatgaataatctttctttttgattattacctccttcattatttttattatttatgtcttctatagtagaaataggagttggagcgggatgaacggtttatccccctttagcttctagagtaggacatatagggagttctatagattttgctattttttctcttcatttagctggggcttcttctattataggggcggtgaattttatttctactattattaatatacgtttattaggaatatctatggaaaaagttcctttatttgtatgatcagtttttattactgctattttattgttattgtcgttacctgtattagcaggtgctattactatattattaactgatcgtaattttaatacttctttttttgatcctgctggaggtggagatcctattttatttcaacatttattttgattttttggacatcctgaagtttatattttaattcttcctggatttggaattgtttctcatgttattagttcttctgtaggaaaacgtgaaccttttgggagattaggaataatttatgctatagtaggaattgggggtataggatttgttgtttgggctcatcatatattttctgttggaatagatgttgatactcgtgcttattttactgctgcaactataattattgcagttcctactggaattaaggtatttagttgaatagctactcttcatggatcttattttaaaataagaactcctttaatatgatgtattggatttgtatttctatttactttaggaggaattacaggtgtagttttatctaattcttctttagatattgttttacatgatacttattatgttgttgctcattttcattatgtattgagaataggggctgtatttgctattttagcaggtattacttattggtttcctttattttttggggtagttttaagagaaaaaataactaagttacatttttatgtaatgtttattggagtaaatttaactttttttcctcaacattttttaggattaaatggaatacctcgtcggtattctgattatccagatgcttttattttttgaaatatggtttcttcaatgggttctcttttatcattattaggtgttatgttttttatatatattgtttgagaggctttagtaataaagctttctaattataatgggtattatgtttcttcttcattagaatgaataaataatattcctcctttagatcatacttttaatcaattgaatttattaa
>Hamataliwa_aurita
cgatgattatattctactaatcataaagatattggaacgttatatttaatatttggagtttgatctgctatagttggtactgctataagagttttgattcgaatagaattaggacattctggaagtttattaggagatgatcatttatataatgtaattgttacagctcatgcttttgtaataattttttttatagttatacctattttgattggtggatttggtaattgattggttcctttaatattaggtgctcctgatatatcttttcctcgaataaataatctttcattttggttacttcctccatctttatttttattatttatatcttctatagttgaagtaggagttggggctggatgaacggtttatcctcctttagcttctacagttggtcatataggaagatcaatggattttgcaattttttctttacatttagcaggagcttcttctattataggggctgtaaattttatttctactattattaatatacgattattaagtataagtatagaaaaggttcctttgtttgtgtgatctgtttttattactgcaattttattattattatcattacctgttttagcaggagctattactatattgttaactgatcgaaattttaatacttcattttttgatcctgctggaggaggggatcctattttatttcaacatttattttgattttttgggcatccagaggtttatattttaattcttcctggatttggaattgtttctcatgtaattagatcttctgttggaaagcgagagccatttggaagattaggaataatttatgctatagtaggaattggaggaataggatttgttgtatgagcgcatcatatattttcggtaggaatagatgttgatactcgagcatattttacagcagctactataattattgctgtacctactggtattaaggtgtttagatgaatagctactattcatggttcttattttaaaataagaaccccaataatgtgatctattggttttgtatttttatttactttaggaggaattactggagtagttttatcaaattcatctttagatgtagtattacatgatacatattatgttgttgctcattttcattatgttttaagaataggagctgtatttgctattttagctggaattacttattgatttcctttattttttggtgtagttttaaaggaaaaaataactaaattgcattttttagtaatatttttaggagtaaatttaactttttttcctcaacattttttaggattaaatggtatacctcgtcgatattctgattatccagatgcttttattttttgaaatataatttcttctataggatcaattttatctttatttgcagttatattttttatatatattgtttgagaagctatagtaataaaattatttggagtaaatgaatattttttaaattcttcattagaatgaattaataatattcctcctttagatcatacttttaatcagttaaatttataa-
>Heriaeus_mellotteei
cgatggttatattcaactaatcataaggatattggtacgttatatttattatttggtgcttgatcagctatagttggaactgctataagagttttgattcgaatggaattggggaattctggtagattattaggtaatgatcatttatataatgtaattgttactgctcatgcgtttgttatgattttttttatagtaatacctattttaattggtgggttcggaaattgattagttcctcttatgttaggggctcctgatatatcattccctcgaataaataatttatctttttgacttttacctccttctttatttttattatttatatcatctatagttgaaatgggggtaggagctggatgaactgtgtaccctcctttagcttctacggttggtcatataggaagatctatagattttgctattttttctcttcatttagctggagcttcatctattataggagctgttaattttatttctaccattattaatatacggactgtaggaataactatggaaaaagttccgttgtttgtttgatctgtattgattactgctattttgcttttattatccttgcctgtattagcaggagctattactatattacttacagatcgtaattttaatacttctttttttgatccagctggaggaggggatcctattttatttcaacatttattttgattttttggtcatcctgaagtttatattttaattttaccagggtttggaattgtttctcatgtaattagtgcttctgtaggtaaacgggaaccttttggaagattaggaataatttatgcaatagctggtattggtgggataggatttgttgtttgagctcatcatatattttcagtaggaatggatgtagatactcgagcatattttactgctgctactataattattgctgttcctactggaatcaaggtttttagctggatagctactcttcatggttcttattttaaaataacatcttctttaatgtggtgtattggttttgtatttctatttactttaggaggaattactggggttgttttatcaaattcatctttagatattattttacatgatacttattatgtagtagctcattttcattatgtattgagaataggggctgtttttgctattttagcaggtattacttattgatttcctttattttttggagtttctttaagagagaagttaactaagtttcagttttatattatatttattggggtaaatctaactttttttcctcaacattttcttggattgaatggtatacctcgtcggtattctgattatcctgatgcttttgtattttgaaatatagtgtcttctatagggtctttattatcattatttgcagttataatatttatgtatattatttgggaatcatttgttttaaagaattctaatggaagagaatattttgttagttcttctttagaatgaataaataatgttcctcctttagatcatacttataatcagttgaatttattaa
>Lycosa_grahami
cgatgattatattctactaatcacaaagatattggtactttatatttaatgtttggtgtttggtcggctataatagggactgcaataagagtattgattcgaatggaattaggtaattctgggagtttattaggggatgatcatttatataacgtgatggttactgctcatgcttttgttataattttttttatggttatgcctattttaattgggggttttggtaattggttggttcctcttatgttaggggctcctgatatatcgtttcctcgtatgaataatctttctttttggttgttacctccttctttatttttgttatctatgtcttctatggtggagataggggttggagctggatgaactgtttatccacctttagcatctagaataggtcatacgggaagttctatagattttgctattttttctcttcatttagctggtgcttcttctattataggagcagttaattttatttctacaattattaatatgcgaatattaggtatatctatggaaaaagtaccattatttgtttgatcggttttgattactgctgttttattattactttctttgcctgttttggcaggggctattactatgttgttaacagatcgaaattttaatacttctttttttgacccggcaggtgggggtgatcctattttgtttcaacatttgttttggttttttggtcaccctgaggtttatattttaattcttcctggatttggaattgtttcacatgttattagttcttcagttggtaagcgggagccttttggtagattagggataatttatgctatggtaggaattggagggataggatttgtagtttgagctcatcatatattttctgtgggtatagatgttgatactcgagcttattttactgctgcaactataattattgctgtacctactggtattagggtttttagatggatagctactattcatggttcttattttaagataaatacgcctttgatatggtgtgtagggtttgtatttttatttactttgggaggaattactggtgtagttttatctaattcgtctttagatgtggttttgcatgatacttattatgttgtagctcattttcattatgtgttaagaatgggagcggtgtttgctattttagctggaattacttattgatttcctttattttttggggtgattttaagagaaaagataactaagttgcatttttatttgatgtttattggggtgaatttgactttttttcctcaacattttttaggattgaatggtatgcctcgtcggtattctgattatccggatgtttttattttttgaaatatagtttcttctataggttctttattatctttgtttgctgttatgttttttatatatattgtttgagaggctataattgttaagtcttataattataatggatattatgtttcttcttctctggagtgaatgaataatattcctcctttagatcatacttttaatcagttaaatttattaa
>Oxyopes_bianatinus
cgatgattttattcaactaatcataaagatattggaactttatatttaatatttggtgtttgatcggctatagtaggtacagcaataagagtattaattcggatggaacttggtcattctggaagaatattaggggatgatcatttatataatgtaattgtcactgctcatgcttttgttataattttttttatagttataccaattttaattggtgggtttggaaattggttagttcctttaatgttaggagctcctgatatatcttttcctcgaataaataatttatcattttggttgcttcctccctctttatttttattatttatgtcttctatagtagaaacaggagtaggagcaggatgaacagtttatcctcctttagcctcaactacaggtcatataggtagatctatagactttgctattttttctttacatttagcaggtgcttcttctattataggagctgtaaattttatttctactattataaatatacgactaagtagaataagaatagaaaaagtccctttatttgtatgatctgtttttattactgctattttattattattatctttacctgttttagcaggtgctattactatattattaactgatcgaaattttaatacttcattttttgatcctgcaggaggaggagatcctattttatttcaacatttattttggttttttgggcatcctgaagtatatattttaattttaccgggatttggaattgtttctcatgtaattagatcttctgtaggaaagcgagaaccatttggtagattaggaataatttatgctatagtaggaattggaggtataggatttgttgtatgagcacatcatatattttcagtaggaatagatgttgatacccgggcttattttactgcggctactataattattgctgtccctactgggattaaggtttttagatgaatagctacaattcatggttcttattttaaaataagaaccccaataatatgatctattggatttgtatttttatttactttaggaggaattacaggtgtagtattatctaattcatcattagatgtagtattacatgatacttattatgtagttgctcattttcattatgttttaagaataggagctgtatttgctattttagctggaattacttattgatttcctttgttctttggggctgttttaaaggaaaaaataactaagcttcacttttttattatatttttaggtgtaaatttaactttttttcctcaacattttttaggattaaatggaatacctcgtcggtattcagattatcctgatgcttttattttttgaaatataatttcatctataggttctattttatctttatttgctgttatgttatttatatatattgtttgagaagctatggttttgaagttatttggagataatgaatattatgtaagttcttcgttagaatgaattaataatattcctcctttagatcatacttttaatcagttaaatttattaa
>Oxyopes_javanus
cgatgattttattcaactaatcataaggatattggaactttatatttgatatttggagtttgatcagctatagttggaacagcaataagagtattaattcgaatggaattagggcattctggaagaatattaggagatgatcatttatataatgtaattgttactgctcatgcttttgtgataattttttttatagttataccaattttaattggtggatttggaaattgattggttcctttaatgttaggggctcctgatatatctttcccccgaataaataatttatcattttggttacttcctccttctttgtttttattatttatatcttctatagttgaaactggggttggggcaggatgaacagtttatcctcctttagcttcaactactggacatataggaagatcaatggattttgctattttttctttacatttagctggtgcttcttctattataggggctgtaaattttatttctactattattaatatacgattaagtagaataagaatagaaaagattcctttgtttgtatgatctgtttttattactgctattttattattgttatctttaccagtattagctggggctattactatattgttaactgatcgaaattttaatacttcattctttgatcctgcagggggaggagatcctattttgtttcaacatttgttttgattctttgggcatccagaagtatatattttaattttacctggatttgggattgtttctcatgtaattagatcttctgttggaaagcgagaaccatttggaagattaggaataatttatgctatagtaggaattggaggaataggatttgttgtttgagcacatcatatgttttcagtagggatagatgtagatactcgagcttattttactgcggctactataattattgctgtacctactgggattaaggtttttagttgaatagcaacaattcatggttcttactttaagataagaacttctataatatgatgtattggatttgtgtttttatttactttagggggtattactggggttgttttatctaattcttcattagatgtagtattacatgatacatattatgtagtagctcattttcattatgtgttaagaataggagctgtatttgctattttagctgggattacttattgatttcctttattttttggggtagtattaaaggaaaagataactaagcttcatttctttgttatatttctaggggtaaatttaacattctttcctcaacattttttaggattaaatggaataccacgtcgatattcagattatcctgatgcttttattttttgaaatatagtttcttctatgggttctattttatctttatttgctgttatattatttatatatattgtttgagaggctatagttttaaagttatttggaaataatgaatattttgtaagttcatcgttagagtgaattaataacattcctcctttagatcatacttttaaccaattgaatttattaa
>Oxyopes_licenti
cgatggttttattcaactaatcataaagatattggaactttatatttaatatttggagtttggtcagctatagtaggaacagcaataagagttttaattcgtatagaattaggtcattctggaagaatattaggagatgatcatttatataatgttattgttactgctcatgcttttgtaataattttttttatagttataccaattttgattggtggatttggaaattgattagttcctttaatattaggggctcctgatatatcatttcctcgaataaataatttatcattttgattacttcctccttctttatttttattatttatatcttctatggttgaaacaggggtaggagccgggtgaacagtgtatcctcctttggcttctagtactggtcatataggaagatcaatagattttgctattttttctttacatttagctggtgcttcttctattataggagctgtaaattttatttctactattattaatatacggttaagtagaatgagaatagaaaaagttcctttatttgtgtgatctgtttttattactgccattttattattattatctttacctgttttagcaggagctattactatattattgactgatcgaaattttaatacttctttttttgatcctgctgggggaggagatcctattttatttcaacatttattttgattttttggtcatcctgaagtatacattttaattttacctggatttggaattgtgtctcatgtaattagatcttctgttggaaagcgagaaccatttggaagattaggaatgatttatgctatagtaggtattggaggaataggatttgttgtgtgagcacatcatatattttcagtaggtatagatgttgatactcgagcttattttactgcagctactataattattgctgttcctactggaattaaggtttttagttgaatagctactattcatggttcttattttaaaataagaactcctataatatgaagtattggatttgtatttttatttactttaggagggattactggagttgttttatctaattcatcgttagatgtagtattacatgatacatattatgtagtggctcactttcattatgttttaagaataggagctgtatttgctattttagctggaattacttattgatttcctttgttttttggaatagttttaggagagaaaataactaagcttcatttttttgtaatatttttaggtgtaaatttaacattttttcctcaacattttttaggattaaatggaatacctcgtcgttattcagattatcctgatgcttttattttttgaaatataatttcatctataggttctattttatctttatttgcagtaatattatttatatatattgtttgagaggctatagttttaaagttatttggtagtaatgagtatcatgttaattcatctttagaatgaattaataacattccacctttagatcatacttttaatcaattgaatttattaa
>Oxyopes_sertatoides
cgatgattttattcaactaatcataaggatattggaactttatatttaatatttgggatttgatcggctatagttggaacggcaataagagtattgattcggatggaattagggcattctgggagaatattaggggatgaccatttatataatgtgattgttactgctcatgcttttgtaataattttttttatggttataccaattttaattggtgggtttggaaattgattggttcctttgatattaggggctcctgatatgtctttccctcgaataaataatttatcgttttgattacttcctccttctttgtttttattatttatatcttctatggttgaaactggggttggagcaggatgaacggtttatcctcctttagcttcgactactggtcatataggaagatcaatagattttgctattttttctttacatttagctggtgcttcttctattataggggctgtaaattttatttctactattattaatatacgattaagtagaataagaatggaaaaggttcctttgtttgtctgatctgtttttattactgctattttattgttgttatctttaccagtattagctggagctattactatgctattaactgatcgaaattttaatacttcattttttgatcctgcaggggggggagatccaattttatttcaacatttattttgattctttggacatccagaagtatatattttaattttacctggatttggaattgtttctcatgtaattagatcttctgtgggaaagcgagaaccgtttggaagattaggaataatttatgctatagtaggaattgggggtataggatttgttgtttgagcacatcatatattttcggtaggaatagatgtagatactcgagcttattttactgcggctactataattattgctatcccaactgggattaaggtttttagttgaatagcaacaattcatggttcttattttaaaataagaacttctatgatatgatgtattgggtttgtatttttatttactttaggtggtattactggggttgttttatctaattcatcgttagatgtagtattacatgatacatattatgtagtagctcattttcattatgtattaagaataggagctgtatttgctattttagctggaattacttattgatttcctttattttttggagtagttttaaaggagaaaatgactaagcttcatttctttgttatatttttaggagtaaatttgacattctttcctcaacattttttaggattaaatgggataccacgtcgatattcagattatcctgatgcttttattttttgaaatatagtttcttctataggttctattttatctttatttgctgttatactatttatatatattgtttgagaagctataattttaaaattatttgggaataatgaatattttgtgagttcttcgttagaatgaattaataatattcctcctttagatcatacttttaatcaattgaatttattaa
>Oxyopes_sertatus
cgatgattttattcaactaatcataaggatattggaactttatatttaatatttggggtttgatcggctatagttggaacggcaataagagtattgattcggatggaattagggcattctgggagaatattaggggatgatcatttatataatgtgattgttactgctcatgcttttgtaataattttttttatagttataccaattttaattggtgggtttggaaattgattggttcctttgatattaggggctcctgatatgtctttccctcgaataaataatttatcgttttgattacttcctccttctttgtttttattatttatatcttctatggttgaaactggggttggagcaggatgaacggtttatcctcctttagcttcgactactggtcatataggaagatcaatagattttgctattttttctttacatttagctggtgcttcttctattataggggctgtaaattttatttctactattattaatatacgattaagtagaataagaatggaaaaggttcctttgtttgtctgatctgtttttattactgctattttattgttgttatctttaccagtattagctggagctattactatgttattaactgatcgaaattttaatacttcattttttgatcctgcaggggggggagatcctattttatttcaacatttattttgattttttggacatccagaagtatatattttaattttacctggatttggaattgtttctcatgtaattagatcttctgtgggaaagcgagaaccgtttggaagattaggaataatttatgctatagtaggaattgggggtataggatttgttgtttgagcacatcatatattttcggtaggaatagatgtagatactcgagcttattttactgcggctactataattattgctgtcccaactgggattaaggtttttagttgaatagcaacaattcatggttcttattttaaaataagaacttctataatatgatgtattgggtttgtatttttatttactttaggtggtattactggggttgttttatctaattcatcgttagatgtagtattacatgatacatattatgtagtagctcattttcattatgtattaagaataggagctgtatttgctattttagctggaattacttattgatttcctttattttttggagtagttttgaaggagaaaatgactaagcttcatttctttgttatgtttttaggagtaaatttgacattctttcctcaacattttttaggattaaatgggataccacgtcgatattcagattatcctgatgcttttattttttgaaatatagtttcttctataggttctattttatctttatttgctgttatactatttatatatattgtttgagaagctataattttaaaattatttgggaataatgaatattttgtgagttcttcgttagaatgaattaataatattcctcctttagatcatacttttaatcaattgaatttattaa
>Oxyopes_striagatus
cgatgattttattcaactaatcataaagatattggaacgttatatttaatgtttggagtttggtcggctatagtaggaacagcaataagagtattaattcgaatagaattaggacattcagggagaatattaggagatgatcatttatataatgtaattgttactgctcatgcttttgttataattttttttatagttataccaattttaattggtgggtttggaaattgattggttcctttaatattaggggctccggatatgtctttcccccgtataaataatttatcgttttgattacttcctccttctctatttttattatttatatcttctatagtagaaacgggagtaggagcaggatgaacagtttatcctcctttagcttcaacaacaggtcatataggaagatcaatagattttgctattttttctttacatttagcgggtgcttcatctattataggagctgtaaattttatttctactattataaatatacgattaagtagaataagaatagaaaaggttcctttgtttgtgtgatctgtttttattactgctgttttattattattatctttacctgttttagcgggtgctattactatattattaactgatcgaaattttaatacttcattttttgaccctgctggagggggagatcctattttatttcaacatttattttgattttttggtcatcctgaagtatatattttaattttaccagggtttggaatcgtttctcatgttattagatcttctgtggggaagcgggaaccatttggtagattaggaataatttatgctatagtaggaattggaggaatagggtttgttgtatgggcgcaccatatgttttcagtaggaatagatgttgatactcgagcatattttactgcggctactataattattgctgtacctactggtattaaggtttttagatgaatagctactattcatggttcttattttaaaataagaacttctataatatgatgtattggatttgtatttttatttactttaggaggaattacaggggtagttttatctaattcatcattagatgtggtattacatgatacatattatgttgttgctcattttcattatgtattaagaataggagctgtatttgctattttagctggaattacttattgatttcctttgttttttggagttgttttgaaggaaaaaataactaagcttcatttctttgttatatttttaggagtaaatttaactttttttcctcaacattttttaggtttaaatggaataccacgtcgatattcagattatcctgatgtttttattttttggaatatagtatcttctataggttctattttatctttatttgctgttatattatttatatatattgtttgagaagctatagttttaaagttatttggaaataatgaatattttgtaagttcttcattagaatgaattaataatattcctcctttagatcatacttttaatcagttgaacttattaa
>Oxyopes_sushilae
cgatgattttattcaactaatcataaagatattggaactttatatttaatatttggagtttgatctgctatagtaggaacggctataagagtattaattcgaatagaattaggacattctgggagaatattaggagatgaccatttatataatgtaattgttactgctcatgcttttgttataattttttttatagttataccaattttaattggtgggtttggaaattgattagttcctttaatattaggagctcctgatatatcttttcctcgaataaataatttatcattttgattacttcctccttctttatttttattatttatatcttctatagtagaaacaggagtaggagcagggtggacagtttaccctcctttagcttcaacaataggtcatataggaagatcaatagattttgctattttttctttacatttagcaggtgcatcttctattataggagctgtaaattttatttctactattataaatatacgtttgagtagaataagaatagaaaaggtccctttgtttgtgtggtctgttcttattactgctattttattattattatctttacctgttttagcaggtgctattactatattattaactgatcgaaattttaatacttcgttttttgatcctgctggagggggggatcctattttatttcaacatttattttgattttttggtcatcctgaagtatatattttaattttaccaggatttggaattgtttctcatattattagatcttctgttggaaagcgagaaccatttggtagattaggtataatttacgctatagtaggtattgggggtataggatttgttgtgtgagcacatcatatattttcagtaggaatagatgttgatactcgagcttattttactgctgctactataattattgctgttcctactggtattaaggtttttagttgaatagctacaattcatggttcttattttaaaataagaacttcaataatatgatgtattggttttgtgtttttatttactttaggtggtattacaggggtggttttatctaattcatcattagatgtagtattacatgatacatattatgttgttgctcattttcattatgtattaagaataggagctgtatttgctattttagctggtattacttattgatttcctttattttttggaatggttttgaaagaaaaaataaccaaacttcattttttagtaatatttttaggtgtaaatttaactttttttcctcaacattttttaggattaaatgggatacctcgtcgttattcagattatcctgatgcttttattttttgaaatatagtatcttctataggctctattttatctttatttgctgttatattatttatatatattgtttgagaagctatagttttaaaattatttggaaataatgaatattttataagttcttcattagaatgaattaacaatattcctcctttagatcatacttttaatcaattaaatttattaa
>Oxytate_striatipes
cgatgaatatattcaactaatcacaaagatattgggactttatatttattatttggggcttgatctgctatagtaggaactgctataagagtattaattcgtatagagttaggtaattctggaagattattaggaaatgatcatttatataatgttattgttactgctcatgcttttgtaataattttttttatagttatacctattttaattggaggatttggaaattgattagttcctttaatattaggggctcctgatatatcatttcctcgtataaataatttatctttttgattgttacctccttctttgtttttgttatttatatcttctatggttgagataggtgtaggagcagggtgaactgtatatcctccgttggcttctagagtgggacatataggaagatctatagattttgctattttttctcttcatctagctggagcttcttctattataggagctgtaaattttatctctactattattaatatacgaagagttggaataagtatagaaaaagttcctttatttgtatgatctgtattaattactgcagtattattattattatctttacctgtgttagcaggagctattactatgttattaacagatcgtaattttaatacttctttttttgatcctgccggaggaggagatcctattttatttcaacatttattttggttttttggtcacccagaagtatatattttaatcttacctgggtttggtattgtttctcatgtaattagttcttctgtaggaaagcgagaaccttttgggagtttagggatgatttatgctatagcaggaattggtggtataggatttgttgtgtgggcacatcatatattttcagtaggaatagatgtggatacgcgggcttatttcactgctgctactataattattgctgtccctactgggattaaggtttttagttgaatagctactttacatggatcttattttaaaataacttcttctttgatatgatgtgtaggatttgtatttttatttactttaggaggaattacaggagtagttttgtctaattcttctttagatattattttacatgatacttattatgtagtagctcatttccattatgtattaagaataggagctgtttttgctattttggctggaattacgtattgatttcctcttttttttggtgtttctttaagagaaaaactttctaaatttcagttttatattatatttttaggagttaatcttactttttttccacaacattttttagggttaaatgggataccacgtcgttattctgattatccggatgcttttgtcttttggaatatagtttcttcaataggatctttattatctttatttggtgtaattttatttatatatattatttgagaatctttcattttaaagaattctaatggtagagaatattttattagatcttctctggaatgaatgaataatgttcctcctttagatcatacttataatcaattaaatttattaa
>Pardosa_pusiola
cgatggttatattcaactaatcataaggatattggaactttatatttaatatttggggtttgatctgctataatgggtactgctatgagagtattgattcgaatagaattagggaatcctgggagattattaggtgatgatcatttatataatgttatggttactgctcatgcttttgtgataattttttttatagtaatgccaattttaattggtggttttggaaattgattagttcctttaatattgggggctcctgatatatcttttcctcgaataaataatctttctttttggttgttaccaccttctttatttttgttatctatatcttctatagtggagatgggtgttggtgcgggttgaactgtttatccgccattagcatcaacggtgggacatataggaagttcaatggattttgctattttttctcttcatttagcgggtgcttcttctattataggggccgtaaattttatttctactattattaatatgcgaatattaggaatatctatagaaaaagtatctctttttgtttgatcagtgttaattactgcagtgttgttattactttctttacctgttttagcaggggctattactatattgttaactgatcgaaatttcaatacttctttttttgatcctgctggtggtggtgatccaattttatttcaacatttattttgattttttggacatccagaagtttatattttaattcttccaggatttggaattgtttcacatgtaattagttcttcagtaggaaagcgagagccatttggaagactaggaatgatttatgctatagtaggaattggaggtataggatttgtagtttgagcacatcatatattttctgtgggtatagatgttgatactcgtgcgtattttactgctgctactataattattgcaattcctactggaattaaggtttttagatggatagctacgattcatggttcttattttaaaataaatactccattaatatggagtattggatttgtatttttatttactttaggaggtattacaggggttgttttatctaattcatctttagatgtagttttacatgatacttattatgttgtagctcattttcattatgtgttaagaataggggcggtgtttgctattttagctggaataacttattgatttcctttgttttttggaattgtattaagagaaaaaataactaagttgcatttttatgtaatgtttattggagtaaatttaactttttttcctcaacattttttaggtttgaatgggatacctcgtcggtattctgattatccagatgtttttattttttgaaatatagtatcgtctataggatcattattatctttatttgctgtgatgttttttatatatattgtttgagaaggaatagttataaagtcttttaattataatgggtattatatatcgtcttctttagaatgaataaataatattcctcctttagatcatacttataatcaattgaatttattaa
>Peucetia_latikae
cgatgattatattcaacaaatcataaggatattggaactttatatttactttttggagtttgatcagccatagttggtacggctatgagtgttttaattcggatggaattaggtcgtcctggtagatttttaggtaatgatcatttatataatgtgatagtgactgctcatgcttttgtaataattttctttatagttataccaattttgattggggggtttggaaattgattagttcctttaatattaggtgcaccagatatatcatttcctcgaatgaataatttatctttttggttactgcctccttctttgtttttattgtttatttcttcaatggttgaagtgggagtaggagccggttgaacggtatatcccccattagcttcaactgtagggcatatggggagatcaatagattttgctattttttctcttcatttagctggagcttcatcaattataggagctattaactttatttctactattattaatatacggtctgttggaataacaatggagaaagttcctttatttgtttggtcagtatttattactgctattttattattattatccttaccggtgttagctggtgctattactatattattgactgatcgaaattttaatacttctttttttgatcctgctgggggtggagatccaattttatttcaacatttgttttgattttttgggcatcctgaggtttatattttgattttacctggttttggaattgtttctcatatcattagatcttctgttggtaaacgagagccttttggggttttaggaatgatttatgctatggcgggaattggggctatagggtttgttgtttgagctcatcacatgttttctgttggaatagatgttgatactcgggcgtattttacagcagctactataattattgcagttcctactggaattaaggtttttagttgaatagctacattacatggttcttattttaaaataagtactcctttaatgtggtgtattggatttgtatttttgtttactttaggaggaattactggtgtagttttatctaactcttcgttagatattgttttacatgatacttattatgtagttgctcattttcattatgttttaagaatgggggctgtgtttgcaattttagctgggattacatattgatttcctttattttttggagtagtattaaaggaaaagtttacaaagcttcagttttttataatgtttttaggggtaaatataactttttttcctcaacattttttagggttaaatggaatacctcgtcgatatgctgattatccagatgtttttattttttggaatataatttcgtctatgggatcaattttgtcattattttctgttatattatttatatatatcgtttgggaagctttaattataaaatcttttggaacaaatgagtataatattagttcatcattagaatgaataaataatattcctcctttggatcacacttttaatcagttgaatttattaa
>Phanuelus_gladstone
------------------------------attggaactttatatttagtatttggtgcttggtctgctatagtaggaactgcaataagagtattgattcgtatggagttaggtcagacagggagtcttttaggtaatgatcatatatataatgtaattgtaactgctcatgcttttgtaataattttttttatagttataccgattataattggtggatttggaaattgattagttcctttaatgttaggtgctcctgatatggcttttcctcggatgaataatttaagattttgattattacctccttctttgtttttattgtttatatcatctatagtagaaataggggttggtgcgggatgaactgtttatcctcctttagcttccattattgggcataatggaagatcagtagattttgcaattttttctttacatttagctggagcatcttctattataggtgctattaattttatttcaactgtaattaatatacgattagttggtataactttggataaggttcctttatttgtgtgatctgtagttattacagctgttttattattattatctttacctgtgttagcaggtgctattactatattattaactgatcgtaattttaatacttctttttttgatcctgctggagggggagatcctattttgtttcaacatttattttggttttttggtcaccctgaggtttatattttaattttacccggatttggaattgtatctcatgtaattagtgcttcagtgggaaagcgggagccttttggatctttaggaatgatttatgctatggttggaattggtggaataggttttgttgtatgagcacatcatatattttctgtaggaatagacgtagatactcgagcttattttacagctgctactatagtaattgcggttcccactggaattaaggtatttagttgaatagctactttgtatggttcttattttaagattgatactcctttaatgtggtgtattggatttgtatttttatttacattagggggaattacaggagtagtattgtctaattcttctttagatattgttttgcatgatacttattatgttgttgcacattttcattatgtattaagaataggggctgtttttgctattatagctggaattacgtattgatttcctttattttttggagtggtgcttagagaaaagaaaactaaattacaatttatggtaatatttttaggtgtaaatttgactttttttcctcaacattttttagggttaaatggaatgccacgacggtattcagattatcctgatgcttttttattttgaaatatagtatcatcgttgggctctgtattatctgtagttgctgtatttttgtttatatatattgtttgggaaggattagtgatgaaatactctttttatgatagctattatatatcatcatcattggaatgaattaataatattcctcctttggatcatacatttattcaattaaatttattgt
>Wadicosa_fidelis
cgatggttatattcaactaatcataaggacattggaacgttatatttaatatttggtgtttgatcggctataatgggaactgctataagagttttgattcgaatggaattaggaaatcctggtagattattaggtaatgatcatatatataatgttatagttactgctcatgcttttgtaataattttttttatagtaataccaattcttattggagggtttggaaattgattggtacctttaatattaggagctcctgatatatcttttcctcgaatgaataatctttctttttgattattacctccttctttgtttttattatctatatcttctatagtggaaataggagttggtgctggatgaactgtttatcctcccttagcatcaacggttggtcatataggaagttctatagattttgctattttttctttacatttagctggagcttcttctattataggagctgctaattttatttctactattattaatatacgagtggtaggaatatctatagaaaaggttcctctttttgtttgatcagttttgattacagcagttttattattactttctttacctgtattagcaggtgctattactatactattaaccgatcgtaattttaatacttctttttttgaccctgcgggaggtggagatcctattttatttcaacatttattttgattttttggacacccagaagtttatattttaattttaccaggatttggaattgtttctcatgttattagttcttcagtaggtaagcgagagccttttggtagattaggaataatttatgctatattgggaattggaggaatgggatttgtagtttgggctcatcatatattttctgtgggaatagatgttgatactcgtgcatattttactgctgctactataattattgcaattcctactggaattaaggtttttagatgaatagctactattcatggttcttattttaagataaatactcctttgatatgaagtattggttttgtgtttttatttactttaggaggaattacgggagttgtattatctaattcgtctttggatgtagtattacatgatacatattatgttgtagctcactttcattatgtattaagaataggagctgtttttgctattttagctggtataacttattgatttcctttattttttggagttattttaagggaaaaaatgactaagttacatttttatgtaatgtttattggggtgaatttaactttttttcctcaacattttttaggattaaatggtataccgcgtcggtattctgattatccagatgtttttgttttttgaaatatagtatcttctataggatctttattatctttatttgcagttatattctttatatatattgtttgagaaggaatagtgataaaatcttttaattataatggatattatgtttcttcttctttggaatgaataaataatattcctcctttagatcatacttataatcaattgaatttattaa
