# Supplementary material for: Mitogenomic Insights on the Phylogeny and Evolution of Lynx Spiders (Araneae, Oxyopidae)
Source: Ecol Evol. 2025 Sep 18;15(9):e72192. doi: 10.1002/ece3.72192 (PMC12445203; doi:10.1002/ece3.72192)
Supplement: Supplementary file 1 — Data S1: ece372192‐sup‐0001‐DataS1.zip. [file ECE3-15-e72192-s001.zip › The renewed version_ece372192-sup-0001-DataS1/ece372192-sup-0008-Supinfo8@COX2.fas]

>Alopecosa_cursor
ttgtcgacatggggatcgattttatttcaaaatggagtttcttctgtaatagaacatttgattttttttcatgatcatattataattgttataattataattataattatagtagggtatgtattaattaattcttgtattaataaattttacaatttaaatatatttcatggtcaggaattagaaagtatttgaacagtaattcccgctgtgtttcttttatttattgcttttccttctttacgtttgttatatttaatggaagagagagaattaactgatataactattaaagtaatgggtcatcaatgatattggtcgtatgaatatagagatttgggatttaaatcttttgattcttatatattgagagatagagatagaatttttcgtttattaaatgtagataattctttagttattccatataatactagagttcgtatagtaatttctagtgttgatgtgattcattcttggactattccttctttgggagttaaggttgatgctattcctggtcgtttaaatcaattgtctttaatgtttaatcgagttggattattttctggtcaatgttctgaaatttgtggagcgaatcatagatttataccgattataattatggttgttccgcgaatggaatttttaataaagtgattt
>Arctosa_tanakai
ttgccaacttgaggttcaattctttttcaaaatagagtttcatctgtgatggaacatttaattttttttcatgatcatattataattattataattataattataataatagtagggtatattcttatgaattcttgtgttaataaattttataatttaaatatatttcatggacaagaattagaaagaatttgaacaataattcctgctatttttcttttatttattgcttttccttctttacgattattatatttgatagaggaaagagaattctacgatataactattaaagtagtaggtcatcaatgatattgatcttatgaatatagagacttaggatttaagtcctttgattcttatatattaaaggatgaagagagaatttttcgtttattaaacgttgataactctttagtaattccttataatactataacgcgaatagttatttctagaactgatgttattcattcttgaactattccttctctaggagtgaaagttgatgcggttccaggacgattaaatcaattatctttaatatttaatcgagtaggattatttagaggacagtgttcggagatttgtggagcaaatcatagatttatacctattatagttttggtgacgtctcgtatagaatttttaacaaaatgattt
>Cheliceroides_longipalpis
ttgccggtatgaggttctttatattttcaggatggagtttctgctattatagaatatttaattttttttcatgattatactatagtaattatagttagtgtaataataatagtgggttatatattaattagatcatgtattaataatttttataatttaggaatatttgagggtcaagagttagaaataatttgaactttacttcctgctgtttttcttgtatttattgcttttccttctcttcgtttattatatttaatagaagattctgagatatatgatataactattaaattattaggacgacaatgatattgatcatatgaatatagagattttgatataaaagtttttgattcttatatattagaggataatgaaagaatatatcgaatattaaatgttgataattatttaatagttccttgtaattctaatattcgtataattatttctggtgtggatgttattcattcatgaactattccttctttaggagttaaggcagatgctattccaggtcgattaaatcagttatcattaaattttaatcgtgttggtatatattttggtgaatgttctgaaatttgtggagctaatcatagatttatacctattataatagtagttgttcctcgaaatgaatttttaaatatatgacta
>Dolomedes_angustivirgatus
ttgccaacttgaggttcaattttatttcaaaatagagtttctccagtaatagaacatttaattttttttcatgatcatattataatagtaataattataattatagtaatagtaggttatgtattagttaactcttgtattaataaatattataatttaaatatatttcaaggtcaggaattagaaagagtatgaactgtaattcctgcggtgtttcttttgtttattgcttttccttctttacgtcttttgtatttaatggaagaaagagatttgtatgatataactattaaggtaataggtcatcaatggtattgatcttatgaatatagtgatttaggatttaaatcttttgattcttatatattatcagataatagaagagtttttcgtttattgaatgttgataattgtttagtaattccttataatactaatattcgtatagttgtttcaagaatagatgtaattcattcttgaactatcccttctttaggggtaaaggttgatgctattcctggacgtttaaatcagttatctttaatttttaatcgggtagggttatttagtggtcaatgttctgaaatttgtggtgcaaatcacagatttatacctattataattttagtggttcctcgaatagaatttttattaaagtggttt
>Ebrechtella_tricuspidata
ttgcctacttgaggaagattattatttcaaaatagagtttcttctgttatagaacagttgattttttttcatgaccatgtaatagtagtaataattataattatggttatagttggttatattttagtaaattgttgtgttggaaaattttataatttaggaatatttcatggtcaaagattagaaataatttgaactgtaattcctgccgtatttttattatttattgcttttccttctttacggttgttgtatttaatagaagaaagtgaagcttttgatataactttaaaagtattaggacatcaatgatattgatcttatgaatatagagatttaggagttaagttttttgactcttatatattatctgagaatgactgcatatatcgcttgttaaatgtagataactgtttagttattccttttaaaactaatattcgtttaattgtatcaagagtagatgtaattcattcttgaacgattccatctttaggagtaaaggctgatgctattcctggacggttaaatcagttatttttaaattttaaccgaataggattgttttttggtcaatgttctgaaatttgtggggctaatcatagttttataccaattttgataatagttattcctcgttgagaatttttagttaaatgattt
>Epeus_alboguttatus
ttgcctatatgaggagctttatattttcaggatggtgtatctcctgtaatagaacatttaattttttttcatgattacactatggtaattataattatagtaatatttttagttggatatatattattaggttcatattatataaaaagatataatttaggtttatttgaaggtcaagaattagaaataatttgaacagttttgcccgcaatttttttagtatttattgcttttccttctcttcgtctattatatctaatggaggaatcagaagattatgatataacaattaaattgttaggacgtcaatgatattgatcatatgaatatagagattttgatttaaagatatttgattcatatatattgagagataatgaaagaatatttcgattattgaatgtggataattgtttaatattacctcataattctaatgttcgaataattgtatctggagcggatgtaattcattcttgaactattccttctttaggagtaaaagctgatgctattcctggacgtttaaatcaactattattaaattttactcgagtaggattattctttggagaatgttcagaaatttgtggtgctaatcatagatttataccaattataataatagttgttcctcgtaatgaatttttaaatatatgaatt
>Halocosa_hatanensis
ttgccaacttgagggtcaattttatttcaaaatggagtttcttctgtaatagaacatttaattttttttcatgatcatattataattgtaataattataattatagtaatagtaggttatgtattaattaattcttgttataataaattatataatttaaatatatttcaaggtcaggaattagaaagaatttgaacggttattcctgctatttttttattatttattgcttttccttctttacgtttattatatttaatagaagagagagaagagtatgatataactattaaggtaatagggcatcagtgatattggtcttatgaatatagagatttaggatttaaatcttttgattcttatatgcttagagataataatagaatatttcgtttattgaatgtggacaattctttagtaattccttatcaaactggagttcgaataattatttctagaagtgatgtaattcattcttgaactattccttctttaggaattaaggttgatgcaattcctgggcgtttaaatcaattatcattaatatttaatcgggtaggtttatttagaggtcagtgttctgaaatttgtggggctaatcatagttttataccaattataattatagtaattcctcgaatagaatttttaataaaatgattt
>Hamataliwa_aurita
ttgccgacttgggggacattattatttcaagatggagtatctccagtaatggagcatcttattttttttcatgatcatattgttatagtaataattataattataattatagtaggatatgttttaattaattcttgtttaagtaaactttttaatttaggaatgtttcaaggtcaagggttagaaagaatttgaacagctatacctgctatttttttattattaattgcatttccttctttacatttattgtatttaatggaagagagtgcagattatgatattactgtaaaagtaataggtcatcaatgatattgatcatatgaatatagagatttaggatttaaatattttgattcttatatattatctgggaatgaaagaatatttcggttattaaatgtagataattctttagttattccttatagaagtaatgttcgaataattatttcaagtatagatgtaattcattcttgaactattccttctttaggtgtaaaagctgatgctgttcctggacgtttaaatcaattattttatttatttaatcgagtagggatttttagaggacagtgttctgaaatttgtggggctaatcatagatttatgcctattttaattataattgttcctcgaatagaatttttaactaaatgattt
>Heriaeus_mellotteei
ttgccaacttgaggtgggttattatttcaaaacagtgtttcttcagttatagagcaattaattttttttcatgatcatgtaatagtagtaatagtaataattatggtaatggtaggttatattttagtaaattgttgtattggtaagttttatgatctagggatatttcatggtcaaagattggagagaatttgaacagttattcctgctatttttttattgtttattgcattcccttctttacggcttttatatttaatggaagaaagagataattttgatatgactttaaaggtattaggacatcagtgatattgatcttatgaatatagagatttagatgtaaaatactttgattcttatatattatctgataatagatctgttttccgtttattaaatgttgataattgtttagtagttcctttcaaaactaatgtacgtataattgtatcaagaattgatgttattcattcctgaacaataccttctttaggggttaaagctgatgctattcctggtcgtttgaatcaattgtttctaaattttaatcgtatagggttattttttggccagtgttcagagatttgtggagctaatcatagttttatacctattttattaatagttgtccctcggtgagagtttttaataaagtgattt
>Lycosa_grahami
ttgccaacttgaggatcaattttatttcaaaatggagtttcttctgttatagagcatttaattttttttcatgatcatattataattgttataattataattatagtgatagttggatatgtgttggttaattcttgtgttaataaattctataatttaaatatgtttcatggacaggagttggagagaatttgaacggtaattcctgctgtttttcttttatttattgcttttccttctttacgtttgttgtatttaatggaggagagagaggaatatgatatgactattaaggttataggtcatcagtgatattgatcttatgaatatagagatttaggatttaaatcttttgattcttatatgttaagagatgatagaagaatttttcgcttattaaatgtagataattctttggttattccttataatactagagttcgtatggtaatttctagtgtggatgttattcattcttggacaattccttctttgggagttaaggttgatgctattcctggtcgtttgaatcaattgtctttaatatttaatcgggttggtatgttttctggacagtgttcggagatttgtggggctaatcatagatttatacctattatgattttggtggttcctcgagtcgaatttttaataaagtgat--
>Oxyopes_bianatinus
atgccaacttgaagatctttattatttcaagacggagtttctccggtaatagaacatttaattttttttcatgatcatattataatagttatagttataattataattatagtaggatatgtattagttaattcttgttttaataaattttatgatttaggaatatttcaaggtcaaggacttgaaagaatttgaacagcgatgcctgctgtgtttttgttacttattgcttttccttctttacatttattatatttaatagaagaaagagctaattatgatattacgattaaagtaataggacatcaatgatattgatcttatgaatatagagatttaggttttaaatcttttgattcttatatattatcagatgataat---atatttcgattattaaatgtagataattctttagtaattccttataatagaaatgttcgaataattatttcaagtatggatgtaatccattcttgaacaattccttctttaggagtaaaagcagatgctgttccaggtcgattaaatcaattgttctatatttttaatcgagtaggcttatttagtgggcaatgttctgagatttgcggagcaaatcacagatttatacctattataattatagttgttcctcgaatagaatttttattaaaatgattt
>Oxyopes_javanus
ttgccaacttgaagatctttattatttcaagatggagtttctccagtaatagaacatttaatttttttccatgatcatattataatagtaataattataattataatcatggtaggttatgtattagtaaattcttgttttaataagttttataatttaggaatattccaaggtcaggggcttgaaagaatttgaacagcaatgcctgctgtatttttattatttattgcttttccttctttacatttattatatttaatggaagaaggtgcttcttatgatattacggttaaggtaatagggcatcaatgatattgatcttatgagtatagagatttaggatttaagtcttttgattcatatatattgtcaggtgatgatgtgatatttcgactattgaatgtagataattcattagttattccttataatagaaacgttcgtataattatttcaagaatggatgtaattcattcttgaactattccttctttaggggtaaaagctgatgctgtacctggtcgattaaatcaattgttttatatttttaatcgtgtaggattatttagtggacaatgttcagaaatttgtggagcaaatcatagatttatacctattataattatagttgttcctcggatagagtttttaacaaagtgattt
>Oxyopes_licenti
ttgccaacttgaagatctttattatttcaagatggggtttctccagtaatagagcatttaattttttttcatgatcatattataatagtaataattataattataattatagtgggttatgtacttgttaattcttgttttaataagttttataatttaggaatatttcagggacagggacttgaaagaatttgaactgcaatacctgctatttttttattgtttattgcctttccttctttacatttattatatttaatggaagaaagatcagattatgatattacaattaaggtaataggtcatcaatgatattgatcttatgaatatagagatttaggatttaaatcatttgattcttatatattgtcaagtgatgatgcaatatttcgattattaaatgtagataactctttagttattccttttaatagaaatattcgaataattatttcaagaatagatgtaattcattcttgaactattccttcattaggtgtaaaggcagatgctgtacctggtcgactaaatcaattattttatgtatttaatcgaataggtttatttagtggacagtgttctgaaatttgtggtgcaaatcatagatttatacctattataattatagttgttcctcgaatagagtttctgtcaaagtgattt
>Oxyopes_sertatoides
ttgccaacttgaagatctttgttgtttcaagatggagtttctccagtaatagaacatttaattttttttcatgatcatattataatagtaataattataattataattatggtagggtatgtattagtgaattcttgttttaataaattttataatttaggaatgtttcaaggtcaggggcttgaaagaatttgaacagcaatacctgctgtatttttgttatttattgcttttccttctttacatttgttatatttgatggaagaaggagcttcttatgatattacggttaaggttataggacaccaatggtattggtcttatgaatatagagatttaggatttaagtcttttgattcatatatattatcaggtgatgatgtaatatttcgattgttaaatgttgataattcattagttattccttataatagaaatgttcgaataattatttcaagaatagatgtaattcattcttgaactattccttctttaggtgtaaaggctgatgccgtacctggccgattaaatcaattgttttatatttttaatcgtgtaggattatttagtggacaatgttcagaaatttgtggtgcaaatcatagatttatacctattataattatagttgttcctcgaatagagtttttgacaaagtgattt
>Oxyopes_sertatus
ttgccaacttgaagatctttgttgtttcaagatggagtttctccagtaatagaacatttaattttttttcatgatcatattataatagtaataattataattataattatggtaggatatgtattagtgaattcttgttttaataaattttataatttaggaatgtttcaaggtcaggggcttgaaagaatttgaacagcaatacctgctgtatttttgttatttattgcttttccttctttacatttgttatatttgatggaagaaggagcttcttatgatattacggttaaggttataggacaccaatggtattggtcttatgaatatagagatttaggatttaagtcttttgattcatatatattatcaggtgatgatgtaatatttcgattgttaaatgttgataattcattagttattccttataatagaaatgttcgaataattatttcaagaatagatgtaattcattcttgaactattccttctttaggtgtaaaggctgatgccgtacctggtcgattaaatcaattgttttatatttttaatcgtgtaggattatttagtggacaatgttcagaaatttgtggtgtaaatcatagatttatacctattataattatagttgttcctcgaatagagtttttgacaaagtgattt
>Oxyopes_striagatus
ttgccaacttgaagatctttattatttcaagatggggtttctccagtaatagaacatttgattttttttcatgatcatattataatagtgataattataattataattatagtaggatatgtgttaattaattcttgtttaaataaattttataatttaggtatgtttcaaggtcaaggacttgaaagaatttgaacggctatacctgcagtatttttattatttattgcttttccttctttacatttattgtatttaatagaagaaagagctaattacgatattactattaaagtaataggtcatcaatgatattgatcttatgaatatagagacttaggatttaaatcctatgattcttatatattatcaggtgatgatagaatatttcggttattaaatgtggataattctttagttatcccttataatagtaatgttcgaataattatttcaagaatggatgttatccattcttgaacaattccttctttaggtgtaaaggcagatgctgtaccaggtcggttaaatcaattattttatatttttaatcgagtaggattatttagtggtcaatgttcagaaatttgtggtgctaatcatagatttataccaattataattatagttgttccccgaatagaatttttaataaaatgattt
>Oxyopes_sushilae
ttgccaacttgaagatctatattgtttcaaaatggggtttctccggtaatagaacatttaattttttttcatgatcatattataatagtaataattataattataattatagtaggatatgtgttaattaattcttgtttaaataaattttataatttaggtatgtttcaaggtcaaggacttgaaagaatttggacagcaatacctgcagtatttttattatttattgctttcccttctcttcatttattatatttaatagaagaaagagctaattatgatattactattaaagtaataggacaccaatgatattgatcttatgaatatagagatttaggatttaaatcctttgattcttatatattatcaaatgatgatagaatatttcgattattaaatgtggataattctttagtaattccttataatagtaatgttcgtataattatttcaagaatagatgttattcattcttgaacaattccttctttaggtgtaaaagcagatgctgtgccaggtcgattaaatcaattattttatatttttaatcgagtaggattatttagtggtcaatgttcagaaatctgtggtgctaatcatagatttatacctattataattatagttgttcctcgaatagaatttttaataaagtgattt
>Oxytate_striatipes
ttgccaacttgaagtagattattgtttcaaaatagtgtttcttcagttatggagcagttaattttttttcatgatcatattatagtagttatagtaatgattatagtaatagtaggatatattttaataaatagatgtttaacaaagttttatgatttaggaatatttcatggacagagattagaaagaatttgaactgttattcctgcagtttttttattatttattgcttttccttctcttcgtcttctttatttaatagaggaaagtgaagattttgatataactttaaaagtgttagggcatcaatgatattgatcttatgaatatagtgatttagggttaaggttttttgattcttatatattatctaataaagaatgtatttttcgattattgaatgtagataattgtttagttattccttttataacgaatgttcgaatgattgtttcaagaatagatgtaattcattcttgaactattccttctttaggggtaaaagttgatgctattccaggtcgattaaatcaattatttataagatttaatcgaataggtttgttttttgggcaatgttctgagatttgtggagctaatcatagatttatacctattttaataatagttattcctcgtttagagtttttagtaaattgaatt
>Pardosa_pusiola
ttgccaacttgaggatcaattttatttcaaaatggagtttcttctgttatagaacatttaattttttttcatgatcatattataattgtaataattatgattatagtaatagtaggttatgttttagtaaattcttgtattaataaattttataatttaaatatatttcatggacaagaattagaaagaatttgaactgtaattcctgctgtttttttattattcattgcttttccttctttgcgtttgttatatttaatagaggaaagagaagtatatgatataactattaaggttataggacatcagtgatattgatcttatgaatatagagatttaggatttaaatcttttgattcttatatattgagagataaagaaagaatgtttcgtttgttaaatgtagataattcattagttattccttataatactagtgtacgtatagtaatttctagtgttgatgtaattcattcatggactatcccttctttaggagtaaaggttgatgctattcctggtcgtttaaatcaattgtctttaatatttaatcgggtaggggtgttttcaggtcagtgttcagagatttgtggtgcgaatcatagatttatacctattataattttggttgttcctcgtatagaatttttaataaattggttt
>Peucetia_latikae
ttgccaacttgaggttcgttattatttcaaaacggagtttctcctgtaatagaacatttaattttttttcatgatcatattatgatagttataattataattttaattatagttgggtatgttttgatgaattcttgttttaataaattttataacttaggattatttcatgggcagagtttagagagaatttgaactttattaccggcagtatttttattaataattgcttttccttccttacgattattatatttaatagaagaagtaggagattatgatataactattaaagttatagggcatcaatgatactgatcatatgaatatagagatttagggttcaattcatttgattcttatataatttcaagagattcgagaacgtttcgtttattaaatgttgataattctttattaattccgttaaatagaagtgttcgagtaattatatctagaactgatgttattcattcttgaacaatcccttctttaggggttaaggtggatgcaattcctgggcggttaaatcagttatcatttatttttaatcgagtaggattatttagaggacagtgttctgaaatttgtggtgcaaatcatagttttatacctattatagtaatagtagttcctcgaatggagtttttaataaagttaatt
>Phanuelus_gladstone
ttgccagtgtgaggatctttatattttcaagatggtgtatctcctgtaatggagcatttaattttttttcatgattatactataattattataattatagtaatgtttttggtaggttatatattaatttgttcttgtatatctaaaatatacaatttaggtatgtttgaaggacaggaattagaattgatttgaacaattttacctgctatttttcttgtatttattgcttttccgtctttacgtttattatatttgatagaggagtctgagtcatatgatataacaattaaattgttaggtcgacagtgatattgatcttatgaatatagagattttgatttaaaaatgtttgattcttatatattagatgataatgaaactatatttcgtttgttagatgtagataacagattagttgtgccttgtaatactaatattcgaataattatttcaggagctgatgtaattcattcttgaactatcccttctttaggggtgaaagcggatgctattcctggtcggttaaatcaattatcatttaattttaatcgtgttggaacattttttggggagtgttctgagatttgtggtgctaatcatagttttatgcctattataataatagtaattcctcgaaatgaatttttaagaatttgaatt
>Wadicosa_fidelis
ttgccaacttgaggaacagttttatttcaaaatggagtttcttctgtaatagaatatttgattttttttcatgatcatattataattgtgataattataattatagtaatggttgggtatgtactagtgaattcttgtattaataaattttataatctaaatatatttcatggacaagagttagagagaatttgaactgtaattcctgctgtttttcttttgtttattgcttttccttctttacgattattatatttgatagaagaaagagaaatgtatgatataactattagggtaataggacatcagtgatattgatcttatgaatatagagatttaggatttaagtcttttgattcatatatattggaagatgcagatagtacatttcgtttattgaatgttgataattctttagtaattccttataatactagagttcggatagtagtttcaagtgtggatgttattcattcttgaactattccttctttaggagttaaggttgatgctattcctggacgtttaaatcaattatctttaatatttaatcgagtaggattattttcaggtcagtgttctgaaatttgtggagcaaatcatagatttatacctattataattatagttgttccgcggatagaatttttaataaattgattt
