# Supplementary material for: Mitogenomic Insights on the Phylogeny and Evolution of Lynx Spiders (Araneae, Oxyopidae)
Source: Ecol Evol. 2025 Sep 18;15(9):e72192. doi: 10.1002/ece3.72192 (PMC12445203; doi:10.1002/ece3.72192)
Supplement: Supplementary file 1 — Data S1: ece372192‐sup‐0001‐DataS1.zip. [file ECE3-15-e72192-s001.zip › The renewed version_ece372192-sup-0001-DataS1/ece372192-sup-0009-Supinfo9@COX3.fas]

>Alopecosa_cursor
ttggaaaagcattttcatccttttcatatagtaaatatatcaccttggcctttaattacaggatttggagctttatttacggttattggaataattaaaatatttgtattttatgatgtgagattagtattgttttctttggttatagtatttatagttgctatattatggtgacgagatgtaattcgagaaagaacctttcagggataccactctagaattgtattaaaagggttgataattgggataatcttatttattattagagaaatttttttttttttttcttttttttgggccttttttcattctagtctaagtcctacagtggaattaggatctcattgaccccctttagggattcatccttttaatccatttcaagttcctttgcttaatacagtgattttattatcatctggtgtaagaattacttgggctcatcagttgattttgagggaagattgggaaggggcaaagatttctttaataatgacttgaatattaggtgtttattttttaatattgcagggatttgaatattatatgtcttctactagaattagagattctgtttttggatctacgttttttatgtctactgggtttcatggatttcatgttattgttggaactttatttttatttattatttgaattcgttttctaaatagtcatttttctggtagacatcattttggatttgaagcagctgcttgatattggcattttgttgatgttgtttggttgtttttgttttctgttgtttattggtgggg
>Arctosa_tanakai
ttggaaaagcattttcattcttttcatatagtaaatatgtccccttggcctttaattgttggatttggtgctttatttatagtggttgggataattaaaatatttatattttataatgtcgatttattagctatgtctttattaatactatttttagtagctatattttgatgacgtgatgtaattcgtgaaagaacctttcaaggattccattctagaatagtgttaaaaggtttaattgttggaataattttatttattattagtgaga-ttttctttttttttcgtttttttgagctttttttcattctagattaagtcctgtagttgaattaggagtttattggcctccaaatggaattaatccttttaatccttttcaagttcccttattaaatactgtaattttattagcttctggtgttagagtaacttgggctcatcaaataattttaaaagaaaattgaaatatagtaaaaacttctttaataataacctgaatattaggattatattttttaatactacaaggctttgaatattatatatcctcatatgggattagagattctgtttatggatctactttttttatatctacaggatttcatggatttcatgtaattgttggaactatatttttatttattatttgaattcgttttttacgagatcatttttctaagagacatcattttggatttgaagcagctgcttggtattgacattttgttgatgtagtttgattatttttattttccgtagtatattgatgagg
>Cheliceroides_longipalpis
ttggaaaaattttttcatccttatcatatagtaaatatgtctccttgaccattgatagttggattttgtgcttttagaatagttataggattaattaaaatattttcttataatgaaataaatttattaataatatcattatgtttattaattattatatcactattatgatggcgagatgttgttcgtgaaagaacatttcaaggacttcattctagattggttttaaatggattaatagtaggaataattttgtttattgtaagagaagtatttttttttatttcttttttttgaggtttttttcattctagattaagacctactattgaattaggatctctatgacctccatgtggaatttttccttttaatccttttcaagtacctttattaaatactgtaattttattggcttcaggagttacggttacttgagctcatcaatatatattaaataataaatgggatggagtaaagaatgctttaataataacttgattgttaggattatattttttaatattacagggttttgaatattatatagcttcatttggaatctctgattcagtttatggttctactttttttatagcaactggttttcatggttttcatgtaattgttggtactttatttttattttatatgtgaacgcgagtaataagaagacaattaactagaagtcatcattttggttttgaagcagctgcttgatattgacattttgtagatgtagtttgattatttttattttctgtaatttattgatgagg
>Dolomedes_angustivirgatus
ttggaaaagcattatcatccttttcatatagtgaatatatcaccttgaccattaatttctggatttggagctttatttacagttattggaataattaaaatatttgtatattttgatgtaagtttattaattatatctcttactttaatgttttttgtagctatattatgatgacgagatgtagttcgtgagagaacttaccaaggataccattctagtgtggtatttaaaggattgatagtgggtataattctatttattgtaagagaaatttttttttttttttcttttttttgagctttttttcattctagattgagaccaacagtagaattaggttctcagtggcctcctgtgggaatttttacttttaatccttttcaggttcctttattaaatactgtaattttattagcttcgggagttagtgttacttgagctcatcaattgattttgaaggaagattgggaaggtgttaagatttctttaatagtaacttggatattaggtatttattttttaatattacaagggtttgagtattttatatcttctactagaattagagattctgtatttggatctactttttttatagctactggatttcatggatttcatgtaattattggaacattatttttgtttattatttgaattcgatttttaaataatcatttttctaaaagtcatcattttgggtttgaagcggctgcttgatactgacattttgtagatgtagtatgattgtttttattttctgtagtgtattgatgggg
>Ebrechtella_tricuspidata
ttggaaaggcattatcatccttttcatatagttaatatatccccttgacctttaataagagggtttacagctttggctgtggtttcaggtataattaaaatgtttgcgtattatgattttaatttatttttattttctttttttgtgttaattttggtagctttttcttgatggcgagatgtagtacgggaaagaacttatcagggatttcattctagaatagtgttaaatggtttgatttggggtatgattttgtttattgttagagagattttttttttcttttcttttttttggggattttttcattctagattgagaccttctattgaattaggatctcaatgacctcctataggggttttttctttaaatccttttcaagttcctcttttaaatactattattttattatcttcgggagttagagttacttggtgccatcaaataattttaaatgaaaattgagatagagctaaatcttctttaatattaacttgaattttaggaatttattttttaatacttcaaggatttgaatattatataagatcttttagaattagagattctagatttggttcagttttttttatagctacaggatttcatggttttcatgtaattgtaggtactttatttttatttgtaatttgaacacgatttaatagggagcatttttctagaagtcatcattttggttttgaagctgctgcttggtattgacattttgtagatgtagtatgattatttttgttttctgtagtatattgatgggg
>Epeus_alboguttatus
ttggaaaagttttttcatccttatcatatagtaaatatatctccttgacctttaatagtaggaattggaattataaatatagtagtaggaataattaaaatattttcttatgtagaaatagatctattacttgtttcattatatttaatagtaattatagctttattatgatggcgagatgtaattcgagagagaacttttcaaggattacattcaagaatagttttaagaggattaatagtaggtataattttatttattattagagaggtatttttttttatctcttttttttgagctttttttcattcgagattgagaccaacaattgaaataggttctttatggcctccacatggtatttttccttttaatccttttcaagttcctttattaaatactgtaattttattagcttcaggagtatctgtaacttgaactcatcaattattattaaataataaatgagaaggagctaagaggggtttaatgataacttgaattttaggattatattttttaatattacagggatttgaatattatatagcttcatttggaatttcagattcagtttatggttccactttttttatagctactggatttcatggttttcatgtaattgttggaactttattcttatttattatatgacttcgattaataaaaagacaattaactggaggtcatcattttggttttgaggcagctgcttgatattgacattttgttgatgtagtatgattatttttattttctgtagtatattgatgagg
>Halocosa_hatanensis
ttggaaaagcattttcatccttatcatatagtaaatatatcaccttggcctttaatagctggattaggagctttatttatagttattggaataattaaaatatttgtgttttttaatgctaatttactatttttttcttttttaattttattttttatttctatattatgatgacgagatgtagttcgagaaagaactttccaaggatttcattcaagagttgtattaagaggattgatgattggtataattttatttattgtaagagaaatttttttttttttttcttttttttgggctttttttcattctagattgagacctacggtagaattaggttcacagtgacctccttttggaatttttccatttaatccttttcaggttcctttattaaatactgtaattttattggcttctggggtaagagttacttgagctcatcaattgattttgaaggaagattgaaggggagttaaagtttctttaatattaacttgagtattaggattatattttttaagtttacaaggttttgaatattatatatcttctactagaattagagattctgtttttggttcaaccttttttatatctacgggttttcatgggtttcacgtaattgttggaacaatgtttttatttattatttgatttcggtttttaaataatcatttttctggaagacatcattttggatttgaagctgctgcttgatattgacattttgttgatgttgtttgattgtttttattttctgtagtatattgatgagg
>Hamataliwa_aurita
ttggaaaagcattttcatccttttcatatagtaaatatatcaccttggcctttaataagaggatttggagctttagctatagttattggaataattaaactttttgtatttatagagagagatttattgtcgttatcattttatttattaattattgttgctttattatgatgacgagatgttgttcgtgaaagtacctttcaaggatttcattcaagtgtggttcttaaaggattgatactaggtataatcttatttattgttagagagatttttttttttttttcttttttttgagctttttttcattcaagattgagtccaacagttgaattagggtctgagtggcctcctataggggtatttccttttaatccttttcaagttcctttgttaaacactgtaattttattgagttcaggagtaagagtaacttgagctcatcaaataattttaaaagaaaattgagaaggtgctaaaatttctttaataataacatgaatattgggagtatattttttaatattacagggttttgaatattttatatcgtcttttgggattagagattctgtatttggttctacattttttatagctactggatttcatgggtttcatgtaattattggaagtttatttttatttattatttgatatcgatttttgaattatcatttttctagaagacatcattttggatttgaagctgcagcttggtattgacattttgttgatgtagtttgattatttttattttctgtagtatattgatgagg
>Heriaeus_mellotteei
ttggaaaagcattttcatccttatcatatagttaatatgtctccttggcctttaataagagggttttctgcattagcggtggtggttggaataattaatatgtttatgaattatgatataaatttattgtttatttctttagctttattatttgtagtagctttaacttgatgacgggatgttattcgggagagaacttttcaaggatatcattctagtgttgttttaagaggattaatttgaggaataattctgtttattgtaagagaggtttttttctttttttcttttttttgggggttttttcattctagattaagtccttcagttgaattaggatctcaatgacctcctattggaatttattcttttaatccttttcaagttcctcttttaaatactattattttattgtcatctggggtaagagttacttgatgtcatcaaataattttaaatgaaaattgaaagagagctaaattttctttaatgttaacctgggtattaggactatattttttaatacttcaaggttttgaatattttataagttcttttagaattagagattctgtatttggatctactttttttatagctactggatttcatggatttcatgttattgttggtactttgtttttatttataatttgattacgttttgttaagggtcatttttctagaagtcatcattttgggtttgaggctgctgcttgatattgacattttgtggatgtagtttgattatttttgttttcggtagtttattgatgagg
>Lycosa_grahami
ttggaaaagcattatcatccttttcatatagtaaatatgtcaccttgacctttggttgtaggatttggagctttgtttacagttattggaataattaaaatatttgtattttatgatgctagattgttgttgctttctttatttttattgtttctagtggccatgttgtgatggcgagatgttgttcgagaaagaacttttcagggtttacattctagaaatgttttgaagggtttgatagtgggtataattttatttattgtgagagaagtttttttctttttttctttcttttgggctttttttcattctagtttaagacctacagtggagttaggatctcattgacctccttttggtatttatccttttaatccttttcaagttcctttacttaatactgtaattttattatcgtctggtgttagagttacatgggctcatcaaatgattttgaaggaagattgagatgcggctaaggtgtctttaatgataacttgaatgttaggaatttattttttgatgctacaaggttttgaatattatatgtcttctactagaattagagattctgtttttggatctacattttttatgtctacagggtttcatggttttcatgttattgtagggacggtgtttttatttattgtttgaattcgttttttaaattatcatttttcaggtagacatcattttggatttgaggcggctgcttggtattggcattttgtggatgtagtttggttatttttgttttctgtagtatattggtgagg
>Oxyopes_bianatinus
ttggaaaagcattatcatccatttcatatagtgaatatatctccttgacctttaataagagggtttggagctttagctttagtaacgggaataattaaactttttatttttttcgagagagatttagtaatatgatcattttatttattagtattggtagcaataatatgatgacgtgatgtgattcgagaaagtacctttcaaggatttcattcgagtgtggttcttaaaggacttatattaggtataatcttatttattgttagagaaatttttttttttttttcttttttttgagctttttttcattctagattgagaccggcagtagaattaggagtccaatgaccacctataggtgtatttccttttaatccttttcaagttcctttattaaatactgttattttattaagatctggtgtaagagttacttgggctcatcaaataattttaagggaaaattgagaaagagctaaaatatctttaatggttacatgaatattaggattttattttcttatgctacaaggatttgagtattatatatcttcttttggaattagagattctgtatttgggtctactttttttatagcgactggatttcatggatttcatgtaattgtaggaagagcgtttttatttattatttgatatcgattcttaaattatcatttttctaaaagtcatcatttcgggtttgaggctgctgcttgatattgacattttgtggatgtggtttgattgtttttgttttctgtagtatattgatgagg
>Oxyopes_javanus
ttggaaaagcattatcatccttttcatatagtaaatatatctccttgacctttaataagaggatttggagctttggctttagtagttggattaattaaactttttgttttttttgaaagagatttgatatttagatcattttatttattagtattagtagcattattatgatgacgtgatgttattcgggaaagtacctttcaaggttttcattctagtgtggtattgaaaggacttatattaggtataatcttatttattgtaagagaaatttttttttttttttcttttttttgagctttttttcattctagattgagaccggcagtagaattaggggttcaatgaccacctataggtgtatttccttttaatccttttcaagttcctttattaaatacagttattttattaagatctggtgtaagagttacttgggctcatcaaataattttgaaggaagattgagagagtgctaagatgtctttaatggttacgtgaatattaggtgtgtattttcttatattacaaggttttgaatattatatgtcttctttcgggattagagattctgtatttggttctactttttttatagcgactgggtttcatggatttcatgtaattgtaggtagaatatttttatttattatttgatatcggtttttaaattatcatttttctaagagtcatcattttggatttgaagctgctgcttgatattgacattttgttgatgtggtttgattgtttttgttttctgtagtatattgatgagg
>Oxyopes_licenti
---------cattatcatccttttcatatagtaaatatatctccttgacctttaataagaggattaggagctttggtattagttgtaggtttaattaagctttttgttttttttgaaagagatttaatatttagatcattttatttattaattttagtaacaataatatgatgacgtgatgtaattcgagaaagtacctttcaaggatttcattcaagtgtggtgttaaaaggacttatattaggtataattttatttattgtaagagaaatttttttttttttttcttttttttgggcttttttccattctagattgagaccgtcagtagaattaggaattcaatgacctccaataggagtatttccttttaatccttttcaggttcctttattaaatactgttattttattaagatctggagttagagttacttgagctcatcagataatcttgaaagaagattgagaaggtgctaaaatttcgttaatagttacatgaatattaggtggatattttttaattttacaaggatttgagtattatatatcttcttttggaattagagattctgtatttgggtctactttttttatagctacgggatttcatggatttcatgttattgttggaagagtatttttatttattatttgatatcgtttcttaaattatcatttttctaaaagtcatcattttgggtttgaagctgctgcatgatattgacattttgttgatgttgtttggttatttttattttctgtagtgtattga-----
>Oxyopes_sertatoides
ttggaaaagcattatcatccttttcatatagtaaatatatctccttgacctttaataagaggatttggagcgttggctttagtagttggattaattaaattttttgttttttttgaaagagatttattatttagatcattttatttattagtattagtagcgttattatgatgacgtgatgttattcgggaaagtacctttcaaggttttcattctagtgtggtgttgaaaggacttatattagggataattctatttattgtaagagaaatttttttttttttttttttttttt---ttttttttcattctagattgagaccagcagtagaattaggagttcagtgaccacctatgggtgtgtttccttttaatccttttcaagttcctttattaaatacggttattttattaagatctggtgtgagagttacttgagctcatcaaatgattttaaaggaggattgagaaagagctaagatgtctttaatagttacgtgaatattaggtctatattttcttatgttgcaaggttttgagtattatatatcttcttttggaattagagattctgtatttggttctactttttttatagcaactggatttcatggatttcatgtaattgtgggaagagtgtttttatttattatttgatatcggtttttaaattatcatttttctaaaagtcatcattttgggtttgaagctgctgcttgatattgacattttgtggatgtggtttggttatttttgttttctgtagtatattgatgagg
>Oxyopes_sertatus
---------cattatcatccttttcatatagtaaatatatctccttgacctttgataagaggatttggagcgttggctttagtagttggattaattaaactttttgttttttttgaaagagatttattatttagatcattttatttattagtattagtagcgttattatgatgacgtgatgttattcgggaaagtacctttcaaggttttcattctagtgtggtgttgaaaggacttatattagggataattctatttattgtaagagaaatttttttttttttttcttttttttgagctttttttcattctagattgagaccggcagtagaattaggagttcagtgaccacctatgggtgtgtttccttttaatccttttcaagttcctttattaaatacggttattttattaagatctggtgtgagagttacttgagctcatcaaatgattttaaaggaggattgagaaagagctaagatgtctttaatagttacgtgaatattgggtttatattttcttatgttgcaaggttttgagtattatatatcttcttttggaattagagattctgtatttggttctactttttttatagcgactggatttcatggatttcatgtaattgtgggaagagtgtttttatttattatttgatatcggtttttaaattatcatttttctaaaagtcatcattttgggtttgaagctgctgcttgatattgacattttgtggatgtggtttggttgtttttgttttctgtagtatattga-----
>Oxyopes_striagatus
ttggagaagcattatcatccttttcatatagtaaatatatccccttgacctttaataagaggttttggagctttggctttagtagtaggaataattaaactttttgttttttttgaaagagatttaatattaagatcattttatttattagtattagtagcattaatatgatgacgtgatgtaattcgagaaagtacctttcaaggttttcattctagtgtggtgttaaaaggacttatattaggtataatcttatttattgtaagagaaatttttttttttttttcttttttttgagcttttttccattctagattgagaccggcagtagagttaggagttcaatggcctcctataggtgtatttccttttaatccttttcaggtgcctttattaaatactgtaattttattaagatctggtgttagagttacttgagctcatcaaatgattttaaaggaagattgagaaggagctaaagcatctttaatggttacatgaatattaggggtatattttcttatactacaagggtttgaatattatatatcttcgtttggaattagagattctgtttttggttcgactttttttatagcaacaggatttcatggatttcatgtaattgtgggtagagtatttttatttattatttggtatcgatttttaaactatcatttttctaagggtcatcattttggatttgaagctgctgcttgatattgacattttgttgatgttgtttgattatttttgttttctgtagtatattgatgagg
>Oxyopes_sushilae
ttggaaaagcattatcatccttttcatatagtaaatatatctccttggcctttaataagaggatttggggttttagctttaatagtgggattaattaagttttttgttttttttgaaagagatttagtattattatcattttatttattagtattagtagtaatagcgtgatgacgtgatgtaattcgagaaagtacctttcaaggatttcattcaagtgtggttttaaaagggcttatattaggtataatcttatttattgttagagaaatttttttttttttttcttttttttgagctttttttcattcgagattaagaccagcagtagaattaggagtacaatgacctcctataggtgtgtttccttttaatccttttcaagttcctttattaaatactgtaattttattaagatcgggtgttagagttacttgagcccatcaaataattttaaaagaaaattgagaaagagctaaaatatctttaataataacatgaatattaggggtatattttcttatattacaagggtttgagtattatatatcttcttttggaattagagattctgtatttggttctactttttttatagctacgggatttcatggatttcatgtaattgtaggtagattgtttttatttattatttgatatcgatttttaaattatcatttttctaaaagtcatcattttggatttgaagctgctgcttgatattgacattttgttgatgttgtttgattatttttgttttctgtagtatattgatgggg
>Oxytate_striatipes
ttggaaaagcattatcatccttttcatatagtaaatatatcaccttgacctttgataagagggttttctgctttagctttggttattggtataattaaaatatttatattttataatattaatttagttttaatatcattatttattttattattggtagttttaacttgatggcgagatgtaattcgagaaagaacttttcaaggttttcattctagaatagtattaagaggattgatttgaggtatgattttatttattgtaagagaaatttttttctttttatcttttttttgaggattctttcattctagattaagaccttcagttgaattaggagttcaatggccacctgaaggaattttttcttttaatccttttcaagttcctttattaaatactattattttattatcttctggggtaagagttacttgatgtcatcagataattttaaatgaaaattgaagtaaagctaattattcattaatattaacttgaatattaggagtatattttttaatactacaaggatttgaatatattataagatcttttagaattagagattgtgtttttggatctactttttttatatcaactggttttcatggatttcatgtaattattggaacactttttttatttatgatatgaatacggttttcaaaaaatcatttttctagaagacatcattttgggttcgaagcggctgcttgatattgacattttgttgatgtagtatggttatttttattttcagttgtatattgatgggg
>Pardosa_pusiola
ttggaaaagcattttcatccttttcatatagtaaatatatcaccttggccattagtaacaggatttggagcattatttatagtaattggaataattaaaatgtttatattttatgatgttagattattaatattttcttttattatgttatttttagtagcgatgttatgatgacgagatgtaattcgagaaagaacctttcagggattccattctagagttgtattgaaaggattgatagtgggaataattttgtttattgtaagagagatttttttttttttttcttttttttgggctttttttcattctagactaagacctacaattgagttgggttcttattgacctccaatgggaattcatccttttaatccttttcaagttcctttattgaatactgtaattttattgtcttcaggtgttagagtaacttgagctcatcagcttattttgaaggaagattggtatggtgtgaagatttctttgatggtaacttggttattgggattatattttttaatattacaggggtttgaatattatatatcttctactagaattagagattctgtttttggatctactttttttatatctactggttttcatggatttcatgttattgtgggtactttgtttttatttattatttgaattcgttttttgaatagacatttttctggtagacatcattttggatttgaagctgctgtttgatattgacattttgttgatgttgtttggttatttttgttttctgttgtttattggtgagg
>Peucetia_latikae
---------cattatcatccttttcatatagtaaatatgtctccttgaccactaataacgggatttagtgctttagtaataataattggaataattaaaatgtttgtatattttgaacaagatttattttttatatcgtttatattacttttatttattgcttttttatgatgacgggatgtagttcgagaaagaacctttcaaggttatcattctagcgtggttcttcaaggattgatctttgggataattttatttattgtaagagaagtttttttttttttttcttttttttgggccttttttcattctagtttaagaccaacaatagagttaggtttacagtggccaccttgtggtattttttctttcaatccttttcaagttcctttattaaatactttgattttactttcttctggagttagaattactttatgtcatcagataattttaagggaaaattgaagggatgctaagatatcattattaataacttgaatgttaggtgtatattttttatttttgcagggatttgaatattatatagcttcttttagaataagagattctgtatttggttcggtgttttttatggctacaggttttcatggttttcatgttttagtaggttcattatttttgtttgtcatttggtggcgatatttatgtaatcatttttctagaggacatcattttgggtttgaagcggctgcttgatattgacattttgttgatgtagtttgattgtttttgttttctgttgtttattgg-----
>Phanuelus_gladstone
ttggaaaagttttttcacccatatcatatagttaatatttcaccatgacccttgattgtagggtttggggctctaggggtagttataggtataattaagatgttttcattttatgaggtggatttattatttgaatctttattattattaattgttgttgcattattgtggtgacgtgatgtaattcgtgagagaacttttcaaggattacattctagtgtggtattaagtgggttaatagttggaataattttattcattgttagtgaagtatttttttttgtatcttttttttgagctttctttcattcaagcctaagacctacgattgaattaggatcattttgacctccaagtgggatttttccttttaatccttttcaggttcctttgttaaatactgttattttattagcttcaggggttactgttacgtgagctcatcaatttatattaaatgataattgggatggagctaagaatgcattaatgataacttgattattaggattatattttctaatattacaaggatttgaatattatatagcgtcttttagaattagtgattctgtttacggatctactttttttatagctacaggatttcatggatttcatgtaattgtgggaacattatttttgtttgtgatttgaattcgattagtaaataatcatttaactaatagacatcattttggatttgaagcagctgcttgatattgacattttgtagatgtggtatgattatttttattttcagtagtttattgatgggg
>Wadicosa_fidelis
ttggaaaagcattttcatccttttcatatagtaaatatatctccttgaccattagtagtaggatttggggctttatttatagtagttggaataattaaaatgtttatattttatgatgtaagtttattaatattgtcttttgtaatattatttgtggtagctatattatggtggcgagatgtaattcgagaaagaacctttcagggattccactcaagagtggtattgaagggattgatagttggtataattttatttattgtaagagaaatttttttttttttttcttttttttgagctttttttcattctagacttagtcctacaattgaattagggtcttattgacctcctataggtattcatccttttaatccttttcaagtgcctttattaaatactgtaattttactttcttcaggtgttagagtaacttgggctcatcagcttattttaagggaagattggtatggggttaagatttctttaatgatgacttgattattgggattatattttttaatattacaaggatttgaatattatatatcttctactggaattagagattctgtttttggatctactttttttatatctactggttttcatgggtttcatgttattgttggtactttatttttatttattatttgaattcgttttttaggtgggcatttttctggcagacatcattttggatttgaagctgcggtttgatattgacattttgtagatgtagtatgattatttttattttctgttgtttattggtgagg
