# Supplementary material for: Mitogenomic Insights on the Phylogeny and Evolution of Lynx Spiders (Araneae, Oxyopidae)
Source: Ecol Evol. 2025 Sep 18;15(9):e72192. doi: 10.1002/ece3.72192 (PMC12445203; doi:10.1002/ece3.72192)
Supplement: Supplementary file 1 — Data S1: ece372192‐sup‐0001‐DataS1.zip. [file ECE3-15-e72192-s001.zip › The renewed version_ece372192-sup-0001-DataS1/ece372192-sup-0010-Supinfo10@CYTB.fas]

>Alopecosa_cursor
attttaaataattctcttttagatttagcttctccttcaagattaagatatttttgaaattttggttctttgttaggagtttttttggtaattcaaattgcttccggtttgtttttgtcttttcattttagaggagatgttaatttgtcgtttgatagaattattcatataatgcgggatgttaattatggttggttattgcgaattattcatgctaatggggctagaatattttttttattaatgtatattcatattggtcgaggtttgtattatggttcttatcggtttaataaagtgtgattgagaggtgttacaattttgttattatctatagctacggcttttttaggttatgttttgccttggggacaaatgtctttttgagctgctacagttattactaatcttttgtcggctattccttatgtgggtgtgatattggtagaatggatatgaggaggatttgcggtaggtaatcctactttaactcgattttttgcttttcattttttattaccttttgttattttattttttgtaattttacatcttttttttcttcatgaaaagggatctaataatcctttgggattgagaagaatttatgataaggttttttttcatccttattatagaattaaggatatatatggatttgcttttttttttgtgttttttttgataatttgttttttgttcccttatgtttttatggatgtggagaattttatttcttctaatcctttggtgactcctgttcatattcaacctgagtgatatttcttatttgcttatactattttacgttctatttctagaaagattggtggggttgttgctttggtgatatctgtagttattttatattttttacctttttttttgaaacatcgttttcgaagaactttgttttattattttataaagttttttttttgggtttttgtagttaattgaatattgttaacttggattggggcttgtgtagtggagtttccttatatatctttaggaataatttttagtgttgtatattttttaatatttttaatattttg
>Arctosa_tanakai
gtaattaataattctttagtcgatcttccttccccttctagattaagatatttctgaaattttggttctttattaggtatttttttgatagtacaaattattagaggattatttttatcttttcattttagaggagatgtaaatttgtcttttgataaggttattcatataatacgggatgttaattatggttggtttctacgagtacttcatgctaatggggctagaatattttttttattaatgtatattcatattggccgaggaatatattatggttcttatcggtttagaaaagtttgattaagaggagtaactattttattattatctatagcaacagcttttttaggatatgttttaccttgaggacaaatgtctttttgggctgctactgttattacaaatttattatcggccgttccttatataggggttacgttagtagaatgaatatgaggaggttttgccgtaggaaatcccactttaattcgtttttttgcttttcattttttacttccatttgtaattcttttttttgtaattattcaccttttttttcttcatgagaaggggtcaaataatcctttaggtgtaagnagaatctatgataagattttttttcatccttattattctatgaaagatttatatggtttccttttttttttgatattttatttttttgtttgttttttatttccttatattttcatagatgttgaaaatttcatttcttctaatcctttagttacacctattcacattcaacctgaatggtattttttgtttgcttatactattttacgttctgttcctagaaagattgggggtgtaattttcttggttatatctgtgatggtatattattttttacctgttttcttaggtcatcgatttcgaagaactttattttattgattgatgaaattt-ttttttgaattttcgtaattaattgaatattattaacttgaattggagcgtgtgtagttgaattaccttatatatttttaggtatattatttagagtaatttatttttgtatatttcttgt------
>Cheliceroides_longipalpis
attattagaaattcattggttgatttaccttctccttctagtttaagatatttttgaaattttggttcgttattaggaatttttttaggagtacaaattttatctggtttgtttttgtcatttcattttagaggagaggttaatttatcttttgattctattattcatataatacgagatataaattatggttgattattacgtgtaattcatgctaatggtgctagtatattttttttattaatatatattcatataggacgaggtatatattatagatcttatcgttataaaaaaacgtgattaagaggtgtaacaatttttttattagctatggctactgcttttttaggttatgtattaccttgaggacaaatatctttttgagcagcaactgtaattactaatttattatcagctattccttatattggaacattaatagtggaatgggtatgaggaggatttgctgtaggtaatcctactttaattcggttttttgcttttcattttattttaccttttattattatgtttatagtaattttacatttattttttttacatgaaacagggtctagaaattctattggaataatgagagattgtgataaggtttattttcatccctattatagaattaaagatatatatgggtttggattgttttttatattttttatattaatttgtataataataccttatatttttatggatgtagaaaattttatttcttctgatcctttagtaacaccggttcatatccaacctgagtgatattttttatttgcatatacaattttacgttctgttcctagaaagattggaggagtggtggctttattaatgtcagttattattttatatttttttcctttattattaaatcaaaagtttcgaagttcatatttttataatattattaaatatatgttttgaatttttgtagtaaattgactattattaacatgaattggagcttgcgtagtagaaattccttttagaattttaggtatattatttagaattaattattttttaatttttattgttatttg
>Dolomedes_angustivirgatus
attgtaaatggttctcttgtagatttaccgtctccttctagattaagctatttttgaaactttggttcattgttaggagtatttttaatagtacagattatttctggtttatttttatcttttcattttagaggtgatgttaatttgtcttttaatagaattattcatacgatgcgtgatgttaattatgggtgattattgcgggtgatccatgctaatggtgctagaatattttttctattaatatatattcatattggacgtggattgtattatgggtcctatcgttttgaaaaagtttgattaagtggagtaactattttattgttgtctatagctacagcttttttaggttatgtattaccttgaggacagatatcattttgagctgctactgttattactaatttattgtcagcagttccttatattggagtaatattagtagaatgagtatgggggggatttgcggtaggtaatcctactttaactcgattttttgcttttcgttttattttaccttttattattttgttctttgttattttacatctattttttcttcatgaaaaagggtctaataatcctttaggattaagaagaatgtatgataaaatttcatttcacccttattatagaatgaaggatgtttatgggttttctttattttttgttttttttgtagggatttgtttattgtttccttatatttttatggatgttgaaaattttatttcttccaatcctttagttactcctattcatattcaaccagaatgatattttttgtttgcttatactattttgcgttcggttcctagaaaaattgggggagtaattgctttagttatatcagtattagttttatattttttacctttttttttaaaacatcgttttcgaagaacttttttttattatttaataaaatttatattttgattttttgtagtaaattgaatattgcttacttgaattggtgcttgtgtagttgagcttccttatatattattaggtatatattttagagtaatttattatttaatatatgttatattttg
>Ebrechtella_tricuspidata
attgttaatggttcattaattgatttaccttctccttcaagtcttacttatttttgaaattttggttctttattagggttatttttaggggttcaaattttatccgggttatttttgtcttttcattttagaggggatattaatttatcattttatagaattgttcatataatacgtgatgttaattatggatggttattacgggttattcatgctaatggggctagaatattttttttattaatatatattcatgtcggtcgaggtttgtattatggttcttatcgatttgaaaaagtttgactaagaggagtaacaattttattattatcaatggcaactgcttttttagggtatgttttaccttgggggcaaatatcattttgagctgcgactgttattactaatttattatctgcggttccatatatagggggtgttttagtagaatgaatttggggaggatttgctgtaggtaatcctactttaacacgatttttttcttttcattttattttaccttttattattttattttttgttattttacatcttttttttttacatgagaagggttctaataatcctttagggttatcaagtggatgtgataaggttatatttcatccttattatagagttaaggatatttttgggtttggtatattttttgtgttatttatgttaatttgctttttatatccttatatttttatagatactgagaattttatttcctctaatcctatagttactcctgttcatattcaacctgagtgatattttttgtttgcttatacaattttacgttcaattcctagaaaaattggaggagttgtagctttagtaatatccgttttagtattatattttttaccttttttttgagaacatcgttttcgaagaaatttattttattattttaataaatttttattttggttttatgtaattaattgattactattaacttgaattggggcttgtgtggttgagattccttttatagtattaggaatttattttagattaatttattttataatatatattgtattttg
>Epeus_alboguttatus
gttggtagagattctttggtagatttaccatctccttctagtttgagatatttttgaaattttggatctttattaggagtatttttaataattcaaattctatcaggattatttttatcttttcattttagaggaagagttattttatcttttgattctattattcatataatacgtgatgtaaattggggatgattattacgagtaattcatgctaatggggcaagaatattttttttattaatatatattcatataggtcgaggtttatattatgggtcttatcgatttagaaagacttgattaagtggagtaactattttattattatctatagcaacggcatttttagggtatgtattaccttgaggtcaaatatctttttgagctgctactgtaattactaatttattatctgctattccctatataggaagaatattagtagagtgaatttgaggtggatttgcagtaggaaatcctactttgactcgtttttttgcttttcattttattttaccttttttaattttatttatagtaatacttcatttattttttttacatgaaacaggatcaagaaatattatgggagtgagaggagaatgtgataaaatatattttcatccttattatagaattaaggatatttatggatttagatgtttttttataatttttatgttagttataatattatccccatatatttttatggatgtggaaaattttatttcttcggaccccttagttacacctgttcatattcagcctgaatgatattttttatttgcatacactatcttacgatcagtacctagaaagattggtggagttgtagctttaataatatctgttattattttttatttttttcctatattctttgatcatagttttcgaagaactaatttttattatttaatgaaatatattttttgattatttgtaattaattgagtattattaacttgaattggagcttgtgtggtagaaacaccttatatagaattaggaatagtttttagaataatttatttctcgatatttttattaatttg
>Halocosa_hatanensis
attttaaatggttctcttgttgatttagcttctccttctagattaagatatttttgaaattttggttctttattaggagtatttttaatagttcaaattatttcaggattatttttatcttttcattttagaggtgatgtaaatttatctttttatagagtaattcatataatacgagatattaattatggatgattattacgagttattcatgctaatggagctagaatattttttttattaatatatattcatattggacgaggattatattatgggtcatatcgatttgaaagggtttgattaagaggtgtaactattttattattatctatagctacagcttttttaggatatgttttaccttgaggacaaatatcattttgagctgctactgtaattactaatttactatctgcagttccttatgtaggagtattattagtagagtgaatttgagggggttttgcagtaggaaaccctactttaactcgtttttttgctttccattttttacttccttttgttattttattttttgtaattttacatttattttttcttcatgaaaaaggatcaagaaatcctttaggattaagaagaaattttgataaagtattttttcatccttattatagaattaaggatatttttgggtttatatttttttttgttttttttttagttatttgttttttatttccttatatttttatggatgttgaaaattttatttcttctaatcctttagtaactcctgttcatattcaacctgaatgatactttctatttgcttatactattttgcggtctgtacctagaaagattggaggtgtaatcgctttagttatatctgtaattgttttatattttttacctttttttttaaagcatcgatttcgaagaacttttttctattattttataaaatttgttttttgaatttttgttgtaaattgaatattattgacttgaattggggcttgtgtggtagagataccatatataataataggaatagtgtttagagtagtttatttttttatatttattttatttta
>Hamataliwa_aurita
attataaataattctttagttgatttaccttctccatctagattaagatatttctgaaattttggatctttattaggagtttttctaatagttcagattttatctgggttatttttatcttttcattttagaggtgatgtaaatttatccttttatagaattattcatataatgcgagatgttaattatggttgattattacgagttattcatgctaatggggcaagaatgttttttttattaatatatattcatattggtcgtggattatattatggttcatatcgttttgaaaaagtatgactaagaggggtcacaattttattattatctatggctactgcttttttgggttatgttttaccgtgaggacaaatatcattttgagcagcaacagtaattactaatttattatcagctattccatatattggaattttattggtagagtgaatttgaggtggattttctgtaggaaatcctactttaactcgattttttgcatttcattttattttaccttttattattttgttttttgttgtattacatttattttttttacatgaaaaaggttctagaaatcctttaggattaataaatagaagagataaagtaatgtttcatccttattatgtatataaagatgtttttggattttctatattttttatgttttttgttattatttgttttttgtttccttatatttttatagatgtagagaattttatttcttctaatcctttagttactcctattcatattcaaccagaatgatattttttatttgcttatactattcttcgttctgtacctagaaagattgggggagtaattgctttagtaatatctgtattaattttatatactttaccattttttttaaaacatcgttttcgaagaacttttttttattttactataaaatttttattttgacttttttttattaattgagttttattaacatgaattggagcttgtattgtggaatctccatatatagaattagggataatttttagagtaatttattatatattatatataatattttg
>Heriaeus_mellotteei
attgtcaatggatctctaattgatcttccttctccatctagattaacatatttttgaaattttgggtcattattaggattatttttaataattcaaattttatctggattatttttatcattccattttagaggggatgtaaatttatctttttatagagtaattcatataatacgtgatgtaaattatggttgattattacgtgtaattcatgctaatggagctagaatgttttttctattaatatatattcatattggtcgaggattatattatggatcttatcgatttgagaaagtatgattaagaggtgtaactattttattgttatctatagctactgcttttttagggtatgtattaccctgaggtcaaatatctttttgagcagctacagtaattactaatttattatctgctgttccttatataggaggaagtttggttgaatggatttgagggggatttgctgtaggaaatcctacattaactcgatttttttcttttcattttattttaccttttgtaattttattttttgtaattttacatttgttttttcttcatgaaaaaggttcaaacaatcctttaggtttatcaagaggatgtgataaagtggtttttcatccttattatagagtaaaagatatttatggatttgctgtattttttatattatttgtttctatttgttttttatttccttatatttttatagacgtagaaaattttatttcttctaatcctatagttactcctgttcatattcaacctgagtgatattttttgtttgcgtatactattttacgttctattcctagaaaaattggaggtgtagtggctttagtaatatctgttttaattttgtattttcttcctttttttttaaaacatcgatttcgtagaaatctattttatttttttaataagtttttattttgattttatgtaattaattgattattattaacttgaattggagcttgtgtagttgaagttccttatataactttaggtatttattttagagtaatttattattttatgtatattctattttg
>Lycosa_grahami
attataaataattctttgttagatttagcttctccttctagactgagatatttttggaattttggttctttgttaggtgttttcttaatagttcagattgcttcaggattatttttgtcttttcattttagaggagatgttaatttatcttttgatagaattattcacataatacgcgatgtcaattatggttgattattgcgggtagtacatgctaatggtgctagaatattttttttgttgatgtatattcatgtaggtcgagggatatattatgggtcttatcgttttgataaagtgtgattaagaggtgtaagaattttattgttatctatagctactgcttttttaggatatgtattaccttggggacaaatatctttttgagcagctacagtaattactaatttattatctgctattccttatgttggagtaatgttagtagaatgaatatgaggaggttttgcagtaggaaatcctactttgactcggttttttgcttttcattttttattaccttttgttattttattttttgtgattttacatcttttttttcttcatgaaaagggatctaacaatcctttaggattaagaagaatttatgataagattttttttcatccttattatagaattaaggatatttatggtttttcttttttctttgttttttttttagttatttgttttttatttccttatatttttatagatgtggaaaattttatctcttctaatcctttggttacccctgttcatattcaacctgaatgatattttttgtttgcttatactattttgcgctctatttctagaaaaattgggggtgtaattgctttggttatgtctgtaataattttatattttttaccttttttcttaaagcatcgatttcgaagaactttgttttattattttatgaagttttttttttgaatttttgtagttaattgaatattgttaacttggattggggcttgtgtagtagagtttccttatataactttagggataatttttagtgctgtgtatttttttatatttatacttttttg
>Oxyopes_bianatinus
attataaataattctttagttgatttaccttctccttctagcttaagatatttttggaattttggttctttattaggagtatttctaatagttcaaattttatcaggtttatttttatcttttcattttggtggagatgtaaatctatctttttttagaattattcatataatacgagatgtgaattatggatgattaatacgagcaatccatgctaatggtgctagaatattttttttattaatatatattcatgttggtcgagggttatattatggttcatatcgctttgaaaaggtttggttaagtggagtaagaattttattattatctatagctactgcttttttagggtatgttttaccttgagggcaaatgtctttttgagctgctacagttattactaatttattatcagcgattccttatgtaggggtattattagtagagtgaatttgaggtgggttttcagtaggtaatcctactttaactcgattttttgcttttcattttattttaccttttgtgattttattttttgttattttacatttgttttttcttcatgaaaaagggtctagaaatcccttaggattaataggagcaagagataaaattatgtttcatccttattatgtttttaaggatatttttggttttagttttttttttatattttttataattatttgtctattatatccttatatttttatagatgtagagaattttatttcttctaatcctttagttactcctgttcatattcaacctgaatgatattttttatttgcttatactattcttcgttcagtaccaagtaaaattggaggagtagttgcattagtaatgtcagtattagttttatattttattcctttttttttgaagcatcgttttcgaagaacgtttttttattttttaatgaaatttttattttgaattttttttgtaaattgagttcttttgacttgaattggagcttgtgtagttgaaattccttatataacattaggaatagtttttagagtaatttattatataatatatttacttttttg
>Oxyopes_javanus
attataaataattctttagttgatttaccttctccttctagtttaagatatttttgaaattttggttctttgttaggtgtatttctaatagtgcaaattttgtcaggtttgtttttatcttttcattttagaggggacgtaaacttgtctttttttagaattattcatataatacgagatgtaaattatgggtgattactacgagctattcatgctaatggtgctagaatgttttttctattaatatatattcatattggtcgaggattgtattatggttcgtatcggtttgaaaaggtctgattaagaggggttagaattttactattatctatagctacagcttttttaggatatgttttgccttgaggacaaatatctttttgagctgctacagtaattactaatttattatcagctattccgtatgtaggagtattgttggtagagtgaatttggggaggattttcagtaggaaatcctactctaactcggttctttgcttttcattttattttaccttttgtaattttgttttttgttattctacatttattttttcttcatgaaaaaggatctagaaatcctttaggattgataggaagaagagataaaattatgtttcatccttattatgtttttaaggatatttttgggtttagttttttctttatattttttatagtaatttgtttattgtatccttatatttttatggatgtagaaaattttatttcttctaatcctttagttactcctgttcatattcaacctgaatgatattttttatttgcttatactattcttcgttctgttccaagaaagattggaggagttgttgcattagtaatatcagtattagtattgtactttttacccttctttttgaaacatcgttttcgaagaacttttttttattttttaataaaatttttattttgaatttttcttgtaaattgagttcttttaacttgaattggggcttgtgtagttgaaattccttatataacattaggaatggtttttagagtaatttattatatgatgtatattatattttg
>Oxyopes_licenti
attataaataattctttagttgatttaccttctccttctagtttaagatatttttgaaattttggttctttgttaggtgtatttttaatagttcagattttatctggcttatttttatcttttcattttagaggggatgtaaatttgtctttttttagaattattcatataatgcgagatgtaaattatggatgattattacgagtaattcatgctaatggtgctagaatattttttttgttaatatatattcatattggtcgaggtttatattatgggtcgtatcgatttgaaaaagtatgattaagaggtgtgagaattttattattgtctatggctactgctttcttaggatatgttttaccttgagggcaaatatctttttgggctgctactgtaattactaatttactatcagcgattccttatgtaggagtattattagtagaatgaatttgaggtggattttcggttagtaatcctactttaactcgattttttgcttttcattttattttaccttttgttattcttttttttgttattttacatttgttttttcttcatgaaaaagggtctagaaatcctctaggattaataggaagaagagataaaattatattccatccttattatgtttttaaggatatttttggatttagatttttttttatattttttataataatttgtttattatatccttatatttttatggatgtagaaaattttatttcttctaatcctctagttactcctgttcatattcaacctgaatgatactttttatttgcttatactattcttcgttcagttcctagaaaaattgggggagttgttgcattagttatatcagtattaattttatactttttacctttttttttaaaacatcgttttcgaagaacatttttttatttttttataaaatttatgttttgaattttttttgttaattgattacttttgacttgaattggagcttgtgtagttgaagttccttatatagaattaggaataatttttagagttatttattatataatatatataatattttg
>Oxyopes_sertatoides
attataaataattctttagttgatttaccttctccatctagtttaagatatttttgaaattttggttctttgttaggtgtatttttaatggtgcagattttatctggtttatttttatcttttcattttagaggagatgtaaatttgtctttttttagtattattcatataatacgagatgtaaattatggatgattattacgagctattcatgctaatggtgctagaatgttttttttattgatatatattcatattggtcggggattgtattatggttcatatcgatttgagaaggtttgattaagaggggttagaattttattattatctatggctacggcttttttagggtatgttttgccttgggggcaaatgtctttttgagctgctacagtgattactaatttattatcggctattccttatgtaggagtattattggtagagtgaatttgagggggattttcggtaggaaatcctactctgactcgattttttgcttttcattttattttaccttttgtaattttgttttttgttattctgcatttgttttttcttcatgagaaaggatctagaaatcctttaggtttaatgggtagaagagataaaattatgtttcatccttattatgtttttaaggatatttttggatttagtttttttttcatgttttttatagtgatttgttttttgtatccttatatttttatggatgtggaaaattttatttcttctaatcctttagttacgcctgttcatattcaacctgaatgatattttttgtttgcttatactattcttcgttctgtaccaagaaagattgggggagttgttgcgttggtaatatcagtattagttttgtattttttgcctttttttttaaaacatcgttttcgaagaacttttttttattttttaataaaatttttattttgaattttttttgtaaattgagtgcttttaacttgaattggggcttgtgtagttgaaattccttatatgacattaggaatgatttttagagtaatttattatatgatatatattatgttttg
>Oxyopes_sertatus
attataaataattctttagttgatttaccttctccatctagtttaagatatttttgaaattttggttctttgttaggtgtatttttaatggtgcagattttatctggtttatttttatcttttcattttagaggagatgtaaatttgtctttttttagtattattcatataatacgagatgtaaattatggatgattgttacgagctattcatgctaatggtgctagaatgttttttttattgatatatattcatattggtcggggattgtattatggttcatatcgatttgagaaggtttgattgagaggggttagaattttattattatctatggctacggcttttttagggtatgttttgccttgggggcaaatgtctttttgagctgctacagtgattactaatttattatcggctattccttatgtaggagtattattggtagagtgaatttgagggggattttcggtaggaaatcctactctgactcgattttttgcttttcattttattttaccttttgtaattttgttttttgttattctgcatttgttttttcttcatgagaaaggatctagaaatcctttaggattaatgggtagaagagataaaattatatttcatccttattatgtttttaaggatatttttggatttagtttttttttcatgttttttatagtgatttgtttgttgtatccttatatttttatggatgtggaaaattttatttcttctaatcctttagttacgcctgttcatattcaacctgaatgatattttttgtttgcttatactattcttcgttctgtaccaagaaagattgggggagttgttgcgttggtgatatcagtattagttttgtattttttgcctttttttttaaaacatcgttttcgaagaacttttttttattttttaataaaatttttattttgaattttttttgtaaattgagtgcttttaacttgaattggggcttgtgtagttgaaattccttatatgacattaggaatgatttttagagtaatttattatatgatatatattatgttttg
>Oxyopes_striagatus
attataaataattctttagttgatttaccttctccttctagtttaagatatttttgaaattttggttctttgttaggagtatttttaatagttcaaattttatcaggtttgtttttatcttttcattttagaggagatgttaatttatctttttttagaattattcatataatgcgagatgtaaattacggatgattgttacgagcaattcatgctaatggtgctagaatattttttttattaatatatattcatattggtcgaggattgtattatggttcatatcgatttgaaaaagtttgattaagtggggtaagaattttgttattatctatagctactgcttttttaggttatgttttaccttggggtcaaatatctttttgagcagctacagttattactaatttattatcagcaattccatatgtaggagtattgttagtagagtgaatttggggtggattttctgtaggtaatcctactttaacacgattttttgcttttcattttattttgccttttgttattttattttttgtaattttacatttgttttttcttcatgagaaaggatctagaaatcctttaggattaatagggagaagagataaaattatatttcatccttattatgtttttaaagatatttttggttttagttccttttttatgttttttataattatttgtttattatatccttatatttttatggatgtagaaaattttatttcttctaatcctttagtaactcctgttcatattcaacctgaatgatattttttatttgcttatactattcttcgctcagttccgagaaagattggaggtgtggttgctttagtaatatcggtattaattttatattttttacctttttttttaaaacatcgttttcgaagaacatttttttattttttaataaaatttttattttgaattttctttgtaaattgagttcttttaacttgaattggagcttgtgtagttgaaattccttatataacgttaggtataatatttagagtaatttattatataatgtatatattattttg
>Oxyopes_sushilae
attataaataattctttagttgatttaccttctccgtctagtttaagatatttttgaaattttggttctttattaggagtatttttgatagttcaaattttatcaggattatttttatcttttcattttagaggagatgtaaatttgtctttttttagaattattcatataatacgagatgtaaattatggatgattattacgaacaattcatgctaatggtgctagaatgttttttttattaatatatattcatattggtcgaggattatattatggttcttatcgatttgaaaaggtttgattaagaggagtaagaattttattattatctatagctactgcttttttaggttatgtattgccttgaggacaaatgtccttttgagccgctacagttattactaatttattatcagcaattccttatgtgggtgtattattagtagaatgaatttgaggaggattttcagtaggtaatcctactttaacacgattttttgcttttcattttattttaccttttattattttattttttgtaattttacatttattttttcttcatgaaaaaggatctagaaatcctttaggattaataggaagaagagataaaattatatttcatccttattatgtttttaaagatatttttggatttagttttttttttatattttttataattatttgtatattatatccttatatttttatagatgtagaaaattttatttcttctaatcctttagtaactcctgttcatattcaacctgaatggtattttttatttgcttatactattcttcgttcagttccaagaaaaattggaggtgttgttgcattagttatatcagtattaattttatattttatacctttttttttaaaacatcgttttcgaagaacatttttttattttttaataaaattttttttttgaattttttttgtaaattgaattcttttaacttgaattggagcttgtgtagttgaagttccttatataactttaggaataatttttagagtaatttattatataatgtatttaatattttg
>Oxytate_striatipes
attgttaacggatctttagtcgatttaccttctccttctagactttcatatttttgaaattttgggtccttactaggattatttttaataattcaaattttatcaggattatttttatcttttcattttagaggggatgttaatttatctttttatagagtaattcatataatacgagatgtaaattatgggtgattacttcgagttatccatgctaatggagctagaatattttttttattaatatatattcacattggtcgaggtttatattatggatcttatcgatttgaaaaagtgtgattaagaggagttaccatttttcttttatctatagctactgcatttttaggatatgtactcccttgaggtcaaatatctttttgagctgctactgtaattacaaatttactttcagcagttccttatataggaggtttattagtagagtgagtatgaggtggttttgcagtaggtaaccctactttaactcgatttttttctttccattttattttaccttttgtaattttattttttgtaattttacatttatttttcttacatgagaaagggtcaaataaccctctaggattatctagaggatgtgataaggtaatatttcatccttattatagaataaaagatttatatggattttttatattttctatattttttatttttatttgttttatatttccctatatttttatagatgtagaaaattttatttcatcaaaccctatagttactcctgttcatattcaacctgagtgatattttttatttgcttatactattttacgttcaattccaagaaaaattggaggagtagtggctttggtaatatctgttttaattttatattttttacctttttttttaaaacatcgttttcgaagaaacttattttattactttaataaatttttattttgattttatataattaattgattattattaacttgaattggagcttgtttagttgaaaatccttatatatttttaggaacttgttttagaattatttattttttttcttattttatattttg
>Pardosa_pusiola
attttgaataattctttattagatttggcatctccgtctagtttaagatatttttgaaattttggatctttattaggaatttttttaatagttcaaattgcttctggattatttttgtcttttcattttagtggtgatgtgaatttatcttttaatagagtaattcatataatgcgggatgtaaattatggttgattattgcgtgtaattcatgctaatggagctagaatgttttttttattaatgtatattcatattggtcgtggattgtattatggatcgtatcggtttgataaagtatgattaagtggagttagaattttattattatctatagctacggcttttttaggatatgttttaccttgaggacaaatatctttttgagctgctacggttattactaatttattatcagctattccttatgtgggtataatattggtagagtgaatatgaggagggtttgcagtaggaaatcctactttaactcgattttttgcttttcattttttattaccttttgttattttattttttgttattttacatcttttttttcttcatgaaaaaggatcaagaaatcctttagggttaagaagattatatgataagattttttttcatccttattatagaattaaggatatttttggatttgcttttttttttatttttttcttattaatttgttttttgtttccttatatttttatagatgtggagaattttatttcttctaatcctttggtaactcctgttcatattcaacctgagtgatattttttatttgcttatactattttacgttctatttctagaaaaattggaggtgtaattgctttagtaatgtctgtagttattttatattttttacctttttttttaaagcatcgttttcgaagaactttgttttattattttataaagtttttttattggatttttgtagtaaattgaatattattgacttgaattggtgcttgtgtggtagaatatccttatataggattaggaataatttttagctttgtatactttttaatgtttttaattttttg
>Peucetia_latikae
attattaataattcgttgatcgatctaccttctccttcgagacttacttatttttggaattttggttctttattaggattatttttaatggtacaaattgtttctggtttatttttagcttttcattttagaggtgatgttaatttatctttttacagaattattcatataatgcgggatgttaattatggttgattgcttcgtgtgattcatgcaaatggagcaagaatgttttttttactaatgtatattcatattggtcggggtttatattatggatcatatcgatttataaaggtttgattaagtggagtatctattttattattatcaatagcgactgcttttttaggatatgttttgccttgaggtcaaatatctttttgagctgctacagtaattactaatttattatcttctattccttatgtaggggttatattagtagaatgaatttgaggaggtttctctgtaagaaatcctactttaactcgtttttttgcttttcattttattttaccttttgttattttgttttttgtgattttacatttattttttcttcatgaaaagggttctagaaatccgttaggattggtttcaagaaatgataagattatgtttcatccttattattctttaaaggatatttatggttttatgttttttataattttttatattgtaatttgtttgttatatccttatatttttatggatgtggaaaattttattttatcaaatcctttagttactcctgttcatattcaaccggagtgatattttttatttgcttatacggttttgcgatcaattcctagaaagattgggggtgttattgctttggtaatgagagtggttgttttatattttttaccattttttatgaaacatcggtttcggagaacatttttttattatttaatgaaatttgttttttgagtatttataattaattgagtattattgacttggattggagcttgtgctgtggaggatccttatgcgagtttagggattgtttttagatttatttatttttttatatatgtattattttg
>Phanuelus_gladstone
gttattagagattctttggttgatttgccttctccttctagattaagttatttttggaattttggatctttgttgggtgtatttttgggaattcaaattttatctgggttatttttatcttttcattttagaggggatgttaatttatcatttgattctgtaattcatatgatgcgagatgttaattatggttggttattgcgagtaatccatgctaatggtgctagaatgtattttttattaatatatattcatattgggcgtggattatattatggttcttatcgattttataagacttggtttagaggggttactatcttattactttcgatagctactgcttttttagggtatgttttaccttgaggacaaatgtctttttgagcagcaactgttattacaaatttgttgtcggcaattccttatgttggggtatttttggtagagtggatttgaggaggttttgctgttggaaatcctactttaactcgttttttttcttttcattttgttcttccttttgtaatcttatttatggtagttttgcatttattttttcttcatgagacgggttctgggaattctataggtcttagaagaaatggcgataaaattttttttcacccttattatagatataaggatatttatggttttggagtttttataattttttttatattaatttgtataatgtctccttatatttttatggatgtggaaaattttatttcttctgatcctttggtaacacctgttcatattcaacccgaatgatactttttatttgcatatactattttgcgttcggttccaagtaggatcgggggagtaattgctttagtaatatctgtaattattttttattttttacctatattgtttaatcataaatttcgaagaactttttt---ttatataatgaaatggattttttgaatttttgtaattaattgaatgttattaacgtgaattggtgcatgtgtagtagaacttccttatatattaatgggtataatttttagattaatttattttatattattttttttattttg
>Wadicosa_fidelis
attttgaataattctttattagatttagcttctccttctagattaagatatttttggaattttggttctttattaggagtttttttaatagttcaaattgcatctggtttatttttatcttttcattttagtggagatgtaaatttatcgtttgatagagtaattcatataatacgggatgtcaattatggttgaatattacgagtaattcatgctaatggagcaagaatatttttcttattaatatatattcatattggtcggggattatattatggttcgtatcgatttgataaggtatgattaagaggagttagaattttattgttatctatagctacagcttttttaggatatgtattaccttgaggtcaaatgtctttttgggcggctactgtaattactaatttattgtcagctgttccgtatgttggagtaatgttggtggaatgaatgtgagggggttttgcagtaggtaatcctactttgactcgattttttgcttttcattttttgttgccttttgtaattttattttttgtgattttacatcttttttttcttcatgaaaagggttcaagaaatcctttaggattaagaagagtatatgataagattttttttcatccatattatagaattaaggatatttttggatttgcttttttttttgtttttttcttgtttatttgttttttatttccttatatttttatggatgtagaaaattttatttcttctaatcctttggttactcctgttcatattcaacctgagtgatattttttatttgcttatactattttgcgttctatttctagaaaaattgggggggttattgctttggttatatcagtagttattttatattttttacctttttttttgaaacatcgttttcgaagaactttgttttattattttataaagtttatatattgggtttttgttgtaaattgaatattattaacgtgaattggtgcatgtgttgtagaatatccatatataggattaggaataatatttagttttttatattttataatgtttatagttttttg
