# Supplementary material for: Mitogenomic Insights on the Phylogeny and Evolution of Lynx Spiders (Araneae, Oxyopidae)
Source: Ecol Evol. 2025 Sep 18;15(9):e72192. doi: 10.1002/ece3.72192 (PMC12445203; doi:10.1002/ece3.72192)
Supplement: Supplementary file 1 — Data S1: ece372192‐sup‐0001‐DataS1.zip. [file ECE3-15-e72192-s001.zip › The renewed version_ece372192-sup-0001-DataS1/ece372192-sup-0015-Supinfo15@nad4L.fas]

>Oxyopes_bianatinus
ttagaaaggggtaaaataaattttaacaaaagttaaagatctaataaaaattgagttagatgaattatgtaaattagataatgatactaatatgcttaatcttattcttgaacctcttactattaacgtgagtataattattattgatggaaatgaaattagtgaaaaattagtagaaatgaagaaaaataaggaaattaataatatttctaatcttaaaagtattactaaaatgttttttcgtcatcaacatattcttaggattctaataataactatggttgaaattattaatat
>Oxyopes_javanus
ttagaaagaggaataataaattttaacaaaagttaaagatctaataaaaattgaattggaggaattgtgtaagtttgatagtgatactagtattcttagtcttattcttgagcctcttactattaatgtaagtataattattattgatggaaatgagattgatgaaaaattagttgaaataaatgaaaataaagaaattaataataattctagtcttaagagtataattaaaatattttttcgtcatcaacatattcttaaaattctaataataattatagttggaattattaatat
>Oxyopes_sertatoides
ttaaataagatagaaagtggaataataaattttagcaaaagttaaagatctaataaaaactgagttggaagaattgtgtaaatttgatagtgatactaatattcttagtcttattcttgaacctcttactattaatgtaagtataattattattgatggaaatgaaattgatgaaaagttagttgaaatgaatgaaaataaagaaattaataataattctaatcttagaagtataattaaaatattttttcgtcatcaacatattcttaagattctgataataactatagttggaattattaacat
>Oxyopes_striagatus
atagtaataaataagatagaaagagggaaaataaattttaacaaaggttaaagatctaatgaaaattgaactggaagaattatgtaaattagataatgatactaatatacttaatcttattcttgaacctcttactattaatgttagtataattattatagatgggaatgaaatagatgaaaaactagtagaaataaaaaaaaataatgaaattaatagtatttctaatctaagaagtataattaaaatgttttttcgtcatcaacatattcttagaattctaataataattatagttggaattat
>Oxyopes_sushilae
ataattataagtaaaataaataaagggaaaattatttttaacaaaagttaaagatctaataaaaattgaattggaggagttgtgtaaattagataatgaaactaatatacttaatcttattcttgaacctcttactattaatgtaagtataattattatagatggaaatgaaattgatgaaaagctagtagagataaaaaaaaataaagaaattaataatatttctaatctaagaagtataattaaaatattttttcgtcatcaacatattcttaaaactctaataataattat
>Hamataliwa_aurita
ttaaaaaaaattaaagagagtggaataataatttttaacaaaagttaaaatattaatgaaaattgaatttgatgagttgtgtgaatttgatagtgatactaatatgctaagtcttattcttgatcctcttactattatagtgagtataattattaatgaaggtaaagataatgacgatatatttgttgcaatatgaaaaaataaagagattaatagtatttctaatcttaataatattactaaaatattttttcgtcatcaacatattcttaaaattcttagtgtaattat
>Oxytate_striatipes
aagttaaagaatttataaatatagtattagatgaattatgtgtttttgataaagaaataagtaatcttaaacctaatcttgaacctcttactattattactaatataagtaagaaagaagaaaaggaaataattattatggaagatgatataaaaaagtatattgaaattaaaagtaattctagtcttaaaagtatagtaatagtattttttcgtcatcagcataatcttaaaaaactaattagtaatattaataatttaaaattaat
>Heriaeus_mellotteei
ttaataaaaattattggaattaatagaaatataatttttaacataagtaataatattaatagattgagttctagaagaattatgtgttttagttattgaaattaataggcttaatcctaaacttgaacctcttactattattactaatataattaataatgatgaaaaagaaattatagtaattaacgaagaaatgaaaaaatatattgaaataaggagtaattctaatcttaaaagtattgtaataatattttttcgtcatcaacatattcttaaaattctaattattat
>Oxyopes_licenti
TAAAGATCTAATAAAAATTGAACTAGAAGAATTATGTGAATTTGATAATGAAATTAATATACTTAATCTTATGCTGGATCCTCTTACTATTATTGTAAGTATAATTATTATTGATGGAAATGAAATTGATGAGAAGTTAATTGAAATAAAAAAGAATAATGAAATTAACAATAATTCTAATCTTAATAGTATAATTAAAATGTTTTTTCGTCATCAGCATATTCTTAAAATTCTAATTATAATTAT
>Oxyopes_sertatus
TAAAGATCTAATAAAAACTGAGTTGGAAGAATTGTGTAAATTTGATAGTGATACTAATATTCTTAGTCTTATTCTTGAACCTCTTACTATTAATGTAAGTATAATTATTATTGATGGAAATGAAATTGATGAAAAGTTAGTTGAAATGAATGAAAATAAAGAAATTAATAATAATTCTAATCTTAGAAGTATAATTAAAATATTTTTTCGTCATCAACATATTCTTAAGATTCTGATAATAACTAT
>Peucetia_latikae
TATTGAGTTAATAAAGTTTGAATGTAATGAGTTGTGGGAATTTGATAAAGAGATTAATAGGCTTAAGCCAATTCTTGATCCTCTTGCTATTATTAATAATATAATTATTAATGATGGTAAGGATGAAGCGAGTAGGTAATAAGATATGTAAAAATATAAAGAGATTAAAAGAAGTTCTAATCTTATTAGTATAATAATAATATTTTTTCGTCATCAACATATTCTTATAATTCTTAAACTAATTAT
