# Supplementary material for: Mitogenomic Insights on the Phylogeny and Evolution of Lynx Spiders (Araneae, Oxyopidae)
Source: Ecol Evol. 2025 Sep 18;15(9):e72192. doi: 10.1002/ece3.72192 (PMC12445203; doi:10.1002/ece3.72192)
Supplement: Supplementary file 1 — Data S1: ece372192‐sup‐0001‐DataS1.zip. [file ECE3-15-e72192-s001.zip › The renewed version_ece372192-sup-0001-DataS1/ece372192-sup-0018-Supinfo18@ND1.fas]

>Alopecosa_cursor
attggaaagataataataaatattgaaatgggaagaaatatttttcatctaagtgttattaatatatcatatcgaaatcgagggtaagttcctcgtactcagattaatgaaattgcaattatagttataattgatattgataggatgaatttaataggagcaaaaaatattatagttgagattaacgttaggattaatatacttaaatattcggatagaaaaattaaggcgaatcatcctcctatatattctacattaaatccagaaactaattctgattctccttctgcaaagtcaaaaggtcttcgattagtttcggctaaacatgaagataatcatattatgaataatattatatttccaatgaaaaagtatattattgtttgggattcttccatttgagtaaatgaataggattgtgaaattaatactaaaaataaaataattatgaaaaatgaaacttcatatgagattatttgtgctactcttcgaatggaacccaagtgacagtattttgagttagttgatcatccaattagtaaaatgaaatacactctagttcttgataaaataaaaaatattaagaggttatgtttgatatctataagtggagagaagttatatagaataatagggattatacataaagagatgaacaaagatagaaatggtgtactatatgataatgtgaagtttgttatttctaaagataataagtttttattgaaaagtttgatagcgtctctaaaaggttgtaagattcctataattcctactttgttaggtccttttcggatttgaatatatcttagaatttttcgttctaggagagtatagaaagctactctaattagaattctaattgagattagaa
>Arctosa_tanakai
attggaaagataataataaatgttgatattggaagaaatatttttcatcttagtgttattaatatatcgtatcgaaatcgaggatatgttcctcgtactcagattattataattgtaattaaaattaaaattattattgaattaaatgatataataggactaaaaaacattattgttgaaattaatcttaaaattaatatacttaaatattcagataagaaaattaaagcaaatcatcctcctatatattctacattaaatcctgaaactaattcagattctccttctgcaaaatcaaatggtcttcggttagtttctgctagacatgaggataatcatattataaacaatatgatattaccgaaaaaaaaataaattattttctgggattcttctatttgagtaaatgaataagatattgaaagtaatactaaatataaaataattatgaagaaagagatttcgtaggaaattatttgagccactcttcggatagaccctaagtgacaatatttggaatttgtagctcatccaattagtagaatgaaataaacagctattcttgataaaataaaaaatattaagatattgtgtttaatatctaatagagatgaggaattaaataaaataattgggattattaataatgaaataaataaggacagaaaaggtgagatatacgataacgtaaaatttattgattccaaagacaataagtttttgttaaaaagttttacagcgtcactaaatggttgaagaattcctaatattccaactttattaggtccttttcgaatttgaatgtaactgagaatttttcgttctaataaagtataaaaagctactctaattaaaattcttagtgaaataaaaa
>Cheliceroides_longipalpis
atagaaaagataataataaagatagagattggaaggaaaatttttcatctcaaatttattaatatatcatatcgaaatcgaggatatgtacctcgaattcataatagaataattgaaattataataattattattcatccttctatattagttatagagtgaaaaaatattataactgaaattattctaagaattaatatacttatatattctgctaaaaaaattaaagcgaatcatccacctatatattctacattaaatcctgaaactaattcagattctccttcagcaaaatcaaaaggacttcggtttgtttcggctaaacatgtaattaatcatataattagtataattaaattaccaaaaaaaaatggtattatatgttgagatattgaaatttctttaaaagaatatgagtaggataaaatagaaataaaaagaattaaaagaaagaaagatacttcatatgaaattatttgtgctactcttcgaatagaacctatatgtctatattttgaattagaagatcatccaattaatataatgaaatatactgaaattctagataaaataaaaaataataaaatattatgtttattatcatataatgaatacctattaaatgatataataggaattattaagattctaataaataaagataatgctggagaaaaaatggaaaatataatattggtattttctgatgaaagtaaatttttattaaataattttaaagcatctctaaaaggttggagaattcctaaaaatccaactttgttagggccttttcgaatttgaatataacctaaaatttttcgttctaaaatagtataaaaggctactctaattaagattctaatagtaactgtaa
>Dolomedes_angustivirgatus
ataggtaaaatgataattaataaagataaaggtagaaagatttttcatcttaggtttattaatatatcataccgaaatcgaggatatgttcctcgtactcaaattaaagaaattgtaataataattataataataaaggaaagaattgatttaataggggaaaaaaatataatagttgaaattattcttaaaattaatatgcttaaatattctgataagaaaattaaggcaaatcagcctcctatatattcaacattaaatcctgatactaattctgattctccttcagcgaaatcaaatggacttcgattagtttcagctagacaagaggttaatcatattatgaataataatatgttacctcaaaagaaatgaagtattttttgtgactcttctatttgagtaaatgaatatgattgtgatattaaaacaataaataggatgatcatgaaaaatgatacttcatatgaaattatttgagctactcttcgaattgatcctaaatatgagtatttagaattacttgatcatccaattagtaaaataaaatatactcctattcttgataaaataaagaatattaaaatattatgtttaatatcgataagggagttaaaattaaataaaataataggaattatacaaattgaaatgaacagtgataaggatggggttatataagataatataaaatttattgattctagtgagattaaatttttattaaataatttaatagcatcactaaagggttgtaaaattcctataaatccaactttattaggtccttttcgaatttgaatatatcttaaaatctttcgttctaaaagagtataaaaagctactctaattaaaattctaattacaattagaa
>Ebrechtella_tricuspidata
aaagggataggacagataaataaggttacaggtaaaaaagattttcatctaagatttattaatatatcataacgaaatcgagggtaggtccctcgaactcaaattagtataattctaataataattataataataaatgaaaaaaatgtaaataatgttttaaaaaatattaaagtagtaattattcttaaaattaatattctagcgtattctgctagaaaaattaaagcaaatcaacctcctatatactctacattaaatcctgatactaattcagattccccttctgcaaaatcaaatggtcttcgatttgtttcggctaaacaagaggttaatcagataataaataaaataatattcccacaacaaaaatataatattatttgggattctctaatttgagtaaataaataagattgagaaagtaaaataatatataaaataattataaaaaaagtgatttcataggaaattatttgagctactcttcggatagaacctaagtaacaatattttctattggtcgatcaaccaaccaaaaggataaaatataccgctattctagaaatgataaagaaaaataaaattctttgttttacatccattaatggaaatttgaagaaagaaataataggaataattaataaagaaataaataaagatagtgatggggaaatataagaaaaaataaaatttataaattctaaagaaacgatatttttattaaataacttaatagcatctctaaaaggttgtagaattcctaaaaatcctactttatttgggccttttcgtgtttgaatatatcttaaaatctttcgttctaaaatagtgtaaaatgctactctaattaaaattctaatagaaatagcaa
>Epeus_alboguttatus
attgaaaagggaataattataataataattggaagaaaaattattcatcttagttttattagtatatcatatcgaaaacgaggaaaggtccctcgaattcataataaaataatagaaattataattaggattaatcatgtgaaagtggatgataaagaatgaaaaaatataatgattctaattattcttagaattaatattcttatatattcggctaaaaagattaatgcaaatcaacctcctatatattctacattaaatcctgatactaattcagattcaccttcagcaaaatcgaaaggtctacgattggtttctgctaaacaagtaataattcatatatagaataaaataatattaccataaaaaaaagatataaatatttgagagtatgaaatttcattaaatgaataagatagtgatataattcttaaaaataaaataattataaaaaatgatacttcataagaaattatttgggcaacactgcggattgaacctaattgtctatattttgaattagctgatcatccgattaataaaataaagtatacggaaattcttgatagaataaaaaataataagatattatgtttattatcatagagtgaaaatctattaaaagaaataataggaattattaatattctaataaataaggaaagagctggggatatataagataatatataatttatattttctgatctaataatatttttattaaaaagttttaatgcatctctaaaaggttgaagaattcctaaaatacctactttattagggccttttcgaatttgaatataacctaaaatttttcgttctaaaattgtataaaaagctactcttactagaattctaataataataataa
>Halocosa_hatanensis
attggaaaaataataataaatatagaaattggtagaaatatttttcatctaagagttattaatatatcgtatcggaatcggggatatgttcctcgtactcaaattaatataatagttactattattaatattaatattgaaaatagagagttaataggagcaaaaaatattattacagagattattcttagaataattattcttaagtattctgaaaggaaaattaatgcaaatcatcctcctatatattcgacgttaaatcctgatactaattctgattctccttctgcgaagtcaaatggtcttcggttagtttcagctaaacatgaagataatcatataaaaaatagtataaaatttcctcaaaaaaaatgaagaattttttgagattcttctatttgagtaaatgaatatgattgagatagtaatactaaaaataaaatgattataaaaaaagaggcttcataagagattatttgtgctactcttcgaattgatcctaaataacaatattttgaattagtagatcatccaattaataaaataaaatatacagctattcttgataaaatgaaaaatattaataaattatatttaatatcaagaatggggattttattaaataaaatagttgaaattaaacatagggaaatgaataaagataatgaaggggtaataaatgataaaaaaaaatttatggattctaaggatattagatttttattaaatagtttgatagcatcactaaaaggttgtaaaattcctattattcctactttattaggaccttttcgaatttgaatatatcttaaaatttttcgttctaataatgtataaaatgctactctaattaaaattcttagtctaattaaaa
>Hamataliwa_aurita
agaggaattaaaattaagattattgagattggaaggaaaatttttcatcttagttttattaatatatcatatcgaaaacgaggaaaggttcttcgaactcaaattaaaataattgaaataataataagaataattattgatataatagatctaattgttttaaaaaatataattgtggaaattattcttaagattaatattcttatatattcagccaagaaaattaatgcgaatcatcctcctatatattctacattaaatccagaaactaattctgattctccttctgcaaaatcaaatggtcttcgatttgtttctgctaaacaagaaattaatcatataaataacaaaaatcaatttcctcaaaagaaatataataatatttgagattcttttatttgagtaaatgaataagattgtgagagaattacaataaataaaataattataaagaaagatgtttcatatgaaattatttgtgctactcttcgaattgaacctaaatgacaatattttgaattagatgatcacccaattagtaaaattaagtaaactcctattcttgataaaataaaaaaatataatagattatatttattatctattaaagaatatgaattaaataaaataattgggattattaaaattataataaacaaagaaagagatggagttatataagataatgaaaaatttatggattctaatgaaattaagtttttattaaatagtttaatagcatctctaataggttgaagaagacctaaaaatcctactttatttggcccttttcgaatttgagtataactaagaattttacgttctaaaatagtataaaaagctactctaattaaaattctaattgtaattaata
>Heriaeus_mellotteei
aaagggatagggataataaataaagtaactggtaagaaagattttcatcttaagtttattaatatatcataacgaaatcggggataagttcctcgcactcaaattaatataattctaataaaaattataatagaaattgatattgggttaaatagtgttttaaaaaatattaaggtagaaattattcttaaaataagtattctagcatattctgctagaaaaattaaagcaaatcatcctcctatatattctacattaaatccagaaactaattcagattctccttctgcaaaatcaaatggtcttcgatttgtttcagctaagcaagaagttagtcaaattatgaatagaattatatttcctcaaaaaaagtaaagtatattttgagactctctaatttgagtaaatgaatatgattgggataagaagattacaaataatataattataaaaaatgtaatctcataagaaattatttgggcaactctacgaattctccctaaataacaatactttgaattggtagaccaacctactaataaaataaaataaacagctattctggataaaataaaaaaaaataatatactttgtttattatcaaaaataggatatttaaaaaaagaaataataggaatgattattaatacgataaataaagataatgagggagagagatatgaaaatataaaatttataaattccattgatacaatatttttattaaaaagttttaatgcatctctaaaaggttgtaaaattcctataaatcctactttattaggtccttttcgggtttgaatatatcttaaaatttttcgttctagaatagtataaaatgctactctaattaaaattctaattgagattaaaa
>Lycosa_grahami
attggaaaaataatgataaatattgaaatagggagaaatatttttcatcttaagattattaatatgtcatatcgaaatcgagggtatgttcctcgtactcaaattaataaagtagaaattacaattataataattattgataatataaatttaatgggagcgaaaaatattattgttgaaattattcttagaattagtattcttaaatattctgataaaaagattaaagcaaatcatccccctatatattctacattaaatcctgaaaccaattcagattctccttctgcaaaatcaaagggtcttcggttggtttctgccaaacaagatgataatcatataacgaataatatgatgtttccaaagaaaaaatacaataatttctgtgattcttctatttgagtaaatgaataggattgtgagattaatacaagaaacaaaatgattataaagaatgatacttcataggaaattatttgggctactcttcgaatagatcctaggtgacaatattttgaattagtagatcatccaattagtaaaataaaatatacacctattcttgataaaatgaaaaatattaatagattgtgtttaatgtcaatgagagggaagaaattatataatataatgggaattatacataacgaaatgaataaggataaaaaaggagttatataagataaagtaaagtttgttgattctaaggataaaaggtttttgttgaagagtttgatagcgtctctaaatggttgaaggattcctataattcctactttattgggaccttttcgaatttgaatgtatcttagaattttacgttctagtagagtgtaaaaagctactctgattaaaattctaatagagattagga
>Oxyopes_bianatinus
acaggtataatgattgtaaatatagataaaggtaaaaaaatttttcatcttaattttattaatatatcatatcgaaatcgagggaatgtgcttcgcactcagattaaaataattgaaataattattaaaattaatattgaaaaagttaatttaatatttttaaaaaatataataattgaaattatgcttaaaattagtattcttatatattcagctaaaaaaattaatgcaaatcaaccacctatatattccacattaaatcctgatactaattctgattctccttctgcaaaatcaaaaggacttcggttagtctctgctaaacaagatgttaatcatattaatataaggaatatattacctcaataaaaatgtaaaagtttttgtgactcttctatttgagtaaatgaataagattgggatataattacaatgaatagaataattataaaaaaagatacttcatatgaaattatttgagcaattcttcggattgcaccaagatatgaatatttagagtttgatgatcatcctactaataaaataaaatatacacctaatctggataaaatgaaaaaatacaatatattatgcttattatccattagtgaatttgaattaaatgtaataataggtactattatgattatgataaataatgataatgatggagttaaatatgataagagaaagtttattgactctaaagaaatcaaatttttattgaaaagtttaattgcatcgctaaatggttgtaaaagtccaattaatcctactttattaggaccttttcgaatttgagtatatcttaaaatttttcgttctaaaatagtgtaaaaagctactgctactaaaattctaattgagattaaga
>Oxyopes_javanus
ataggaataataattattagtatagatataggtagaaagatttttcatcttaattttattaatatatcatatcgaaatcggggaaatgttcttcgtacccaaattaaaataattgaaatagttagtaaaatcaatattgaaaatattgattttatacttttaaaaaatatgatggtagaaattattcttaaaagaagtattcttatatattcggctaagaaaattaatgcaaatcaacctcctatatattctacgttaaatcctgatactaattctgattctccttctgcgaaatcaaaaggacttcgattagtttctgctaagcaagaagttagtcatatgaatataaggaatatgtttccccagaaaaaatgtaaaagtttttgtgactcttctatttgagtaaatgaatatgattgtgatataataacaataaataagataattataaagaaagatacttcgtaagaaattatttgagcaattcttcgaattgctccaaggtaggagtattttgaattggatgatcatcctactaataaaatgaaatatacacctaatcttgataaaataaaaaaatatagtatattgtgtttattatctattagtgagttcgaattatataaaataataggcactattataattataataagaagagataatgatggagttaaatatgatagtataaagtttattgattctagagaaattaagtttttgttgaaaagtttaattgcatctctaaacggttgaagtaatccaattagtcccactttatttggacctttccggatttgagtgtatctaagaatttttcgttctaaaatagtataaaaagctactgctactaaaattctaattgaaattagta
>Oxyopes_licenti
attggtataataattgttaatatagatattggtaaaaagatttttcatcttaattttattaatatatcatatcgaaatcgaggaaatgttcttcgaactcaaattaaaataattgagataattattaaaattaatattgagaagattgatttgatgcttttaaaaaatataatagtagtaattattcttaaaattaatatacttatatattctgctaaaaaaattaatgcaaatcaacctcctatgtattctacattaaatccggaaactaattctgattctccttctgcaaagtcaaaaggacttcgatttgtttctgctaaacaggatgttaatcatataaatataataaatatatttccccaaaaaaaatgtaataatttttgtgattcttctatttgagtaaatgcataagattgtgataaaataacaataaataaaataattatgaaaaatgatacttcataagaaattatttgagcaactcttcgaattgctcctagatatgaatacttagaatttgatgatcatcctactaataaaataaagtatactcctaatcttgataaaataaaaaagtataatatattatgtttattatctattaatgagttagaattaaatagaataattggaattattataattataataagtaatgatagtgatggggttaaatatgataatataaagtttattgattctatagaaattaggtttttattaaataatttaatagcatctctaaatggttgaaggagtccaattaatcctactttattaggtccttttcgaatttgagtatatctaagaatttttcgttctaaaatagtataaaaagctacagctactaaaattctaattgaaat-----
>Oxyopes_sertatoides
atagggataataattgttagtatagatataggtaaaaagatttttcatcttagttttattaatatatcatatcggaatcggggaaatgttcttcgtactcaaattaaaataactgaaataactaataagataaatattgaaaatattgatttgatatttttaaaaaatataatagtagaaattattcttaaaagaagtatacttatatattcagctaagaaaattaatgcgaatcaacctcctatgtattctacattaaatcctgatactaattctgattctccttctgcgaaatcgaaaggacttcggttggtttctgctaaacaagaagttaatcatataaatataagaaatatgtttcctcagaaaaaatataagagtttttgtgattcttctatttgagtaaatgaataagactgcgatataataacaataaataagataattataaaaaaagatacttcgtaagaaattatttgagcaattcttcgaattgccccaagatatgaatattttgaattagatgatcatcctactaataaaatgaaatatactcctagtcttgataaaataaagaagtataatatgttgtgtttattgtctattagtgaatttgaattgtataaaataatagggactattattattataatgagtaaggataatgatggggttaaatatgatagtataaaatttattgattctaaggagattaaatttttattaaaaagtttaattgcgtctctgaatggttgaagtaatccaattagtcctactttatttggaccttttcggatttgagtatatctaaggatttttcgttctaaaatagtgtaaaaagctactgctactaaaattctaattgaaattagta
>Oxyopes_sertatus
atagggataataattgttagtatagatataggtaaaaagatttttcatcttagttttattaatatatcatatcggaatcggggaaatgttcttcgtactcaaattaaaataactgaaataactaataagataaatattgaaaatattgatttaatatttttaaaaaatataatagtagaaattattcttaaaagaagtatacttatatattcagctaagaaaattagtgcgaatcaacctcctatatattctacattaaatcctgatactaattctgattctccttctgcgaaatcgaaaggacttcggttggtttctgctaaacaagaagttaatcatataaatataagaaatatgtttcctcagaaaaaatgtaagagtttttgtgattcttctatttgagtaaatgaataagactgtgatataataacaataaataagataattataaaaaaagatacttcgtaagaaattatttgagcaattcttcgaattgccccaagatatgaatattttgaattagatgatcatcctactaataaaatgaaatatactcctagtcttgataaaataaagaagtataatatgttgtgtttattgtctattaatgaatttgaattgtataaaataatagggactattattattataatgagtaaggataatgatggggttaaatatgatagtataaaatttattgattctaaggagattaaatttttattaaaaagtttaattgcgtctctgaatggttgaagtaatccaattagtcctactttatttggaccttttcggatttgagtatatctaaggatttttcgttctaaaatagtgtaaaaagctactgctactaaaattctaattgaaat-----
>Oxyopes_striagatus
ataggaattgtaataataaatatagatataggtaagaaaatttttcatcttaattttattaatatatcatatcgaaatcgagggaatgttcttcgtactcaaattaaaatgattgaaataattaataaaataaatatagaaaatattgatgtaatattcttaaaaaatataatagtagaaattattcttaagagtaatattcttatatattcagctaaaaaaattaatgcaaatcaaccacctatatattctacattaaaacctgatactaattctgattctccttctgcgaaatcaaatggtcttcgattagtttctgctaaacaggatgttaatcatataaatattaaaaatatatttcctcaataaaagtgtaagagtttttgtgactcttctatttgagtaaatgaataagattgagatataataacaatgaataaaataattatgaaaaaagatacttcataagaaattatttgggcaattcttcggattgctccaaggtaagaatatttagaatttgatgatcatcctactaatagaatgaaatatacacctaatcttgataaaatgaaaaagtataatatattatgtttattgtctaatagtggattggaattatataaaataattggcactattataattataataagtaatgataatgatggagttaagtaggaaagtataaagtttattctttctaaagaaattaagtttttattaaaaagtttaatagcgtctctaaatggttgtaaaattccaattaatcctactttatttggaccttttcgaatttgggtatatctaagaatttttcgttctaaaatagtataaaaagctactgctactaaaattctaattgaaattagta
>Oxyopes_sushilae
ataggaataataattgtaaatatggatataggtaaaaaaatttttcatcttaattttattaatatatcataacgaaatcgtggaaatgttcttcgtactcaaattaaaataattgaaataataagtaaaattaatattgaaataattgatctaatatttttgaaaaatataatagtggagattattcttagtaataatattcttatatattcagctaaaaaaattaatgcgaatcaaccacctatatattctacattgaagcctgatactaattctgactccccttctgcaaaatcaaaaggtcttcggttggtttctgctaaacaggatgttaatcatataaatattaaaaatatgtttcctcaaaaaaaatgtaaaagtttttgtgattcttctatttgagtaaatgaataagattgtgataaaataacgataaataaaataattataaaaaaagatacttcataagaaattatttgagcaactcttcgaatcgctccgagatatgaatatttagaattagatgatcatcctactaataaaataaaatatactcctaatcttgataaaataaaaaaatataataaattatgtttattgtctaataatgaattggaattatataaaataattggaattattataattataataagtaatgataatgatggggttaaatatgaaagtataaaatttattctttctaaggaaattaaatttttattaaaaagtttaatagcatctctaaatggttgtaaaattccaattaatcctactttatttgggccttttcgaatttgagtatatctaagaatttttcgttctaaaatagtataaaatgctactgctactaaaattctaattgaaataaata
>Oxytate_striatipes
aatgggtaaagaataataaataaagttacaggaaggaaggattttcaacttaaatttattaatatatcataacggaaacgagggtaggtccctcgtactcaaattaaagagtatgaaattataattattataaggatagagaaataatttaataatgtttttaaaaatattattgtagtaattatacttaaaataattattcttgcatattctgcaagaaaaattaatgcaaatcaacctcctatatattctacattaaaacctgagactagttcagattccccttcggcaaaatcgaagggacttcgatttgtctctgccaaacaagaagttaatcaaattaaaaataaaattatatttcctcaaaaaaaatataatatattttgggattctctaatttgagtaaatgaataagattgagataataaaataataaataaaataattataaaaaaagtaatttcatatgaaattatttgagctactctacgaatagaacctaaataacaatatttagaattagtagatcatcctactaataaaataaaataaacagctattcttgatagaataaaaaaaaataaaattctttgtttaatatcaaataaaggatatttaaaaaaagaaataataggaatgattattaaagtaataaataaagaaaaagaaggagaaatataagaaaatataaaatttataaattctaaagatacaatatttttattaaatagcttaatagcatccctaaaaggttgtaaaattcctaaaaatcctactttattaggaccttttcgagtttgaatatatctcaatacttttcgttcaagaatagtataaaaagctactctaattaaaattctaattgaaattctaa
>Pardosa_pusiola
gatggaaagataatgataaatattgataatggtaaaaatatttttcatcttattagtattaatatatcatatcgaaatcgtgggtatgttcctcggactcaaattaatgagattgtaattataattataattaatattgaaataattgatttaataggactaaaaaatattatagttgaaattattcttaaaattagtattcttaagtattctgataaaaaaattaaggcgaatcatcctcctatatattctacgttaaaaccggatactaattcagattctccttctgcaaaatcgaaaggtctacggttggtttctgcgagacaagaagagagtcatataataaataatataatatttccaaagaaaaaatatagtatatattgagattcttctatttgagtaaatgagtaggattgagatattaaaactaaaaataaaataattataaagaaaggaacttcgtaggaaattatttgggctactcttcgaatagaacctaagtaacagtattttgaattagtggatcatccaattaataaaataaaataaactcctattcttgataaaataaaaaataatagtaaattgtgtttaatatcaattaaggttgaaaagttaaataatattaaagggattatacatagtgaaataaataaagatataaaaggagttataaatgataatgtaaaatttatggattctaatgataataaatttttattaaataatttaatagcgtctctaaaaggttgtaaaattcctattaatcctactttgttaggaccttttcgaatttggatatatcttaaaatttttcgttcgagtaaagtataaaaggctactctaattaaaattctaagagaaattagga
>Peucetia_latikae
attggaaatataataataaataaggaaatagaaaggaaaatttttcatcttaaatttattaatatgtcatatcggaatcggggtaaagttcttcggactcagattaagataattgtaataaagattaaaattagtatagggaaaatgtttttagggtttttgaagaatataatagtggaaattattgataggatgagtattcctatgtattcacttaaaaagattagagcgaatcatcctcctatgtattctacattaaatcctgaaactaattctgattctccttctgcgaaatcgaatggtcttcggtttgtttctgctaagcatgatataattcatattaaaaatataataatgtttcctcaaaaaaaatatattatatattgtgattcttgaatttgagtaaatgaatatgattgagatataataacgataaataggatgattataaaaaaggaaatttcataagagattatttgggctactctacggatggaccctaggtgacaatattttgaatttgatgatcatccaattagtaaaataaaataaactcttattgttgataaaatgaaaaatattaaaattctgtgtttaatatcaaatagggggaacaaattataagaaataatgggagttaaagttaatataataaagagagataacataggggttaagaaagataatgaagaattcattatttctaatgataataaatttttattaaataattttaaggcatctctgaaaggttgtaggattcctaggaatcctactttgttaggtccttttcgaatttgtatatatcttaaaatttttcgttctaaaatagtatagaaggctacactaattaaaatactaattgaaat-----
>Phanuelus_gladstone
attgttaaggggagaattaaaattgagatgggtaagaagatttttcatcttaattttataagtatatcataacgaaaacgagggtatgtccctcgtactcatagaagtaagattctaattataattaggattaatcatgttgtaggataatttaaggatgagaagaatattatagatgtaattattcttaaaataattattcttatatattcagctaaaaagattaatgcgaatcatcctcctatgtattctacattaaatcctgatactagttcggattctccttcggcgaagtcaaatggacttcgattagtttcagctagacatgtaataattcatataatgaaaagtaatatatttcctcaaaagaaggaaataagatgttgagatatagaaattctattaaatgaataggaatatgaaataatggaaataaataaaattattaggaaaaatgaaacttcgtatgagattatttgtgctactcttcggattgagcctaaatggctatattttgaattggcagatcatccaattagtaaaataaagtatacggataatcttgataaaataaagaataatagaatattatgtttattatcatatagtgaatgattattatatgaaataattggaattattaatattctaataaataatgatattgctggagttgaggttgatagtagaagatttattatttctgatgagataatatttttattgaaaagttttaatgcatcgctgaatggttgtaaaattcctatgaaaccaactttattaggaccttttcgaatttgaatataccctaaaatttttcgttctagaatagtgtaaaaggctactcttactaagattctaattgtaataataa
>Wadicosa_fidelis
aatggtagtatgataataaatattgataaaggtaaaaatatttttcatcttattaatattaatatatcatatcgaaatcgaggatatgttcctcgtactcaaattaatataattgtaattataattataattattattgaaataatagatttaataggactaaagaatattatagttgaaattattcttaaaataagtattcttaaatattctgataagaaaattaaagcaaatcatcctcctatgtattctacattaaatcctgatactaattcagattctccttctgcgaaatcaaatggtctgcgattagtttctgctagacaagaagataatcatataataaatagaagaatgtttccaaaaaaaaagtatagtatatactgggattcttctatttgagtaaatgaataagattgagatagtaaaactaaaaataaaataattatgaaaaatggtacttcataggaaattatttgtgcgactcttcgaatggatcctaaatgacaatattttgaattagttgatcatccaataagtaaaatgaaatatacccctattcttgataaaataaaaaatattaataaattgtgtttgatatcgattaaggttgaaaagttatatattattaatgggattatacataaggagataaataaggaaagaaaaggagttataaatgataatgtaaagtttatggactctagagataataaatttttattaaaaagtttaatagcgtctctaaagggttggagaattcctataatacccactttattaggtccttttcgaatttgaatatatcttaaaatttttcgttctagtaatgtgtaaaaagctactctaattagaattctaagggaaatcaaaa
