# Supplementary material for: Mitogenomic Insights on the Phylogeny and Evolution of Lynx Spiders (Araneae, Oxyopidae)
Source: Ecol Evol. 2025 Sep 18;15(9):e72192. doi: 10.1002/ece3.72192 (PMC12445203; doi:10.1002/ece3.72192)
Supplement: Supplementary file 1 — Data S1: ece372192‐sup‐0001‐DataS1.zip. [file ECE3-15-e72192-s001.zip › The renewed version_ece372192-sup-0001-DataS1/ece372192-sup-0019-Supinfo19@ND2.fas]

>Alopecosa_cursor
tgtatttggttagatttcatttggttataaatagagatgattggtttttattatgattaggtttagagattaatatgataatttttattgtttttatatataaagaggatagaacattgaaagttgagtcttgtttgaaatatttttttgttcaaagagttgggtcggctgcgttaatgatatgtttttatttaaataaagaatgaatggactttgtagtgtgtttatttttaggatataaagttggtgctggtcctttttttttttgatttccttcggtttgttctggtatttcttgaatatcttgttttgttttaatatcgtttcaaaaagttattcctttaatgattatagggatttttctttcttgggtattgtatttaattgttattgtaagattattttttggtgcctttggttcatttaatcaaaggaatttaaagcagcttattgctttttcttctgtttatcatttaggatgaattatgttatgtaatttttctaatgatattaattgaataatttatttattattgtattcgatgatgattcttcctgtaataagttttttgaggttttctttagtagaagatttaataatagtgataaagataaaatataaagggtgaatgattttgttaatgttaagtatagctggaatgcctccttttctcggtttttttttaaaatggtttgcttttataatgatttttagttatgaatattattttataatgtttttaattttgtgttcggtgattatattttatgtgtattttcgtgttgtttatgatgtattgatgatatattatgatgtgaggatttgaagaaatttaatagtttatgataaggggaattatatagtaatagtaagtgtaattggtttaatggtgggtttgttttt
>Arctosa_tanakai
--------attagatttcatctagtaatgaatagagatgattgatttctattgtgaataggattagaagtcaatatgatgacttttattttactaatatacgaaaataataaaatatttagaattgaatcttgtttaaaatatttttttattcagagaattggatctgctgtattgataggatgtttttatataaacaaagaacaaatggattttttagtatgtttattactaagatataaaattggaggaggacccttttttttttgatttccttctatttgttctggtatttcatgaatatcttgtttcgttttaatatcttttcaaaaggtaatccctcttataattttaagcgtttttttagcgaaaattatttattttattattgtaataagattgttttttggaatttttggttctatcaaccaaaaagatttaaaacaattgattgcttattcttccgtttatcatttaggtttaattatgttgtgtgaatttgttgatgaattaagttgaatgacttatttaattatatatgttttgttaatttttcctatcataaattttttatctacttttaatgttgtagatattataatattaataaaaattaaacataaaaattgaattattctttttttattaagaatatcaggaatacctccttttcttggtttttttttaaaatgatttgctttttccgttatgtttaaatttg-attttcttttatttttttttttattttttgttctattttaatgttttatgtttattttcgattaatttatgatgtattaatggaatattacgatgtaaagatttgaggggatttatatgttcacaaacaatataattatttagatttatttagcgtgattggtatttcagttggattgttttt
>Cheliceroides_longipalpis
tatatattataagatttattatagtattgagaagtgaagattgatttttaatttgattgagtttagaaattaatataatatcatttattttattaatttatcgtcgttatagactgaaagtaattgaatgttgtttaaggtatttttttattcaaagtttaggttctgcttttttgattagaatattatataatgatttatatgaatttaaaagtataatttgtttaatcttaagatataaaattggggctggaccttttttttattgatttcctactatgtgtttaggtattgattgattatcatgttatttattaataataatacagaaatttattcctttattattaatatttatatttattcattgagttttgtgaatcattatattaattagattgtttataggggtatttggttcttttaatcaaattaatattaaaggtttaatagcttattcatcaattcatcatttaggttgaattattatagtaggaataagaaataaattaatatgaataatttatttattattatatggaatagtattattaagagtagtaattttatttataaaaaatgaaactattgatttatttaaaatatataatagttctgataagttttgatttattttaagaataataagaatggctggaattcctcctctattaggattttatttaaagtgaatagctttatataatattataatggtaagtgaaattatattaataattttaattatagtgtctgtattaatattatatatttatatacgagttgtatatgatgtaataataataggaggattaggaaattcatggttaaattttaatttatataaaaatgaatttatagctgatgtagtaggatcattaggtatagtgttgggtttgttttt
>Dolomedes_angustivirgatus
tatatattataagatttcatttagttataaatagagatgattgatttatggtgtgatttggactggaaattaatataatagtttttattatttttatatataattataatagaataataagaattgaatcttgtttaaagtatttttttattcaagggttaggatcagctatttttataagagtattttatattagaagggaatgattaagaatgattctatgtatgttgttaagttataaaattggagctggtcctttttttttttgatttccttcagtgtgttctgggatttcttggatttcttgttatgttttaataactttacagaaggttattccattaatattaataagaatttttatatcttgagttatatatttaattgttattgttagattgtcttttggtgtattaggatcttttaatcaaagcgatttaaagcagttgattgcttattcttctgtgtatcatttagggtggattttattatgtaatttatctgatgatattttttgattaaattatttattaatatatatattgataatttttcccgtagttaatctattaagatgattaaatatttctaatttaattagaattatgaagataaaatataaaaagtgatttattgtattaatattaagaatatctggaataccaccttttcttggtttttttttaaagtgatttgcttttgttagtatttttaaatttgaattttcttttataatgtttttaattatttgttcggtagtaatattttatgtttattttcgcgttatttatgatgttttattaacattttttagagaaataatgtgaggaaatttattggttcaaaaaaatgaattttatttagatctagtaggtagagtaggcttaatattaggtttattttt
>Ebrechtella_tricuspidata
tatatacattaagatttcatttggttttaaattcagatgattgatttatagtatgattgggtttagaaattaatataataatatttattatattgatttataaacaatttgatataaatagttctgagtcatgcttaaaatatttttttatccagagattagggtcttctatttttataagattgttttatctaaatgtaattaatttaaagcaagttattgttttgttaataagttacaaaattggagctggtccttttttcttttgatttccttctctttgtggaggtatttcttgattttctaaccttcttttgttaacttttcagaaaattattcctttaatattaatgaatctatttattaatagaattatgatttttgtttcagtttttagatttttagtaggaataatagggtcttttaatcaatctaacttaaaatatttgttagcttattcttctatttttcatttaggatgaattatgatatgtaatatggtagatgatttagtttgattaatttatttatttatatatttttttatattaattcccttaattttttttttaatgcgttataatattttaataattaatgaagttagaaagtttaaaaataaaatatatttagtatttttgatattaagaataagaggtatacccccttttttagagttttttattaagtgatttgctttaggaattatttttaatttatcgttttatattatattaattttagtttttagatctgttgttatgttttatgtatattttcgaatagtatatgatattttgttgtacaaaagaaatgaaggtatatgattaagatgaagtgaaaatataaaatatttttgagttgatagtgtaagagtttttggaattttagtaggaagaatgtt
>Epeus_alboguttatus
tatatttaattagatttattgtggtaataagaagagaagattgatttatagtatgattaggattagaaattaatataatatcttttttaattttaatttataagcgttatgatattaaaataattgaatcatgtataaaatatttttttattcaaagtttaggctccgctctaatgatatctattttatatctagattgagtaataattggaggtttatgtttattaattttaagatataaggtaggagctggaccttttttttattgatttccttctgtttgtgggggtttagattgattatcttgttatatgttaatattttttcaaaagtttttaccattaggtttaatttatatatttattcattgatttgtatgaattctggtactagtaggattattagtaggagtattaggttcatttaatcagagaaatattaaagaattattggcgtattcttcaattcatcatttaggttgaattatattaattataatgaaaggtaatttaagatgaatattatatttacttatatatggtttagtattatttagaattattcatgtattaattttaaataatattatttatttttatataatatataagtgtaaaaataaaatttgatttatcttaggaatattgagaatagcgggaatacctcctttattaggattttttttaaagtgaatagcattaataaatatcataaatttaggattgatatatgtagttatattagtattagtatctgtaattatactatatatttatattcgaataatttatgatgtaattataggaagaagaatgaaaagattgtgaattgataaaggtttaattttgtatggtaaggaaggagatatattaggcataataggactttttttaggtttattttt
>Halocosa_hatanensis
tatatgttattagatttcatttagttatgaatagagatgattgatttttgttatggttaggattagaaattaatataataatttttattttattaatatataaaagaaatagaataattagagttgaatcatgtttgaagtatttttttattcaaagaataggttctgcagtattaataagagttttttatttaaataaggatttattagatttttgtttgtatttattattaagatataagattggggctggacctttttttttctggtttccatcagtttgttctgggatttcatgaatatcttgttttgtattaatatcgtttcagaaattaattcctttaataattataggagtatttgtttcttgaattttatattttattgtggttgtaagattattttttggtgtttttgggtctttcaatcaagttaatttaaaacagcttattgcttattcttctgtttatcatttaggatgaattttattatgtatttcttctaatgaaattagatgattaatatatttaattttatattcaattataatttttccggtaatttttttttttataagtttaaatattgaaagaattataataataataaaaactaaatataaaagttggttgatcttaataatattaagaatagcgggaatacctccttttttaggatttttattgaaatgatatgcttttattataatttttcattatgaatatatttttataatgtttttgattttttgttctgtggttatgttttatgtatattttcgtttaatttatgatgtattaataagatattatgatgttaatgtttggagaaatattattattactaataatgtagaaaatttagatttaataagagtttttggcttaatatttagaatgttttt
>Hamataliwa_aurita
tatatttaattagatttcatttagttataaatagagatgattgatttttggtatgatttggattagagattaatataataatatttattgtgattgtttatgagcgttatagagtttataatattgaatcttgtataaaatatttttttattcaaagtataggttctgctttattaataataattttttatttaaataaaaatttaattagagaatttatatgtttagtaataagttataaagttggtgcagggccattttttttttgatttccttcaatttgtaaaagaatttcatgattgtcttgttttattttaatatgttttcaaaaaattattccttttattttactaactttatttatatctttttttttatttattattattattattagattatttcttggtgtatttggaagatttaatcaaaaagatttaaaacaattgattgcttattcttctgtttatcatttaggttggatattattaagaataatatgtttaaatatattttgaataatatatttaattatatatataatattaatttttcctttgatttatttttttaataaaataaatattgatagtttacttgatgtaattaaaataaagtataaaaaatgatttgtattattaatattaagaatatcaggtatacctccatttttaggattttttttaaaatgatttgctttaattagaatttttattttagaatattttttttgattagtattaatttttagatcaattattatattttatatttattatcgagtaatttatgatgtattaatagtttattttaattatagaatttgaattaattgattaataaaaggtaatgaaatatgatgagatttaattagagtattaggaataattattggagtaattgt
>Heriaeus_mellotteei
tatattttttaagatttcatttagtgttaaacagagatgattgatttttagtttggttaggtttggaaataaatataattatgtttattgttttaatctataatcagtatgatataggtagatctgagtcttgtttaaggtatttcttcattcaaagattaggatctggtatttttataagattgttttatgtaaatgtgttcagtataaagagattgttgagagttataataagatataagttaggtgcaggtcctttctttttttggtttccttctctttgtattggtatttcttggatatcgtgttttgttttattgacttttcagaaggtaattcctttaatattaataaatgtttttattggagatattttatttttaattgtaattatgagattattaattggaattttagggtcgtttaatcaagttagtttaaaggagttgttagcttattcgtctgtatttcatttagggtgaattattttatgtaatttagttgatgatttagtttgattagtttatatatttatttacatatttatattatgtcctttaatcttctttttttattattataatattttttttatttcggaagttttgaggattaaggcgaagggtatttttgtttttttaatactaagaatggcaggaataccccctctattgggtttttttgtaaagtgatttgctttatatattatgtttagtttaagatgatacataatatttattttagtaataagatctgtagttatgttttacgtatatttccgtttattgtacgatgttttgttagctggttcaacagagggtatttgaataatatgagaatatggatcatgaagattttgagtagatatgttaagagtaatagggatatttttaggaggagcttt
>Lycosa_grahami
tgtatattattagatttcatttggttatgaatagagatgattggtttttgttatgattaggtttggaaatcaatatgataatttttattgtgtttatatatagggaaaatagaatgttgaggattgagtcttgtttaaggtatttttttgttcaaagaattgggtcggctattttaataggaagtttttatttgaataaggattgaatagattttgttatatgtttgttgttaagatataaagttggtgctggtcctttttttttttggtttccctcggtatgttctggtatttcttggatatcttgttttgttctaatgacgtttcaaaaagttattcctttgatgattataggggtttttctttcttgagttttatatttagtaattataatgagattgttttttggtgtttttggatcttttaatcagaataatttaaaacagcttactgcgtattcttctgtgtatcatttagggtggattgttttatgtaatttttctggtgatattaattgattggtttatttgttgttatactctttaataatctttcctgttataaggttttttggttcttttatgcttgaagatattataatggtaatgaagataaagtataagagttgggtaattttattaatgttgagtatagcgggaatacctcctttccttggtttttttttgaagtgatttgcttttgttatggtttttgagtataattattattatatgatatttttaattgtttgttctgtggttatgttttatgtatattttcgtattatttatgatattttaatgagatattatgatgttaaggtttggggtaatttaataatttttaagaaaagtgattatttggttgtatcaagtgttgttggtatattattaggattgttttt
>Oxyopes_bianatinus
---atttaattagatttcatttagtaataagatctgatgattgatttttggtttggttgggtttagaaattaatataataatatttattataattgtttatgaacgatatagaatattaaatattgaatgttgtataaaatatttttttattcagagaataggttctgctattttattaagtttattttatttaaaaaaaatatattttaaagaagtggtttgtttggtaataagatataaggttggggcaggaccattttttttttggtttccttctatttgtagaggaatttcttgaatatcttgttttattttaatgtgttttcaaaaaattattccctttattttattaagaatatttatatctagtattatatttataattattatgcttagcttgttttttgggattataggtagatttaatcaaagagatttaaaacaattagttgctttttcttctttatatcatttaggatgaataatattaagaatatcttcttttgaagagttttgaataatttatttgcttatatatagaatattaatttttcctataattgttttttttgatagaaaaaagacaaaaagattattagatgttattaaaataaaatataaaaagtggtttgtaataatgatattaagaatagcaggtatacctcctttattaggattttttttaaaatgatttgcttttattataatttttataataagatattttttttggatagttttaattgttagttctgtagtaatgttttatgtatattatcgtattatttatgatgtattaataaagagttttaatcaagggatttgagtaaattgaattaaaaaaagaaatgagatttgatgagatatattaactattgttggaataattattggggggtcaat
>Oxyopes_javanus
tatatttaataagatttcatttagtaataagatctgatgattgatttttagtttgattaggcttggagatcaatataataatatttattataattgtttatgagcggtatagaatattgaatattgaatcttgtataaaatatttttttattcaaagaataggttctgctattttattgagtttattttattttggaaaggtatattttaaggaagtggtttgtttagtaataagatataaggttggggcaggacctttttttttttggtttccttctatttgtgggggaatttcttgattatcttgttttattttaatgtgttttcaaaaaattattccctttattctattaagaatgtttatatctggtttaatattttttgtaattatatttagtttagtttttggaattataggaagatttaatcaaaatgatttaaaacagttaattgctttttcttcggtatatcatttaggatgaataatattaagattaatatcttctgatgaattttgagtgatttatttaataatatatggattattaatttttcctttaattcttttttttaaaagaaagataatattaagattaatagatgtaatcaagataaaatataaaaagtgatttgtagtaataatattaagaatagcaggtatacctcctttattaggattttttttaaagtgatttgcttttattacgattttttttaaaagatattttttttgattggtcctaataataagttctgtagtgatgttttatgtatattatcgtgttatttatgatgttttaatagggttttttgttagcggggtatgaacaaattgaatagaaaaaagaaatcaggtttgatgagatttagtaactatttttggaataattataggtggttcagt
>Oxyopes_licenti
tatattttattagatttcatttagtaataagatctgatgattgatttttgatttgattaggattagaaattaatataataatatttattataattatttatgaacgatatagaatatttaacattgaatcttgtataaaatattttttcattcaaagaataggttctgctattttattaagtttgttttattttggaaaaatatactttaaagaagtagtttgtttagttataagatataaggttggagctggacctttctttttttgatttccttctctttgtagaggaatttcatggatatcttgttttattttaatgtgttttcaaaaaattattccttttattttattaagaatatttttatctggtttggttttttatataattatattaagtttattttttggtatcataggaagatttaatcagagagatttaaagcaattaattgcttattcttcagtatatcatttaggatgaatattattaagattaatatcttttaatgaattttgaataatttatttgattttatatggaatattaattataccaattatttattttttttatataaaaaaaataaataatttgtttgatgtaattaaaatgaagcataaaaagtgatttgtaataatgatgttaagaatagcaggaatacctcctttattaggattttttttaaaatgatttgcttttattacaatttttatacaaagttcttttttttgatttattttagttttaagttctgtagtgatattttatgtatattatcgagttatttatgatgtattgataggattttttatatatggggtttgaataaactgagtgattgaaagaaataaaatttggtgagattttattacaattgttggaattgttattggag-------
>Oxyopes_sertatoides
tatatttaataagatttcatttagtaataagatctgatgattgatttttagtttgattaggattagaaattaatataatgatatttattataattgtttatgaacggtatagaatattaaatattgagtcttgtataaaatatttttttattcaaagaataggctctgctattttattgagtttattttattttggaaaaatatattttaaggaagtagtttgtttagtaataagatataaagttggagcaggacccttttttttttggtttccttctatttgtggtgggatttcttgattatcttgttttattttaatatgttttcaaaagattattccttttattttattaagaatgtttgtatctggtttgatattttttgtaattatacttagtttggcttttggaattataggaagatttaatcaaaatgatttaaagcaattaattgctttttcttcagtgtatcatttaggatgaataatattaagattaatatcttctgatgaattttgggtaatttatttaattatatatagattattaatttttcctataattcttttttttaaaaaaaagataataattagattaatagatgtagttaggataaaatataaaaagtgatttgtaataatgatattaagaatagcaggtatacctcctttattaggattttttttaaagtgatttgcttttattacgatttttttaaaaagatattttttttgattaattttaatgatgagttctgtggtaatgttttatgtatattatcgtgttatttatgatgttttgatgggattttttataaatggggtttggacaaattgaatggaaaaaagaaatgaggtttggtgagatttagtaactatttttggtatagttataggtggttcggt
>Oxyopes_sertatus
tatatttaataagatttcatttagtaataagatctgatgattgatttttagtttgattaggattagaaattaatataatgatatttattataattgtttatgaacggtatagagtattaaatattgagtcttgtataaaatatttttttatccaaagaataggctctgctattttattgagtttattttattttggaaaaatatattttaaggaagtagtttgtttagtaataagatataaagttggagcaggacccttttttttttggtttccttctatttgtggtgggatttcttgattatcttgttttattttaatatgttttcaaaagattattccttttattttattaagaatgtttgtatctggtttgatattttttgtaattatacttagtttggcttttggaattataggaagatttaatcaaaatgatttaaagcaattaattgctttttcttcagtgtatcatttaggatgaataatattaagattaatatcttctgatgaattttgggtaatttatttaattatatatagattattaatttttcctataattcttttttttaaaagaaagataataattagattaatagatgtagttaggataaaatataaaaagtgatttgtaataatgatattaagaatagcaggcatacctcccttattaggattttttttaaagtgatttgcttttattacgatttttttaaaaagatattttttttgattaattttaatgatgagttctgtggtaatgttttatgtatattatcgtgttatttatgatgttttgatgggattttttataaatggggtttggacaaattgaatggaaaaaagaaatgaggtttggtgagatttagtaactatttttggtatagttataggtg-------
>Oxyopes_striagatus
tatatattattagatttcatttagttataagatctgatgattgatttttagtttgattaggtctagaaattaatataataatatttattataattatttataaacgatatagtatattaaatattgaatgttgtataaagtatttttttgtacagagaataggatctgctattttattaagtttgttttattttaaaaaaatatattttaaagaagtaatttgtttagttataagatataaggtgggggcaggacctttttttttttgatttccttctgtttgtggtggaatttcttggatatcttgttttgttttaatatgttttcagaaaattattccttttattttattaagaatatttttatctagaataatatttattattattatatttagtttattttttggtattataggaagatttaatcaaagagatttgaagcaattaattgctttttcttctttataccatttaggttgaataatattaagaatattatcttttgaagaattttgggtaatttatttaatattatatggattattaattcttcctatagttttgttttttaataaaaaaataataggaagattatcagatgtaattaaaatgaaacataaaaaatgatttgtaataataatgctaagaatggcagggatgcctcctttattagggttttttttaaaatggtttgcttttattacgattttttataaaagttattttttttgattggttttaattataagttcagtagtaatattttatgtatattatcgggtaatttatgatgttttaataggattttttatacagggagtatgaataaattgaattgagaaaagaaatgaaatttgatgggattttattactattattgggataattattggtggttcagt
>Oxyopes_sushilae
tatatttagtaagatttcatttagttataagatctgacgattgatttttagtatgattaggattagaaattaatataataatatttattataattatttataaacgatatagaatattaaatgttgaatgttgtataaaatatttttttattcagagaataggatctgctattttattaagtcttttttatttaaaaaaaatatatttaaaagaagtaatttgtttagtaataagatataaagttggagcaggtccgttttttttttggtttccttctatttgtggtggaatttcttgaatatcttgttttattttaatatgttttcaaaaaattattccttttattttattaagaatatttatatctagaataatatttattattattatatttagtttgttttttggaattataggaagatttaatcagagagatttaaagcaattaattgctttttcttctttatatcatttaggttgaataatattaagaatattatcttttgatgagttttgaataatttatttaataatatatggtgtattaatttttccgataatttttttttttaatgaaaaaatattaagaagattattagatgtaattaaaataaaatataaaaaatgatttgtaataatgatattaagagtagcgggtatacctcctttattaggattttttttaaaatgatttgcttttattactatttttttaaaaagatatttttttttattggttttaattttaagttctatagtaatattttatgtatattatcgtgtaatttatgatgtcttaatgggattttttatgtgaggagtttgagtaaattgaattgaaaaatcaaatgaaatttgatgagattttgtaactattattggtataattattggaggttcaat
>Oxytate_striatipes
tatatttaattagatttcatctagtaataaatagagatgattgatttttgatttggttaggtttagaagttaatataattatgtttattatttttatttataatcaatatgatataaatagatttgaattatgtttaaaatatttttttattcaaagattaggatcaggtatatttataggaatattttatttaggaatggaaaatttgaaaagagcagtgtgtttaattataagatataaaattggtgctggtccttttttcttttgatttccttctttaagaataatggttttttgagtgttttattttgttttattgacatttcaaaaatttattcctttaattttaataaatgtttttatagattatttaatagtattaattggtttaataagattatttattggagtttttggttctttcaatcaaaataatttaaagcgtttattagcatatttttttatttttcatttaggttgaattattatgtgcaatataactggggattttgcttggataatatatatatttatatatatattaatattaggtcctttagttttttttttaaaatacaataatgtggtttttttaggcgaattaattaaattaaaatatatatttttttttatatttttgatattaagaataggtggtataccgcctatattagggttttttgtaaaatgatatgctttaagagttataaaatttttaagatattatgtatttttggttttagttattttatctgttgtaatattttatatttactttcgtctattgtatgattatttattagatggggttcaaaatagattttgattgaaatgagataataatataaaatattattgggttgatattttaagaagacttggatttttattagggagaatatt
>Pardosa_pusiola
tgtacttaattagatttcatttagtgataaatagagatgattgattcttgttatgattaggtttagaaattaatataataatttttattatgttaatatataaagaaaatagaatacttaaaattgaatcttgtttaaagtatttttttattcagagagtggggtcagctgttttaataagatgtttttatttgaataaagagtgaatagattttattgtttgtttattattaggatataaaattggtgcaggacccttttttttttgatttccttcagtttgttctggtttatcttgaatatcttgttttgttttgatatctttacagaaaattattcctttaataattatgggaatttttatttcttgagttatttatataatagtagtattaagattgttttttggtattttcggttgttataatcaaaaaaatttaaaacagttaattgcttattcttctgtatatcatataggatgaattatattatgtaatttttctggagatttaaattgatttgtttatttattattatattctttaataatttttcctgtaatgaagttttttagttctttgttttttgaggattttataatattaataaaaatgaaatataaaggttgaattattttaataatattaagaatagctggaatacctccttttcttggtttttttttaaaattatttgcttttacaataatttttaagtttgaatattattttataatatttttaattttttgttcagtagtaatgttttatatttattttcgggtaatttatgatgttttaatgagatattctataaatataaattggataaattttgtaatatgagataaaaataattatttagtgataataaatgttttaggattaataataggagttttttt
>Peucetia_latikae
tgtatttaataagttttatattagtaataaatagagatgattgatttttaatttgattaggtttagaaattaatataataatatttattgttattgtatatgaacgttgtaatatttttaatattgaatcttgcttaaaatatttttttattcaaagaataggttcagcaatcttaataagttttttatatgttggtaaagaataccttgatataatggtttgtttaattatgacatataaaattggaggaggtccattctttttttggtttccatccctttgcaagggaatttcatggatatcttgttttattttaatatgttttcaaaaaattattcctttaattttggtaagtctattcatatctttcattatgtttttaatggttttagtaagtttgttttttggggtgttaggaagttttaatcaaaaagatttgagggaattaattgcttattcgtcagtttatcatttgggatgattatttttattaagaatatctggtgatattttttgaatgttttatttattaatatatataataatattataccctgttgtatttttttttaataaaggtttagttaataatttgttaggagtggttaaggttaggagtaaaaaatgttttttagtgtgtatattaagaatagcaggaatacctccttttttaggattttttttgaagtgatttgcttttctaaatatttttcaaaaaagttttttttttagattgttgttggttttttcttcagttgtaatattttatgtatattttcgagtaatttatgatgtactgatagtttatcatgatcatgggatatgatcaaattgagttttaagtaaaaattatttttttatagatataatgtctgtattaggagtaattttagggt-------
>Phanuelus_gladstone
tatatttagtgagatttgtaatagtaataagaagaaatgattgattttttgtttgaatgggattggaaattaatataatatcttttctaattttaatttatcgacgatatagacttggggttattgaatcttgtttgaaatatttttttattcagagtttgggatcagtaattttaattacaatattctatattgattatgatattttaagaggtattacttctttaattctatgtttaaaagtgggggcaggtcctttttttttttgatttccttctgtgtgttcaggtttaaattgaatatcttgttatatattaatattatttcagaaaattttaccattaatgttaatagtaatattttctcattggattttgtgatatgttgtttgagtgggtttattggttggagtttttgggtcttttaatcaatgtaatattaagcagttaatggcttattcatctattcatcatttaggttgaattatattaattataataaaagggggattggattgattaatttatattatattatatgggcttgtgttgttatgtttagttattttatttatagagggtgagattactgatttttcaatgataagatctagtgataggaaggtttggtttttatttgggatgatgagaatagcaggaattcctccttttttaggtttttatttaaggtgaatagctttgtataatattatagacttgagtttaatatatttaatgtttttggtgatagtttcagttgttatattatatgtatatatgcgagttatctatagtgtaatattagattataattattatagtattatagtgggatatttttataattattatggttattattctgatttaattagagtgatgggaattattggaggggttttaat
>Wadicosa_fidelis
tatatattattagatttcatttagttataaatagagatgattggtttttgttgtgattaggattggaaattaatataataatttttattatgttaatatataaagaaagaagtatgttgaagattgaatcttgtttaaggtatttttttattcagagaataggatcagctattttaataagatgtttttatttaaataaagaatgagtagattttgttgtttgtttattattaggttataagattggtgcaggtcctttttttttttggcttccttcggtttgttctggtttatcatgaatgtcttgttttatattaatatcttttcaaaaattgattcctttaataattataagaatttttgtttcttatgttatttatataatggtagtagttagactattttttggagtttttggatgttataatcaaaagaattttaagcagttgattgcttattcatctgtatatcatataggttgaattatattatgtaatttttctgatgatttgagttgatttgtgtatttattattatattctttaatgattttcccagttatgaagttttttagatttttattatttgaggattttacaatattgataaaaataaaatataagggttggttaattttaatagtgttaagaatagctggaatacctcctttattaggattttttttaaagttgtttgcttttgtaatgattttcaaatatgaatactattttataatgtttttaattttttgttctgtagtgatattttatgtatattttcgtatgatttatgatgttttaatgagatattatgataatatgaattgaataaattttactatatatgataaaaataattatttaattatgattaatgttataggattaatgataggagttttttt
