# Supplementary material for: Mitogenomic Insights on the Phylogeny and Evolution of Lynx Spiders (Araneae, Oxyopidae)
Source: Ecol Evol. 2025 Sep 18;15(9):e72192. doi: 10.1002/ece3.72192 (PMC12445203; doi:10.1002/ece3.72192)
Supplement: Supplementary file 1 — Data S1: ece372192‐sup‐0001‐DataS1.zip. [file ECE3-15-e72192-s001.zip › The renewed version_ece372192-sup-0001-DataS1/ece372192-sup-0020-Supinfo20@ND3.fas]

>Alopecosa_cursor
tgagatcattagtgttggtgggtttagtttattttttgtttttgttaattttttataaaagtgaagtttcttttgaaactatgagttgttatgaatgtgggtttgatccttattcttctactcggttagttttttcatatcgtttttttttaatttctattttgtttattatttttgatgttgagatttctttaatgcttcctgttccttttcttttgttgagagaattaggagtttttgtttttttcttttttatttttattttgttggtaggattagtgtatgagtatttttatggttctttggatt
>Arctosa_tanakai
ttagatctatgttattagtatttttagtatattttttatttatattaattttttataaatcttttaatttaacggaaactctaagttgttatgaatgtggttttgaccctaaatcatccactcgcttagaattctcttatcgattttttttaatttctatcttgtttattatttttgacgtggaaatttctttgattttaccagtcccattcgtaatgctaagagaattagga--ttttttttttttttttttttttattgttttgattttaggactagtttacgagtatttttatggttctttagatt
>Cheliceroides_longipalpis
tagaatcaattggtttagtaattattgtttatataatttttatatttattttttataaaaatataatagatatagaaagattaagagggtatgaatgtggatttgaacctaaatcgtttacccgaatttttttttcttatcgattttttttaatttctattttatttattatttttgatgtagaaatttctttaatattacctgttccttttttaatagaaagagaaataggaatatgagtatttattatttttttaataattttaattttaggattattatatgaatatatatgtggatcattaaaat
>Dolomedes_angustivirgatus
taggatctattgtgttagtaataatagtttatttattatttttttttattttttataaatgtgagatagggatagagattataagaagttatgagtgtggttttgatcctagttcttttactcgattagtattttcttatcgattttttcttatttcgattttgtttattatttttgatgtggaaatttctttaatgcttcctattccttttttaatgtcaagattaataggagttgtagttttttttagatttatttttgttttattggtgggtttaatttatgaatatttttatgggtctttagatt
>Ebrechtella_tricuspidata
ttgaaagaatattattagttagaattgtttatacactatttataattttattttttaaaatagataaggatcatgagcttatgagaagatatgaatgtggatttgatattaattcttttactcgattagctttttcttatcggttttttttaatttctattttatttattatttttgatgttgaagtttctttgattttaccattaccctttttatgttcttctgaaaatagtcttatagtattttttatatttatgatgattttaactataggattattttacgaatataaatatggatctttagatt
>Epeus_alboguttatus
ttgaatcattgttattaattatagtagtctataatctatttatattattattttacaaattaataatagatatagagagaattagatcttatgaatgtggatttgaacctaattcttatactcgaatattcttttcttatcgattttttttaatttcaattctatttattatttttgatgtggagatttctttgttacttcctgttccttttttaatagaaagagaagtcggattatgattatttttaatatttttattaattttagtgataggattaatatatgaatattgatggggttcattaaatt
>Halocosa_hatanensis
ttgagtctttgtttttagtaatattagtttattttgtatttttagttattttttataaggagacaaatataatagaaatactaacttgttatgaatgtggatttgaaccaaattcttctactcgtttagtattttcttatcgtttttttttaatttcaattttatttattatttttgatgtagagatttctttaatattacctattccttatttgttgttaagagaattagggatatatgttttttatgtttttatatttgtattattagtgggtttattatatgagtatatgtatggttcattagaat
>Hamataliwa_aurita
tagaatctttatttttagtattagtagtatatattttgtttttaatagtatttttaaaaaaagatagtttatatgaaataatcagatgttatgaatgtggttttgatgttaattctatttctcgaatagtattttcttatcgattttttttattatctattttgtttattatttttgatgttgaggtttgtttaatattaccttttccttatttaatatttaaaataattggtaattttattttttatttgtttatttttattttattagtggggtttttatatgaatatttttttggttctttagatt
>Heriaeus_mellotteei
gggtatgttttttcttagttggagttgtttatttattatttggtataatatttttaaaggttgataaagagaatgaattaataagaagatatgaatgtgggtttgatattaattcattcactcgtattgctttttcttatcgattttttcttatttctattttatttattatttttgatgtcgaaatttctttaatcttaccaattccttttttaataatatcaggaattagagtttttattttttttatttttataagtattttggtagtaggattattttatgaatataaatatgggtcattggatt
>Lycosa_grahami
tgggttctttgtttttggttggtgtggtgtattttttatttgtggttgtattttataagagtgagttttttgctgagactttaagttgttatgagtgtggttttgatccttattcctctactcgtttagttttttcatatcggtttttcttgatttctattttatttattattttcgatgtggaaatttctttaatattacccgttccttttcttttattgaaagagttagggatttttgtttttttcttttttatttttattttattggttgggttaatttatgagtatttttatggagctttagatt
>Oxyopes_bianatinus
ttgaatctatttttttagtatttgtggtttattttttatttttattggttttttttaggttaatgagattaatagaagttataagatcttatgaatgtggatttgatattaattcattagctcgagttgtgttttcatatcgatttttcttgttagctattttgtttattatttttgatgttgaaatttctttaatattaccaataccttatttaatgattagatatataggggtatttgtattttgtttatttatatttgttttattaataggattaatatatgaatatttttttggttcgttagatt
>Oxyopes_javanus
ttgaatctatttttttagtatttgtggtatattttttatttttaatggtttttttgaaattaagaagattagtggaagtaataagatcatatgagtgtggatttgatattaattctttagcacgaattgtattttcttatcgattttttttgttagctattttgtttattatttttgatgtagaagtttctttaatattaccagttccttatttaatagttagatatataggggtgattgttttttgtctatttatatttattttgttattaggtttaatgtatgaatatttttttggatctttagatt
>Oxyopes_licenti
ttgaatctattttattagtatttttggtttattttttatttttattggtctgtttaaggttaagaatattaatagaagttataagatcatatgaatgcgggtttgatattaattctttagttcgatttgtgttttcctatcggttttttttattagctattttgtttattatttttgatgtagaaatttctttaatgttacctattccgtatttaataattagattgatgggtgtttttattttttgtttgtttatattggttttaatagttggattattatatgaatacttttttggatcattagatt
>Oxyopes_sertatoides
ttgaatctatttttttagtgtttgtggtttattttttgtttctaatagtttttttaaaattaagaagattagtggaagtaataagatcatatgaatgtggatttgatattaattctttagcacgtattgtgttttcttatcgattttttttattagctattttgtttattatttttgatgtagaaatttctttgatgttgccggttccctatttaatagttagatatataggggtaattgttttttgtttgtttatatttattttgttattaggtttaatatatgaatatttttttggatctttagatt
>Oxyopes_sertatus
ttgaatctatctttttagtgtttgtggtttattttttgtttttaatagtttttttaaaattaagaagattagtggaagtaataagatcatatgagtgtggatttgatattaattctttagcacgtattgtgttttcttatcgattttttttattagctattttgtttattatttttgatgtagaaatttctttgatattgccggttccctatttgatagttagatacataggggtaattgttttttgtttgtttatatttattctgttattaggtttaatatatgaatatttttttggatctttagatt
>Oxyopes_striagatus
tggaatctgtttttttagtatttgtagtttattttttgtttttaatagtgtttttaaagttaagaagattaatagaagttataagatcatatgaatgtggatttgatattaattcgttagctcgagttgttttttcttatcgattttttttgttagcaattttatttattatttttgatgttgaaatttctttaatattaccagtaccttatttagtaattagacatgtaggagttattgttttttgcttgtttatatttgttttattaataggtttgatgtatgagtatttttttggttctctagatt
>Oxyopes_sushilae
ttgaatctatttttttagtatttatagtttattttttgtttttattagtttttttaaaagtaagaatattaatagaagttataagatcatatgaatgtggatttgatattaattctttagttcgagtggttttttcttatcgattttttttattagctattttatttattatttttgacgttgaaatttctttaatactacctattccatatttagtaattagatatataggagtatttattttttgtctatttatatttattttattaataggcttaatgtatgaatatttttttggctcgtaa----
>Oxytate_striatipes
tagaatgtttatttttagtaatagtaatttattttttatttggtataatattttttaaagtagacatagaaaacgaattaataagaagatatgaatgtggatttgatattaattcttttacacgatttgttttttcttatcgattttttttaatttcaattttatttattatttttgatgtagagatttctttgattttacctttaccttatttaatatattcaaatattatactgattgtattttttatatttatatttattttaatcttagggcttttttatgaatataaatatggttctttagatt
>Pardosa_pusiola
ttggttctttatttttggtgggtttggtatattttttgtttttattggttttttataaaagagagtattatatggaaattttaagatgttatgaatgtggttttgaacctcattcttctactcgaatgtttttttcttatcgtttttttttaatttctattttgtttattatttttgatgttgaaatttctttaatattaccggttcctttt---atgtttagagagttaggagtattagtgtttttttcttttattttaattttattattaggtttagtgtatgaatatttttatggttctttagatt
>Peucetia_latikae
tagaatctatttttttagtgggtttggtttatttaatttttttaattctttttattaggaatgataattattttgatatattagtatcatatgagtgtggatttgattctagttgtttaacgcggttaattttttcttatcggttttttttgatttctattttatttattgtttttgatgtagaggtttctctaataattcctattccttatttaatggcgagattaatgggagtttttgtttttttaatatttatttttgttttaatttttggtttaatgtatgaatatttttatggatcgctggagt
>Phanuelus_gladstone
ttttatcaatattattagttgtggtagtttatttaatttttgtgttgatattttataaaaatatatatgatatagaaagagttagttcttatgagtgtgggtttgagcctaattcttatactcgaatatatttttcttaccgtttttttttgatctcaattttgtttattatttttgatgtggaaatttcgttgatattgccgttaccatttttgatggagagagaagtaggattatgagtgtttattatttttttgttaattttgatggtgggtttaatgtacgaatatttttgtggttcattggatt
>Wadicosa_fidelis
ttgtgatcttatttttagttggtgtagtatattttttatttttagttgttttttataaaagagattattatatagagattttgagatgttatgagtgtggttttgatcctcattcatctactcggttatttttttcttatcgtttttttttaatttctattttatttattatttttgatgttgaaatttctttaatacttcctgttcctttt---ttgtttagagaaataggtttggttgtttttttcttttttatttttattttgttgttggggttaatatatgaatatttttatggctctttggatt
