# Supplementary material for: Mitogenomic Insights on the Phylogeny and Evolution of Lynx Spiders (Araneae, Oxyopidae)
Source: Ecol Evol. 2025 Sep 18;15(9):e72192. doi: 10.1002/ece3.72192 (PMC12445203; doi:10.1002/ece3.72192)
Supplement: Supplementary file 1 — Data S1: ece372192‐sup‐0001‐DataS1.zip. [file ECE3-15-e72192-s001.zip › The renewed version_ece372192-sup-0001-DataS1/ece372192-sup-0021-Supinfo21@ND4.fas]

>Alopecosa_cursor
tctattttgaatagtattgtagttaaaggaattaaatgaatgaagagtgatgagtaagtttttatttttgttgtattagatgggagtatttcatttttgttatgagataaattaaggaatattattatagagaatgatgtagttataatggagattataaaaattggaattattgatttaatatttcataaaataattcttgatataattataatttctctgattgtattaattgatggaggagctgagatattgatagctatgaatataaatcaccaaaatgtgatattaggagatataataattaatcctttgaagcaggaaatgtttcgggtgtgatatttggaatataggtcggttgtaagtaagaataaggctgaggaggataatccgtgagcgattattataattatagctcctattaatccgatataatttatagtaaatattcttagaagtactaatgctatatgtgctactgatgaataagcaattaaagattttagatctttttgtcgaatacaatttagtctagtagatgttgctccgattaatctgattctgataattcaatggttgattttattaatatttgagatacatagggggataaatcggataagaccatatcctcctagtttcaacaggatagctgcaagaattattgaaccttctaatggagcttctacatgagctttgggtaatcataaatgagtgaagaatataggtattttagctaaaaaagctagtataaatagtaatggtatgtttagactatatatcgatataaatgatgaaataaatgatttgttgtagttaattataataattctaattaaaaggggtagagaagctgtaattgtatataatattaagtaaattctggcttgtagtcgttcaggttgttttcctgattttataattaaaattatagtgggaattaaaactaattcaaataagatgtaaaatgaaattatattggtaattgagaatgttagtattagaatgataaagataggaataattgtttttgaaatttcttttatgttttcagatgaaaatataattaaaatagttcttgttaaggtaagtagtatgaggattattgaaaatttatctaatataaatgcattatctataatgatagaattttatgttgattagacatataataattattgttatgaatgataagtggatggtaattcttgttttt
>Arctosa_tanakai
tctatttttattaatataaaaattaaaggtgttaggtgaatgaatagcgaggaaaatgtttttatattagtttgaaaactaggtaatatttcatttttgttgtgagataaattaagaaatattattattgaaaaagatgttgttattattgagatgatgaaaataggtaataatgatttaatatttcataatataattcttgatataattataatttctctaattgtattaattgaaggaggagctgaaatattaattgctataaatataaatcatcaaaatgtaatgttaggtgatattataattattcctttaaaagaagaaatgtttcgtgaatgaaattttatatatatatcatttgttaataaaaatagtgccgatgaggataatccgtgtgcaattattatgattattgctcctattaatccaatttggtttattgagaatagtcttattaagactaaagctatgtgtgcgacggaagaataagcgatcaaggattttaaatctttctgacgaatacaaattattctagttgatatagctcctaccatactaattctaataattcaatgatttattttatttatttttgaaatacatattgggatgaatcgaattaaaccatatcctcctaattttaatagaatagcggctaaaattattgaaccttctagtggggcttctacatgggctttaggtagtcataagtgaagtataaatataggtatttttgctaagaaagctgttataaataaaattggaatgttggttttttgtattataataagtgatatagaaaatgattggttatatgatagtaaaataattctcactaaaagaggaagtgaagctgaaatggtatatattattaaatagattctagcttgtaatcgttcaggttgttttcctaattttatcactaaaatcattgttggaattaaaactaattcaaatataacgtaaaatgaaattatattagataatgaaaacgttaatattagaacaataaaaattgagataatagttttattaatttctttaatgaagttcgaagaaaataaaataagagaaattctaattaaagtaaggattgataaagtgattgaatatttatcttgagaaaatatataatctaaaagatatatatttaatattaaatatacaacttaatattattataattataatgattgataataaaatattagtaatt
>Cheliceroides_longipalpis
tctggtttgaaaattaaaataatagaaggaataaaatgtaagaataaagatataaaaattttttgtgatgaattaataattaaggatatattatttttattatgaataatattaataaatattataattgaaaatgatgctgttattaatgatattatgaaaattattataattaggtttgttcttcatattaataatctagatattattaaaatttctcttaatgtgttgattgtgggaggagctgaaatgtttaaggctataaatataaatcatcaaaaagtgatattaggtataagagtaaataaacctttaaatattaaaatgtttcgtgtatgatatttaaaatataagtcatttactaagaggaaaagtgctgaagatcttaatccgtgagcaaatattattaagatagctcctattattccaatataatttattgtaaatagtctagttaatacaaaccctatatgagctactgatgaataagcaattaaggattttaaatctttttgtcgaatgcagtttattcttgttaatgtagctcctactaatctgattctaataattcaattatttaatttattaattgaaataatagatataggaagaaatcgaatgattccatatcctcctaattttaataatactgctgcaagaattatagatccttctaaaggtgcttctacatgtgcttttggtaatcataaatgtaaaagaaatataggtattttagctagaaaggctaatattaaaaaaataattaaaggaaattttattattactatgttagatattgtgaaagatatattttttatataaaagataattgaaaaaagaagtggaagtgaagctaatactgtatatataattaaataaattctagcttgaaggcgttcaggttgtttaccatttatagtaattaagataagagttggaattaaaactaattcaaatataatataaaaattaaatatagaatttgaaaaaaatgttattaataaaataattataattggaatgattgtatttgaaatttttattaatatgttagatgataaaataattaaagtaattcttattaatgttaatataattataataaatgataaataatctattataagaatataatttattgaaaggaattatattattttttaaaagtaatatattaagtaataaagttataattataataatagttgtaattttt
>Dolomedes_angustivirgatus
tctatttttgataatactagaattaatggtactatatgaataaataaagaaatatatcttttaaagttggtttgtgttgatgattttatttcatttttattatgtgaaagattaaggaatattattatagagaatgaagtaactataatagaaattatgaaaataaagattattgtaatattatttcataaaattattcttgatataatgaagatttctctaattgtattaattgtaggtggagctgaaatattaatagctataaatataaatcatcaaaatgtaatgtttggggagattgtaattaatcctttaaaggatgaaatgtttcgtgaatggtatttaaaatataagtcgtttactaagaagaaaagtgctgatgaggataatccatgagcaatcattattaataatgctcctattaaaccaatataatttattgaaaatattcctattaaaacgaatcttatatgagctactgaagagtaagcaattagggattttagatctttttgtcgaatgcaatttaatcttgttgatatagctccaattaatctgattctaataattcaattatttaatttattgacttttgaaatacataatggtagaaatcgaattaatccatagcctcctaattttagtaatactgctgctaagattattgatccttctaatggagcttctacatgagctttaggaagtcataaatggaataaaaatattggtattttagctaaaaaggctaatgtaaatagtaaaattatatttaattttgttgttagagtataaagtattgaaaatgattggttgttttttattaaaataatattaataagtaaaggaagagatgctgaaatagtataaattattaaataaattcttgcttgtaatcgttcaggttgttttcctgattttataattagaattattgttggaattaatactaattcaaatataatgtaaaatataattgtatttaatatagaaaatgttatgataagaataacgaagattggtatgattgtttttacggtttcttttacatttgatgttgataaaataattaatagtgttctaattaaagttaaaataattaatacaattgaaaatttatcttgaatgaaaatgttatctaaaattattgtattttaggtttattaataataaaactgaaattaacaatactataaagaaatatattaaattagtaatt
>Ebrechtella_tricuspidata
tcaagttttgaaataattgcaattaatggaaataaatgaaggaataaacataaatataatttattagaagaagaggaagctaaaatagaattaggttggttatgtactgtgtttaaaaataatgtaattgaaaagatagaagttattaatgaaatgaaaataaaagggattagaattagaatatttaaattaataagacttattaaaataaaaatttctccggctaagttaattgaaggaggtgcggaaatattagctgcaatgaagacaaatcatcaaaaagtaatattaggaaaagaatttcataaacccttaaatgaaataatgtttcgtgtatgatgtttagtataaattatattaactattaggaataaggctgatgaggatagaccatgggctactattattaagattgctccgtaaaatccgatgaaatttagggttataattctagctagaactagacctatatgggcaactgaagagtaagcaattagagattttaaatctttttgtcggatacaatttattcttgttataattgctccaattaaactgattctagaaattcagaagtttaatgggataattttggcataaagaagaggtctaaatcgaatcagtccatatccgccgagttttaataaaactgctgcgagaattattgacccttctacgggagcttctacatgagctttgggtaatcataaatgagataaaaacataggtctttttactaaaaaggcaataataattgggagtattatattaatattatttaataagattaaattggttataaatgatttattaaatattattaaaataataactataagtaaaggtaaagatgctacaattgtatatactattaggtaaattctagcttgtaatcgttctggttgtttacctaatgatataattaaaattatagtaggaattaaaacaatttcaaatataatataaaataataacatatttcttgtagaaaaaactagtaaaagagtgattataataggtattattgttttaatcattttattaaaatagtctgtgactataatgattaatagaaatcttattaaggttaaagtaattagtattaatgaaatattatcattaaaaaaataattatcataagcatatatagtttgttatttttaat------aaaataaataaaataattaaagatgaaataaagattatagttatt
>Epeus_alboguttatus
tctaattttagaattattaaaattaatggaattaggtggatgaataaagaaataaaaattttttgatatgtattagtagcaggaaatatataatttttattgtgaataatgttaataaatattataagagaaaaggtagctgctattaaggatattatgaaaattataataatagaattattgtttcaaaataataaatttgatattattataatttctctaatagtattaatagaggggggggctgaaatatttaatgctataaatataaatcatcaaaaagtaatattgggtataagagttaataatcctttaaatataataatatttcgagaatgatacttattataaagatcattaactaaaaggaaaagacctgatgaggttaagccatgagctactattataattaatgatccatttaaccctattgatttcatagaaaataaacctgtaaggactaatcctatatgagctacagaggaataggcaattagagatttaagatctttttgtcgaatacaatttattctggtagctgtagctccaattaagctaattctaattaatcaaaaatttatttttttaatggaagatatacataaaggaataaatcgaataattccatatccacctaattttaataatacagcagctaaaattatagatccttctaaaggagcttctacatgagcttttggtaatcaaaggtgagtgaaatatattggtatttttactagaaaagctaatataataaaaataattattgaaaattttattatatttatattattcaaaatgaaagaattattaatattagtaaagataattatcattaataagggcagagatgctattacagtatatataattaaataaattcttgcttggagacgttcgggttgttttccatttatagtaataagaattatagttggaattaatactatttcaaaagtaatataaaatatcaagatatttttagcggaaaatgttaatattaaaactactagaattgatattatgtttaaagatacattatgaatattattagatgataatataattaatataactctaattaaggataatagaattataataatagataaagaatctattataaatgagagtgataataatgt---aattattattaaataatatagaagttattaatatttgaaaaata---ataattatgtatatggatatt
>Halocosa_hatanensis
tctatttttggtaagagaaaaattaatggtataaaatgaataagtaaagataggaatgttttgttttttgtttcaggtgatggtagtatttcatttttattatgagataaatttaaaaatattattattgaaaatgatgtaactctaattgagattaggaaaattaacaatattgtttttatatttcaaaaaattattctagatataatgaaaatttctctaattgtattaatagagggtggtgctgaaatattaacagctataaatataaatcatcaaaaggtaatgtttggagatataataattaatcctttaaaattagaaatgtttcgtgaatgatatttaaaatataaatcattagtaagtagaaataatgctgaagatgataatccatgagcaattattattaatattgctcctattaatccaatgtaattaaaagaaaataaacttattagtactaaagctatatgtgatactgaagaataagcaattaaggattttaaatctttttgtcgaatacagtttaatcttgttgataaagctcctattaggctaattctaataattcaatgtcttattgaatggattttgttaatacatagtgggataaatcgaattaatccatatcctcctagttttaaaagaattgctgctagaattatagatccttcaaggggtgcttcaacgtgagcttttggtaatcataaatgaaataaaaatattggtatttttgctagaaaagctaaaataaatagaagtggtatatttagtttatttattatgataaatgaggtctgaaatgattggttataattcagtaaaataattcctactaatagaggtagtgatgctgtaattgtatatattattaaataaattcttgcttgtaatcgttctggttgttttccagattttataattaaaattattgttggaataagaactagttcaaataaaatgtaaaataaaattatattagatatggaaaatgttaatgttaaaatgatgaaaataggaataatagtttttgaaatttcttttgaaaatgatgaagataaaataattaaaatggttcttattcttgttagtaatagtaagataattgaaaatttgtcttgtctaaatgtaaaatctaaaattattgattttatgattaagaaatataaaaataattaaaattatgaaagtgatattagtaattattttaattttt
>Hamataliwa_aurita
tctatttttgaaattataataattaatggaattaaatgtataaataaagataaataaattttgtgaggagtttggaaaattggtatgatttttattttattatgggaaatattaataaatattattattgaaaatgatgtaactataatagatgaaataaaaattataaagattgttattttatttcatattaaagttcttattataataaaaatttctctaatagtattaatagtaggaggagctgaaatatttactatagtaaatataaatcatcagaatgtaatatttggtgaaatagtaattattcttttaaataatataatgtttcgtgaatgatattttatatataaatcattagttaataaaaaaagagctgaagaagataatccatgagcgattattattaaaatggctcctattaatccaatttttgttgttgaaaataatcctaataaaacgaatcctatatgagctacagaggagtatgcaattaaagattttaaatctttttgtcgaatacagtttattcttgttaaagaagctccaattaatctgattctaataattcaattgtttaatatgtttattttttttaaacatataggaataaaccgaattaatccataacctcctaattttaataatatagctgctagaattatagatccttctaaaggtgcttctacgtgagctttaggtaatcataaatgagtaaaaaatataggtgtttttactaaaaatgctaaaataaatataataattatatttaattttaatatagaaatgtttaacgaattaaatgaataattgttttttaataaaataagattgattaatagtggaagagatgctgtgatagtatatattattaaataaattgaggcttgaagtcgttcttgttgtttacttatttttataattaatattattgtaggaattaaaattaattcgaataaaatataaaatcaaataatatttgaaattaaaaaggttaatataaggataattaaaattggaaaaattgtagtaaaaatattttttaaagtgtaagatgatattaaaattaatattactcttaataaagataatattattaaaataaatgatgatttatcttgaaatattatattgttaaatataataataattcatatttattataattattataataattaacaaggagattgaaatgataataaaagatatttat
>Heriaeus_mellotteei
tctaaatttaaaattataataataagtggggttaaatgagtaaataatgaaagtatagttttatgaggtgatgaaattgattgatttattttatttttattgtgagaaatgtttaagaatattattatagaaaaaatggttactgaaatagatattataaagattaaaattatattatatttttgtcacataattattcttattataattataatttctcttaaagtattaatagaagggggagctgatacattaattgctataaatataaatcatcaaaatacaatgttaggaaaaattgaaattaatcctttaaatgataaaatatttcgggaatgatatttataatatatatcatttactagaaagaataatgctgaggatgataatccatgagcaattattattattatagcacctataattcctagataattaaaggaaaaaattcctaataaaactagagctatatgggcgacagaggaatatgcaataagggattttaaatctttttgtcgtacacaatttaaacctgtagctatagctccaattattctgattctaaatattcatctattaattgaattaatttttttaatacataaaggtacgaaacggattagcccatacccccctaattttaatagaattgctgcaagaattatggatccttctaaaggtgcttctacatgggcttttggtagccaaaggtgagttagaaatataggagattttactaaaaatgctagaataatagggataataaaattagaattattattaagaagaaatggtaaaataaatcttttattaaagggtataagaataattattataaataagggtaaggaggctaaaatggtataaattattaaataaattcttgcttgaagacgttcaggttgttttcctgatattataataagaattatagtaggaattaatacaagttcaaataaaatataaaatgttattatatttatagaagaaaatgttaaaataaggatgattgagataggtgaaatcgttttaataatttcgtaaaagtttctagtagaaataataattaataagaaactcattaaagttaaagagattaatattaatgaaatattatcattaacgaatgagttatttataattatagt-attagaatttgttatattaattaatataactactattataaatctaattaataaaagtaagaggaat
>Lycosa_grahami
tctattttaaatagtacgatgattagaggaataatatgaataaatagtgatgaataagtttttattgttgttggatttgatggaagtatttcatttttattgtgggataaatttaagaatattattattgaaaatgatgttgttatgatagatgcaatgaagattggaattatggattttatatttcatagaataattcttgatataattatgatttctctgatcgtgttgattgagggaggagctgagatatttactgctatgaatatgaatcatcaaaatgtaatgttaggagatatgatgattagtcctttgaaagatgaaatgtttcgtgtatgatattttatatataaatcgtttgttagtaggaataaagctgatgatgataaaccatgagcgattattattataattgctcctattaatccaatatagtttatggtaaacattcttaataaaactagtgctatatgggctactgatgaataagcaattaaagattttagatctttttgtcgaatacagtttaatctggttgaaatggctccaattaatctgattctaatgattcaatgattgattttattaattttataaatacataaaggaataaatcgaattaggccatatcctcctaattttagtaagattgctgcaaggattatggatccttctaatggagcttctacatgagctttaggtaatcataagtgtataaagaatatgggtattttagctaagaaggccaatatgaataatagtggtatgcttagtttatatatatatataaaagatataatgaaagattgattataatttatcataatgatgttagctaaaagaggtaaagaggctgtaattgtgtataatattaaatagattctagcttgtagtcgttctggttgttttccagattttattactaaaattatagtaggaatcaatactagttcaaatagaatgtaaaatgaaattatattagtgacggaaaaggtgagtgttagaataatgaaaatgggaataattgttttggaaatttcttttatgttttgtgatgaaaatataattaatagaattctggacagtgttagtagaattagaattagtgaaaatttatctagtctaaatgtgttatctataattattatgttttatactagaaaagcataaaatagaaatagtgaatgttgatagataaattat-------------
>Oxyopes_bianatinus
tctagttttataagtagaataataagtggaattaaatgtataaataaagataaataaattttataaggagtgttaattaaaggaaaaatttctatcttattatgagaaatatttaaaaatattattattgagaatgaagttactgtaatagaggaaatgaaaattataattattgttattttgtttcatattaatgttcttattataataaaaatttctctaattgtgttaatggttgggggagctgaaatattaactatagtaaatataaatcatcaaaaggtaatattaggagaaattataattaatcttttaaataaaataattcttcgggaatggtattttaaatataaatcgtttgttaataaaaataatgctgatgaagataatccatgagcaattattattaaaattgctccatatatacctagttttgttattgaaaatagtcctaataacacaaatcctatatgagctaccgaagaataagcaattaatgatttaagatctttttgtcgaatacaatttaatcttgttaaggaagctccaattagtctaattctaatgattcagttattaatggaatttattttttttacacataaaggaatgaatcgaattaaaccataacctcctaattttaataatatagctgctaaaattattgaaccttctaagggggcttcaacatgagcttttggtaatcataaatgtgtaaaaaatattggagttttaactagaaaggctattacaaatataataattatatttaatttgaataatgaaatattaagtatattaaatgaataattattttttaataaaattaagttaataagtaggggtaaagatgctgtaatagtatatattattaagtaaattctagcttggagacgttcttgttgttttcttatttttataataagtattatagtaggaattaatactaattcaaataaaatataaaatgaaattaaattagatgtagagaaagttaaaattaaaattaataagattggaaaaattgttatgaaaatgtcttttaagtttaaagaagataaaataattaatattactcttaataaggataatataattaaaatgtaagatgatttatcttgagatattattttattaaaaattataataattaaagtttattagaataattattaaagtaataaatgatatagatgaaattaaaaatggaacattt
>Oxyopes_javanus
tctatttttattaataataaaataagtgggactaagtgaataaataatgataaaaaaattttgtaaggtgtttgaattaaaggcagaggatatattttgttatgagaaatattaagaaatattattattgaaaatgcagttactgcgattgaagaaataaaaattataattattgttattttatttcatattaatgttcttattataatgaaaatttctctaattgtattaatagtgggaggggctgaaatgtttactattgtaaatataaatcatcaaaaggtgatattaggagtaattgtaattattcttttaaataaaataattcttcgagaatggtattttaaatacaaatcgtttgttaataaaaataatgctgatgatgacaaaccgtgagcaattattattaagattgctccaaatattcctaattttgttattgaaaatagtcctagtaggacaaatcctatatgagctactgaagaataagcaattaatgatttaagatctttttgacgaatacagtttaatcttgttaaagaggctccaattaatctaattctaataattcaattattaattgaatttatttttttgatacataatggaatgaatcgaattaatccgtatcctcctaattttaataatatggctgctagaattattgacccttctaggggagcttctacgtgtgcttttggtagtcataaatgagtaaaaaatattggagtttttacaagaaaagctattataaatataacaattatgtttaatttaaatagagaaatgtttaaaatattaaatgagtaattattttttaataaaattatattaataagtaatggtaatgatgctgtaattgtatatattattaagtaaattctagcttggagtcgttcttgttgttttcttatttttataattaatattatagttggaattaatactagttcaaataaaatgtaaaatgaaattaaattagaggtggagaaagttaaaattagaattaaaagaattggaaagattgttgtgaaaatgtcttttaggtttaatgaggataagataattaatattactcttattaatgataatataattaaaatataagatgatttatcttgaaatattattttattaaaaatagtaataattaaaattaattaaaataattaataaggataggattgaaatggatataattaagaatggaacatgt
>Oxyopes_licenti
tctatttttataagcaaaataattaatggaattaaatggataaataaagacaaataaattttatatggagtattgattaaaggaaggatttctattttgttatgagaaatatttaaaaacattattattgaaaatgaagttactacaatagaagataaaaaaattataattattgttattttatttcatattaatgttcttattataataaaaatttctcttactgtattaatagtaggaggggctgaaatatttactatggtaaatataaatcatcaaaaggtaatattaggagaaattgaaattaatcttttaaataaaacgattcttcgagaatgatattttaaatataaatcatttgttaataaaaataaagctgacgatgataatccatgagcaattattattaaaattgctcctattattcctagttttattattgaaaataatcctaacaatacaaatcctatatgggctactgaagaataagcaattaatgatttaagatctttttgtcgaatgcaatttagtctagttaaagtagctcctattaatctaattctaataattcagttattaattgaatttatttttttaatacataaaggaataaatcgaattaaaccatatcctcctaattttaataatatagcagctaagattattgatccttcaagaggtgcttcaacatgagcttttggtaatcaaatatgggtaaagaatattggagttttggctagaaaagctattataaatataataattatatttaatttgaataatgaaatattaagtatattgaatgaataattattttttaaaataataatattaataagtaatggaagagatgctgtaatagtatatattattaagtaaattctagcttgaagacgttcttgttgttttcttatttttataattaatattatggttggaattaaaactagttcaaacaaaatataaaatataattaagtttgaaattgaaaaagttaaaataagaattaataaaataggaaaaatagttataaaaatactttttaaattaaatgatgataaaataattaatattactcttattagcgataatataattaaaatataggatgatttatcttgaaatataattttattaaaaatgataataattgaaatttattaaggtaattattataaatataattgatatataaataattaaaaaaggaacatgt
>Oxyopes_sertatoides
tctatttttgttaataatataataagtggaattaaatggataaataatgataaatagattttgtaaggtgtatgaattaaagggagagaatgtattttattatgagagatgttgagaaatattattattgaaaatgcggttactgcgattgaagaaataaaaattataattattgttattttgtttcatattaatgttcttattataataaaaatttctctaattgtattgatagtagggggagctgaaatatttactatagtaaatataaatcatcaaaaagtaatgttaggagtaattgtaattattcttttaaataaaatgattcttcgggaatggtattttaaatataagtcatttgttaataaaaataatgctgatgatgataaaccatgagcgattattatcaaaattgctccaaatattcctagttttgttatcgagaataatcctagtagaacgaatcctatatgagccactgaggagtaagcaattaatgatttaagatctttttggcgaatacagtttaatcttgttaaggaagcaccgattaatctgattctaataattcaattgttaattgaatttatttttttaatacataatggaataaatcgaattaatccatatcctcctaattttaataatatagctgctaaaattattgatccttctaggggtgcttctacatgggcttttggtaatcataaatgggtaaaaaatattggggtttttacgagaaaagctattataaatataataattatatttaatttaaataaaaaaatgtttagaatattaaatgagtaattgttttttaatagaattatattgataaggagaggtaaggatgctgtgattgtatatattattagatagattctggcttggagtcgttcttgttgttttcttatttttaagattaatattatagtaggaattaatactaattcaaatagaatataaaatgaaattaaattagaggtggagaaagttaaaattaagattaaaagaattggaaagattgttgtaaaaatgtcttttagatttaatgaggatagaataattaatatcactcttattaatgatagtataattaaaatataggatgatttgtcctgaaatattattttattgaaaatggtaataattgaagtttattaaaataattagtaaagataaaatggaaatagatataattaagaatggaacatgt
>Oxyopes_sertatus
tctatttttgttaataatataataagtggaattaaatggataaataatgataagtagattttgtaaggtgtgtgaattaaagggagagaatgtattttattatgagagatattgagaaatattattattgaaaatgcggttactgcgattgaagaaataaaaattataattattgttattttgtttcatattaatgttcttattataataaaaatttctctaattgtattgatagtagggggagctgaaatatttactatagtaaatataaatcatcaaaaagtaatgttaggggtaattgtaattattcttttaaataaaatgattcttcgggaatggtattttaaatataagtcatttgttaataaaaataatgctgatgatgataaaccatgagcgattattatcaaaattgctccaaatattcctagttttgttatcgaaaataatcctagtagaacgaatcctatatgggccactgaggagtaagcaattaatgatttaagatctttttggcgaatacagtttaatcttgttaaggaagcaccgattaatctgattctaataattcaattgttaattgaatttatttttttaatacataatggaataaatcgaattaatccatatcctcctaattttaataatatagctgctaaaattattgatccttctaggggtgcttctacatgggcttttggtaatcataaatgggtaaaaaatattggggtttttacgagaaaagctattataaatataataattatatttaatttaaataaaaaaatgtttataatattaaatgagtaattgttttttaatagaattatattgataaggagaggtaaggatgctgtgattgtatatattattagatagattctggcttggagtcgttcttgttgttttcttatttttaagattaatattatagtaggaattaatactaattcaaatagaatataaaatgaaattaaattagaggtggagaaagttaaaattaagattaaaagaattggaaagattgttgtaaaaatgtcttttagatttaatgaggatagaataattaatatcactcttattaatgatagtataattaaaatataggatgatttgtcctgaaatattattttgttaaaaatagtaataattgaagtttattaaaataattagtaaagataaaatggaaatagatataattaagaatggaacatgt
>Oxyopes_striagatus
tctatttttataagtagaataataagcggaattaaatggataaataaagataggtaaattttataaggagtattaattagggggagtacttctattttattatgagaaatatttagaaatattattattgaaaatgatgttactgcaatagaagaaataaaaattatgattattgttattttatttcagattaatgttcttattataataaagatttctctaattgtattaattgtagggggggctgagatatttactatagtaaatataaatcatcaaaatgtaatgttaggagaaattgtaattaatcttttaaataaaacgattcttcgagaatgatattttaaatataaatcatttgttaataaaaataatgctgatgaagataatccatgagcgattattattaaaattgcaccaaatattcctagttttgttatagaaaataatcctaataaaacaaatcctatatgagctactgaagaataagcaattaatgattttaggtctttttgacgaacacaatttaatctagttaaagatgccccgattaatctgattctaatgattcatctattaattgagtttatttttttaatacataagggaataaatcgaattaacccgtatcctcctagttttagtaatatggctgctagaattattgatccttctaaaggagcttcaacgtgagcttttggtaatcataaatgtgtaaagaatattggagttttaactaggaaggctattataaatataataattatatttaatttgaataatgaaatatttaatgtgctaaatgaatagttattttttaataaaattaagttaataagaagaggtaaagatgctgtaatagtatatattattaagtagattctggcttgaaggcgttcttgttgttttcttatttttataattaatattatagtgggaattaacactaattcaaataaaatataaaataagattaaattagaaattgaaaaagttaatattaagactaataaaattggaaaaatagctgtaaaaatatcttttaaatttaatgaagataaaataattaatattactcttaataaagataatattattaaaatataagacgatttatcttggaatattattttattgaaaattataataattaaaatttattaaaataattattaaagctgtaaaggatatacacgtaattaataatggaacatgt
>Oxyopes_sushilae
-ctatttatataagtaaaataataagtggaaataaatggataaa----------taaattttataagaggtattaattaaaggaagaatttctattttattatgagaaatatttaaaaatattattattgaaaatgatgttactataatagaagaaataaaaattataattattgttattttatttcatattaatgttcttattataataaaaatttctctaattgtgttaatagtggggggagctgaaatgtttactatagtaaatataaatcatcaaaaaataatattaggagaaattgtaattaatcttttaaataaaatgattcttcgagaatgatattttaaatataaatcatttgttaataaaaataatgctgatgaagataatccatgggcaattattattaaaattgcaccaaataatcctatttttcttattgaaaataatcctaataatacaaatcctatatgggctactgaggagtaagcaattaatgattttaaatctttttgacgaacacaatttaatcttgttatggaagctccgattaatctaattctaataattcaactatttattgaatttatttttttaatacataaagggataaatcgaattaaaccataacctcctaattttaataatatagctgctaaaattattgacccttctaagggagcttcaacatgagcttttggtaaccataaatgtgtaaaaaatattggagtttttactaaaaaggctattataaatataataattatatttaatttaaataatgaaatgtttaatgtattaaatgaataattattttttaaaagaattaaattaataagaaggggtaaagatgctgtaatagtatatattattaaataaattctagcttgaaggcgttcttgttgttttcttatttttataattagtattatagtaggaattaacactaattcaaataaaatataaaatgaaattaaattagaagtagaaaaagttaaaattaatactaataaaattggaaaaattattgtaaaaatatcttttaaatttaatgaagataaaataattaatattactcttaataaagataatattattaaaatataagatgatttatcttgaaatattattttattaaaaattataataattaaaatttattaaaataattattaatgcaattaatgatatacatataattaaaaatggtacatgt
>Oxytate_striatipes
tctattttagggattaaaataattaaaggggtaaaatgtgtaaataaagataataaagttttatggggagatgagattgatgggaaatttttgtttttattatgagataaatttaaaaatattattattgaaaagatagttacagaaatagatataaaaaagattataattattgttgatttttctcatataattattcttattataattaaaatttcactaatagtattaattgaagggggagcggaaacgttgatagctataaataaaaatcatcaaaacactatatttggaaagatagctaatattcctttaaaacatataatattacgtgagtgatatttataataaacatcatttactaataggaataaagctgaggatgatagtccatgagcaattattattaatattgctcctattaatccgatggaattaaatgaaaataagcctaataaaactaaagctatatgagcaactgaagagtaagcaattaaagattttaaatctttttgtcggacacaatttaatccagttgcggtcgcacctactattctaatactaaaaataaatgaatttaataaatttatttttattaaacaaaagggtaaaaatcgaattaatccatatcctcctaattttaataaaattgctgctaaaattattgatccttctaatggggcttctacatgagctttaggtaatcataaatgagttataaatataggagattttactaaaaatgctaaaattaaaggtaaaattaatttaattttatataaaattaaattaggtaaaatgaatgatttatcaaatggaattaagataataattattaaaagaggtaatgatgctaaaattgtatatattaataaataaatgcttgcttgaagtcgttcaggttgttttcctgacattataattaatattattgtaggaattagaactaactcgaatataatataaaagtaaattatattaattgaagaaaaagctaatattaggataaaaataattaaggatattagataaataatttcagaaaaattattagtagataatgaaattaataaaaatcttattaaagttaatattataagagttatagaaatattatctattaaaaaattattatcaaaaataatagt-tttaaataatattagtttaaatataataaaaattattataaaagaagtaaatattattaatattatt
>Pardosa_pusiola
tctattttaaatagaattaaaattaaggggattatatgaataaataatgaggaaaatagttttattgttgatggatttgatggtaatatttcatttttattgtgtgataaatttaaaaatattattattgaaaaagaggtagttatgatagaaataaggaagattggtattattgattttatacttcataaaataattcttgatataattataatttctcttattgtattgattgatggaggggctgaaatattgatggctataaatataaatcatcaaaatgtgatgttaggtaatatagtgattagtcctttgaatgatgagatgtttcgggtgtggtatttagagtaaagatcgtttgttagtagaaataaagctgatgatgataaaccgtgagcaattattatgattattgctcctattaatccaatgtaatttaatgtaaatattcttaataatactaaggctatatgtgctactgaggagtaggcaattagagattttaaatctttttgtcgaatacaatttagtcttgtacatgttgctccaattattctaattctaatgattcaatgattaattttattaattttggagatacataaaggaacaaatcggattaaaccatatcctcctaattttagtaaaatggctgctagaattattgatccttctaaaggagcttctacgtgagcttttggtagtcataaatgggtgaagaatataggtatttttgctaaaaatgctattataaataataggggtatatttagtttatttattattataaatgatataataaaagattgattgaaatttaataaaataatacttactagtaaaggaagtgaagctgtaattgtataaagtattaggtaaattctagcttgtaggcgttcgggttgtttacctgattttattactagaattattgtcgggattaatactaattcaaatagaatgtaaaatgataatattcttattactgaaaaagtaaatattaaaataataaaaattggaataattgttttggagattttatttatgttttgggatgaaaatataattaataaaattcttattagggttaataaaattaaaattattgaaaatttatctattatgaatgtgttatctaagattattatgttttgtgttaaagattaataatattataattgttataaaagataagtaaattataactattgttatt
>Peucetia_latikae
tctatttttaatagaattagaattaaggggattgaatggataaatagagagttaaaagttttatgtgaggtttgatttgttgggaatgattcatttttgttgtgtgagatatttaaaaatattattatagaaaatgatgttattattattgatgaaatgaagattattattattgtagttttatttcagaaaattattcttattatgataaagatttctctgaaggtgttaattgttggtggggctgaaatgtttattgctatgaaaatgaatcatcagaagattaagtttggggaaattgataagattcctttgaatttattaatgtttcgtgaatgaaattttaaatataaatcatttactagtagaaataaggctgaagaaactaatccgtgggcaattattataaagatagcccctattataccaatatggtttatggaaaataatgctattaaaacgaaacctatgtgacctactgatgaataagcaataagtgattttaaatctttttgtcgaatacagtttattcttgttaaaatggctcctattaatctaattctgatgattcagttattaattttattgattttattaatgcataatgggataaatcgaattaaaccatatcctcctaattttaacaagactgatgctaggattattgatccttcgaggggggcttctacgtgagctttaggtagtcaaaggtgagagaaaaatataggtgttttaattaaaaaggctagaattataaatattactatgttaattttgaatattagaatttgtgaaataaagaatgattgattatgttttaatagaatgatattgataaggaggggcaacgatgctgtaattgtatatattattagataaattctagcttgtaatcgttcttgttgttttccagattttataataagaattatagtcgggattagaactagttcgaataggatataaaaaatgattatatttctagtggaaaatgttattattaaaatgataaaaattgtaaggattgttcagttgatttctttaaagttgtatgatgataggaaaattaaagttactctaattagtgttaatgctattaagattattgaaagagtatcttgtattactattttattaaataggagtatttctaaagttcgtgattgttattgagataagaatgattgttaaagttcttagaattaggttggttaat
>Phanuelus_gladstone
tctggttttataataattataattgatggaatgaaatgaattattaatgatagatgaatttttggtggggtgattaaggaaggttgtattgaatttttgttgtgaataatgttaataaatattattaaggagaatgatgatgttattaaagataaaataaagattattaatattgatgaattatttcaggaaagtagatttgttattaatataatttctcttaaggtattaattgttggaggagctgaaatgttaagtgatataaatataaatcatcaaaatgttatattaggtatgattcttaatattcctttaaataataaaatgtttcgtgtatgatatttaatataaatatcgtttactaataaaaaaagtgctgatgatgataaaccatgtgcaattattattagtagggctcctattgttccgatagaatttatggtaaataatcctgttaatacgaaacctatatgtgctactgaagaatatgcaattaatgattttaagtctttttgtcggatgcaatttattctagtggctgaagctccaataagtctaattctaataattcaattgtttattgatttaattgatgaaatacaaataggtatgaatcggataattccataacctcctaattttaataaaactgcggctaggattattgaaccttctagaggagcttctacgtgagcttttggtaaccaaagatgagtaaaatatattggtatttttactataaatgctaatataatgaatataattatgttaaatttaattaaattaatatttataaatataaaagatgaatttattttaagtataataattcttataagtagaggtaatgatgctattactgtatagataattaaatagatgctggcttgaagacgttcaggttgtttaccatttatagtaattaagattatagttggaattagaactaattcaaatgagatgtaaaaagttataatatttttagatatgaatgtgattagtagaattatattaattggtaatatagttatagaaatttttgtaaggttagaggaggaaatgataattaaaattgttctgattatagttagaattattataattaatgctagattgtctaagtgaattaggaaattaatagtgaatgatgtttgttttgattataattgtaattagaattattgttataataattattgaaatgtttatgattttt
>Wadicosa_fidelis
tccattttgaatagaattaagattaaaggaattatatgaatgaataaagatgtaaatagttttattgatgattgattagatggtaatatttcatttttattatgagataagtttaagtatattattattgagaatgaggtagttatgatggaaataataaaaattaaaagtattgatttcatatttcataaaatgattcttgatataattataatttctctaattgtattaattgatggaggagcagagatactaatagctataaatataaatcatcagaatgtaatgttaggagataaattaattaatcctttaaaggaggagatgttacgagtatgatatttggagtataagtcatttgttaggaggaataaagcggatgaggatagtccatgggcaattattattattacagctcctattaatccgatgtaatttaatgtaaatatacttagtaagactagagctatatgagctactgatgaataggcaattaaggattttaaatctttttgtcgaatacagttaagtcttgtacatgttgcaccaattattctaattctaataattcaatggttgattttattaattttggaaatacataagggaataaatcgtattaaaccatatcctcctagttttaataaaatagctgctagaattattgaaccttctaggggagcttctacatgagctttgggaagtcaaagatgtataaagaatataggtatttttgttaaaaatgccaatataaatagaataggtatgtttaatttgtttattgttataaaagatataatgaaagattgattataatttaatagaatgattctgactaataaaggtaatgaggctgtaatggtgtatactattaaataaattctagcttgtagacgttcaggttgttttcctgattttattactaaaattatagttggaattaatactaattcaaataaaatataaaataatattatacttataactgagaaagttagtattaaaataatgaagattggaataattgtttttgaaattgtttttatgttttgagaggagaatataattagtaggattcttgttagagttaataaaattaaaattatagaaaatttgtctattataaatgtgtttctaataataatagtgttttggattaaaaataagtagaattgtaattattatgcaagataaaaatataataatagttgttatt
