# Supplementary material for: Mitogenomic Insights on the Phylogeny and Evolution of Lynx Spiders (Araneae, Oxyopidae)
Source: Ecol Evol. 2025 Sep 18;15(9):e72192. doi: 10.1002/ece3.72192 (PMC12445203; doi:10.1002/ece3.72192)
Supplement: Supplementary file 1 — Data S1: ece372192‐sup‐0001‐DataS1.zip. [file ECE3-15-e72192-s001.zip › The renewed version_ece372192-sup-0001-DataS1/ece372192-sup-0022-Supinfo22@ND4L.fas]

>Alopecosa_cursor
aggttaacatgttaatatggattgaatttgtggaattatgggagtgtgaaagggagattaataatcttaatcctattctagatcctcttactattattactaatataattaataaggaagatattgagatattgagaagggaggatgataaagaaaaatagatggtaattagtagtaattctaatcttagtagtataataataatgctttttcgtcatcaacatattcttataattcttacacaaattat
>Arctosa_tanakai
aagttaatatatttgtgaaaatcgaatttgatgagttgtgagaatgggataaggagattagtagtcttaatcctattctagatcctcttactattattactaatatcaatattaaggaggttgaagatatatttattaaaaagtgagataaggaaaagtaaagtgtaattaatattaattccaatctaagtaatataataataatatttttccgtcatcatgatatgcttataattcttaggtatattat
>Cheliceroides_longipalpis
aagttataatattgataaagtatgaatttgcagaattatgtaaatgagaaattcttactaaaagtcttaaacctagtcttgatcctcttactattattgctaatataattaatagtgatgataaagatgagtttggtaatgtaaatataattattataaataaggatataattaatatttctattcttaataatattataataatatttattcgtcatcaacatatactaataattcttagtaaaattat
>Dolomedes_angustivirgatus
aagttaatatattaacgggaatagagcttgaggagttgtgagagttagatattgaaattaataatcttaatcctattcttgatcctcttactattataactagtataattaaaagggaagatatagagatggataataaagagattgataaagagaagtataatgaaattaataaaagttctaatcttaaaagtataatgataatgttttttcgtcatcaacatactcttataattcttaaacataatat
>Ebrechtella_tricuspidata
aagtgaatatattaatagaagtagttctagaggaattatgagtttgtgatagagaaataagtaatcttaatcctaatcttgagcctcttactattattactagtataattaaaaaagaggataaagaaattgttgtaattaattgagaaataaagtagtataatgaaattaatagaaactctattcttaaaagtatagtaataatattttttcgtcatcaacatattctgataattcttattattaatat
>Epeus_alboguttatus
aagttaaaatattaatgggataggaatttgaagaattataagaataggaaatagaaactaatagactaaggcctattcttgaacctcttactattatagataatagaagtaataaagaagaaatagaagaagtaggtagt---aagatcattaatatgaataaggatataattaatatttctaatctaagtaatatgagaataatattttttcgtcatcaacatattctgaatattcttataattattat
>Halocosa_hatanensis
aggtaagtatattaataaaaattgagtttgaagaattgtgggaatgagatattgaaattaataagcttaatcctattcttgaacctcttactattataactaatataattattaaagatgagagagataaatttggtaaattagatgataatgaaaagtataatgagattattagtaattctaatctaagtaatataataataatattttttcgtcatcaacatattcttattgttcttaa---------
>Hamataliwa_aurita
aagttaaaatattaatgaaaattgaatttgatgagttgtgtgaatttgatagtgatactaatatgctaagtcttattcttgatcctcttactattatagtgagtataattattaatgaaggtaaagataatgacgatatatttgttgcaatatgaaaaaataaagagattaatagtatttctaatcttaataatattactaaaatattttttcgtcatcaacatattcttaaaattcttagtgtaattat
>Heriaeus_mellotteei
aagtaataatattaatagattgagttctagaagaattatgtgttttagttattgaaattaataggcttaatcctaaacttgaacctcttactattattactaatataattaataatgatgaaaaagaaattatagtaattaacgaagaaatgaaaaaatatattgaaataaggagtaattctaatcttaaaagtattgtaataatattttttcgtcatcaacatattcttaaaattctaattattat---
>Lycosa_grahami
aggttaatatgttaatgtgaattgaatttgtggagttatgtgaatgtgatagagaaattaataagcttaatccaattctagatcctcttactattattactagtataattaataaggaggatattgaaatgttaagtaaggtggaagataaagaatagtaaatggtgattaataataattctaatcttaataatataatgataatgttttttcgtcatcaacatattcttataattcttatgcaaattat
>Oxyopes_bianatinus
aagttaaagatctaataaaaattgagttagatgaattatgtaaattagataatgatactaatatgcttaatcttattcttgaacctcttactattaacgtgagtataattattattgatggaaatgaaattagtgaaaaattagtagaaatgaagaaaaataaggaaattaataatatttctaatcttaaaagtattactaaaatgttttttcgtcatcaacatattcttaggattctaataataactat
>Oxyopes_javanus
aagttaaagatctaataaaaattgaattggaggaattgtgtaagtttgatagtgatactagtattcttagtcttattcttgagcctcttactattaatgtaagtataattattattgatggaaatgagattgatgaaaaattagttgaaataaatgaaaataaagaaattaataataattctagtcttaagagtataattaaaatattttttcgtcatcaacatattcttaaaattctaataataattat
>Oxyopes_licenti
----taaagatctaataaaaattgaactagaagaattatgtgaatttgataatgaaattaatatacttaatcttatgctggatcctcttactattattgtaagtataattattattgatggaaatgaaattgatgagaagttaattgaaataaaaaagaataatgaaattaacaataattctaatcttaatagtataattaaaatgttttttcgtcatcagcatattcttaaaattctaattataattat
>Oxyopes_sertatoides
aagttaaagatctaataaaaactgagttggaagaattgtgtaaatttgatagtgatactaatattcttagtcttattcttgaacctcttactattaatgtaagtataattattattgatggaaatgaaattgatgaaaagttagttgaaatgaatgaaaataaagaaattaataataattctaatcttagaagtataattaaaatattttttcgtcatcaacatattcttaagattctgataataactat
>Oxyopes_sertatus
----taaagatctaataaaaactgagttggaagaattgtgtaaatttgatagtgatactaatattcttagtcttattcttgaacctcttactattaatgtaagtataattattattgatggaaatgaaattgatgaaaagttagttgaaatgaatgaaaataaagaaattaataataattctaatcttagaagtataattaaaatattttttcgtcatcaacatattcttaagattctgataataactat
>Oxyopes_striagatus
aggttaaagatctaatgaaaattgaactggaagaattatgtaaattagataatgatactaatatacttaatcttattcttgaacctcttactattaatgttagtataattattatagatgggaatgaaatagatgaaaaactagtagaaataaaaaaaaataatgaaattaatagtatttctaatctaagaagtataattaaaatgttttttcgtcatcaacatattcttagaattctaataataattat
>Oxyopes_sushilae
aagttaaagatctaataaaaattgaattggaggagttgtgtaaattagataatgaaactaatatacttaatcttattcttgaacctcttactattaatgtaagtataattattatagatggaaatgaaattgatgaaaagctagtagagataaaaaaaaataaagaaattaataatatttctaatctaagaagtataattaaaatattttttcgtcatcaacatattcttaaaactctaataataattat
>Oxytate_striatipes
aagttaaagaatttataaatatagtattagatgaattatgtgtttttgataaagaaataagtaatcttaaacctaatcttgaacctcttactattattactaatataagtaagaaagaagaaaaggaaataattattatggaagatgatataaaaaagtatattgaaattaaaagtaattctagtcttaaaagtatagtaatagtattttttcgtcatcagcataatcttaaaaaactaattagtaatat
>Pardosa_pusiola
aagttaataaattaatgaaaattgaatttgtggaattatgagagtgagatatggagattaataatcttaggcctattcttgatcctcttactattataattaatataattattagtgatgatattgaaattgttaataaggatgaggataaagaaaagtaaatagtaattaaaagaagttctaatctaagaagtataatgataatattttttcgtcatcaacatattcttatgattcttaggagaattat
>Peucetia_latikae
----tattgagttaataaagtttgaatgtaatgagttgtgggaatttgataaagagattaataggcttaagccaattcttgatcctcttgctattattaataatataattattaatgatggtaaggatgaagcgagtaggtaataagatatgtaaaaatataaagagattaaaagaagttctaatcttattagtataataataatattttttcgtcatcaacatattcttataattcttaaactaattat
>Phanuelus_gladstone
aggttagtaagttgatataatatgaatttgaagagttgtgtatatgagaaatggatactaataatcttagaccggttcttgatcctcttactattatagctaatataattaatagtgatgagatggatgatagtgaaattgttctaattataattgtaaataaagatataattagaagttctaatcttaataatataagaataatattttttcgtcatcagcatattcttgttattcctattatgattat
>Wadicosa_fidelis
aggttaaaatatttatgaaaattgaatttgtagagttgtgagagtgtgatatagaaattaataagcttaatcctattcttgatcctcttactattatgatcaatataattattagagaagatattgaaattgttaataaagatgatgataaagagaaatagatagtgattaaaagaagttctaatctaagaagtacaatgatgatattttttcgtcatcagcatattcttataattcttataaaaattat
