# Supplementary material for: Mitogenomic Insights on the Phylogeny and Evolution of Lynx Spiders (Araneae, Oxyopidae)
Source: Ecol Evol. 2025 Sep 18;15(9):e72192. doi: 10.1002/ece3.72192 (PMC12445203; doi:10.1002/ece3.72192)
Supplement: Supplementary file 1 — Data S1: ece372192‐sup‐0001‐DataS1.zip. [file ECE3-15-e72192-s001.zip › The renewed version_ece372192-sup-0001-DataS1/ece372192-sup-0023-Supinfo23@ND5.fas]

>Alopecosa_cursor
ataggaattaaaaggattagtaagagggttgttagaattgataggttttttgattctggaattgttagtatttttttatttattaaaaatgatttgtaaggaccatatgtttcttgtcaatttttatcgtttttattgtataaatttattataggggaaaatgatactattagttttgttgatatgaaatgaatggatcatagagcaatggaatataaacctattgagatatattttttgtttttgaaggataatataatacctaatagaaatcctaatgttagtgttataagaattgtgtttttgtattggttaggaaagaataaaatttgttggatttaaggttcatattatagttgatcctataataatagctatgggtcttattaaaataatagggatattcgagtatgttgaagaatgattgtttgaatctggtttggatttaagaaggtttttgttagataagaatatcattcgaattgaatatgaggctgttattccaattgatgaaattataaataaagttaaaatgcattctattttagaagaaattattttttcgataattatatcttttgaaaagaaacctgaggtgaaaggtaatcctattaaggctgcattagttagtcctaggatgattgatgttataggtatattgaaattgtttattcttattattcgtatgtcttgataggaagattcgtggattagaattcctgcacatataaatattagtgatttaaaaaatgcgtggatgattatatgaaagtaagctaaatagatagatatgattgagatggcgaatattattattgctatttgtctaagggttgaaagggcaataattttttttaaatcttgttctcagtttgctgataatccagcatataaggctgttatggatgaaattattattaatataaatattgttagaggatgtgtatttgatataattcggattattaggtaaattccagctgtaactagggttgaagagtgaactagtgctgaaataggagtaggagctgatattgctattggtaatcaagctgaaaatgggaattgtgctcttttagtacatcctgctagtattaatattgtgattattataatggagaatgattcgtttatgttgagttctcatagagagttgaatgttattattccgattgataagagaataaaaatgtcaccaattcgattacttagaagggtgattgaaccagatcctgaagcggaattgttttgataataaattactaaaatgtatgaggatattcctaatatatctcatcctaataataataagaatatattatttctaataattaagatgattatggaaagaacgaatataattaatattaaagaaaattttttatgttcttttcttgggatataatatattctaaatattagaattatactagagattattagtactgtgctaagaaatagagatgaaattcaatctataataaatctaaatggtatattaattatatataggttaatgagtggaattgtaatgtaaataaatgaattatggattattatataaatgctcataagtaagatatgattg
>Arctosa_tanakai
ataggaataagaagtgaaattaatagtgtggttatgatggtgaaattttttgattctggtattttacttaatttttttattagattaaaagatttttttggtccataggtttcttgtcagtttttatcgtttttgaagtatagatttattaagggataagttaaaagtgaaaatttggttgataagaagtgaatagatcatagtgagatagcatataatcctaaaaaaatgtattttttatttttaaatgatatcattattcctataattgttcctagaattaaagtgattaaaattaaatttttaaatttctcaggtagaaataataattgttggttgaattattcatagtaataaagtacccagggtaatagctattggacttattagtagaataggaatattacaatatgtattagaatgattattaatatctggtttacatttaattaagtttttattagatataagtattatacgaattgagtaggaagctgttattccaatggatgaaattattaataatcttaataaacattctattttggatgaaattatcttttcgatgattatatcttttgagaaaaaacctgatgtaaatggtaatcctattaatgcggcattagttattcctataattgttgaaattaagggaagattgaaattatttattcttattattcgtatatcttgataagatgattcatggattataattcctgcacacatgaatattagtgatttaaaaaaagcatgaataattatatgaaaatacgctacgaaaattgatgttaatgaaataataaatattattatggctatttgtctaagtgtagataaagcgatgattttttttatgtcttgttctcaatttgctgctattccagcatataaagctgttaaagatgatagtattattattacaaatataatattaggatgaaaattgtttattattcgaattattaagtagattcctgctgttactagtgtagatgagtgaactaatgctgaaattggtgttggagccgatatggctattggaagtcatgctgagaatggaaattgggctcttttagtacaactagctataagtagaaaaattaaaagtaatattgaaaaatattcatttatgttaaattctcatagagaataaaatatcataagtcctattgatattaagataaaaatatctccgattcgatttctaagtaaagtaattgaacctcttcctgaagaactattattttgataataaattactagaatataagatgatattcctaatatatctcaacctagaattaatagaaatatatttgttctgttgattagaataattattgataaaacaaatattattaatattaaattgaattttttatgttcttttttaggaatgtaataaattctaaatataagaattattcttgagattattaaaactgttcttaaaaatatacatgatattcaatctataattaatctaatcggaatgttaatgaaataaaaatttattatgggaatgcaaacatagataaataagtttttagttatcattataattcttattaa-aaaaaattcttg
>Cheliceroides_longipalpis
aatggaagtaaagaaattaatattataaaaaataataaagaggatttatatgattctggaattgttgaaattatagatgaagtattgtaatatttttgtggaccataattttcttgtcattgtttatcattattatgataaatttgtattagtggagaaataatattagttggaaatactcttaaaaagtgagtaaatcataatgaaatagaagatattcctcatttaatatatttattatttttaaattgaagtgaaaatcctaataaaaatcctaatataagtgaagttagaattaaaaatttattataaattggaattaaatataattggtggtataattaatcaagttaatcatgaacctgatgagattgcaaatagtcttaatactataattggaagaaaagatattattgattgatgattagatataataggattacattttatgtttattttatttgaaaaatttgctattcgaattgagtaagaagcggttattccaatggatgaaattattaatataaatattattaaattaattcttgatgataatattttttcaataataatatcttttgaaaaaaatcctgatataaatggtaatcctataagggctattctgtttactcctagaatagataaagttataggggaattgtaaaaatttaatcctattattcgtatatcttgataagatgattcatggattatgattcctgcacataaaaatattgctgatttaaataaggcgtgaataattaaatgtataaatgctaatattatggatcctaatgagataataaatattattattgcaatttgtcttaatgtagatagggcgataattttttttatgtcttgttctcagttagctgataatcttgagtaaattgctgttgctcttgaaataagtataagtattaatattgtaataggatgattaattgatataattcgtattaaaataaatactcctgctgttactaatgtagatgagtgaactaaagctgaaataggtgttggggctgctatggctataggtaatcatgctgaaaatggaaattgtgctctttttgagcaggctgcaattattaatatgatagaaactaataatgaatattctatatttatattaaagtttcaatttgatgatataataattaaggctatggataaaagaattaaaatatctcctactcgattactaagtaaagtaatagttcctgaggctgcagttatgtaattttgataataaattactaaaatataagatgataatcctaaaccatctcatcctaataaaattataaataaattatttcttaaaattaaaattcttattgaggtaataaatattattagtaatagtaaaaattgagtaaattcttttttaggaatataatattttctgaaaataataataagacttgaaatgattattactgttcttaaaaatgaaatagatattcagtctaatataatatcaattgttattgaaaaatatgaaaattttagtaatctatatttaattaaataaaatatattattttgaattaataataatctagttagtgtaaaaatatta
>Dolomedes_angustivirgatus
attggtaaaattgagattattagtaaagttataagtaataacgattttcttttttctggtattatgattggttttcttgtgattatataggatttataaggtccgtatgattcttgtcagtttttatcatttttttgaaaaagatttattaaaggagagaataaatttataggctttgttgataataaatgaataaatcataatgaaattgcggataatcctatttttatatatgttttatttttaaaggaaagtaggattcctaatcttattcctaagaataatgtagataggataataaatttatagttactaggaaaaaataatatttgttgggtttaaagttcatagtaaaattgatcctaggaagattgctataggcgttattataaaaattggaatgtttctatatatagaagagtgatttattatatctggtttggctttaatcattatattattagataaatttaatattcggagtgaatatgatgctgttattccaattgatgagattattattagagttaataaacattctaattttgatgagattattttttcgataattatatcttttgaaaaaaatcctgatgtaaatggtaatcctattaaagctgcgtttgtaatccctagagtaattgtgattattggaatgtttaaatatcttattcttattattcgtatatcttgataagatgattcgtgaattattatcccagcacataagaatattaatgatttaaaaaaagcgtggataattatatggaaataggctaagtgtactgattcaattgaaatagcaaatattattatagctatttgtctaagtgtagacaaggcaataattttttttatatcttgttgtcaattagctgatattctagcgtatatggctgttattgaagaaataattattagtactaataaaattattgggtgagggttatttaaaattcgaattattaagaaaattcctgcagttactaaagtagatgaatgtactaaagatgaaattggggtaggagctgatatagctatagggagtcaagctgagaatgggaattgggctctttttgtacatcctgctaatattagtattaataatataattattggaaatgtttcgtttatatttaattctcaaattgaattgaataatattattcttattgataataaaatgaaaatatctccaatacggtttctaagtaatgtaatagatccacaccctgatgttgaattatcttggtaataaattactaaaatataagaagatattcctaatatatctcatcctaataatattagaaatatattatttcttaaaattaagattcttattgataaaacgaatattaatagtattaatagaaatttggtatgttctttttttgtaatgtaatagattctaaatataataattatgctagaaattattaaaactgttcttaaaaatatacatgaaattcaatctaaaattaatctaaagggtatattaataaattgagtattaattagtgggattgaaatataaatgaaagtgttgttgaatattataaatattcttattgttaatcaattaatg
>Ebrechtella_tricuspidata
aaaggtaaaattattaaaattaatgaagttattagtaaaattgatttatatatttctcttttatttgatattaataaaatagatgaaaatattgttttaggtccatataactctcgtcatcttttatctactaagaaaaaattttttataaaaggagaaataatatttattaatttagttgatataaagtgaataaatcacagtgaaattccaggttgtccgaatgatttatataaatgtgttttaaaagataatattattcctagaaaaagccctataataattgtaaaaataattattaatttaaatattatagggaataatattactaactgggttaattattcatataaataatgatcctaaaataatagatataggagttattaatgaaattgaaatgtttggatggtaatttaagtgattggaagaatcaatttttatttttattattaaattattggaaagtttaattatccgtaaagagtatgaggctgtcagtccgatagatataattattaatatacatgaaatagattctaaatttccggaaattattttttcgataatagagtcctttgaaaagaatccagatataaaagggatacctattaatgctattctagtaatgcttaatgttgttgaaattattggtataaattttgatgatatacttattttacgtatatcttgataatttgattcgtgaattattactcctgcacatataaatattaaagatttaaaaaatgcatgaataattaaatgaaagtaagctaaaattacggaaaagattgatactgcaaatattattatagctatttgacttagagttgataatgcaattactttttttaaatcttgttctcaattagcagatattctagcgtataaagtagtaaatgatgaaataattattaaagtaaatattgttattgtatggggtgagtctataattcgaattattaaaaatactcctgctgttactagtgttgaagagtgtactaatgctgaaataggtgtgggggcagacattgctataggaagtcatgctgagaaagggaattgtgcacttttggtacatgctgcaagtattaataaaattataatcattatattgaaatctttattaatattaaattctcagttaaaaagatagattaatatactaatagaaagaagaataaaaatgtctcctaaccgattagttaagagggtaatagaacctgatgcagcagatgatctattctgataataaattactaaaatgtaagaagatgttcctaatccatctcaacctaaaagaataaaaatgatgttgtctgaaagaattaaaaatgatatagatagaacgaaggataatagtattaaagagaattgtttatgctctaggggagggatatattctattctaaaaagtaaaattattccagaaataaatatgactgtaaataaaaataaaagtgatgttcaatctaaaaggaatctaattggaatattaaatgaaaagatagaaattaaagggaattcaatagagataaaaatggaatagtaaagtatgtagagtgaggctgttaatggggtaacg
>Epeus_alboguttatus
ataggaataaatgataatataattaaaattattataagagatgattttaaattgataggatttattgatatgtaagataatatattaaatgagttgttaggaccatatatttcttgtcaatttttatcattattgtgataaatggatattaaaggagaaattattcttgtagggataattgatagaaaatgagaaaatcataaagagtttgaagttaatcctaattttatatatttttttgctttaaagtgaagagaagttcctaataataaacctataaataatattagtaaaattattattttagttgagaagttaataataaatatttgttggggatgtcaatcatgataatcatgatcctgaggtaatagcaaataaacttaaaaatataataggaaatatacagcttaaggataggtgattagtaaataaattattagatttaatgttttgttttctagatgaaaaagatattcgtaaggaataggcggcagttattccaatagatataattattaaaaaagatatagatgaattaattcttgatattattatattttcgataattatatctttagaaaagaatcctgatataaaaggaattcctattaaagctattctattaattccgaatatagataaaattagtgaataattattaaaatttaatcctattattcgtatgtcttggtaggaggattcgtgaattatgataccagcacataagaatatagcagatttaaatagagcatggataattagatgagaaaaggctagaattgaagaatttaatgaaatagcaaatattattatagcaatttgacttagggtagataaagcaataattttttttatatcttgttctcagttagctgatatactggcataaatagctgttagtgaggataaaattaacaagatagttatggaagaagaattaaaattaggagcaattcgaagtattagaaatacacctgctgttactaatgtagaagaatgaactaaagcagaaataggagtaggagcggctatggctataggtaatcaagctgaaaaaggaaattgtgctcttttagaacatgctgcaattattaatataattattgttagtgaagaatattctaaatttatagaaaatcttcaattagaagaaattataattaatcttatagataataaaattaaaatatctcctattcggtttcttaataaagtaattgttccggaagctgctgaagatgaattttgataatagattactagtatatatgaggaaaaacctaatccatctcaacccaataggataagaaatagattattactaataattaaaattcttatagaaataacgaatatcaatagaaggattaaaaattgtttttgttcttgatttggaatataatattttctaaataaaataattaaggcggaaattaatattacagtacttaaaaatattattgatgttcaatctataattatatcgatagaaatattaatggaagataaattaattagaaataattttgtaattataaatagattaagttttaataatataaatcttattaataatgtattatta
>Halocosa_hatanensis
attggaattagggaaattaatattaaggatgttaataaagataggttttttgattctggaattgtttgtattttttttaatattaaaaatgatttataaggaccataggtttcttgtcaatttttatcattatagttgtatatttttattataggagatcaagaaattattggttttgttgataggaaatggatagatcataaggaaatggagtaaattcctaggaaaatataagttttgtttttaaatgagaataaaaatcctattaatcttcctagtaataatgttagtaaaataatatttttaaatttgtttggaaagaataatatttggcggattaataattcataataaaattgatcctaagataattgctataggacttattattaatgtaggaatgttagaataaattgatgaatgattatttgagtcaggtttagattttatgaagtttttatttgataaaaataatatgcgtagggaatatgaagctgttattcctactgatgaaattattaaaagggtaaaaatacattctattttagaagaaattattttttcgataattatatcttttgaaaagaatcctgaagtaaatggaagtcctattaatgctatgtttgtaataattagaattgttgaaattataaagatattggaattgtttattcttattattcgtatatcttgataagatgattcatgaattataattcctgcacatatgaatattaatgatttgaaaaaagcatggataattatatgaaagtaagctaaattaattgatataatagaaatagcaaatattattattgctatttgtcttaaggtagataatgcaataattttttttaagtcttgttctcaatttgctgatattccagcatataatgctgttattgatgaaataattataattagaaatattgtatgagggtgattattggatataattcggattattaaaaagattccggctgtaactaaggttgaagagtgaactaatgctgaaattggagttggggctgatattgctataggaagtcatgcagagaatggaaattgtgctctttttgtgcatcttgctagtattaatataattaagattaaaagtgaaaatgattcgtttatgttaagttctcatatagaagaaaataatattataccaatagataatagaataaaaatatctccaattcggtttcttaataaggtaatagaacctgatcctgatgaggagttattttgataataaattactaaaatataagaggatatccctagtatatctcatcctaataatagtaaaaatatattatttcttaaaattaggattattattgatatgacaaatataattaatattaaataaaattttttgtgttcgtttttaggaatataatatattctaaatattaagattattctagaaattattagaacggttcttaaaaatatacaagaaattcaatctaaaattagtctaaatgggatttgtataaattgaattgaaattaagggaattgagatgtaaataaaagtattattaattattaggaaaattcttagaaagaggaaataatag
>Hamataliwa_aurita
aatggaagtaatgaaattattattaaagttaataaggttgaggattttgagatttcaggtaacattgatattattaaggtttctttgaatgaattattaggaccatagttttcttgtcaatttttatcgttttcatatgaaatatttattaaaggaaaagatatggttgaaaaatttactgaaataaaatgagaaaatcataatgagattgatatttgtcctagtattttatataaatagtttttaaaattaaaagttattgctattaaaaatcctgtaattagggtaataataattaatattttatatgaatttggaaatattaatatttgttggttttaatattcataatattaatcttcctaatataattggagtgattcttataatgataatagggttatttgaatataaattagtatgattaaatgaatctgattttgatttaatagttgttttatttgaaatatatattattcgtaatgagtatgaagatgttataccaatggataggattattataattgttaaagttgattctaattttgaagaaattattatttcgataatagaatcttttgaaaagaatcctgaagtgaaaggaagacctattaatgctatatttgaaattcctaaaattgagttgattgatgggttaaaattagaatttatttttattattcgtatatcttgatatgatgattcatgaattataataccggcacatatgaatattaatgatttaaaataagcatggataattaaatggaaatatcttagtaagttagatttaattgatactgcaaatattattattgatatttgtcttaaagttgataaagcaataattttttttatatcttgttctcaattagcagataatccagcatatatagctgttattgatgatataattataagaataataagtataataggatgaatagttgttgataatcggattattaaataaattccagcagttactaaagtagaagaatgaactaaagctgaaattggtgttggagctgatatggctattggtaatcaagctgaaaatggaaattgagctctttttgtacagcttgctaataataatataattaaaattattaatgtaaatagttcgtttatattaaattctcaggttattattgaaattaatattctaattgataaaagaattataatatctccaattcgatttgtaattaaagtaatagatccacatcttgctgtagaaaaattttgataataaattactaaaatataggacgaaattcctagtatatctcatcctaataatatgaataaaatattattacttaaaattaaaattattatagataaaataaatattattattattaagaaaaattgtttttgttcttttttaggaatataatatattctaaatattaaaattattctggaaattattaaaactgttcttataaatatacaagatattcaatctaatattattcttaattgaatttgaaaggaagttattatttctaaaggaatagtgaaataaataaatatgttgttaaataatattaaaattcttaatataagtaaattaatg
>Heriaeus_mellotteei
agaggtaaaattaacaatattactaaggatattatttgtaaagattttctaatttcaagattagatgttattgataatgtaatggtaaatgatttttttggtccatattcttcttgtcagtttttatctattcaaaagaataaatttataataggtgaaagaagttttattaagcttgaagacagaaaatgaataaatcatagtgaaattgctctttgtccaagagatttaaatttaaatctcttgtatgataatataattcctaaagagattcctaaaataagagttataataataaaatatttatataaattaggaaataaaattattgattgggtttataattcatataaatatagatcctaaaataatagataagggggttataatggaaatagaaatattagaatttatattagagtgattgaatatatcaagttttgttttaattataggattattggataactttgttatacgaaatgaataagaagcagttaatccaatagatataattatgaaaatacaagatatacattctatttttgaggagattattttttcaatgattgaatctttagagaaaaatcctgatataaatggaattcctattaaagctattcttgtgattcctaaagtagaggaaattaagggaaatgatttagatattattcttatttttcgtatatcttgatataatgattcatgaattattactccggcacatataaatattaaagatttaaaaaaagcatgaataattaaatgaaagaaagccaatgaaatagaataaattgatactgcaaatattattattgctatttgtcttagagttgataaggcaataatttttttgaaatcttgttctcaatttgcagatattctagcgtatagggccgttaaagatgataaaactattaaaactcttattgtgaaaatatgaggtctttgcataattcgaattattaaaaatactcctgctgttactagtgtagatgaatgtactaaagctgaaataggggttggagctgatatagctataggtaaccaagctgaaaaggggaattgtgctcttttagtgcaagccgcaattaaaagtattaatataattaataaagaataatgttcattaacattaaattctcaatttgctatgtaaattaatattctaattgataataagataaaaatatcccctagtcgatttcttaataaagtaatagatcctgatgccgctgaaatattgttttgatagtaaattactaaaatgtaagaagatattcctaatatatctcaccctagtagaatgaaaaaaagattatttcttataatcaaaattattattgataaaataaatataagaagtataagtgaaaatcggctttgttcattttcaggaatataatataatctaaatataagaattagtcttgaaattaataaaactgtacttaaaaataaacaagatattcaatctaaaattattctaataggaatgttaattgatataatgtttattaatggtaatgttatataaatgaaagtatttttgaatattattgataaacctaatcttattatgataagg
>Lycosa_grahami
ataggaataattgaaattaatagtaaggttgtaaggatggatatattttttgattctggaagtgataatatttttttatttattatgtatgatttataagggccatagatttcttgtcagtttttatcgtttttattgtatagatttattgaaggggagagtgagattatggtttttgtggatataaaatggattgatcataaagcaatagaatacaggcccaagaaaatatattttttgtttttgaatgataatataatccctaataggaatccaagtgtgagtgttattaaaataatatttttgtatctgttagggaagaataaagtttgttggattaagaattcatattaatatggaacctattataatagctattggtcttattagtagaattggaatatttgaatagattgaacaatggttatttgtatctggtttaggtttgattaagtttttattagataaaaatattattcgaatggaatatgaggctgttattccaatggatgaaattattaataaagttataatacattctagttttgaagaaattattttttcaataattatgtcttttgaaaaaaatcctgaggtgaatggtaaccctattagggctgcattagttagtcctaaaatgatagatgttatagggaggttaatattatttattcttattattcgtatgtcttgatatgaagattcatggattaaaattcctgcacatatgaatattaatgatttaaagaaggcatggatgattatatgaaaataagctaagtagatggatatgatagaaatagcaaatattattattgctatttgtcttaaagtggatagagcaatgattttttttaagtcttgttctcagtttgctgatataccagcatataaagccgttagagatgaaataattataattacatatattgtggtgggatgggggttagatataattcggattattaaataaatccctgctgttactagggtagaggaatgtactaaagctgaaataggggttggagctgatatagctataggcaatcaagctgagaaaggaaattgtgctcttttcgtacatcttgctattattaatataatgataataatgagaggaaatgattcgtttatatttaattctcatattgaattgaatattattattccaattgaaagaagaataaaaatatcaccaatacgatttcttagtaaggtgattgatcctgatcctgatgaagagttattttgataatagattactaaaatgtatgatgatattcctaatatgtctcatcctaataataataagtatatattatttctaataattaaaataattattgatataacaaatatgattagtattagtgaaaattttttgtgttctttttctggaatataataaactctaaatattaaaattattcttgaaattattataactgttcttagaaataatatggagattcaatctataataaagctaaatggaatgtttatttggtttaagttaataagtggaattaaaatgtaaacgaatgagtttttaattattatataaattcttgttaataaggaattaaag
>Oxyopes_bianatinus
aatggaattaaagaaattataattaatattattagtgaagatgatttagaagattcaggaattatagatatttttattgtttgtttaaatgaattatttggaccgtatatttcttgtcaatttttatcattattaaatgaaatttttattaaaggaaatcaattattaaataattttgttgaaatgaaatgagtaaatcagagtgaaagtgaaaattgtcctattaatttataaaaaaatcttttgaaagataatataattcctaaaatgaatcctaatattaatgtaattataattgtaaatttatataagtttggaaatataaatatgttttggatttattaatcataatattgaggaacctaaaattaaaggagtaattcttattatgattataggataattagaataaattgaggtatgattgaaagagtctgatttggatttaattaaaatttttcttgaaagatatattattcgtaaagaataagatgaagttattcctactgataaaattattattagtgataatgttgtttctaattttgaattgattataaattcaataatattatctttagaaaaaaatcctgaagtaaaaggaagtcctattaaggctatattagttaaagctaatgtggaattaattgatgggttatgatttgaattaa---ctattaaacgtatatcttgatatgaggattcgtgaattaaaattccagcacatataaatattaatgatttgaaataagcatgaataataagatgaaaatatctaagtgatcttgatttaatggaaattgcaaatattattattgctatttgtcttaaggtagataatgcaataattttttttaaatcttgttctcaatttgctgagagtccagcgtataaagctgttattgaggagataaatattaaagaaattaaaattaaagggtgaatattagaggtaattcgaattattaaataaatacctgcggttacaagagtggaagaatgtactaatgctgaaataggagttggagctgatattgctatgggaagtcaagctgaaaaaggaaattgagctcttttagtacatctagctagtattaatataaatataattagtaatgaaaatatttcatttatgtttaattctcaagttagtgttgatattaatattctaattgataataaaattataatatctccgatacgatttgttaagagtgtaattgatccacagctagctgtggatcaattttgataataaattactaaaatataggaggagacacctaatatatctcaacctaataatattaataatagattatttcttaaaattaaaattattatagataaaataaatattaatagtattaggaagaattgtttgtgttcatttttaggaatataatatattctaaaaattataattattcttgaaattattaatactgttcttataaataaacaagatattcaatctaatattaaagataattgtagttgaaatgataatatggtttctagagggattgtaaaatatataaatgtattttgatataataaaagtaatctaattaataaaagattaaag
>Oxyopes_javanus
attggaattaatgaaattattaatagtattattagagtagatgattttgtggattcaggaattatagttctttttattgtttgtttgaatgaattatttggcccatatatttcttgtcaatttttatcattattaaatgagataattattattgggaatcaacggttaaataattttgttgatataatatgagtgaatcataatgataatgaaaattggcctattgatttatataaaaatctcttaaaagataataatattcctgttatgaaacctaaaattaatgtaattgaaataagaaatttataatggtttggaaaaataaatatgttttggctttattattcataatattgaagttcctaaaattaaaggtgtaattcttattattattattggagaattagaatagattgaggtgtgattaaaagaatctggttttgatttgattaatagtttgcttgagaggaacattattcgtagagagtatgatgaagttattccaatagataaaattattattaatgataatgttgtttctaattttgaattaattatgaattcaatgatattgtctttagaaaaaaatcctgaggtaaatggtagccctattaaggctatgttagttaaagctaatgtagaattgatagatggattataatttgaattag---atattaaacgtatatcttgataggaagattcgtgaattaaaattccagcacatataaatattagtgatttgaaataagcgtgaataataagatgaaaatatcttagagaacttgatttaatggaaattgcaaatattattattgctatttgtcttaaagtagacaaagcaataattttttttaaatcttgttctcaattggctgaaagtccagcatataatgctgtaattgaggaaataaatattaaagaaattaaaataaaaggatgaatgttagttgtaattcgaattattaggtaaattcctgcggttacaagagtagaggaatgaactaatgctgaaataggagttggggctgatattgctataggaagtcaagctgagaaaggaaattgggcacttttggtgcatctagccaatattaatataattagaattaataatggaaatatttcatttatattcagttcccatcttaatgttagtattagtattctaattgataaaagaattataatatctccaattcggtttgtaagaagtgtaattgatccacatctagctgtggatcaattttgataataaattactaaaatataggaagatacacctagcatatctcatcctaataatattaaaaataagttatttcttaaaattaagattattatagataaaataaatattaataatattaaatgaaattgtttatgttcatttttaggaatataatatattctaaatactataattattcttgaaattattaaaactgttcttataaataaacaagatattcaatctagtattgaagataattgtacttggaatgataatatgttttctatgggaattgtaaaatataaaaacatattattaaataatagaaatattctggttaaaagtaaattaagg
>Oxyopes_licenti
----------aagaaattattaacaatattattaatgttgatgattttgaggattctggaattatagatatttttattgtttgtttaaatgaattgtttggtccatacatttcttgtcaatttttatcattattaaatgagattaccattaaaggaaatcagtaattaaatatttttgttgaaataaaatgagtaaatcataatgaaagtgaaaattgtcctattgatttataaaaaaatctcttgaaagataatattattcctaaggtgaatcctaatataagtgaagttataattgaaaatttataataatttgggaaaataaatatgctttggttttatgattcataatattaaagttcctaaaactaaaggagtaattcttataattattaatggaaaattagaataaaatgaagtatgattgaaagagtctgatttagatttaattagaattttacttgataaatatattattcgtaaagagtatgatgaagttattccaattgataaaattattataaatgacaaaactgattctagttttgtggtaattatgaattcaataatgttatctttagaaaaaaatccagatgtaaaagggagtcctattaaagctatattagttaaagctaatgtggaattaattgctggattattatttgaattag---ttattaagcgtatatcttgatatgatgattcatgaattaaaattcctgcacatataaatatcaatgatttaaaataagcatgaataataaggtgaaaatatcttaatgaatttgatttaattgaaattgcaaatattattattgctatttgtcttaaagtagataatgcaataattttttttagatcttgttctcaattagctgaaagtccagcatataatgctgtaattgaggaaataaatattaaagaaattaaaatgtaaggatgaatattagttgtaattcgaattattaaataaattcctgctgttactaaagtggaggaatgaactaatgctgaaataggagtgggggcggatattgctataggtaatcaagctgaaaaaggaaattgagctcttttagtacatgcagctaatattaatataaatagaattattaatggaaatatttcatttatattcaattctcaatttaatgttgataataatattctaattgataaaagaattaaaatatctccagtacgatttgtaagaagtgtaattgacccacagctagctgtagatcaattttgatagtagattactaaaatataagaagatactcctaatatatctcatcctaataatattaaaaataaattgtttcttaaaattaaaattattattgataaaataaatattattaacattaaatgaaattgtttatattcattctttgggatataatatattctaaaaattataattattcttgaaattattaacactgttcttataaataaacaggatattcaatctagtattgttgttaattggatttgtaatgatattatagcttctaatggaattgtaaaatatagaaaggtattataaaataataaatataatcttattaaaaaaaaattaaag
>Oxyopes_sertatoides
attggaattaatgaaattattaataatattattaaagtagatgattttgtagattctggaattataattctttttattgtttgtttgaatgagttatttggaccatatatttcttgtcagtttttgtcgttattaaatgagatgattattattggaaatcaatggttaaataactttgttgatataatatgggtgaatcataatgataaagaaaattgacctattgatttgtaaataaatcttttaaaagatagtaatattcctgttataaaacctataattaatgtaattgtaattaaaaatttataatggtttgggaaaatgaatatattttggttttattattcataatattgaggttcctaaaattaaaggtgtaattcttattattattattggggaatttgaataaattgaagtgtgattaaaagaatctggtttggatttaattaaaagtttacttgaaagatatattattcgtaaggagtacgatgaagttattccgatggataaaattattattaatgataatgttgtttctaattttgaattaattataaattcaataatattatctttagaaaagaatcctgaagtaaatggaagtcctattagagctatattagttaaagttaatgtggaattaatagatggattataatttgaattag---atattaggcgtatatcttgataagaggattcatgaattaaaattccagcacatataaatattagtgatttgaaataagcgtgaataataaggtggaaatatcttagagaacttgatttaatggaaattgcaaatattattattgctatttgtcttagggtggataaagcaataattttttttaaatcttgttcccagttagctgaaagtccagcatataatgctgtaattgaagaaataaatattaaggaaattaaaataaaaggatgaatattagttgtaattcggattatcaaataaattcctgcagttacaagagtggaggaatgaactagtgctgaaataggagttggagctgatattgctatgggaagtcaagctgagaaaggaaattgagcacttttagtgcatctagctagtattaatatgattaaaataagtaatggaaatatttcatttatgtttagttctcatcttaatattaatattaatattctaattgataaaaggattataatgtctccgattcgatttgtgaggagtgtaattgaaccgcatctagctgtagatcagttttgataatagattactaaaatataagaagatactcctagtatatctcatcctaataatattaaaaatagattgtttcttaaaattaagattattatggataagatgaatattaatagtattaaatgaaattgtttgtgctcatttttagggatataatatattctaaatattataattatacttgaaattataagtactgttcttatgaatagacaggatattcaatctagtattgaagataattgtatttgaaatgataatatgttttctatagggattgtaaaatataaaaatgtattattaaataatatatatattctgattgaaagtaaattaaag
>Oxyopes_sertatus
----------atgaaattattaataatattattaaagtagatgattttgtagattctggaattataattctttttattgtttgtttgaatgagttatttggaccatatatttcttgtcagtttttgtcgttattaaatgagatgattattattggaaatcaacggttaaataactttgttgaaataatatgggtgaatcataatgataaagaaaattgacctattgatttgtagataaatcttttaaaagatagtaatattcctgttataaaacctataattaatgtaattgtaattaaaaatttataatggtttgggaaaatgaatatattttggttttattattcataatattgaggttcctaaaattaaaggtataattcttattattattattggggaatttgaataaattgaagtgtgattaaaagaatctggtttggatttaattaaaagtttacttgaaagatatattattcgtaaggagtacgatgaagttattccgatagataaaattattattaatgataatgttgtttctaattttgaattaattataaattcaataatattatctttagaaaagaatcctgaggtaaatggaagtcctattagagctatattagttaaagctaatgtggaattaatagatggattataatttgaattag---atattaggcgtatatcttgataggaagattcatgaattaaaattccagcacatataaatattagtgatttgaaataagcgtgaataataaggtggaaatatcttagagaacttgatttaatggaaattgcaaatattattattgctatttgtcttagggtggataaagcaataattttttttaaatcttgttcccagttagctgaaagtccagcatataatgctgtaattgaagaaatgaatattaaggaaattaaaataaaagggtgaatattagttgtaattcggattatcaaataaattcctgcagttacaagagtggaggaatgaactagtgctgaaataggagttggagctgatattgctatgggaagtcaagctgagaaaggaaattgagcacttttagtgcatctagctagtattaatatgattaaaataagtaatggaaatatttcatttatgtttagttcccatcttaatgttaatattaatattctaattgataaaagaattataatgtctccgattcgatttgtgaggagtgtaattgaaccacatctagctgtggatcagttttgataatagattactaaaatataagaagatactcctagtatatctcatcctaataatattaaaaatagattgtttcttaaaattaagattattatggataagatgaatattaatagtattaaatgaaattgtttgtgttcatttttagggatataatatattctaaatactataattatacttgaaattataagtactgttcttatgaatagacaggatattcaatctagtattgaagataattgtacttgaaatgataatatgttttctatagggattgtaaaatacaaaaatgtattattaaataatataaatattctgattgaaagtaaattaaag
>Oxyopes_striagatus
aagggaattaaagaaattattagtaatattattattgaagatgactttgaagtttctggaattatagatatatttattgtttgtttaaatgaattatttggaccatatatttcttgtcaatttttatcattattaaatgaaatttttattaaaggaaatcaattattaaataattttgttgaaatataatgggtaaatcaaagtgaaagtgagaattggcctattgatttataaagaaatcttttaaaggataataatatacctaaaataaatcctaataataatgtaattgtaattatgaatttataatgatttggaaaggttaatatattttggatttattattcatagtattaaagtacctaagattaaaggggtgattctcattattattattggggaatttgaatatatcgaggtatgattaaaagaatctggtttggatttaattaaaagtttacttgaaagataaattattcgtaaggaatatgatgatgttaatcccactgataaaattattattaatgataaaattgtttctagttttgaattaattataaattcaatgatattatctttagaaaaaaatcctgaggtgaatgggagacctattaaagctatattagttaaggctaatgttgaattaattgatggattataatttgaattag---ttattaaacgtatatcttgatatgaggattcgtgaattaaaattccagcacatataaatattaatgatttgaaataagcatgaataataaggtgaaaatatctaagagatcttgatttaatagaaattgcgaatattattattgctatttgtctgagggtagataaagcaataattttttttaaatcttgttctcagttggctgaaagtccagcatataaggctgtaattgaagaaatgaatattaaagtaattaaaattaaaggatgaatattagtagtaattcgaattattaagtaaattcctgcagtaacaagggtggaagaatgaactaatgctgaaataggagttggagctgatatggctataggaagtcaggctgaaaaaggaaattgagcacttttagtgcaactagctaatattaatattagcaaaattaataatgggaatatttcatttatatttaattctcaagttaatgttgatattaatatactaattgataaaagaatgaaaatatctccgattcgatttgttaaaagtgtaattgaaccacaactggctgtggatcaattttgataataaataactaaaatataggatgatactcctaatatatctcaacctaatagtattaatagtatattgtttcttaaaattaaaattattatagataaaataaatattattaatattagtaaaaattgtttgtgttcgtttttaggaatataatatattctaaaaattataattattcttgaaattattaaaactgttcttataaataagcaggatattcagtctaatatggtagttagttgtagttgaaacgataatatagtttctatagggattgtaaaatatataaatatattatgggataataaaaataatctaattaatagaaagttaatg
>Oxyopes_sushilae
aagggaattaaagaaattataagtattattattaatgaagatgattttgaagtttctggaattatggatatttttattgtttgtttaaataaattatttgaaccatatatttcttgtcagtttttatcattattaaatgaaatttttattaaaggaaatcaattattaaataattttgttgaaatataatgtctaaatcaaagtgaaagtgaaaattgtcctaatgatttgtaaataaatcttttaaaagataaaagtattcctataataaatcctattattagtgtgattgtaattatgaatttataatgatttggaaaaattagtatattttggatttattattcacaatattaaagtgcctaaaattaaaggggtaattcttattattattattggtgaatttgagtattttgaagtatggttaaaaagatctggtttagatttaattaaaagtttatttgaaagatatattattcgtaaggaatatgatgatgttattccaattgataagattattattaatgatagtattgtttctaattttgaattaattataaattcaataatattatctttagaaaaaaatcctgaggtaaaaggtaaacctattaaagctatattagttaaagataatgtagaattaattgatggattatgatttgaattaa---ttattaaacgtatatcttgatatgaagattcatggattaaaattccagcacatataaatatcaatgatttaaaataagcgtgaataataagatgaaaatatctaagggatcttgatttaatagaaattgcaaatattattatagctatttgtctaagagtagataatgcaataattttttttaaatcttgttctcaattggctgataatccagcgtataaagctgtaattgaagagataaatattaaagtaattaaaattaaaggatgaatattagatgtaattcgaattattaaataaatccctgcagtaacaagagtagaagaatgaactagtgctgaaataggagttggggctgatattgctataggaagtcatgctgaaaagggaaattgagcacttttagtacatctagctaatattaatataaataaaattattaatggaaatatttcatttatatttaattctcaggttaatgttgatattaatattctaattgataaaagaattaaaatatccccaattcgatttgttaaaagtgtaattgaaccacaactagctgtagatcaattttggtaataaataactaagatgtaggatgaaattcctaatatatctcatcctaataatattaataatatattatttcttaaaattaaaattattatagataaaataaatattaataatattaagaagaattgtttgtgttcgtttttaggaatataatatattctaaagattataattattcttgaaattattaatactgttcttataaataaacaggatattcaatctagtatagtagttaattgtaattgtaatgataatatagtttctacatctgttgggataaatgggagtacaagaaacgaaaggcagctgattttagttactcgcaaattaatg
>Oxytate_striatipes
atagggataattattattattactaatgttattatttgtaaagaattaattgtttctgtaaaagatattattaatatatttatagtaaaggttttttttggaccaaattcttcttgtcaacttttatctaatcaaaaaaataaatttattaaaggagaaaacatatttattaatatagtagatataatatgaataaatcataataaaattgcaggttttcctaatattttaaatttaattcttttaaatgaaagtattaatcctaatgataatcctattaataatataaatataattgtaaatttaaagaaattaggaaaaaagaatattgttcgggttaatgattcatattattaatgttcctagaataattgatattggaattattattagaatagataagttcgattgaatagaagtgtgattaaataaatcaagttttcttttagagaaataattattcgataaagtaattattcgaaaagaataagaagctgttattccaatagaaataattattgaaattgataaaatacattctatttttgaattaattagtttttcgataatagaatcttttgaaaaaaatcctgatatgaatgggattcctattaatgctattcttgctacccctaacgtggatgagattaaagggtaacattttgatataaaacttatttttcgtatatcttgatatcttgtttcatgaattattgttccagcacatataaatataagtgatttaaagaaagcgtgaattactaaatgaaaaaaggctagtaaagtagaataaatagaaatagcaaatattataatagctatttgtcttaaagttgataaagcaataattttttttaaatcttgttctcaattagctgatatacttgcatataaagctgtgattgatgaaatagttattaaaaataaagatgttgtagggtgtatattttctataattcggactattaaaaatactcctgcagtaactaaggttgatgagtgaactaaagctgaaataggagtaggtgctgatatagctataggaagtcaagcagaaaatggaaattgtgctctttttgtgcaagctgctagtatcaatataaatataataattaatgaatagtcttcatttatattaaattctcagttacaaatatagattaatattctaatagaaagtaaaataaaaatatctccgatacggttacttaataaagtaatagatcctgaagctgcagaagatctgttttgataatagattactaaaatatatgaagatattcctaatatgtctcatcctaataaaattaaaaataaattatttcttataattaaaattcttatagataaaatgaatattaaaagtattaatgaaaatcgaggttgttcttcttctggaatataataaattctgaataatataattatacttgaaataataagtactgtacttaaaaataaacatgatattcaatctaaaattattctggtagagatatttaaaaatcaaaaattaattaaagggaatgaaatataaataaaggtatttttaaatagaaaaagtatacttataattattataaaatag
>Pardosa_pusiola
attggaattattgaaattaataagaaggttgttataattgataagttttttgattctgataatgttgttatttttttatttataataaatattttataaggaccatatgtttcttgtcagtttttatcatttttaaatgatatatttattaagggagcgaatagagttgttatttttgtggatataaaatgaattgatcatagagcgattgaatataatccaagggaaatatattttttatttttaaatgaaagtaatattcctataataaatccaattgttagggttgttaaaataatatttttaaattgattagggaagaatagaatttgttggatttaaaattcatagtagtaatgatcctattaagatagctataggtcttataattatgataggaatattagaatatattgagcaatgattgtttgaatctggtttagatttgattataaatttatttgatatatttattattcggatagaatatgatgctgttattccaatggaagaaattatgattaatgttaggatgcattctattttagatgagattattttttcgatgattatatcctttgaaaagaatcctgatgtgaaagggagacctattaaagccgcattggttaatccaaggattgtagttgttataggtatattaattgtatttgatcttattattcgtatgtcttgataagaggtttcatgaattataattccagcacatataaatattaaggatttaaagaaggcgtgaataattatatgaaaataggctaaataaggagatataattgagatggcaaatattattattgctatttgtcttagggtggataaggcaatgattttttttaagtcttgctctcagtttgctgataatccggcgtataaagctgttattgaggagataattatagttatatatattattataggatgtgaattagaagagattcggattattaaaaatacacctgctgttactagagttgatgaatgaactaaagctgaaataggggtgggagctgatattgctataggtagtcaggctgaaaatggaaattgtgctctttttgtacatctagttaatattaatattgttatgatgattaagggaaatgattcgtttatgtttaattctcatattgaattgaataatattattccgattgataaaaggataaaaatatcaccgattcgatttcttaggagagtaatagatccggaacctgaagaggaattgttttggtaataaattactaaaatataagatgataatcctagtatgtctcatcctaatagtactaagaatatattatttctaataattaggatgattatagataagacaaatataattaatattaaggagaattttttatgttcttttttaggaatataatatattctaaatattaaaattattcttgaaattattaagactgttcttagaaataaacatgaaattcaatctataataagtctaaatggaatattaaatatatttaaattaataagggggattgaaatataaataaatgtattattaattatagtataaattcttaatgtaaaaatataattg
>Peucetia_latikae
----------aactaattattattagaagtattaaagttgatgattttgataattcggggattgaagatgtttttattgttattataaacaatatattagggccataattttcttgtcagtgtttgtcatttataatatagtttttgaaataagggtatagaaaaattgataattttgttgaaagggtatgaataaatcatagggtaagggatatttttcctaatgatttatataagaatcttttaaaggataatattgttcctaatagtaatcctataattaatataataataatagagaattttataacttttggtattaatataatttgttggatttgttattcaaagtaagcatgctcctattattatggttgtaggtcttataagtgtgatgggtatgtttgaaaatagtgtagtatgatttgttaaatcaggttttgatttgattgagtacttatttgaaagaaaaattattcgaattgagtaacttgaggttattccgatagataagatcattaggagtgttagaatgcattctattttagatgaaattattttttcaatgattatgtcttttgatagaaaacctgatgtgaatggaaagcctattagggctatattagttagtcctaaaattgaattggtaaggggattatagtgagttgatgtatttattattcgtatgtcttgataggaagattcatgaattatgattcctgcgcatataaatattaaggatttaaagtatgcatggataattagatgaaaaaatgctaatgggatagatttaattgaaattgagaatattattattgctatttgtcttaaagttgacaaagcaataattttttttatgtcttgttctcagttggctgatattccagcgtataaggctgttaatgatgaaattattattagggttaatatggttaaagggtggatattatttattgttcgaattattaggtaaattccagctgttactagggttgatgaatgaactaaagctgaaattggagtaggggctgatatggctatagggagtcatgctgagaatggaaattgtgcacttttagtacatcttgctagtagcagtagtattataactaggaaagaaaatttttcatttatatttagttctcaatttattaggtgaattagtcttctaattgataagagaattataatatctccgattcggttagttaggagggtgatagatcctgatgatcctgataaatggttttggtaataaattactaagatataggaggatattcctagtatatctcatcctaataatattaaaaataggttatttctaataattaagattattattgataatacgaatattattaataatattgagaattgtttgtgttcttttttttgaatgtagtatattctaaataaaagaattattgaagagattatggaaacagttctgataaatatacatgatattcaatcaatgattaagctgatagggatttgtaaatatagatttataagtataggaattttaatgtaaatgaatatattataatacagaagataagatcttgtaaggaatgaataaggg
>Phanuelus_gladstone
aaagggattaatgatattaatattaatgagaatagtattgatgattttgatatttctggtaatgtatttgctatgtaaagtaaattgtaagattgatttgggccgtatttttcttgtcattgtttgtcaatattatgaaatatttgtataggatgatatatagggatgataggggtggttgaggttaaatgattaaatcatagggagatagatgatattcctattttaatgaattttttatttttaaattgaagtatgaaacctagtattaatcctgttgttaaacataaaataataaagattttgtatttaattctaattaagaatatttgttggggatacgattcatgttagtcatgatcctgatgaaattgctattaatcttaatattgtgattggaataacagcattaattgagatgtggttagattgaatagggttaattttaatatatgatttatttgtttgaaatgatattcgtattgtatatgatgctgttattccaattgatataattattaacatatataggaatatattagtttttataatgattaggttttcaataattatatcttttgaaaagaatcctgatataaaagggattcctattagtgctatgctgttaatacctaatattgataaggttaatggaaggttagaaaagttaattcctattatgcgtgtatcttgataagatgattcgtgaattatgattcctgcacataaaaatattgctgatttaaatatagcgtggatgattagatgtataaaagctaagattaaagagtttagtgaaatggcaaatattattattgcgatttgtcttaaagtggatagggcaataattttttttatatcttgttctcaatttgctgatatactggaatatatggctgttattctggaaataataattaataaaaatatagtgtttggatgtaaataggttgaaattcgaagtattaggaatactccagctgttactagggtagatgagtgtactaaggctgaaatgggagttggagctgctatagctattggtaatcaagctgagaatggatattgagctctttttgaacatgctgctagaattagtaatattataattattaaagagtattctgaatttatattgaaatttcagttggatgaaattgttaataatcctctagataataaaattatgatatcaccaattcgatttctgagaagagtaatggtacctgaggcagctgaagggaaattttgataataaattactaagatataggaagatagtcctaatccgtctcaccctaataggattaagaatagattatttcttaaaattaaaattcttattgataaaacgaatattagtagaagtaataaaaattgtttgtattctatattaggaatgtaatataatctgtatataatgattagtctggatactaatatcacagttcctagaaatattatagatattcaatcgaatatgatatcgattggaattaatattgaatagatgtttgataaaggaatttttattaaaatgaatatattttcttttattataaatagtcttataagtaatgaattgtag
>Wadicosa_fidelis
atgggaattattgagattaataatagggttgttaagatagataggttttttgattctggtaattttgttatttttttatttgttaaaaataagttataaggaccataaatttcttgtcaatttttgtcatttttattgtatatatttattaaaggggaaaataggactgttatttttgttgatataaagtgaatagatcataaagcaatagaatataatcctaagaagatatacaatttatttttaaatgtaagtaatattcctattaagaatccagttagtagagtgactaaaatgattctaatatatatatttggaaagaataatatttgttggatttattattcataatagtaatgatcctattgaaacagctataggtcttattattaagatagggatatttgaatatatagagcagtgattatttaggtctggtttggatttgtttatgaatttgtttgataaatttattatacgaattgaataagatgctgttattccaactgaggaaattatgattagagttaagatgcattctatttttgaagaaattattttttcgataatcatgtcttttgaaaaaaatcctgatgtaaagggtaagcctattaaagcagcattagttaaacctataattgtggttgttatgggtatactatttctatttattcttattattcgtatatcttgatatgaggcttcgtgaattataattccagcacatataaatataagagatttaaaaaaagcatggataattatatgaaaataagctaataatggagatataattgagatagcaaatattattattgctatttgtcttagtgtagataaggcaataattttttttaagtcttgttctcaattggctgatagtccagcgtatagagctgttaatgatgaaataattatggttaggtatattgttgttggatggggatttgatgaaattcgaattattaaaaataccccagctgttactagagttgatgaatgtactaatgctgaaataggagtgggagctgatattgctatgggtaatcaagctgagaatggaaattgtgccctttttgtacaactagttaatattagtataattataataattaaagggaatgattcgtttatatttagttctcatattgaattaattaatattattccaattgataatagaatgaaaatatctccaattcggtttcttagaagggtaatagatcctgaacctgaggaagaattatcttgataataaattactaaaatgtaagatgataaacctaatatatctcatcctaatagtactaataatatattatttctaataattaaaatgactattgatattacaaacattataagtattaaagaaaattttttatgttcttttttaggaatataataaattctaaatataagaattattcttgaaattattaatactgttcttaaaaataaacaagaaattcaatctataataaatctaaatggtatattgattgtatttatattaataagaggaattgaaatgtagataaatgtattattgattattatataaattcttgtaataaagatgtgattg
