# Supplementary material for: Mitogenomic Insights on the Phylogeny and Evolution of Lynx Spiders (Araneae, Oxyopidae)
Source: Ecol Evol. 2025 Sep 18;15(9):e72192. doi: 10.1002/ece3.72192 (PMC12445203; doi:10.1002/ece3.72192)
Supplement: Supplementary file 1 — Data S1: ece372192‐sup‐0001‐DataS1.zip. [file ECE3-15-e72192-s001.zip › The renewed version_ece372192-sup-0001-DataS1/ece372192-sup-0024-Supinfo24@ND6.fas]

>Alopecosa_cursor
atatttttatttggagttttttttgtaataagattacaacctgtatttatagttagaagattaattattattactttgatttactctttttttatttttaaaatagttggttcttattggtttagatatttattattgttagtgatattaagaggtgtattagttgtttttacttatatagtgagattaattcctaatgagagttttgaaatttttggtatggtatttatattttcctttatattt---ttctttatggagtattttaatgtgtttgaaacaaatcttggtttcgtttctataagtttgtgagagagttatttaggaatatttagcttgtttttaattagatttttgttagtgattatacttttggtagttttattaagaagaataaattatgggtcagttcgagt
>Arctosa_tanakai
atatttttattaggaattttatttgtaattagattacagcccgtatttatagtaagaagtttaattataattactattttttattctttttttatttttaaagaaattggttcttattgatttagttatttgcttttgatagtaatattgagtggggtattagttgtctttacttatatagtaagtttaattcctaacgaaagatttgaaatttatggattgattataatgtttataattatgttttttgtgattttaaagtattttattgagtatgattttaatataggattttattctttaaatttatgggaaacttttttagggttatttagattgtttttagtgagatttttattggttgtaatattaatagttgttttcttaagaaatataaatttaggttcaattcgtac
>Cheliceroides_longipalpis
ttaatattaataggaatattgtttgttagaagaatgcagcctatatttatagttagaagattaattattattattttaatatattcattatatatttatataaatataggaggatattgatttgggtatgctttaataatagtaatattaagaggtgtattagttatttttacttatatagcaagtttaagtcctaatgatagatttgagaattataatattatatatatattaatttttataataatatttattggtaattatattttaatatatgaatataaatttagaattatttctttaatattatttaaatctttttttggtttatttaatgtttttataattagatttttattaataattatattaatagttgtatgattaagatatataatatatggagctttacgaat
>Dolomedes_angustivirgatus
atttttttatttggaattttatttataattagtttgcaaccagtatttatagttagaagattaattttgattacttttttttattcattttttatttataaggaggttggaacttattggtttagatatatattattgttggttatattgagaggggtattggtagtttttacatatatagtaactttaattcctaatgaaagttttgaagcttataatttagttatggtttttatattaatatttatattattaatggaatataaatttgattttgtaaaagatatggggcttgttactttaaatttatggataacttatttaggaatgcttagtatatttttagtaagatttttattaattattatattgttagttgtttttttgagaaatataaatattggggctcttcgtat
>Ebrechtella_tricuspidata
atttttttattaggaatcttttttgtaattagatttcagcctttatttatagtaagaagattaattttgataactttaatttattcattaataatttattttaatattggaactttttgatttagatatattttattaatggtaataataagaggagtattagttttgtttacatatatagtgagtttaattcctaatgaaagatttgaaatttatggattaataatattgttctttttttttattgtaagattttttaaattatcgtttaattttttaagagatataagagctgtaagaattaatttatgagttacttttttaagagtatttaatttaataataatttcttttttattagtggttatattactagtagtatatttaagttatatagaaataggggcgtttcgagt
>Epeus_alboguttatus
attatatttttaggtatcttttttgtaagaagagttcaacctatatttatagtaagaagtttaattttaattgtaataatttattcattatatatatatatgatgattggtaattattgatttagatacgctttaatgatagtaatattaagaggagtattggtagtatttacttatatagtaagattaattcctaatacaagatttgaaaattataatattatttatattataggtatattaatatttataataggagtgtatataataatttatatagaaaaaggtagatatatttcattaaatttatgatcatcttttattagaatatttaatatctttataattagctttttattaggaattatattaattgtagtatgattaagttatcttagatatggggcaatacgatt
>Halocosa_hatanensis
atatttttatttggaattttatttgtaattagattacaaccagtatttatagttagaagactaatttttattacttttttatattctttttttatttttaaagaagttggatcttattgatatagatatttattattaatagtaatattaagaggagtattagtggtatttacttatataattactttaattcctaatgaaagttttgaggtgaatggattagtatttttgtttgtttttatatttgtttttatattaaataattattataattattttatggaaataagttatgtttctttaagtttatgattgacatatttaggaatatttaatttatttttagttagatttttattagtattaatacttttagtagtttatttaagagggataaattttggttcttttcgggt
>Hamataliwa_aurita
atttttttattagggatcttttttgttgtaagattacaacctgtatttatagtgagaattttgatttttataacattgttttattcttatattatttataaaattattggtagtttttggtttagttatatattaatattagtaatgttaagaggtgtattggttatttttacttatatagtaagtttaattccgaatgagagttttgaaatttataatttaattattttgttaagattcataattagtatattaattaattgaaagagggtatatataattgatttaggaattttgagaattgatttatgagtgtcatatttaggagtttttagattatttttagtttcttttttattagctattatattattagttgttattataagatatataagtggtggttcatttcgtgt
>Heriaeus_mellotteei
atttttttattgagaattttttttgtaattagatttcaacccttatttatagtaagaagattgattttaattactttaacttattcttatataatttataaaattgtaggaactttttgatttagatacattttattaatagtaataataagaggagtattagtggtatttacatatatagtaagattaattcctaatgaaagatttgaaacttatggtttagtaatatttttttcttttattattatatttttgttaagatttgattgttatttattaacagatataagaatttcaagagtaaatttgtgaataacttttttaagagtattaaatttattattagtttcttttttattagtaattatgttattagtagtatatctgagatatatagaggaaggtgcgtttcgagt
>Lycosa_grahami
atatttttgtttggagttttgtttgtaattagattacagcctgtatttatagttagaagtttaattattattactttgttttattctttttttatttttaaaataattggttcttattggtttagatatttattgttattggttatgttaagaggtgtattagtagtatttacttatatagtaagattaattcctaatgaaagttttgagatttatggaatgttatttatatttttgtttatattt---ttttttgttaagtattataatttatttgaagtaaatatgggttttgtttctataaatttatgggaaagatatttaggaatgtttagtttatttttagttggatttttattggtaattatgtttttagtggttttgttaagaaatataaattttggttcggttcgtgt
>Oxyopes_bianatinus
gtttttttattgggaatattgtttgtaattagattacaaccagtattcatggttagaattttgatttttattactttattttattcttatttaatttataatataattggtacattttgatttagttatatattgttaatagtaatattgagaggagttttagtaatttttacttatatagtgagattagtacctaatgagagttttgaagtagttaatttagtaattttattaagatttataattagaatatttgtaaagtgaggattgaattttagtaatgatatgggagttataagagtaaatttgtgaatctcgtatttaggtagttttagattatttttagttgttcttttattaataattatattattagtggtggtagtaagatatataagagatggaagttttcgagt
>Oxyopes_javanus
atttttttgttgggtgtattttttgtagttagattacaaccagtatttatagtaagaattttgatttttattactttattttattcttacttaatttatagggtgattggtacattttgatttagatacatattgttaatggtaatgttaagaggggttttagtaatttttacttatatagtgagattagttcctaatgaaagttttgaagttgtaaatttagtaattttgttaagatttataattagtatgtttgttaaatgaggtttaaattttgatggagatataggaattataagaatggatttatgaatttcatatttaggaggttttagattgtttttagttgtatttcttttagtaattatattattagtggtagtagtgagatgtataagtgatgggagttttcgggt
>Oxyopes_licenti
atttttttgttaggggtattatttattattagattacaaccggtatttatagttagaattttaatttttattactcttctttattcttatttaatttataaagtaattggtactttttgatttagatatatattattaatagttatgttaagaggagtattagtaatttttacatacatagtaagattagttcctaatgaaagttttgaagtagttaatttagttattttattaagatttatagttagaatatttttaaattgaggattaaattttaataatgatataggtattataagaatagatttatgagcttcatatttaggtagatttagattatttttagttattttcttattagcagttatattattagtagttgtagtaagatgtataactgaaggaagttttcgggt
>Oxyopes_sertatoides
atttttttattgggtgtattctttgtagttagattacaaccggtatttatggtaagaattttaatttttattactttattttattcttatttaatttataaggtgattggaacattttggtttagatatatgttattgatagtaatattaagaggggttttagtaatttttacttatatagtaagattagttcctaatgagagttttgaagttgttagtttagtgattttattaagatttataattagtatatttgttaaatgggggttagattttggcggggatataggaattataagaatggatttgtgaatttcgtatttaggaggttttagattgtttttggttgtttttcttttggtaattatattgttagtggtggtagtgagatgtatgagtgatggaagttttcgagt
>Oxyopes_sertatus
atttttttattgggtgtattctttgtagttagattacaaccggtatttatggtaagaattttaatttttattactttattttattcttatttgatttataaggtaattggaacattttggtttagatatatgttattgatagtaatattaagaggggttttagtaatttttacttatatagtaagattagttcctaatgagagttttgaagttgttaatttagtgattttattaagatttataattagtatatttgttaaatgggggttagattttggcggagatataggaattataagaatggatttgtgaatttcgtatttaggaggttttagattgtttttggttgtttttcttttggtaattatattgttagtggtggtagtgagatgtatgagtgggggaagttttcgagt
>Oxyopes_striagatus
atttttttgataggggttttatttacagttagattacaaccagtatttatagttagaattttaatttttattactttattttattcttatttaatttataagataattggaacattttgatttagttatatattattaatagtaatattaagaggagttttagttattttcacttatatagtgagattaattcctaatgagagctttgaggtaattaatttagtagttttattaagatttataattggaatatttgttaagtggggattgaattttgataatgatatagggattataagaatagatctatggatttcttatttaggggggtttagattatttttagtgacttttttattacttgtaatattattagtggtagtagtaagatatataagagatgggagttttcgagt
>Oxyopes_sushilae
atttttttattgggtattttatttacaattagattacaaccggtatttatagttagaattttaatttttattactttattttattcttttttaatttataaaatgattggaacgttttgatttagatatatgttattaataattatattaagaggagttttagttatttttacttatatagtaagattaattcccaatgaaagttttgaagtaattaatttagtaattttattaagatttataattagaatatttattaaatgaggattaagttttaataatgatataggtattataagaatagatttatgaatttcttatttaggaggatttagattatttttggttgtttttttattattggtaatattattagtagtagtagtaagatatataagagatgggagttttcgggt
>Oxytate_striatipes
atttttttaataggagtattttttgtaattagatttcaacctttatttatagtaagaagattaattttaattactttaatatattcttatctaatttataaaattacaggaactttttgatttagatatattttattaatagtaataataagaggagttttagtagtatttacttatatagtaagattaattcctaatgaatcttttgaaatttatagattaatattttttttctcctttttaataataatattactaaattttaattttttcttcttaagagatataagatttattagaataaatttatggataactgaattaagatatataaatttatttttagtatcttttttattagttattatattattagtagtatatataagatatatagaagagggagcttttcgtgt
>Pardosa_pusiola
atatttttatttggagctttatttgtgatgactttgcaacctgtatttatagtgagaagattaattattattactttagtttattcttattatatttttaaaattataggttcttattgatttagatatttattgttgttagtgatattaagaggagtattagttgtatttacttatatagtgagtttaattcctaatgaaagatttgaaatttatatgatagtgatggtattttttttgatattt---ttttttataaaatattataatatgtatgatataaatatgggatttatttctgttaatttatgagaaacatatttaggtatatttagattatttcttattagatttttattagtagtaatatttttggtagtaatattgagaaatataaatataggatcagttcgtgt
>Peucetia_latikae
atttttttaataggggtattttttttagtaagaatgcaacctgtttttatgataggggtgttaattgtaataacttttttatattccttgaaaatttatgaatatttgagaagatattggtttagttatattttattaatggttatgttaagaggggtgttagtagtttttacgtatatggctagattaactcctaatgaaagatttgagatttatagaattgtgatttttttgtttttaatatttagattgttagtagggtggtattgtgattatagaagagatgtaagaatgttgagagtaggtttatgaagaagatatttaggtgtatttagtttgtttttagttagatttttgttaggagttatgttgatagtagttattttaagatatataaatgatgggtcggttcgtga
>Phanuelus_gladstone
attattttaatgagaatattatttgtaagaggaattcaacctatattaataattagaatattaattataattgtattattatattcttatataatttatgtaataatgagaggttattggtttgggtatgtgttaataatagttatgttgagaggggtattagtattatttacttatatggtgagtttaattcctaatgagagatttgaaaattataatttgatgtatctgataggattattatttataataattggaaattattattgaataatggatttgaagcatagttttatatctattatattgtgaagatcatttatgagattgtttaatttatttataattagatttttattaatgattatgttgttagtagtttgattaagatttattggttgtggtgctattcgtgt
>Wadicosa_fidelis
atatttttatttggagttttatttgtaataagattacaacctgtatttatggttagaagtttaattattattactttaatttattcttattttatttttaaagtaattggctcttattggtttagatatttgttgttgttagtaatattaagaggagtattggttgtatttacttatatagtgagtttaattcctaatgaggtttttgaaatttatacagtagtattggttttttttcttttattt---tttcttaaaaagtatgataatttatatataataaatataggttttgtttctgttaatttatgagaaagatatttagggatatttagattgtttttaattagatttttattggtagtaatgtttttagtggtgttattaagaaatataaatattggatcagttcgtgt
