# Supplementary material for: Mitogenomic Insights on the Phylogeny and Evolution of Lynx Spiders (Araneae, Oxyopidae)
Source: Ecol Evol. 2025 Sep 18;15(9):e72192. doi: 10.1002/ece3.72192 (PMC12445203; doi:10.1002/ece3.72192)
Supplement: Supplementary file 1 — Data S1: ece372192‐sup‐0001‐DataS1.zip. [file ECE3-15-e72192-s001.zip › The renewed version_ece372192-sup-0001-DataS1/ece372192-sup-0025-Supinfo25@Partition.nex]

#nexus
begin sets;
charset partND2=1-897;
charset partCOX1=898-2428;
charset partCOX2=2429-3093;
charset partATP8=3094-3240;
charset partATP6=3241-3887;
charset partCOX3=3888-4652;
charset partND3=4653-4961;
charset partND5=4962-6539;
charset partND4=6540-7763;
charset partND4L=7764-8009;
charset partND6=8010-8426;
charset partCYTB=8427-9487;
charset partND1=9488-10364;
charset part16S=10365-11332;
charset part12S=11333-11987;
end;
