# Supplementary material for: Mitogenomic Insights on the Phylogeny and Evolution of Lynx Spiders (Araneae, Oxyopidae)
Source: Ecol Evol. 2025 Sep 18;15(9):e72192. doi: 10.1002/ece3.72192 (PMC12445203; doi:10.1002/ece3.72192)
Supplement: Supplementary file 1 — Data S1: ece372192‐sup‐0001‐DataS1.zip. [file ECE3-15-e72192-s001.zip › The renewed version_ece372192-sup-0001-DataS1/ece372192-sup-0026-Supinfo26@The dataset including the 13 PCG and 2 rRNA genes for BI analysis.fas]

>Hamataliwa_aurita
tgatactttttccaaaatatcaactatgttacgacttaccttattttgtaataagggtga
cgggcgatatgtgcacatttattattttattcaagaataaatattgttaattaattactt
ttaaatcctatttcatattta-attgaaatttaataatttcaaattatttattaatgtaa
ctcatttattcttttatataaattacaccttgacctaacattttattaattattttgaat
aatacattaaattaattcttttgatggcggtatataaattac-tttaaaagtaaaaataa
tcggggattatcgattagtagacaagttcctctaatagaataagatgccgccgtcgttaa
taagttttattaaaatttaatattactaaatttatttcaatatactagggtttctaatcc
tattttaaatttg-aagttttaatttattaaattattaattttatataatatattttact
ttagatattatttaaatttttaatataaatattaataatagtgtaattaaactgaaagta
taaccgcaactgctggcact-attagttagttagttatttaattaattattctttatatt
ttaaataaataaagattttttataggtaaatttatttttatatctatatattatttaaaa
ctattttcttaggtcctttcgtactagaagaaatattaagaagatagaaaccgacctggt
ttacaccggtctgaactcaaatcatgtaattttttaaaagtcgaacagactttctttatt
aactattgcgtaattaagaatattaaatcaacatcgaggtcgcaatctatattttttata
agatctataaaattttattacgctgttatccctacggtaatttgttcatttaattaatta
tattagatctttatttttaataatataattaaaattataattaatttacttccccagtta
aactaaagtgaaattcaatagggtcttatcgtctttcttttttataaaaatctttttatt
tttaagataattttaataattaaattaaagaagtaa-tttaaatgtaaaatcttttgttc
tagtctttaattaaaagacaaattattatgctaccttagcacaattgcggctattaaaa-
tattcattgagcagattttactattaataaattctaatagaaatgtttttgttaaacagt
cattaaatttaaaagttattataaattatttatataatttacttattttattattattat
attttaagggagatattttattaataaaatttaaattaaatgtaataattagttattaaa
ctgtttggatattttaacttcttaattattttttaaa--agaaataaatttttattataa
tttatattataatatataaatatagtatatttattattaaaataccagatatatttttaa
acgaataacgtttaatttcaattaatattttaaataatttttgtaataaaattataaaaa
ttaatagatcttaaaaattcgggatgataaaatattttaaattaataaatcttgatacaa
aaggaacaaaatatttctttttaaaaattaattattccttttcagtaaatattttaatat
aaattattttctgtttttgatcctacttcttattttagattttctttaaattgattaatt
atttttttaatttttatatattttcctattaaatattatttagttgaaagaggattaaga
ataatgtttaaaattttatttatagaagtaagaaaagtatttaaagaagtttctattcct
aatcatttagctttaaattttttatctgtaataacatttttgtatttagtatttagaaat
gtattgggattattcccttttgtatttacaagaatagctcatcctttaattactttagga
ttaggggttgttttttggttatctttttttttaataggattttcatttaattttaaaaat
agatgtgctcatttagttcctgaaggaagacctataatattagctcctttaatagtatta
attgaaagaattagtcatttaattcgaccttttactctttcaattcgattagcagctaat
ataatagctggtcatttaattataggtttactttctagtattagattaattagaattttt
ggtactatcgggtctttaattttacaaaatattttattattattagaatttggtgtagct
attattcaaggatttgtttttagaattttattattactttatgctttagaataccttttt
attgaaaaaatagtgtatttatagtatttttattattaatagtattagtatttttttact
attttaaaaaaattgaa---ttaataaatgtaagtaattttgataaagatataattatat
ttaaatttatatgataatactgcgatgattatattctactaatcataaagatattggaac
gttatatttaatatttggagtttgatctgctatagttggtactgctataagagttttgat
tcgaatagaattaggacattctggaagtttattaggagatgatcatttatataatgtaat
tgttacagctcatgcttttgtaataattttttttatagttatacctattttgattggtgg
atttggtaattgattggttcctttaatattaggtgctcctgatatatcttttcctcgaat
aaataatctttcattttggttacttcctccatctttatttttattatttatatcttctat
agttgaagtaggagttggggctggatgaacggtttatcctcctttagcttctacagttgg
tcatataggaagatcaatggattttgcaattttttctttacatttagcaggagcttcttc
tattataggggctgtaaattttatttctactattattaatatacgattattaagtataag
tatagaaaaggttcctttgtttgtgtgatctgtttttattactgcaattttattattatt
atcattacctgttttagcaggagctattactatattgttaactgatcgaaattttaatac
ttcattttttgatcctgctggaggaggggatcctattttatttcaacatttattttgatt
ttttgggcatccagaggtttatattttaattcttcctggatttggaattgtttctcatgt
aattagatcttctgttggaaagcgagagccatttggaagattaggaataatttatgctat
agtaggaattggaggaataggatttgttgtatgagcgcatcatatattttcggtaggaat
agatgttgatactcgagcatattttacagcagctactataattattgctgtacctactgg
tattaaggtgtttagatgaatagctactattcatggttcttattttaaaataagaacccc
aataatgtgatctattggttttgtatttttatttactttaggaggaattactggagtagt
tttatcaaattcatctttagatgtagtattacatgatacatattatgttgttgctcattt
tcattatgttttaagaataggagctgtatttgctattttagctggaattacttattgatt
tcctttattttttggtgtagttttaaaggaaaaaataactaaattgcattttttagtaat
atttttaggagtaaatttaactttttttcctcaacattttttaggattaaatggtatacc
tcgtcgatattctgattatccagatgcttttattttttgaaatataatttcttctatagg
atcaattttatctttatttgcagttatattttttatatatattgtttgagaagctatagt
aataaaattatttggagtaaatgaatattttttaaattcttcattagaatgaattaataa
tattcctcctttagatcatacttttaatcagttaaatttataa-----ttgccgacttgg
gggacattattatttcaagatggagtatctccagtaatggagcatcttattttttttcat
gatcatattgttatagtaataattataattataattatagtaggatatgttttaattaat
tcttgtttaagtaaactttttaatttaggaatgtttcaaggtcaagggttagaaagaatt
tgaacagctatacctgctatttttttattattaattgcatttccttctttacatttattg
tatttaatggaagagagtgcagattatgatattactgtaaaagtaataggtcatcaatga
tattgatcatatgaatatagagatttaggatttaaatattttgattcttatatattatct
gggaatgaaagaatatttcggttattaaatgtagataattctttagttattccttataga
agtaatgttcgaataattatttcaagtatagatgtaattcattcttgaactattccttct
ttaggtgtaaaagctgatgctgttcctggacgtttaaatcaattattttatttatttaat
cgagtagggatttttagaggacagtgttctgaaatttgtggggctaatcatagatttatg
cctattttaattataattgttcctcgaatagaatttttaactaaatgattttacattttc
atccttttcatatagtaaatatatcaccttggcctttaataagaggatttggagctttag
ctatagttattggaataattaaactttttgtatttatagagagagatttattgtcgttat
cattttatttattaattattgttgctttattatgatgacgagatgttgttcgtgaaagta
cctttcaaggatttcattcaagtgtggttcttaaaggattgatactaggtataatcttat
ttattgttagagagatttttttttttttttcttttttttgagctttttttcattcaagat
tgagtccaacagttgaattagggtctgagtggcctcctataggggtatttccttttaatc
cttttcaagttcctttgttaaacactgtaattttattgagttcaggagtaagagtaactt
gagctcatcaaataattttaaaagaaaattgagaaggtgctaaaatttctttaataataa
catgaatattgggagtatattttttaatattacagggttttgaatattttatatcgtctt
ttgggattagagattctgtatttggttctacattttttatagctactggatttcatgggt
ttcatgtaattattggaagtttatttttatttattatttgatatcgatttttgaattatc
atttttctagaagacatcattttggatttgaagctgcagcttggtattgacattttgttg
atgtagtttgattatttttattttctgtagtatattgaattataaataattctttagttg
atttaccttctccatctagattaagatatttctgaaattttggatctttattaggagttt
ttctaatagttcagattttatctgggttatttttatcttttcattttagaggtgatgtaa
atttatccttttatagaattattcatataatgcgagatgttaattatggttgattattac
gagttattcatgctaatggggcaagaatgttttttttattaatatatattcatattggtc
gtggattatattatggttcatatcgttttgaaaaagtatgactaagaggggtcacaattt
tattattatctatggctactgcttttttgggttatgttttaccgtgaggacaaatatcat
tttgagcagcaacagtaattactaatttattatcagctattccatatattggaattttat
tggtagagtgaatttgaggtggattttctgtaggaaatcctactttaactcgattttttg
catttcattttattttaccttttattattttgttttttgttgtattacatttattttttt
tacatgaaaaaggttctagaaatcctttaggattaataaatagaagagataaagtaatgt
ttcatccttattatgtatataaagatgtttttggattttctatattttttatgttttttg
ttattatttgttttttgtttccttatatttttatagatgtagagaattttatttcttcta
atcctttagttactcctattcatattcaaccagaatgatattttttatttgcttatacta
ttcttcgttctgtacctagaaagattgggggagtaattgctttagtaatatctgtattaa
ttttatatactttaccattttttttaaaacatcgttttcgaagaacttttttttatttta
ctataaaatttttattttgacttttttttattaattgagttttattaacatgaattggag
cttgtattgtggaatctccatatatagaattagggataatttttagagtaatttattata
tattatatataatattttg----ttaaagaggaattaaaattaagattattgagattgga
aggaaaatttttcatcttagttttattaatatatcatatcgaaaacgaggaaaggttctt
cgaactcaaattaaaataattgaaataataataagaataattattgatataatagatcta
attgttttaaaaaatataattgtggaaattattcttaagattaatattcttatatattca
gccaagaaaattaatgcgaatcatcctcctatatattctacattaaatccagaaactaat
tctgattctccttctgcaaaatcaaatggtcttcgatttgtttctgctaaacaagaaatt
aatcatataaataacaaaaatcaatttcctcaaaagaaatataataatatttgagattct
tttatttgagtaaatgaataagattgtgagagaattacaataaataaaataattataaag
aaagatgtttcatatgaaattatttgtgctactcttcgaattgaacctaaatgacaatat
tttgaattagatgatcacccaattagtaaaattaagtaaactcctattcttgataaaata
aaaaaatataatagattatatttattatctattaaagaatatgaattaaataaaataatt
gggattattaaaattataataaacaaagaaagagatggagttatataagataatgaaaaa
tttatggattctaatgaaattaagtttttattaaatagtttaatagcatctctaataggt
tgaagaagacctaaaaatcctactttatttggcccttttcgaatttgagtataactaaga
attttacgttctaaaatagtataaaaagctactctaattaaaattctaattgtaattata
tttaattagatttcatttagttataaatagagatgattgatttttggtatgatttggatt
agagattaatataataatatttattgtgattgtttatgagcgttatagagtttataatat
tgaatcttgtataaaatatttttttattcaaagtataggttctgctttattaataataat
tttttatttaaataaaaatttaattagagaatttatatgtttagtaataagttataaagt
tggtgcagggccattttttttttgatttccttcaatttgtaaaagaatttcatgattgtc
ttgttttattttaatatgttttcaaaaaattattccttttattttactaactttatttat
atctttttttttatttattattattattattagattatttcttggtgtatttggaagatt
taatcaaaaagatttaaaacaattgattgcttattcttctgtttatcatttaggttggat
attattaagaataatatgtttaaatatattttgaataatatatttaattatatatataat
attaatttttcctttgatttatttttttaataaaataaatattgatagtttacttgatgt
aattaaaataaagtataaaaaatgatttgtattattaatattaagaatatcaggtatacc
tccatttttaggattttttttaaaatgatttgctttaattagaatttttattttagaata
ttttttttgattagtattaatttttagatcaattattatattttatatttattatcgagt
aatttatgatgtattaatagtttattttaattatagaatttgaattaattgattaataaa
aggtaatgaaatatgatgagatttaattagagtattaggaataattattggagtagaatc
tttatttttagtattagtagtatatattttgtttttaatagtatttttaaaaaaagatag
tttatatgaaataatcagatgttatgaatgtggttttgatgttaattctatttctcgaat
agtattttcttatcgattttttttattatctattttgtttattatttttgatgttgaggt
ttgtttaatattaccttttccttatttaatatttaaaataattggtaattttatttttta
tttgtttatttttattttattagtggggtttttatatgaatatttttttggttctttaga
ttttctatttttgaaattataataattaatggaattaaatgtataaataaagataaataa
attttgtgaggagtttggaaaattggtatgatttttattttattatgggaaatattaata
aatattattattgaaaatgatgtaactataatagatgaaataaaaattataaagattgtt
attttatttcatattaaagttcttattataataaaaatttctctaatagtattaatagta
ggaggagctgaaatatttactatagtaaatataaatcatcagaatgtaatatttggtgaa
atagtaattattcttttaaataatataatgtttcgtgaatgatattttatatataaatca
ttagttaataaaaaaagagctgaagaagataatccatgagcgattattattaaaatggct
cctattaatccaatttttgttgttgaaaataatcctaataaaacgaatcctatatgagct
acagaggagtatgcaattaaagattttaaatctttttgtcgaatacagtttattcttgtt
aaagaagctccaattaatctgattctaataattcaattgtttaatatgtttatttttttt
aaacatataggaataaaccgaattaatccataacctcctaattttaataatatagctgct
agaattatagatccttctaaaggtgcttctacgtgagctttaggtaatcataaatgagta
aaaaatataggtgtttttactaaaaatgctaaaataaatataataattatatttaatttt
aatatagaaatgtttaacgaattaaatgaataattgttttttaataaaataagattgatt
aatagtggaagagatgctgtgatagtatatattattaaataaattgaggcttgaagtcgt
tcttgttgtttacttatttttataattaatattattgtaggaattaaaattaattcgaat
aaaatataaaatcaaataatatttgaaattaaaaaggttaatataaggataattaaaatt
ggaaaaattgtagtaaaaatattttttaaagtgtaagatgatattaaaattaatattact
cttaataaagataatattattaaaataaatgatgatttatcttgaaatattatattgtta
aatataataatattaaaattcatatttattataattattataataattaacaaggagatt
gaaatgataataaaagataattttattaaaatattaatgaaaattgaatttgatgagttg
tgtgaatttgatagtgatactaatatgctaagtcttattcttgatcctcttactattata
gtgagtataattattaatgaaggtaaagataatgacgatatatttgttgcaatatgaaaa
aataaagagattaatagtatttctaatcttaataatattactaaaatattttttcgtcat
caacatattcttaaaattcttagtgtaattatatgaaattattattaaagttaataaggt
tgaggattttgagatttcaggtaacattgatattattaaggtttctttgaatgaattatt
aggaccatagttttcttgtcaatttttatcgttttcatatgaaatatttattaaaggaaa
agatatggttgaaaaatttactgaaataaaatgagaaaatcataatgagattgatatttg
tcctagtattttatataaatagtttttaaaattaaaagttattgctattaaaaatcctgt
aattagggtaataataattaatattttatatgaatttggaaatattaatatttgttgtgg
ttttaatattcataatattaatcttcctaatataattggagtgattcttataatgataat
agggttatttgaatataaattagtatgattaaatgaatctgattttgatttaatagttgt
tttatttgaaatatatattattcgtaatgagtatgaagatgttataccaatggataggat
tattataattgttaaagttgattctaattttgaagaaattattatttcgataatagaatc
ttttgaaaagaatcctgaagtgaaaggaagacctattaatgctatatttgaaattcctaa
aattgagttgattgatgggttaaaattagaatttattattattcgtatatcttgatatga
tgattcatgaattataataccggcacatatgaatattaatgatttaaaataagcatggat
aattaaatggaaatatcttagtaagttagatttaattgatactgcaaatattattattga
tatttgtcttaaagttgataaagcaataattttttttatatcttgttctcaattagcaga
taatccagcatatatagctgttattgatgatataattataagaataataagtataatagg
atgaatagttgttgataatcggattattaaataaattccagcagttactaaagtagaaga
atgaactaaagctgaaattggtgttggagctgatatggctattggtaatcaagctgaaaa
tggaaattgagctctttttgtacagcttgctaataataatataattaaaattattaatgt
aaatagttcgtttatattaaattctcaggttattattgaaattaatattctaattgataa
aagaattataatatctccaattcgatttgtaattaaagtaatagatccacatcttgctgt
agaaaaattttgataataaattactaaaatataggacgaaattcctagtatatctcatcc
taataatatgaataaaatattattacttaaaattaaaattattatagataaaataaatat
tattattattaagaaaaattgtttttgttcttttttaggaatataatatattctaaatat
taaaattattctggaaattattaaaactgttcttataaatatacaagatattcaatctaa
tattattcttaattgaatttgaaaggaagttattatttctaaaggaatagtgaaataaat
aaatatgttgttaaataatattaaaattcttaatataagtaaattaatgaatttttttat
tagggatcttttttgttgtaagattacaacctgtatttatagtgagaattttgattttta
taacattgttttattcttatattatttataaaattattggtagtttttggtttagttata
tattaatattagtaatgttaagaggtgtattggttatttttacttatatagtaagtttaa
ttccgaatgagagttttgaaatttataatttaattattttgttaagattcataattagta
tattaattaattgaaagagggtatatataattgatttaggaattttgagaattgatttat
gagtgtcatatttaggagtttttagattatttttagtttcttttttattagctattatat
tattagttgttattataagatatataagtggtggttcatttcgtgta
>Heriaeus_mellotteei
tgatactttttccaaaatatcaactatgttacgacttaccttttcttgtgagaagggtga
cgggcgatatgtgcacattttttatcttattaataaattaatattattattttattactt
ttaaatcctattttataattt-aaaaatttaaattaatccataaat-ttttttatagtaa
tccattaaaactttaatatggactacaccttgacctaactttttaatatttgtttagagt
aaattgataatttaactcttatgatggcggtatataagttttattttaaagtgaaaatta
ttgtggattatctattattaaacagattcctctaatgagaagaaatgccgccgttaaaaa
taggtttta--aatattttttactacc-tgatgtttttaaaatactagggtatctaatcc
tatttttaa-----ataatttaaatttatgttaattactagttttggtattaattttatt
ttattttttagaatattttgtgggttaaaggtaaattttaataaaactagattttgagta
taaccgctactgctggcact--taagttagtaaatctttctattaatatttttatatatg
agtaataatttaaaatttttttaagacaaatttattt------------------ttaaa
ttaaatttttaggtcctttcgtactgtaaaaaaatttaaaaagatggaaaccgacctggt
ttacaccggtctgaactcaattcatgtaattgtttaaaagtcgaacagactttctttaat
aactattgcgttattaagaatattaagtcaacatcgaggttgcaatcattattttaaata
aggtctttaaaataatattacactgttatccctacggtaacttggtcatgtaattaatta
tattaggtcattaaatatttaatataatttaaaataataattaattaactgccccagtta
aacttaagtaaagttcgatagggtcttatcgtctatttaattaattaatgtttttttaca
ttaaaaataacttaaataaataaattaaagaaatttgtttaaatgtgaagtcttttgttc
tagtctttaattaaaagacaaatgattatgctaccttagcacgattgcggctatttaat-
ttttcattgagcagactttattattaatgaaatctaataaaaatgtttttgttaaacagt
cattaaacatgcgagttattttaatttaatttagtgatttactaattttattatttttaa
-taataaaggaaataatatagttttattaatagaat-----aaagaagaaagtttcaaca
caatatgaaaacttttattctttttttttttttttttttttaaggaaattattattataa
attatattataataaattgtttaaaattctttttttttattataccagatattattatgt
acgaa-aacgtttaatttctactagtttttattttaatttatgaaataattatagtaaat
ttagtagatcacataatttcgggaatttaaaattttagggtttgataaatcctgatacta
aaggaacattatatttcttttgtaaagttttattatccttttcagtttttgttaaaattt
aggcttttttctgtttttgatccttcttcttattttgggttaggtttaaattgaattatt
ttaattatagtattaatatatttcccttttaagttttatttaattgaaagaggagtaatt
agagtttttaaaattctttttgtaagagtaagaaaggtgtttaaggatgtttctattcct
aatcatttagcagttaattttttatgtgtaataacttttatatatttagtaatagtaaat
ttattaggaatgtttccttttgtttttacaggaactgctcatcctttaattactttagga
ttaggattagttatatggatgtcttttttttcaatagggtttattaagaattttaaaata
agatgtgctcatttggttccagaaggaagtcctttagctttatctcctttaatagttatt
attgaaagaattagccatcttattcgtccttttactttatcggtgcggttggctgctaat
ataatagctggacatttaattattgggttattatcaagaattagattagttagttttttt
ggattttttggttctcttattttgcagaatattttattaattttagaatttggtgtagct
gtaattcagggatttgtatttagaattttattattattatatgccttagaatacctttat
tgtgagtttgttctagaattatagttatttttttggttatagtaagtttagtattatatt
atattaaaatagatgg------tttaggaaaattatgaattagaggagttgatttaaaat
ataaaataatatgataatactgcgatggttatattcaactaatcataaggatattggtac
gttatatttattatttggtgcttgatcagctatagttggaactgctataagagttttgat
tcgaatggaattggggaattctggtagattattaggtaatgatcatttatataatgtaat
tgttactgctcatgcgtttgttatgattttttttatagtaatacctattttaattggtgg
gttcggaaattgattagttcctcttatgttaggggctcctgatatatcattccctcgaat
aaataatttatctttttgacttttacctccttctttatttttattatttatatcatctat
agttgaaatgggggtaggagctggatgaactgtgtaccctcctttagcttctacggttgg
tcatataggaagatctatagattttgctattttttctcttcatttagctggagcttcatc
tattataggagctgttaattttatttctaccattattaatatacggactgtaggaataac
tatggaaaaagttccgttgtttgtttgatctgtattgattactgctattttgcttttatt
atccttgcctgtattagcaggagctattactatattacttacagatcgtaattttaatac
ttctttttttgatccagctggaggaggggatcctattttatttcaacatttattttgatt
ttttggtcatcctgaagtttatattttaattttaccagggtttggaattgtttctcatgt
aattagtgcttctgtaggtaaacgggaaccttttggaagattaggaataatttatgcaat
agctggtattggtgggataggatttgttgtttgagctcatcatatattttcagtaggaat
ggatgtagatactcgagcatattttactgctgctactataattattgctgttcctactgg
aatcaaggtttttagctggatagctactcttcatggttcttattttaaaataacatcttc
tttaatgtggtgtattggttttgtatttctatttactttaggaggaattactggggttgt
tttatcaaattcatctttagatattattttacatgatacttattatgtagtagctcattt
tcattatgtattgagaataggggctgtttttgctattttagcaggtattacttattgatt
tcctttattttttggagtttctttaagagagaagttaactaagtttcagttttatattat
atttattggggtaaatctaactttttttcctcaacattttcttggattgaatggtatacc
tcgtcggtattctgattatcctgatgcttttgtattttgaaatatagtgtcttctatagg
gtctttattatcattatttgcagttataatatttatgtatattatttgggaatcatttgt
tttaaagaattctaatggaagagaatattttgttagttcttctttagaatgaataaataa
tgttcctcctttagatcatacttataatcagttgaatttattaaataattgccaacttga
ggtgggttattatttcaaaacagtgtttcttcagttatagagcaattaattttttttcat
gatcatgtaatagtagtaatagtaataattatggtaatggtaggttatattttagtaaat
tgttgtattggtaagttttatgatctagggatatttcatggtcaaagattggagagaatt
tgaacagttattcctgctatttttttattgtttattgcattcccttctttacggctttta
tatttaatggaagaaagagataattttgatatgactttaaaggtattaggacatcagtga
tattgatcttatgaatatagagatttagatgtaaaatactttgattcttatatattatct
gataatagatctgttttccgtttattaaatgttgataattgtttagtagttcctttcaaa
actaatgtacgtataattgtatcaagaattgatgttattcattcctgaacaataccttct
ttaggggttaaagctgatgctattcctggtcgtttgaatcaattgtttctaaattttaat
cgtatagggttattttttggccagtgttcagagatttgtggagctaatcatagttttata
cctattttattaatagttgtccctcggtgagagtttttaataaagtgatttgacattttc
atccttatcatatagttaatatgtctccttggcctttaataagagggttttctgcattag
cggtggtggttggaataattaatatgtttatgaattatgatataaatttattgtttattt
ctttagctttattatttgtagtagctttaacttgatgacgggatgttattcgggagagaa
cttttcaaggatatcattctagtgttgttttaagaggattaatttgaggaataattctgt
ttattgtaagagaggtttttttctttttttcttttttttgggggttttttcattctagat
taagtccttcagttgaattaggatctcaatgacctcctattggaatttattcttttaatc
cttttcaagttcctcttttaaatactattattttattgtcatctggggtaagagttactt
gatgtcatcaaataattttaaatgaaaattgaaagagagctaaattttctttaatgttaa
cctgggtattaggactatattttttaatacttcaaggttttgaatattttataagttctt
ttagaattagagattctgtatttggatctactttttttatagctactggatttcatggat
ttcatgttattgttggtactttgtttttatttataatttgattacgttttgttaagggtc
atttttctagaagtcatcattttgggtttgaggctgctgcttgatattgacattttgtgg
atgtagtttgattatttttgttttcggtagtttattgaattgtcaatggatctctaattg
atcttccttctccatctagattaacatatttttgaaattttgggtcattattaggattat
ttttaataattcaaattttatctggattatttttatcattccattttagaggggatgtaa
atttatctttttatagagtaattcatataatacgtgatgtaaattatggttgattattac
gtgtaattcatgctaatggagctagaatgttttttctattaatatatattcatattggtc
gaggattatattatggatcttatcgatttgagaaagtatgattaagaggtgtaactattt
tattgttatctatagctactgcttttttagggtatgtattaccctgaggtcaaatatctt
tttgagcagctacagtaattactaatttattatctgctgttccttatataggaggaagtt
tggttgaatggatttgagggggatttgctgtaggaaatcctacattaactcgattttttt
cttttcattttattttaccttttgtaattttattttttgtaattttacatttgttttttc
ttcatgaaaaaggttcaaacaatcctttaggtttatcaagaggatgtgataaagtggttt
ttcatccttattatagagtaaaagatatttatggatttgctgtattttttatattatttg
tttctatttgttttttatttccttatatttttatagacgtagaaaattttatttcttcta
atcctatagttactcctgttcatattcaacctgagtgatattttttgtttgcgtatacta
ttttacgttctattcctagaaaaattggaggtgtagtggctttagtaatatctgttttaa
ttttgtattttcttcctttttttttaaaacatcgatttcgtagaaatctattttattttt
ttaataagtttttattttgattttatgtaattaattgattattattaacttgaattggag
cttgtgtagttgaagttccttatataactttaggtatttattttagagtaatttattatt
ttatgtatattctattttgataaaattaaagggatagggataataaataaagtaactggt
aagaaagattttcatcttaagtttattaatatatcataacgaaatcggggataagttcct
cgcactcaaattaatataattctaataaaaattataatagaaattgatattgggttaaat
agtgttttaaaaaatattaaggtagaaattattcttaaaataagtattctagcatattct
gctagaaaaattaaagcaaatcatcctcctatatattctacattaaatccagaaactaat
tcagattctccttctgcaaaatcaaatggtcttcgatttgtttcagctaagcaagaagtt
agtcaaattatgaatagaattatatttcctcaaaaaaagtaaagtatattttgagactct
ctaatttgagtaaatgaatatgattgggataagaagattacaaataatataattataaaa
aatgtaatctcataagaaattatttgggcaactctacgaattctccctaaataacaatac
tttgaattggtagaccaacctactaataaaataaaataaacagctattctggataaaata
aaaaaaaataatatactttgtttattatcaaaaataggatatttaaaaaaagaaataata
ggaatgattattaatacgataaataaagataatgagggagagagatatgaaaatataaaa
tttataaattccattgatacaatatttttattaaaaagttttaatgcatctctaaaaggt
tgtaaaattcctataaatcctactttattaggtccttttcgggtttgaatatatcttaaa
atttttcgttctagaatagtataaaatgctactctaattaaaattctaattgagattata
ttttttaagatttcatttagtgttaaacagagatgattgatttttagtttggttaggttt
ggaaataaatataattatgtttattgttttaatctataatcagtatgatataggtagatc
tgagtcttgtttaaggtatttcttcattcaaagattaggatctggtatttttataagatt
gttttatgtaaatgtgttcagtataaagagattgttgagagttataataagatataagtt
aggtgcaggtcctttctttttttggtttccttctctttgtattggtatttcttggatatc
gtgttttgttttattgacttttcagaaggtaattcctttaatattaataaatgtttttat
tggagatattttatttttaattgtaattatgagattattaattggaattttagggtcgtt
taatcaagttagtttaaaggagttgttagcttattcgtctgtatttcatttagggtgaat
tattttatgtaatttagttgatgatttagtttgattagtttatatatttatttacatatt
tatattatgtcctttaatcttctttttttattattataatattttttttatttcggaagt
tttgaggattaaggcgaagggtatttttgtttttttaatactaagaatggcaggaatacc
ccctctattgggtttttttgtaaagtgatttgctttatatattatgtttagtttaagatg
atacataatatttattttagtaataagatctgtagttatgttttacgtatatttccgttt
attgtacgatgttttgttagctggttcaacagagggtatttgaataatatgagaatatga
gtcatgaagattttgagtagatatgttaagagtaatagggatatttttaggaggggtatg
ttttttcttagttggagttgtttatttattatttggtataatatttttaaaggttgataa
agagaatgaattaataagaagatatgaatgtgggtttgatattaattcattcactcgtat
tgctttttcttatcgattttttcttatttctattttatttattatttttgatgtcgaaat
ttctttaatcttaccaattccttttttaataatatcaggaattagagtttttattttttt
tatttttataagtattttggtagtaggattattttatgaatataaatatgggtcattgga
ttttctaaatttaaaattataataataagtggggttaaatgagtaaataatgaaagtata
gttttatgaggtgatgaaattgattgatttattttatttttattgtgagaaatgtttaag
aatattattatagaaaaaatggttactgaaatagatattataaagattaaaattatatta
tatttttgtcacataattattcttattataattataatttctcttaaagtattaatagaa
gggggagctgatacattaattgctataaatataaatcatcaaaatacaatgttaggaaaa
attgaaattaatcctttaaatgataaaatatttcgggaatgatatttataatatatatca
tttactagaaagaataatgctgaggatgataatccatgagcaattattattattatagca
cctataattcctagataattaaaggaaaaaattcctaataaaactagagctatatgggcg
acagaggaatatgcaataagggattttaaatctttttgtcgtacacaatttaaacctgta
gctatagctccaattattctgattctaaatattcatctattaattgaattaattttttta
atacataaaggtacgaaacggattagcccatacccccctaattttaatagaattgctgca
agaattatggatccttctaaaggtgcttctacatgggcttttggtagccaaaggtgagtt
agaaatataggagattttactaaaaatgctagaataatagggataataaaattagaatta
ttattaagaagaaatggtaaaataaatcttttattaaagggtataagaataattattata
aataagggtaaggaggctaaaatggtataaattattaaataaattcttgcttgaagacgt
tcaggttgttttcctgatattataataagaattatagtaggaattaatacaagttcaaat
aaaatataaaatgttattatatttatagaagaaaatgttaaaataaggatgattgagata
ggtgaaatcgttttaataatttcgtaaaagtttctagtagaaataataattaataagaaa
ctcattaaagttaaagagattaatattaatgaaatattatcattaacgaatgagttattt
ataattatagt------attagaatttgttatattaattaatataactactattataaat
ctaattaataaaagtaagaatgatggaataatattaatagattgagttctagaagaatta
tgtgttttagttattgaaattaataggcttaatcctaaacttgaacctcttactattatt
actaatataattaataatgatgaaaaagaaattatagtaattaacgaagaaatgaaaaaa
tatattgaaataaggagtaattctaatcttaaaagtattgtaataatattttttcgtcat
caacatattcttaaaattctaattattat---ttaacaatattactaaggatattatttg
taaagattttctaatttcaagattagatgttattgataatgtaatggtaaatgatttttt
tggtccatattcttcttgtcagtttttatctattcaaaagaataaatttataataggtga
aagaagttttattaagcttgaagacagaaaatgaataaatcatagtgaaattgctctttg
tccaagagatttaaatttaaatctcttgtatgataatataattcctaaagagattcctaa
aataagagttataataataaaatatttatataaattaggaaataaaattattgattgagg
gtttataattcatataaatatagatcctaaaataatagataagggggttataatggaaat
agaaatattagaatttatattagagtgattgaatatatcaagttttgttttaattatagg
attattggataactttgttatacgaaatgaataagaagcagttaatccaatagatataat
tatgaaaatacaagatatacattctatttttgaggagattattttttcaatgattgaatc
tttagagaaaaatcctgatataaatggaattcctattaaagctattcttgtgattcctaa
agtagaggaaattaagggaaatgatttagatattattatttttcgtatatcttgatataa
tgattcatgaattattactccggcacatataaatattaaagatttaaaaaaagcatgaat
aattaaatgaaagaaagccaatgaaatagaataaattgatactgcaaatattattattgc
tatttgtcttagagttgataaggcaataatttttttgaaatcttgttctcaatttgcaga
tattctagcgtatagggccgttaaagatgataaaactattaaaactcttattgtgaaaat
atgaggtctttgcataattcgaattattaaaaatactcctgctgttactagtgtagatga
atgtactaaagctgaaataggggttggagctgatatagctataggtaaccaagctgaaaa
ggggaattgtgctcttttagtgcaagccgcaattaaaagtattaatataattaataaaga
ataatgttcattaacattaaattctcaatttgctatgtaaattaatattctaattgataa
taagataaaaatatcccctagtcgatttcttaataaagtaatagatcctgatgccgctga
aatattgttttgatagtaaattactaaaatgtaagaagatattcctaatatatctcaccc
tagtagaatgaaaaaaagattatttcttataatcaaaattattattgataaaataaatat
aagaagtataagtgaaaatcggctttgttcattttcaggaatataatataatctaaatat
aagaattagtcttgaaattaataaaactgtacttaaaaataaacaagatattcaatctaa
aattattctaataggaatgttaattgatataatgtttattaatggtaatgttatataaat
gaaagtatttttgaatattattgataaacctaatcttattatgataaggaatttttttat
tgagaattttttttgtaattagatttcaacccttatttatagtaagaagattgattttaa
ttactttaacttattcttatataatttataaaattgtaggaactttttgatttagataca
ttttattaatagtaataataagaggagtattagtggtatttacatatatagtaagattaa
ttcctaatgaaagatttgaaacttatggtttagtaatatttttttcttttattattatat
ttttgttaagatttgattgttatttattaacagatataagaatttcaagagtaaatttgt
gaataacttttttaagagtattaaatttattattagtttcttttttattagtaattatgt
tattagtagtatatctgagatatatagaggaaggtgcgtttcgagta
>Oxyopes_bianatinus
tgatactttttccaaaatatcaactatgttacgacttaccttatcttatgataagggtga
cgggcgatatgtacacatttattattttattcaagtttaaatattatttaaaaattactt
ctaaatcctatttta--tatatgttaagggatagtatt-tttaattaaattttaatgtaa
cttatttattctttaatataaattacaccttggcctaacattttataaattgtttagaat
aatattattaattagttcttttgatggtggtatataaattttattttaaagtaaaaatta
tcgtgggttgtcgattaataaacgagttcctctagtaaaatgaaatgccgtcgttgtaaa
taagttttataataaattattattactatgtttattttaaaatactagggtttctaatcc
tattttaaatttaaaatttataacttttatttaaataaattttataaaaataattttact
ttttgtaaattggtttttattattttttaaatttttaaaaatataatttaactaaaagaa
taaccgcagctgctggcacttaattattagcaggttatataattaatgattctttatatt
ttatataataatagattttttaaaattaaattaatttttttaattttatattaattttaa
tcattttcttaggtcctttcgtactagaagaaataacaagaagatagaaaccgacctggt
ttacaccggtctgaactcaaatcatgtaattttttaagagtcgaacagactttctttatc
cactattacgtaaataagaatattaaatcaacatcgaggtcgcaatcattatttttaata
agatctttaaaattttattacgctgttatccctacggtaatttagttatttaattaattt
tattagatcaattttataaatatttatattaaaatattaattaattaactgccccagtta
aactgaagtaaaattcaatagggtcttatcgtctttctattaaataaaaatctttttatt
tttaagataattttaatatttaaattaaagaaataattttaaatgttaaatcttttgttc
tagtctttaattagaagacaaatgattatgctaccttagcacaactgcggctatttaata
atttcattgagcagattttactattaataataa-taatagaaatgtttttgttaaacagt
cattaaatatatgagttgtttaaatttattttaaaaatttacttattttattatttttgt
gaaattgaaataatattttattattatagtttaatttaataaagtta-taagttattaaa
ctatttgaatattataatttctttatttgtaaaaataatttttttaaattttatttgtat
tttattatacaaaaattattataaatataattatttataaaataccagatatcattttaa
tcgaataacgtttaatttccattaaattttaagtttatttatgtaataaataagttagat
ttaatagattttaaaatttcgggagtaaaaagtttttttaataaataaatcctgatacta
aaggaacaatataattctacaataaagtttatatctccttttcagttttaatttttatat
ttattattttcagtatttgatccaacttcttattttggtttaagattaaattggttaatt
gtttttataattttattatattttcccatgaaattttatttaattgaaagtgggttagta
ttaatttttaaaattttatttgtaagagtaagtaaggtttttaaggaagtttctgttcca
aatcatatagcattaaattttctatgtataataacatttatatatttagtttttagaaat
atattaggattattcccatttatttttactataacagctcacccattaattacgttagga
ttaggaattattttttgattatcattttttttaataggattttcatttagatttaaaaat
agatgtgctcatctagtaccagaaggaagaccaataattttagctcctttaatagtatta
attgaaagaattagtcatttaattcgaccttttaccctttctattcgattagcggctaat
ataatagcggggcatttaattataggtttattatctagaattagaataattaatatagtt
ggttttattagatctttaattttacaaaatattcttttattattagaatttggggtgacg
attattcaaggatttgtttttagaattttactattattatatgcgttagaataccaatgt
tttgaaaaaattcaatttttatagggtttttgttattatcagtattaattattttctatt
ttttaaaaaaggtagagagatttttaataaagaaagaagtagaattagaagtaattatat
ttgaattttcatgataatactgcgatgattttattcaactaatcataaagatattggaac
tttatatttaatatttggtgtttgatcggctatagtaggtacagcaataagagtattaat
tcggatggaacttggtcattctggaagaatattaggggatgatcatttatataatgtaat
tgtcactgctcatgcttttgttataattttttttatagttataccaattttaattggtgg
gtttggaaattggttagttcctttaatgttaggagctcctgatatatcttttcctcgaat
aaataatttatcattttggttgcttcctccctctttatttttattatttatgtcttctat
agtagaaacaggagtaggagcaggatgaacagtttatcctcctttagcctcaactacagg
tcatataggtagatctatagactttgctattttttctttacatttagcaggtgcttcttc
tattataggagctgtaaattttatttctactattataaatatacgactaagtagaataag
aatagaaaaagtccctttatttgtatgatctgtttttattactgctattttattattatt
atctttacctgttttagcaggtgctattactatattattaactgatcgaaattttaatac
ttcattttttgatcctgcaggaggaggagatcctattttatttcaacatttattttggtt
ttttgggcatcctgaagtatatattttaattttaccgggatttggaattgtttctcatgt
aattagatcttctgtaggaaagcgagaaccatttggtagattaggaataatttatgctat
agtaggaattggaggtataggatttgttgtatgagcacatcatatattttcagtaggaat
agatgttgatacccgggcttattttactgcggctactataattattgctgtccctactgg
gattaaggtttttagatgaatagctacaattcatggttcttattttaaaataagaacccc
aataatatgatctattggatttgtatttttatttactttaggaggaattacaggtgtagt
attatctaattcatcattagatgtagtattacatgatacttattatgtagttgctcattt
tcattatgttttaagaataggagctgtatttgctattttagctggaattacttattgatt
tcctttgttctttggggctgttttaaaggaaaaaataactaagcttcacttttttattat
atttttaggtgtaaatttaactttttttcctcaacattttttaggattaaatggaatacc
tcgtcggtattcagattatcctgatgcttttattttttgaaatataatttcatctatagg
ttctattttatctttatttgctgttatgttatttatatatattgtttgagaagctatggt
tttgaagttatttggagataatgaatattatgtaagttcttcgttagaatgaattaataa
tattcctcctttagatcatacttttaatcagttaaatttattaagtgaatgccaacttga
agatctttattatttcaagacggagtttctccggtaatagaacatttaattttttttcat
gatcatattataatagttatagttataattataattatagtaggatatgtattagttaat
tcttgttttaataaattttatgatttaggaatatttcaaggtcaaggacttgaaagaatt
tgaacagcgatgcctgctgtgtttttgttacttattgcttttccttctttacatttatta
tatttaatagaagaaagagctaattatgatattacgattaaagtaataggacatcaatga
tattgatcttatgaatatagagatttaggttttaaatcttttgattcttatatattatca
gatgataat---atatttcgattattaaatgtagataattctttagtaattccttataat
agaaatgttcgaataattatttcaagtatggatgtaatccattcttgaacaattccttct
ttaggagtaaaagcagatgctgttccaggtcgattaaatcaattgttctatatttttaat
cgagtaggcttatttagtgggcaatgttctgagatttgcggagcaaatcacagatttata
cctattataattatagttgttcctcgaatagaatttttattaaaatgattttacattatc
atccatttcatatagtgaatatatctccttgacctttaataagagggtttggagctttag
ctttagtaacgggaataattaaactttttatttttttcgagagagatttagtaatatgat
cattttatttattagtattggtagcaataatatgatgacgtgatgtgattcgagaaagta
cctttcaaggatttcattcgagtgtggttcttaaaggacttatattaggtataatcttat
ttattgttagagaaatttttttttttttttcttttttttgagctttttttcattctagat
tgagaccggcagtagaattaggagtccaatgaccacctataggtgtatttccttttaatc
cttttcaagttcctttattaaatactgttattttattaagatctggtgtaagagttactt
gggctcatcaaataattttaagggaaaattgagaaagagctaaaatatctttaatggtta
catgaatattaggattttattttcttatgctacaaggatttgagtattatatatcttctt
ttggaattagagattctgtatttgggtctactttttttatagcgactggatttcatggat
ttcatgtaattgtaggaagagcgtttttatttattatttgatatcgattcttaaattatc
atttttctaaaagtcatcatttcgggtttgaggctgctgcttgatattgacattttgtgg
atgtggtttgattgtttttgttttctgtagtatattgaattataaataattctttagttg
atttaccttctccttctagcttaagatatttttggaattttggttctttattaggagtat
ttctaatagttcaaattttatcaggtttatttttatcttttcattttggtggagatgtaa
atctatctttttttagaattattcatataatacgagatgtgaattatggatgattaatac
gagcaatccatgctaatggtgctagaatattttttttattaatatatattcatgttggtc
gagggttatattatggttcatatcgctttgaaaaggtttggttaagtggagtaagaattt
tattattatctatagctactgcttttttagggtatgttttaccttgagggcaaatgtctt
tttgagctgctacagttattactaatttattatcagcgattccttatgtaggggtattat
tagtagagtgaatttgaggtgggttttcagtaggtaatcctactttaactcgattttttg
cttttcattttattttaccttttgtgattttattttttgttattttacatttgttttttc
ttcatgaaaaagggtctagaaatcccttaggattaataggagcaagagataaaattatgt
ttcatccttattatgtttttaaggatatttttggttttagttttttttttatatttttta
taattatttgtctattatatccttatatttttatagatgtagagaattttatttcttcta
atcctttagttactcctgttcatattcaacctgaatgatattttttatttgcttatacta
ttcttcgttcagtaccaagtaaaattggaggagtagttgcattagtaatgtcagtattag
ttttatattttattcctttttttttgaagcatcgttttcgaagaacgtttttttattttt
taatgaaatttttattttgaattttttttgtaaattgagttcttttgacttgaattggag
cttgtgtagttgaaattccttatataacattaggaatagtttttagagtaatttattata
taatatatttacttttttgaaatataaacaggtataatgattgtaaatatagataaaggt
aaaaaaatttttcatcttaattttattaatatatcatatcgaaatcgagggaatgtgctt
cgcactcagattaaaataattgaaataattattaaaattaatattgaaaaagttaattta
atatttttaaaaaatataataattgaaattatgcttaaaattagtattcttatatattca
gctaaaaaaattaatgcaaatcaaccacctatatattccacattaaatcctgatactaat
tctgattctccttctgcaaaatcaaaaggacttcggttagtctctgctaaacaagatgtt
aatcatattaatataaggaatatattacctcaataaaaatgtaaaagtttttgtgactct
tctatttgagtaaatgaataagattgggatataattacaatgaatagaataattataaaa
aaagatacttcatatgaaattatttgagcaattcttcggattgcaccaagatatgaatat
ttagagtttgatgatcatcctactaataaaataaaatatacacctaatctggataaaatg
aaaaaatacaatatattatgcttattatccattagtgaatttgaattaaatgtaataata
ggtactattatgattatgataaataatgataatgatggagttaaatatgataagagaaag
tttattgactctaaagaaatcaaatttttattgaaaagtttaattgcatcgctaaatggt
tgtaaaagtccaattaatcctactttattaggaccttttcgaatttgagtatatcttaaa
atttttcgttctaaaatagtgtaaaaagctactgctactaaaattctaattgagat---a
tttaattagatttcatttagtaataagatctgatgattgatttttggtttggttgggttt
agaaattaatataataatatttattataattgtttatgaacgatatagaatattaaatat
tgaatgttgtataaaatatttttttattcagagaataggttctgctattttattaagttt
attttatttaaaaaaaatatattttaaagaagtggtttgtttggtaataagatataaggt
tggggcaggaccattttttttttggtttccttctatttgtagaggaatttcttgaatatc
ttgttttattttaatgtgttttcaaaaaattattccctttattttattaagaatatttat
atctagtattatatttataattattatgcttagcttgttttttgggattataggtagatt
taatcaaagagatttaaaacaattagttgctttttcttctttatatcatttaggatgaat
aatattaagaatatcttcttttgaagagttttgaataatttatttgcttatatatagaat
attaatttttcctataattgttttttttgatagaaaaaagacaaaaagattattagatgt
tattaaaataaaatataaaaagtggtttgtaataatgatattaagaatagcaggtatacc
tcctttattaggattttttttaaaatgatttgcttttattataatttttataataagata
ttttttttggatagttttaattgttagttctgtagtaatgttttatgtatattatcgtat
tatttatgatgtattaataaagagttttaatcaagggatttgagtaaattgaattaaaaa
aagaaatgagatttgatgagatatattaactattgttggaataattattggggttgaatc
tatttttttagtatttgtggtttattttttatttttattggttttttttaggttaatgag
attaatagaagttataagatcttatgaatgtggatttgatattaattcattagctcgagt
tgtgttttcatatcgatttttcttgttagctattttgtttattatttttgatgttgaaat
ttctttaatattaccaataccttatttaatgattagatatataggggtatttgtattttg
tttatttatatttgttttattaataggattaatatatgaatatttttttggttcgttaga
ttttctagttttataagtagaataataagtggaattaaatgtataaataaagataaataa
attttataaggagtgttaattaaaggaaaaatttctatcttattatgagaaatatttaaa
aatattattattgagaatgaagttactgtaatagaggaaatgaaaattataattattgtt
attttgtttcatattaatgttcttattataataaaaatttctctaattgtgttaatggtt
gggggagctgaaatattaactatagtaaatataaatcatcaaaaggtaatattaggagaa
attataattaatcttttaaataaaataattcttcgggaatggtattttaaatataaatcg
tttgttaataaaaataatgctgatgaagataatccatgagcaattattattaaaattgct
ccatatatacctagttttgttattgaaaatagtcctaataacacaaatcctatatgagct
accgaagaataagcaattaatgatttaagatctttttgtcgaatacaatttaatcttgtt
aaggaagctccaattagtctaattctaatgattcagttattaatggaatttatttttttt
acacataaaggaatgaatcgaattaaaccataacctcctaattttaataatatagctgct
aaaattattgaaccttctaagggggcttcaacatgagcttttggtaatcataaatgtgta
aaaaatattggagttttaactagaaaggctattacaaatataataattatatttaatttg
aataatgaaatattaagtatattaaatgaataattattttttaataaaattaagttaata
agtaggggtaaagatgctgtaatagtatatattattaagtaaattctagcttggagacgt
tcttgttgttttcttatttttataataagtattatagtaggaattaatactaattcaaat
aaaatataaaatgaaattaaattagatgtagagaaagttaaaattaaaattaataagatt
ggaaaaattgttatgaaaatgtcttttaagtttaaagaagataaaataattaatattact
cttaataaggataatataattaaaatgtaagatgatttatcttgagatattattttatta
aaaattataattgaggaattaaagtttattagaataattattaaagtaataaatgatata
gatgaaattaaaaatggaagtcattttaaagatctaataaaaattgagttagatgaatta
tgtaaattagataatgatactaatatgcttaatcttattcttgaacctcttactattaac
gtgagtataattattattgatggaaatgaaattagtgaaaaattagtagaaatgaagaaa
aataaggaaattaataatatttctaatcttaaaagtattactaaaatgttttttcgtcat
caacatattcttaggattctaataataactataagaaattataattaatattattagtga
agatgatttagaagattcaggaattatagatatttttattgtttgtttaaatgaattatt
tggaccgtatatttcttgtcaatttttatcattattaaatgaaatttttattaaaggaaa
tcaattattaaataattttgttgaaatgaaatgagtaaatcagagtgaaagtgaaaattg
tcctattaatttataaaaaaatcttttgaaagataatataattcctaaaatgaatcctaa
tattaatgtaattataattgtaaatttatataagtttggaaatataaatatgttttgggg
atttattaatcataatattgaggaacctaaaattaaaggagtaattcttattatgattat
aggataattagaataaattgaggtatgattgaaagagtctgatttggatttaattaaaat
ttttcttgaaagatatattattcgtaaagaataagatgaagttattcctactgataaaat
tattattagtgataatgttgtttctaattttgaattgattataaattcaataatattatc
tttagaaaaaaatcctgaagtaaaaggaagtcctattaaggctatattagttaaagctaa
tgtggaattaattgatgggttatgatttgaattaactattaaacgtatatcttgatatga
ggattcgtgaattaaaattccagcacatataaatattaatgatttgaaataagcatgaat
aataagatgaaaatatctaagtgatcttgatttaatggaaattgcaaatattattattgc
tatttgtcttaaggtagataatgcaataattttttttaaatcttgttctcaatttgctga
gagtccagcgtataaagctgttattgaggagataaatattaaagaaattaaaattaaagg
gtgaatattagaggtaattcgaattattaaataaatacctgcggttacaagagtggaaga
atgtactaatgctgaaataggagttggagctgatattgctatgggaagtcaagctgaaaa
aggaaattgagctcttttagtacatctagctagtattaatataaatataattagtaatga
aaatatttcatttatgtttaattctcaagttagtgttgatattaatattctaattgataa
taaaattataatatctccgatacgatttgttaagagtgtaattgatccacagctagctgt
ggatcaattttgataataaattactaaaatataggaggagacacctaatatatctcaacc
taataatattaataatagattatttcttaaaattaaaattattatagataaaataaatat
taatagtattaggaagaattgtttgtgttcatttttaggaatataatatattctaaaaat
tataattattcttgaaattattaatactgttcttataaataaacaagatattcaatctaa
tattaaagataattgtagttgaaatgataatatggtttctagagggattgtaaaatatat
aaatgtattttgatataataaaagtaatctaattaataaaagattaaagagtttttttat
tgggaatattgtttgtaattagattacaaccagtattcatggttagaattttgattttta
ttactttattttattcttatttaatttataatataattggtacattttgatttagttata
tattgttaatagtaatattgagaggagttttagtaatttttacttatatagtgagattag
tacctaatgagagttttgaagtagttaatttagtaattttattaagatttataattagaa
tatttgtaaagtgaggattgaattttagtaatgatatgggagttataagagtaaatttgt
gaatctcgtatttaggtagttttagattatttttagttgttcttttattaataattatat
tattagtggtggtagtaagatatataagagatggaagttttcgagta
>Oxyopes_javanus
-gatactttttccaaaataccaactatgttacgacttaccttatcttatgataagggtga
cgggcgatatgtgcacatttattattttattcaaatttaaatattattaaaaatttactt
ctaaatcctatttcttaaaaatattaaaagataatgttctttaattaaattttaatgtaa
ctcatttattctttaatattaattacaccttgacctaacattttataatttatttagaat
aatattattaattagttcttttgatggcggtatataaactttattttaaagtaaaattta
tcgggggttgtcgattaataaacaagttcctctagtaaaatgaaatgccgccgttgtaaa
taagttttattataagttattattactatatttattttaatatactagggtttctaatcc
tattttaagtttgaaaattataacttttgtttaaataaattttatataattaattttact
ttttattaattgattttttattaattttaattttatgaaaatataatttaactaaaagaa
taaccgcaactgctggcacttaattattagttagttatttaattaattattctttatatt
ttaaataatattagatgttataaaattaaatttatttttataattttatattaatttgaa
tcattttcttaggtcctttcgtactagaagaaat-ataagaagatagaaaccgacctggt
ttacaccggtctgaactcaaatcatgtaattttttaagagtcgaacagactttctttatc
cactattgcgcagataagaatattaaatcaacatcgaggtcgcaatcatttttttaaata
agatcttttaaattttattacgctgttatccctacggtaatttggtcatttaattaattt
tattagatcaattttataagtatttttattaaaatattaattaattaactgccccagtta
aactaaagtaaaattcaatagggtcttatcgtctttcttctatataaaaggctttttact
tttaagataatttaaatatttaaattaaagaaataattttaagtgttaaatcttttgttc
tagtctttaattaaaagacaaatgattatgctaccttagcacaattgcggctattcaata
atttcattgagcagattttactattaattataaataatagaaatgtttttgttaaacagt
cattaaatatatgagttatttaaatttatttaaataatttacttattttattatttttat
attataaaaatgatattttaatagtatagtttaatttaatttgatttgtaagttattaaa
ctatttgaatattataatttctatatttgtaagtatgttttttttaaattttatttgtaa
tttgttttacaataattatttttaatatgtttttttataaaataccagatattattttaa
tcggataacgtttaatttcaatttaatattgtatttattcgtataatgagtttgtaatat
taaatagatcttaaaatttcgggaattaaaaattttttgaattaataaatcctgatacta
aaggaatataataattctttgaaaaagtttattgttccttttcagttttagtttttatat
ttattattttcagtatttgatcctacttcttattttggtttgagattaaattgattaatt
gtttttataattttattatattttcctataaagttttatttgattgaaagtggattaatg
ttgatttttaaaattttatttgttagagtaagtaaggtttttaaggaagtttctgtccca
aatcatatagcattaaattttttatgtgtaataacgtttatatatttagtatttagaaat
atattaggtttatttccatttatttttactataacagctcacccactaattacattagga
ttaggggttgtcttttgattgtcattttttttaataggattttcgtttagatttaaaaat
agatgtgctcatttagtaccagaaggtagtcctatggttttagctcctttaatagtatta
attgaaagaattagacatttaattcggccttttactctttctattcggttagcagctaat
atgatagcaggtcatttaattataggattattatctagaattagaataattagtgtattt
ggttttactagatctttaattttacaaaacattcttttggtattagaatttggggtaacg
gttattcaaggatttgtttttagaattttattattattatatgcattggaataccgatgt
tttgaaaaagatctgtttttatgggttttatattattattagtaatggtaattttttatt
tttttaaaaagatagaaaattttataataaaggaggatattaaattaaaaataattaatt
ttgagtttttatgataatactgcgatgattttattcaactaatcataaggatattggaac
tttatatttgatatttggagtttgatcagctatagttggaacagcaataagagtattaat
tcgaatggaattagggcattctggaagaatattaggagatgatcatttatataatgtaat
tgttactgctcatgcttttgtgataattttttttatagttataccaattttaattggtgg
atttggaaattgattggttcctttaatgttaggggctcctgatatatctttcccccgaat
aaataatttatcattttggttacttcctccttctttgtttttattatttatatcttctat
agttgaaactggggttggggcaggatgaacagtttatcctcctttagcttcaactactgg
acatataggaagatcaatggattttgctattttttctttacatttagctggtgcttcttc
tattataggggctgtaaattttatttctactattattaatatacgattaagtagaataag
aatagaaaagattcctttgtttgtatgatctgtttttattactgctattttattattgtt
atctttaccagtattagctggggctattactatattgttaactgatcgaaattttaatac
ttcattctttgatcctgcagggggaggagatcctattttgtttcaacatttgttttgatt
ctttgggcatccagaagtatatattttaattttacctggatttgggattgtttctcatgt
aattagatcttctgttggaaagcgagaaccatttggaagattaggaataatttatgctat
agtaggaattggaggaataggatttgttgtttgagcacatcatatgttttcagtagggat
agatgtagatactcgagcttattttactgcggctactataattattgctgtacctactgg
gattaaggtttttagttgaatagcaacaattcatggttcttactttaagataagaacttc
tataatatgatgtattggatttgtgtttttatttactttagggggtattactggggttgt
tttatctaattcttcattagatgtagtattacatgatacatattatgtagtagctcattt
tcattatgtgttaagaataggagctgtatttgctattttagctgggattacttattgatt
tcctttattttttggggtagtattaaaggaaaagataactaagcttcatttctttgttat
atttctaggggtaaatttaacattctttcctcaacattttttaggattaaatggaatacc
acgtcgatattcagattatcctgatgcttttattttttgaaatatagtttcttctatggg
ttctattttatctttatttgctgttatattatttatatatattgtttgagaggctatagt
tttaaagttatttggaaataatgaatattttgtaagttcatcgttagagtgaattaataa
cattcctcctttagatcatacttttaaccaattgaatttattaagagattgccaacttga
agatctttattatttcaagatggagtttctccagtaatagaacatttaatttttttccat
gatcatattataatagtaataattataattataatcatggtaggttatgtattagtaaat
tcttgttttaataagttttataatttaggaatattccaaggtcaggggcttgaaagaatt
tgaacagcaatgcctgctgtatttttattatttattgcttttccttctttacatttatta
tatttaatggaagaaggtgcttcttatgatattacggttaaggtaatagggcatcaatga
tattgatcttatgagtatagagatttaggatttaagtcttttgattcatatatattgtca
ggtgatgatgtgatatttcgactattgaatgtagataattcattagttattccttataat
agaaacgttcgtataattatttcaagaatggatgtaattcattcttgaactattccttct
ttaggggtaaaagctgatgctgtacctggtcgattaaatcaattgttttatatttttaat
cgtgtaggattatttagtggacaatgttcagaaatttgtggagcaaatcatagatttata
cctattataattatagttgttcctcggatagagtttttaacaaagtgattttacattatc
atccttttcatatagtaaatatatctccttgacctttaataagaggatttggagctttgg
ctttagtagttggattaattaaactttttgttttttttgaaagagatttgatatttagat
cattttatttattagtattagtagcattattatgatgacgtgatgttattcgggaaagta
cctttcaaggttttcattctagtgtggtattgaaaggacttatattaggtataatcttat
ttattgtaagagaaatttttttttttttttcttttttttgagctttttttcattctagat
tgagaccggcagtagaattaggggttcaatgaccacctataggtgtatttccttttaatc
cttttcaagttcctttattaaatacagttattttattaagatctggtgtaagagttactt
gggctcatcaaataattttgaaggaagattgagagagtgctaagatgtctttaatggtta
cgtgaatattaggtgtgtattttcttatattacaaggttttgaatattatatgtcttctt
tcgggattagagattctgtatttggttctactttttttatagcgactgggtttcatggat
ttcatgtaattgtaggtagaatatttttatttattatttgatatcggtttttaaattatc
atttttctaagagtcatcattttggatttgaagctgctgcttgatattgacattttgttg
atgtggtttgattgtttttgttttctgtagtatattgaattataaataattctttagttg
atttaccttctccttctagtttaagatatttttgaaattttggttctttgttaggtgtat
ttctaatagtgcaaattttgtcaggtttgtttttatcttttcattttagaggggacgtaa
acttgtctttttttagaattattcatataatacgagatgtaaattatgggtgattactac
gagctattcatgctaatggtgctagaatgttttttctattaatatatattcatattggtc
gaggattgtattatggttcgtatcggtttgaaaaggtctgattaagaggggttagaattt
tactattatctatagctacagcttttttaggatatgttttgccttgaggacaaatatctt
tttgagctgctacagtaattactaatttattatcagctattccgtatgtaggagtattgt
tggtagagtgaatttggggaggattttcagtaggaaatcctactctaactcggttctttg
cttttcattttattttaccttttgtaattttgttttttgttattctacatttattttttc
ttcatgaaaaaggatctagaaatcctttaggattgataggaagaagagataaaattatgt
ttcatccttattatgtttttaaggatatttttgggtttagttttttctttatatttttta
tagtaatttgtttattgtatccttatatttttatggatgtagaaaattttatttcttcta
atcctttagttactcctgttcatattcaacctgaatgatattttttatttgcttatacta
ttcttcgttctgttccaagaaagattggaggagttgttgcattagtaatatcagtattag
tattgtactttttacccttctttttgaaacatcgttttcgaagaacttttttttattttt
taataaaatttttattttgaatttttcttgtaaattgagttcttttaacttgaattgggg
cttgtgtagttgaaattccttatataacattaggaatggtttttagagtaatttattata
tgatgtatattatattttgaaatgaaaataggaataataattattagtatagatataggt
agaaagatttttcatcttaattttattaatatatcatatcgaaatcggggaaatgttctt
cgtacccaaattaaaataattgaaatagttagtaaaatcaatattgaaaatattgatttt
atacttttaaaaaatatgatggtagaaattattcttaaaagaagtattcttatatattcg
gctaagaaaattaatgcaaatcaacctcctatatattctacgttaaatcctgatactaat
tctgattctccttctgcgaaatcaaaaggacttcgattagtttctgctaagcaagaagtt
agtcatatgaatataaggaatatgtttccccagaaaaaatgtaaaagtttttgtgactct
tctatttgagtaaatgaatatgattgtgatataataacaataaataagataattataaag
aaagatacttcgtaagaaattatttgagcaattcttcgaattgctccaaggtaggagtat
tttgaattggatgatcatcctactaataaaatgaaatatacacctaatcttgataaaata
aaaaaatatagtatattgtgtttattatctattagtgagttcgaattatataaaataata
ggcactattataattataataagaagagataatgatggagttaaatatgatagtataaag
tttattgattctagagaaattaagtttttgttgaaaagtttaattgcatctctaaacggt
tgaagtaatccaattagtcccactttatttggacctttccggatttgagtgtatctaaga
atttttcgttctaaaatagtataaaaagctactgctactaaaattctaattgaaattata
tttaataagatttcatttagtaataagatctgatgattgatttttagtttgattaggctt
ggagatcaatataataatatttattataattgtttatgagcggtatagaatattgaatat
tgaatcttgtataaaatatttttttattcaaagaataggttctgctattttattgagttt
attttattttggaaaggtatattttaaggaagtggtttgtttagtaataagatataaggt
tggggcaggacctttttttttttggtttccttctatttgtgggggaatttcttgattatc
ttgttttattttaatgtgttttcaaaaaattattccctttattctattaagaatgtttat
atctggtttaatattttttgtaattatatttagtttagtttttggaattataggaagatt
taatcaaaatgatttaaaacagttaattgctttttcttcggtatatcatttaggatgaat
aatattaagattaatatcttctgatgaattttgagtgatttatttaataatatatggatt
attaatttttcctttaattcttttttttaaaagaaagataatattaagattaatagatgt
aatcaagataaaatataaaaagtgatttgtagtaataatattaagaatagcaggtatacc
tcctttattaggattttttttaaagtgatttgcttttattacgattttttttaaaagata
ttttttttgattggtcctaataataagttctgtagtgatgttttatgtatattatcgtgt
tatttatgatgttttaatagggttttttgttagcggggtatgaacaaattgaatagaaaa
aagaaatcaggtttgatgagatttagtaactatttttggaataattataggtgttgaatc
tatttttttagtatttgtggtatattttttatttttaatggtttttttgaaattaagaag
attagtggaagtaataagatcatatgagtgtggatttgatattaattctttagcacgaat
tgtattttcttatcgattttttttgttagctattttgtttattatttttgatgtagaagt
ttctttaatattaccagttccttatttaatagttagatatataggggtgattgttttttg
tctatttatatttattttgttattaggtttaatgtatgaatatttttttggatctttaga
ttttctatttttattaataataaaataagtgggactaagtgaataaataatgataaaaaa
attttgtaaggtgtttgaattaaaggcagaggatatattttgttatgagaaatattaaga
aatattattattgaaaatgcagttactgcgattgaagaaataaaaattataattattgtt
attttatttcatattaatgttcttattataatgaaaatttctctaattgtattaatagtg
ggaggggctgaaatgtttactattgtaaatataaatcatcaaaaggtgatattaggagta
attgtaattattcttttaaataaaataattcttcgagaatggtattttaaatacaaatcg
tttgttaataaaaataatgctgatgatgacaaaccgtgagcaattattattaagattgct
ccaaatattcctaattttgttattgaaaatagtcctagtaggacaaatcctatatgagct
actgaagaataagcaattaatgatttaagatctttttgacgaatacagtttaatcttgtt
aaagaggctccaattaatctaattctaataattcaattattaattgaatttatttttttg
atacataatggaatgaatcgaattaatccgtatcctcctaattttaataatatggctgct
agaattattgacccttctaggggagcttctacgtgtgcttttggtagtcataaatgagta
aaaaatattggagtttttacaagaaaagctattataaatataacaattatgtttaattta
aatagagaaatgtttaaaatattaaatgagtaattattttttaataaaattatattaata
agtaatggtaatgatgctgtaattgtatatattattaagtaaattctagcttggagtcgt
tcttgttgttttcttatttttataattaatattatagttggaattaatactagttcaaat
aaaatgtaaaatgaaattaaattagaggtggagaaagttaaaattagaattaaaagaatt
ggaaagattgttgtgaaaatgtcttttaggtttaatgaggataagataattaatattact
cttattaatgataatataattaaaatataagatgatttatcttgaaatattattttatta
aaaatagtaattgttgaattaaaattaattaaaataattaataaggataggattgaaatg
gatataattaagaatggaagtcatgttaaagatctaataaaaattgaattggaggaattg
tgtaagtttgatagtgatactagtattcttagtcttattcttgagcctcttactattaat
gtaagtataattattattgatggaaatgagattgatgaaaaattagttgaaataaatgaa
aataaagaaattaataataattctagtcttaagagtataattaaaatattttttcgtcat
caacatattcttaaaattctaataataattatatgaaattattaatagtattattagagt
agatgattttgtggattcaggaattatagttctttttattgtttgtttgaatgaattatt
tggcccatatatttcttgtcaatttttatcattattaaatgagataattattattgggaa
tcaacggttaaataattttgttgatataatatgagtgaatcataatgataatgaaaattg
gcctattgatttatataaaaatctcttaaaagataataatattcctgttatgaaacctaa
aattaatgtaattgaaataagaaatttataatggtttggaaaaataaatatgttttgagg
ctttattattcataatattgaagttcctaaaattaaaggtgtaattcttattattattat
tggagaattagaatagattgaggtgtgattaaaagaatctggttttgatttgattaatag
tttgcttgagaggaacattattcgtagagagtatgatgaagttattccaatagataaaat
tattattaatgataatgttgtttctaattttgaattaattatgaattcaatgatattgtc
tttagaaaaaaatcctgaggtaaatggtagccctattaaggctatgttagttaaagctaa
tgtagaattgatagatggattataatttgaattagatattaaacgtatatcttgatagga
agattcgtgaattaaaattccagcacatataaatattagtgatttgaaataagcgtgaat
aataagatgaaaatatcttagagaacttgatttaatggaaattgcaaatattattattgc
tatttgtcttaaagtagacaaagcaataattttttttaaatcttgttctcaattggctga
aagtccagcatataatgctgtaattgaggaaataaatattaaagaaattaaaataaaagg
atgaatgttagttgtaattcgaattattaggtaaattcctgcggttacaagagtagagga
atgaactaatgctgaaataggagttggggctgatattgctataggaagtcaagctgagaa
aggaaattgggcacttttggtgcatctagccaatattaatataattagaattaataatgg
aaatatttcatttatattcagttcccatcttaatgttagtattagtattctaattgataa
aagaattataatatctccaattcggtttgtaagaagtgtaattgatccacatctagctgt
ggatcaattttgataataaattactaaaatataggaagatacacctagcatatctcatcc
taataatattaaaaataagttatttcttaaaattaagattattatagataaaataaatat
taataatattaaatgaaattgtttatgttcatttttaggaatataatatattctaaatac
tataattattcttgaaattattaaaactgttcttataaataaacaagatattcaatctag
tattgaagataattgtacttggaatgataatatgttttctatgggaattgtaaaatataa
aaacatattattaaataatagaaatattctggttaaaagtaaattaaggaatttttttgt
tgggtgtattttttgtagttagattacaaccagtatttatagtaagaattttgattttta
ttactttattttattcttacttaatttatagggtgattggtacattttgatttagataca
tattgttaatggtaatgttaagaggggttttagtaatttttacttatatagtgagattag
ttcctaatgaaagttttgaagttgtaaatttagtaattttgttaagatttataattagta
tgtttgttaaatgaggtttaaattttgatggagatataggaattataagaatggatttat
gaatttcatatttaggaggttttagattgtttttagttgtatttcttttagtaattatat
tattagtggtagtagtgagatgtataagtgatgggagttttcgggtg
>Oxyopes_licenti
tgatactttttccaaaatatcaactatgttacgacttaccttatcttatgataagggtga
cgggcgatatgtgcacatttataattttattcaaattttaatattattagaaatttactt
ctaaatcctatttcttaaaag-attaatattaattattcgttaattaaattttaatgtaa
ctcatttattctttaatgtaaattacaccttgacctaacattttattatttatttagaat
aatatttttaattagttcttttgatggcggtatataaattttattataaagtaaaaatta
tcgggggttgtcgattaataaacaagttcctctagtaaaatgaaatgccgccgttgtaaa
taagttttgtaataaattattattactttatttattttaatatactagggtttctaatcc
tattttaagtttgaaaactataacttttatttatataaattttgtaaaattaattttact
tttaatagattgattttttataaaatatagatttataaaaatataatttaactaaaagga
taaccgcaactgctggcacttaataattagttagttatttaattaattgttctttatata
ttaaataatattagatttataaaaattaaatttatttttataatttttcatgaattttaa
ttattttcttaggtcctctcgtactagaagaaat-ttaagaagatagaaaccgacctggt
ttgcaccggtctgaactcaaatcatgtaattttttaaaagtcgaacagactttctatatc
tactattgcgtgaataagaatattaaatcaacatcgaggtcgcaattattatttttaata
agatctttaaaattttattacgctgttatccctacggtaatttaatcatttaattaattt
tattagatcaatttaataaatattattattaaaatatttattaattaactgccccagtta
aactaaagtaaaattcaatagggtcttatcgtctttctattttataaaagtctttttact
tttaagataattttaatatttagattaaagaaataattttaaatgttaaatcttttgttc
tagtctttaattaaaagacaaatgattatgctaccttagcacaattgcggctattaaata
atttcattgagcagatcttactattaattatttctaatagagatgtttttgttaaacagt
cattaaatatatgagttatttaaatttatttaaaatatttacttattttatcatttttat
ataataaagatgatattttattagtagagttttatttaattaaattaataagttattaaa
ctgtttgaatattataatttctatatttagttttataaaaaaaataaacttttaatgtaa
tttatcttacaaaaattatatttaatataattttttataaaataccagatattaatttaa
tcgaataacgtttaatttcaatttaacttt-taaaagttcatataatgagtttataaaat
taaatagatcttaaaatttcgggaataaaaaattatttgaataaataaatcctgatacta
aaggaataatatatttctttgaaaaatttttattttccttttcagtttttattttaatat
aatttattttcagtatttgatccaacttcttattttggtataagattaaattgattaatt
gtttttataattttattatattttcctataaagttttatttaattgaaagtggattaata
tctatttttaaaattttatttataagagtaagaaaagtttttaaagaagtttcaattcca
aatcatatagcgttgaattttttatgtgtaataacatttatttatttagtttttagaaat
atattaggattatttccatttatttttactataacagctcatcctttaattacattagga
ttaggagttgttttttgaatatcattttttttaataggattttcgtttagttttaaaaat
agatgtgctcatctagttccagaaggaagtcctataattttagctcctttaatagtatta
attgaaagaattagtcatttaattcgaccttttacactttctattcgattagctgctaat
ataatggcaggacatttaattataggattattatctagaattagaatagtaagtgtaatt
ggttttgttagatctttaattttacaaaatattcttttaatcttagaatttggagttaca
gttattcaaggatttgtatttagaattttattgttattatacgcgttagaatacctatat
tttgaaaaagttctattttaatgagttttatattattgttagttttaattattttttata
attttaaaatatcggaatattttataaaaaattctgatataaataataaaattattttat
ttgagtttatatgataa-----cgatggttttattcaactaatcataaagatattggaac
tttatatttaatatttggagtttggtcagctatagtaggaacagcaataagagttttaat
tcgtatagaattaggtcattctggaagaatattaggagatgatcatttatataatgttat
tgttactgctcatgcttttgtaataattttttttatagttataccaattttgattggtgg
atttggaaattgattagttcctttaatattaggggctcctgatatatcatttcctcgaat
aaataatttatcattttgattacttcctccttctttatttttattatttatatcttctat
ggttgaaacaggggtaggagccgggtgaacagtgtatcctcctttggcttctagtactgg
tcatataggaagatcaatagattttgctattttttctttacatttagctggtgcttcttc
tattataggagctgtaaattttatttctactattattaatatacggttaagtagaatgag
aatagaaaaagttcctttatttgtgtgatctgtttttattactgccattttattattatt
atctttacctgttttagcaggagctattactatattattgactgatcgaaattttaatac
ttctttttttgatcctgctgggggaggagatcctattttatttcaacatttattttgatt
ttttggtcatcctgaagtatacattttaattttacctggatttggaattgtgtctcatgt
aattagatcttctgttggaaagcgagaaccatttggaagattaggaatgatttatgctat
agtaggtattggaggaataggatttgttgtgtgagcacatcatatattttcagtaggtat
agatgttgatactcgagcttattttactgcagctactataattattgctgttcctactgg
aattaaggtttttagttgaatagctactattcatggttcttattttaaaataagaactcc
tataatatgaagtattggatttgtatttttatttactttaggagggattactggagttgt
tttatctaattcatcgttagatgtagtattacatgatacatattatgtagtggctcactt
tcattatgttttaagaataggagctgtatttgctattttagctggaattacttattgatt
tcctttgttttttggaatagttttaggagagaaaataactaagcttcatttttttgtaat
atttttaggtgtaaatttaacattttttcctcaacattttttaggattaaatggaatacc
tcgtcgttattcagattatcctgatgcttttattttttgaaatataatttcatctatagg
ttctattttatctttatttgcagtaatattatttatatatattgtttgagaggctatagt
tttaaagttatttggtagtaatgagtatcatgttaattcatctttagaatgaattaataa
cattccacctttagatcatacttttaatcaattgaatttattaagagattgccaacttga
agatctttattatttcaagatggggtttctccagtaatagagcatttaattttttttcat
gatcatattataatagtaataattataattataattatagtgggttatgtacttgttaat
tcttgttttaataagttttataatttaggaatatttcagggacagggacttgaaagaatt
tgaactgcaatacctgctatttttttattgtttattgcctttccttctttacatttatta
tatttaatggaagaaagatcagattatgatattacaattaaggtaataggtcatcaatga
tattgatcttatgaatatagagatttaggatttaaatcatttgattcttatatattgtca
agtgatgatgcaatatttcgattattaaatgtagataactctttagttattccttttaat
agaaatattcgaataattatttcaagaatagatgtaattcattcttgaactattccttca
ttaggtgtaaaggcagatgctgtacctggtcgactaaatcaattattttatgtatttaat
cgaataggtttatttagtggacagtgttctgaaatttgtggtgcaaatcatagatttata
cctattataattatagttgttcctcgaatagagtttctgtcaaagtgattt--cattatc
atccttttcatatagtaaatatatctccttgacctttaataagaggattaggagctttgg
tattagttgtaggtttaattaagctttttgttttttttgaaagagatttaatatttagat
cattttatttattaattttagtaacaataatatgatgacgtgatgtaattcgagaaagta
cctttcaaggatttcattcaagtgtggtgttaaaaggacttatattaggtataattttat
ttattgtaagagaaatttttttttttttttcttttttttgggcttttttccattctagat
tgagaccgtcagtagaattaggaattcaatgacctccaataggagtatttccttttaatc
cttttcaggttcctttattaaatactgttattttattaagatctggagttagagttactt
gagctcatcagataatcttgaaagaagattgagaaggtgctaaaatttcgttaatagtta
catgaatattaggtggatattttttaattttacaaggatttgagtattatatatcttctt
ttggaattagagattctgtatttgggtctactttttttatagctacgggatttcatggat
ttcatgttattgttggaagagtatttttatttattatttgatatcgtttcttaaattatc
atttttctaaaagtcatcattttgggtttgaagctgctgcatgatattgacattttgttg
atgttgtttggttatttttattttctgtagtgtattgaattataaataattctttagttg
atttaccttctccttctagtttaagatatttttgaaattttggttctttgttaggtgtat
ttttaatagttcagattttatctggcttatttttatcttttcattttagaggggatgtaa
atttgtctttttttagaattattcatataatgcgagatgtaaattatggatgattattac
gagtaattcatgctaatggtgctagaatattttttttgttaatatatattcatattggtc
gaggtttatattatgggtcgtatcgatttgaaaaagtatgattaagaggtgtgagaattt
tattattgtctatggctactgctttcttaggatatgttttaccttgagggcaaatatctt
tttgggctgctactgtaattactaatttactatcagcgattccttatgtaggagtattat
tagtagaatgaatttgaggtggattttcggttagtaatcctactttaactcgattttttg
cttttcattttattttaccttttgttattcttttttttgttattttacatttgttttttc
ttcatgaaaaagggtctagaaatcctctaggattaataggaagaagagataaaattatat
tccatccttattatgtttttaaggatatttttggatttagatttttttttatatttttta
taataatttgtttattatatccttatatttttatggatgtagaaaattttatttcttcta
atcctctagttactcctgttcatattcaacctgaatgatactttttatttgcttatacta
ttcttcgttcagttcctagaaaaattgggggagttgttgcattagttatatcagtattaa
ttttatactttttacctttttttttaaaacatcgttttcgaagaacatttttttattttt
ttataaaatttatgttttgaattttttttgttaattgattacttttgacttgaattggag
cttgtgtagttgaagttccttatatagaattaggaataatttttagagttatttattata
taatatatataatattttgaaataaaaattggtataataattgttaatatagatattggt
aaaaagatttttcatcttaattttattaatatatcatatcgaaatcgaggaaatgttctt
cgaactcaaattaaaataattgagataattattaaaattaatattgagaagattgatttg
atgcttttaaaaaatataatagtagtaattattcttaaaattaatatacttatatattct
gctaaaaaaattaatgcaaatcaacctcctatgtattctacattaaatccggaaactaat
tctgattctccttctgcaaagtcaaaaggacttcgatttgtttctgctaaacaggatgtt
aatcatataaatataataaatatatttccccaaaaaaaatgtaataatttttgtgattct
tctatttgagtaaatgcataagattgtgataaaataacaataaataaaataattatgaaa
aatgatacttcataagaaattatttgagcaactcttcgaattgctcctagatatgaatac
ttagaatttgatgatcatcctactaataaaataaagtatactcctaatcttgataaaata
aaaaagtataatatattatgtttattatctattaatgagttagaattaaatagaataatt
ggaattattataattataataagtaatgatagtgatggggttaaatatgataatataaag
tttattgattctatagaaattaggtttttattaaataatttaatagcatctctaaatggt
tgaaggagtccaattaatcctactttattaggtccttttcgaatttgagtatatctaaga
atttttcgttctaaaatagtataaaaagctacagctactaaaattctaattgaaattata
ttttattagatttcatttagtaataagatctgatgattgatttttgatttgattaggatt
agaaattaatataataatatttattataattatttatgaacgatatagaatatttaacat
tgaatcttgtataaaatattttttcattcaaagaataggttctgctattttattaagttt
gttttattttggaaaaatatactttaaagaagtagtttgtttagttataagatataaggt
tggagctggacctttctttttttgatttccttctctttgtagaggaatttcatggatatc
ttgttttattttaatgtgttttcaaaaaattattccttttattttattaagaatattttt
atctggtttggttttttatataattatattaagtttattttttggtatcataggaagatt
taatcagagagatttaaagcaattaattgcttattcttcagtatatcatttaggatgaat
attattaagattaatatcttttaatgaattttgaataatttatttgattttatatggaat
attaattataccaattatttattttttttatataaaaaaaataaataatttgtttgatgt
aattaaaatgaagcataaaaagtgatttgtaataatgatgttaagaatagcaggaatacc
tcctttattaggattttttttaaaatgatttgcttttattacaatttttatacaaagttc
ttttttttgatttattttagttttaagttctgtagtgatattttatgtatattatcgagt
tatttatgatgtattgataggattttttatatatggggtttgaataaactgagtgattga
aagaaataaaatttggtgagattttattacaattgttggaattgttattggagttgaatc
tattttattagtatttttggtttattttttatttttattggtctgtttaaggttaagaat
attaatagaagttataagatcatatgaatgcgggtttgatattaattctttagttcgatt
tgtgttttcctatcggttttttttattagctattttgtttattatttttgatgtagaaat
ttctttaatgttacctattccgtatttaataattagattgatgggtgtttttattttttg
tttgtttatattggttttaatagttggattattatatgaatacttttttggatcattaga
ttttctatttttataagcaaaataattaatggaattaaatggataaataaagacaaataa
attttatatggagtattgattaaaggaaggatttctattttgttatgagaaatatttaaa
aacattattattgaaaatgaagttactacaatagaagataaaaaaattataattattgtt
attttatttcatattaatgttcttattataataaaaatttctcttactgtattaatagta
ggaggggctgaaatatttactatggtaaatataaatcatcaaaaggtaatattaggagaa
attgaaattaatcttttaaataaaacgattcttcgagaatgatattttaaatataaatca
tttgttaataaaaataaagctgacgatgataatccatgagcaattattattaaaattgct
cctattattcctagttttattattgaaaataatcctaacaatacaaatcctatatgggct
actgaagaataagcaattaatgatttaagatctttttgtcgaatgcaatttagtctagtt
aaagtagctcctattaatctaattctaataattcagttattaattgaatttattttttta
atacataaaggaataaatcgaattaaaccatatcctcctaattttaataatatagcagct
aagattattgatccttcaagaggtgcttcaacatgagcttttggtaatcaaatatgggta
aagaatattggagttttggctagaaaagctattataaatataataattatatttaatttg
aataatgaaatattaagtatattgaatgaataattattttttaaaataataatattaata
agtaatggaagagatgctgtaatagtatatattattaagtaaattctagcttgaagacgt
tcttgttgttttcttatttttataattaatattatggttggaattaaaactagttcaaac
aaaatataaaatataattaagtttgaaattgaaaaagttaaaataagaattaataaaata
ggaaaaatagttataaaaatactttttaaattaaatgatgataaaataattaatattact
cttattagcgataatataattaaaatataggatgatttatcttgaaatataattttatta
aaaatgataattctgtaattgaaatttattaaggtaattattataaatataattgatata
taaataattaaaaaaggaagtcatgttaaagatctaataaaaattgaactagaagaatta
tgtgaatttgataatgaaattaatatacttaatcttatgctggatcctcttactattatt
gtaagtataattattattgatggaaatgaaattgatgagaagttaattgaaataaaaaag
aataatgaaattaacaataattctaatcttaatagtataattaaaatgttttttcgtcat
cagcatattcttaaaattctaattataattataagaaattattaacaatattattaatgt
tgatgattttgaggattctggaattatagatatttttattgtttgtttaaatgaattgtt
tggtccatacatttcttgtcaatttttatcattattaaatgagattaccattaaaggaaa
tcagtaattaaatatttttgttgaaataaaatgagtaaatcataatgaaagtgaaaattg
tcctattgatttataaaaaaatctcttgaaagataatattattcctaaggtgaatcctaa
tataagtgaagttataattgaaaatttataataatttgggaaaataaatatgctttgggg
ttttatgattcataatattaaagttcctaaaactaaaggagtaattcttataattattaa
tggaaaattagaataaaatgaagtatgattgaaagagtctgatttagatttaattagaat
tttacttgataaatatattattcgtaaagagtatgatgaagttattccaattgataaaat
tattataaatgacaaaactgattctagttttgtggtaattatgaattcaataatgttatc
tttagaaaaaaatccagatgtaaaagggagtcctattaaagctatattagttaaagctaa
tgtggaattaattgctggattattatttgaattagttattaagcgtatatcttgatatga
tgattcatgaattaaaattcctgcacatataaatatcaatgatttaaaataagcatgaat
aataaggtgaaaatatcttaatgaatttgatttaattgaaattgcaaatattattattgc
tatttgtcttaaagtagataatgcaataattttttttagatcttgttctcaattagctga
aagtccagcatataatgctgtaattgaggaaataaatattaaagaaattaaaatgtaagg
atgaatattagttgtaattcgaattattaaataaattcctgctgttactaaagtggagga
atgaactaatgctgaaataggagtgggggcggatattgctataggtaatcaagctgaaaa
aggaaattgagctcttttagtacatgcagctaatattaatataaatagaattattaatgg
aaatatttcatttatattcaattctcaatttaatgttgataataatattctaattgataa
aagaattaaaatatctccagtacgatttgtaagaagtgtaattgacccacagctagctgt
agatcaattttgatagtagattactaaaatataagaagatactcctaatatatctcatcc
taataatattaaaaataaattgtttcttaaaattaaaattattattgataaaataaatat
tattaacattaaatgaaattgtttatattcattctttgggatataatatattctaaaaat
tataattattcttgaaattattaacactgttcttataaataaacaggatattcaatctag
tattgttgttaattggatttgtaatgatattatagcttctaatggaattgtaaaatatag
aaaggtattataaaataataaatataatcttattaaaaaaaaattaaagaatttttttgt
taggggtattatttattattagattacaaccggtatttatagttagaattttaattttta
ttactcttctttattcttatttaatttataaagtaattggtactttttgatttagatata
tattattaatagttatgttaagaggagtattagtaatttttacatacatagtaagattag
ttcctaatgaaagttttgaagtagttaatttagttattttattaagatttatagttagaa
tatttttaaattgaggattaaattttaataatgatataggtattataagaatagatttat
gagcttcatatttaggtagatttagattatttttagttattttcttattagcagttatat
tattagtagttgtagtaagatgtataactgaaggaagttttcgggtg
>Oxyopes_sertatoides
-gatactttttccaaaatatcaactgtgttacgacttaccttatcttatgataagggtga
cgggcgatatgtgcacatttattattttattcaaatttaaatattattaaaaatttactt
ctaaatcctatttcttaaaaatattaaaaaataatgttctttaattaaattttaatgtaa
ctcatttattctttaacattaattacaccttgacctaacattttataatttatttagaat
aatattattaattagttcttttgatggcggtatataaactttgttttaaagtaaaattta
tcgggggttgtcgattaataaacaagttcctctagaaaaataaaatgccgccgttgtaaa
taagttttattataaattattattactatatttattttaatatactagggtttctaatcc
tattttaagtttaaaaattataacttttatttaaataaattttatataattaattttact
ttttattaattgattttttattaattttaatttaatataaatataatttaactaaaagaa
taaccgcaactgctggcacttaattattagttagttatttagttaattattctttatatt
ttaaataatgttagatgttacaaaattaaattgatttttataattttgtattaattttaa
tcattttcttaggtcctttcgtactagaagaaataataagaagatagaaaccgacctggt
tcacaccggtctgaactcaaatcatgtaattttttaagagtcgaacagactttctttatc
cactattgcgcagataagaatattaaatcaacatcgaggtcgcaatcatttttttaaata
agatcttttaaattttattacgctgttatccctacggtaatttggtcatttaattaattt
tattagatcagttttataagtatttttattaaaatattaattaattaactgccccagtta
aactaaagtaaaattcaatagggtcttatcgtctttctgttatataaaaggctttttact
tttaagataattttaatatttaaattaaagaaataattttaagtgttaaatcttttgttc
tagtctttaattaaaagacaaatgattatgctaccttagcacaattgcggctattcaaat
atttcattgagcagattttactattaattatgattaatagaaatgtttttgttaaacagt
cattaaatatatgagttattgtaatttatttaaataatttacttattttattatttttat
attattaaaatgatattttaatagtatagtttaatttaatttgtttagtaagttattaaa
ctatttgaatattataatttctatatttgtaagtatg--ttttttaaattttatttgtaa
tttgttttacaaaaattatttttaatatatttttttataaaataccagatattattttaa
tcgaataacgtctaatttcgattgaatattataattattcatataatgaatttataatat
taaatagatcttaaaatttcgggaattaaaaattttttgaattaatagatcctgatacta
aaggaatattataattctttgaaaaagtttatttttccttttcagtttaaatttttatgt
acattattttcggtatttgatcctacttcttattttggcttaagatttaattgattaatt
gtttttataattttattgtattttcctataaagttttatttaattgaaagtggattaata
ttaatttttaaaattttatttgttagagtaagtaaggtttttaaagaagtttctattcca
aatcatatagcattaaattttttatgtgtaataacgtttatatatttagtgtttagtaat
atactaggtttatttccatttatttttactataacggctcatccattaattacattagga
ttaggagttgttttttggttgtcattttttttaataggattttcgtttagatttaaaaat
agatgtgctcatctagtaccagaaggtagtcctatagttttagctcctttaatagtatta
attgagagaatcagtcatttaattcgaccttttactctttctattcgattagcggctaat
ataatggcgggccatttaattataggattattatctagaattagaatgattagtgtattt
ggttttactagatctttaattttacaaaatattcttttggtgttagaatttggagtaaca
gttattcaaggatttgtttttagaattttattattattatatgcattagaataccaatat
tttgaaaaagatctgtttttataggttttatattattattagtaatagtagtcttctatt
tttttaaaaaaatagaagactttataataaaggaagatataaagttaaaaatgattaagt
ttgaatttttatgataatactgcgatgattttattcaactaatcataaggatattggaac
tttatatttaatatttgggatttgatcggctatagttggaacggcaataagagtattgat
tcggatggaattagggcattctgggagaatattaggggatgaccatttatataatgtgat
tgttactgctcatgcttttgtaataattttttttatggttataccaattttaattggtgg
gtttggaaattgattggttcctttgatattaggggctcctgatatgtctttccctcgaat
aaataatttatcgttttgattacttcctccttctttgtttttattatttatatcttctat
ggttgaaactggggttggagcaggatgaacggtttatcctcctttagcttcgactactgg
tcatataggaagatcaatagattttgctattttttctttacatttagctggtgcttcttc
tattataggggctgtaaattttatttctactattattaatatacgattaagtagaataag
aatggaaaaggttcctttgtttgtctgatctgtttttattactgctattttattgttgtt
atctttaccagtattagctggagctattactatgctattaactgatcgaaattttaatac
ttcattttttgatcctgcaggggggggagatccaattttatttcaacatttattttgatt
ctttggacatccagaagtatatattttaattttacctggatttggaattgtttctcatgt
aattagatcttctgtgggaaagcgagaaccgtttggaagattaggaataatttatgctat
agtaggaattgggggtataggatttgttgtttgagcacatcatatattttcggtaggaat
agatgtagatactcgagcttattttactgcggctactataattattgctatcccaactgg
gattaaggtttttagttgaatagcaacaattcatggttcttattttaaaataagaacttc
tatgatatgatgtattgggtttgtatttttatttactttaggtggtattactggggttgt
tttatctaattcatcgttagatgtagtattacatgatacatattatgtagtagctcattt
tcattatgtattaagaataggagctgtatttgctattttagctggaattacttattgatt
tcctttattttttggagtagttttaaaggagaaaatgactaagcttcatttctttgttat
atttttaggagtaaatttgacattctttcctcaacattttttaggattaaatgggatacc
acgtcgatattcagattatcctgatgcttttattttttgaaatatagtttcttctatagg
ttctattttatctttatttgctgttatactatttatatatattgtttgagaagctataat
tttaaaattatttgggaataatgaatattttgtgagttcttcgttagaatgaattaataa
tattcctcctttagatcatacttttaatcaattgaatttattaagagattgccaacttga
agatctttgttgtttcaagatggagtttctccagtaatagaacatttaattttttttcat
gatcatattataatagtaataattataattataattatggtagggtatgtattagtgaat
tcttgttttaataaattttataatttaggaatgtttcaaggtcaggggcttgaaagaatt
tgaacagcaatacctgctgtatttttgttatttattgcttttccttctttacatttgtta
tatttgatggaagaaggagcttcttatgatattacggttaaggttataggacaccaatgg
tattggtcttatgaatatagagatttaggatttaagtcttttgattcatatatattatca
ggtgatgatgtaatatttcgattgttaaatgttgataattcattagttattccttataat
agaaatgttcgaataattatttcaagaatagatgtaattcattcttgaactattccttct
ttaggtgtaaaggctgatgccgtacctggccgattaaatcaattgttttatatttttaat
cgtgtaggattatttagtggacaatgttcagaaatttgtggtgcaaatcatagatttata
cctattataattatagttgttcctcgaatagagtttttgacaaagtgattttacattatc
atccttttcatatagtaaatatatctccttgacctttaataagaggatttggagcgttgg
ctttagtagttggattaattaaattttttgttttttttgaaagagatttattatttagat
cattttatttattagtattagtagcgttattatgatgacgtgatgttattcgggaaagta
cctttcaaggttttcattctagtgtggtgttgaaaggacttatattagggataattctat
ttattgtaagagaaatttttttttttttttttttttttt---ttttttttcattctagat
tgagaccagcagtagaattaggagttcagtgaccacctatgggtgtgtttccttttaatc
cttttcaagttcctttattaaatacggttattttattaagatctggtgtgagagttactt
gagctcatcaaatgattttaaaggaggattgagaaagagctaagatgtctttaatagtta
cgtgaatattaggtctatattttcttatgttgcaaggttttgagtattatatatcttctt
ttggaattagagattctgtatttggttctactttttttatagcaactggatttcatggat
ttcatgtaattgtgggaagagtgtttttatttattatttgatatcggtttttaaattatc
atttttctaaaagtcatcattttgggtttgaagctgctgcttgatattgacattttgtgg
atgtggtttggttatttttgttttctgtagtatattgaattataaataattctttagttg
atttaccttctccatctagtttaagatatttttgaaattttggttctttgttaggtgtat
ttttaatggtgcagattttatctggtttatttttatcttttcattttagaggagatgtaa
atttgtctttttttagtattattcatataatacgagatgtaaattatggatgattattac
gagctattcatgctaatggtgctagaatgttttttttattgatatatattcatattggtc
ggggattgtattatggttcatatcgatttgagaaggtttgattaagaggggttagaattt
tattattatctatggctacggcttttttagggtatgttttgccttgggggcaaatgtctt
tttgagctgctacagtgattactaatttattatcggctattccttatgtaggagtattat
tggtagagtgaatttgagggggattttcggtaggaaatcctactctgactcgattttttg
cttttcattttattttaccttttgtaattttgttttttgttattctgcatttgttttttc
ttcatgagaaaggatctagaaatcctttaggtttaatgggtagaagagataaaattatgt
ttcatccttattatgtttttaaggatatttttggatttagtttttttttcatgtttttta
tagtgatttgttttttgtatccttatatttttatggatgtggaaaattttatttcttcta
atcctttagttacgcctgttcatattcaacctgaatgatattttttgtttgcttatacta
ttcttcgttctgtaccaagaaagattgggggagttgttgcgttggtaatatcagtattag
ttttgtattttttgcctttttttttaaaacatcgttttcgaagaacttttttttattttt
taataaaatttttattttgaattttttttgtaaattgagtgcttttaacttgaattgggg
cttgtgtagttgaaattccttatatgacattaggaatgatttttagagtaatttattata
tgatatatattatgttttgaagtgaaaatagggataataattgttagtatagatataggt
aaaaagatttttcatcttagttttattaatatatcatatcggaatcggggaaatgttctt
cgtactcaaattaaaataactgaaataactaataagataaatattgaaaatattgatttg
atatttttaaaaaatataatagtagaaattattcttaaaagaagtatacttatatattca
gctaagaaaattaatgcgaatcaacctcctatgtattctacattaaatcctgatactaat
tctgattctccttctgcgaaatcgaaaggacttcggttggtttctgctaaacaagaagtt
aatcatataaatataagaaatatgtttcctcagaaaaaatataagagtttttgtgattct
tctatttgagtaaatgaataagactgcgatataataacaataaataagataattataaaa
aaagatacttcgtaagaaattatttgagcaattcttcgaattgccccaagatatgaatat
tttgaattagatgatcatcctactaataaaatgaaatatactcctagtcttgataaaata
aagaagtataatatgttgtgtttattgtctattagtgaatttgaattgtataaaataata
gggactattattattataatgagtaaggataatgatggggttaaatatgatagtataaaa
tttattgattctaaggagattaaatttttattaaaaagtttaattgcgtctctgaatggt
tgaagtaatccaattagtcctactttatttggaccttttcggatttgagtatatctaagg
atttttcgttctaaaatagtgtaaaaagctactgctactaaaattctaattgaaattata
tttaataagatttcatttagtaataagatctgatgattgatttttagtttgattaggatt
agaaattaatataatgatatttattataattgtttatgaacggtatagaatattaaatat
tgagtcttgtataaaatatttttttattcaaagaataggctctgctattttattgagttt
attttattttggaaaaatatattttaaggaagtagtttgtttagtaataagatataaagt
tggagcaggacccttttttttttggtttccttctatttgtggtgggatttcttgattatc
ttgttttattttaatatgttttcaaaagattattccttttattttattaagaatgtttgt
atctggtttgatattttttgtaattatacttagtttggcttttggaattataggaagatt
taatcaaaatgatttaaagcaattaattgctttttcttcagtgtatcatttaggatgaat
aatattaagattaatatcttctgatgaattttgggtaatttatttaattatatatagatt
attaatttttcctataattcttttttttaaaaaaaagataataattagattaatagatgt
agttaggataaaatataaaaagtgatttgtaataatgatattaagaatagcaggtatacc
tcctttattaggattttttttaaagtgatttgcttttattacgatttttttaaaaagata
ttttttttgattaattttaatgatgagttctgtggtaatgttttatgtatattatcgtgt
tatttatgatgttttgatgggattttttataaatggggtttggacaaattgaatggaaaa
aagaaatgaggtttggtgagatttagtaactatttttggtatagttataggtgttgaatc
tatttttttagtgtttgtggtttattttttgtttctaatagtttttttaaaattaagaag
attagtggaagtaataagatcatatgaatgtggatttgatattaattctttagcacgtat
tgtgttttcttatcgattttttttattagctattttgtttattatttttgatgtagaaat
ttctttgatgttgccggttccctatttaatagttagatatataggggtaattgttttttg
tttgtttatatttattttgttattaggtttaatatatgaatatttttttggatctttaga
ttttctatttttgttaataatataataagtggaattaaatggataaataatgataaatag
attttgtaaggtgtatgaattaaagggagagaatgtattttattatgagagatgttgaga
aatattattattgaaaatgcggttactgcgattgaagaaataaaaattataattattgtt
attttgtttcatattaatgttcttattataataaaaatttctctaattgtattgatagta
gggggagctgaaatatttactatagtaaatataaatcatcaaaaagtaatgttaggagta
attgtaattattcttttaaataaaatgattcttcgggaatggtattttaaatataagtca
tttgttaataaaaataatgctgatgatgataaaccatgagcgattattatcaaaattgct
ccaaatattcctagttttgttatcgagaataatcctagtagaacgaatcctatatgagcc
actgaggagtaagcaattaatgatttaagatctttttggcgaatacagtttaatcttgtt
aaggaagcaccgattaatctgattctaataattcaattgttaattgaatttattttttta
atacataatggaataaatcgaattaatccatatcctcctaattttaataatatagctgct
aaaattattgatccttctaggggtgcttctacatgggcttttggtaatcataaatgggta
aaaaatattggggtttttacgagaaaagctattataaatataataattatatttaattta
aataaaaaaatgtttagaatattaaatgagtaattgttttttaatagaattatattgata
aggagaggtaaggatgctgtgattgtatatattattagatagattctggcttggagtcgt
tcttgttgttttcttatttttaagattaatattatagtaggaattaatactaattcaaat
agaatataaaatgaaattaaattagaggtggagaaagttaaaattaagattaaaagaatt
ggaaagattgttgtaaaaatgtcttttagatttaatgaggatagaataattaatatcact
cttattaatgatagtataattaaaatataggatgatttgtcctgaaatattattttattg
aaaatggtaattgttgaattgaagtttattaaaataattagtaaagataaaatggaaata
gatataattaagaatggaagtcatgttaaagatctaataaaaactgagttggaagaattg
tgtaaatttgatagtgatactaatattcttagtcttattcttgaacctcttactattaat
gtaagtataattattattgatggaaatgaaattgatgaaaagttagttgaaatgaatgaa
aataaagaaattaataataattctaatcttagaagtataattaaaatattttttcgtcat
caacatattcttaagattctgataataactatatgaaattattaataatattattaaagt
agatgattttgtagattctggaattataattctttttattgtttgtttgaatgagttatt
tggaccatatatttcttgtcagtttttgtcgttattaaatgagatgattattattggaaa
tcaatggttaaataactttgttgatataatatgggtgaatcataatgataaagaaaattg
acctattgatttgtaaataaatcttttaaaagatagtaatattcctgttataaaacctat
aattaatgtaattgtaattaaaaatttataatggtttgggaaaatgaatatattttgggg
ttttattattcataatattgaggttcctaaaattaaaggtgtaattcttattattattat
tggggaatttgaataaattgaagtgtgattaaaagaatctggtttggatttaattaaaag
tttacttgaaagatatattattcgtaaggagtacgatgaagttattccgatggataaaat
tattattaatgataatgttgtttctaattttgaattaattataaattcaataatattatc
tttagaaaagaatcctgaagtaaatggaagtcctattagagctatattagttaaagttaa
tgtggaattaatagatggattataatttgaattagatattaggcgtatatcttgataaga
ggattcatgaattaaaattccagcacatataaatattagtgatttgaaataagcgtgaat
aataaggtggaaatatcttagagaacttgatttaatggaaattgcaaatattattattgc
tatttgtcttagggtggataaagcaataattttttttaaatcttgttcccagttagctga
aagtccagcatataatgctgtaattgaagaaataaatattaaggaaattaaaataaaagg
atgaatattagttgtaattcggattatcaaataaattcctgcagttacaagagtggagga
atgaactagtgctgaaataggagttggagctgatattgctatgggaagtcaagctgagaa
aggaaattgagcacttttagtgcatctagctagtattaatatgattaaaataagtaatgg
aaatatttcatttatgtttagttctcatcttaatattaatattaatattctaattgataa
aaggattataatgtctccgattcgatttgtgaggagtgtaattgaaccgcatctagctgt
agatcagttttgataatagattactaaaatataagaagatactcctagtatatctcatcc
taataatattaaaaatagattgtttcttaaaattaagattattatggataagatgaatat
taatagtattaaatgaaattgtttgtgctcatttttagggatataatatattctaaatat
tataattatacttgaaattataagtactgttcttatgaatagacaggatattcaatctag
tattgaagataattgtatttgaaatgataatatgttttctatagggattgtaaaatataa
aaatgtattattaaataatatatatattctgattgaaagtaaattaaagaatttttttat
tgggtgtattctttgtagttagattacaaccggtatttatggtaagaattttaattttta
ttactttattttattcttatttaatttataaggtgattggaacattttggtttagatata
tgttattgatagtaatattaagaggggttttagtaatttttacttatatagtaagattag
ttcctaatgagagttttgaagttgttagtttagtgattttattaagatttataattagta
tatttgttaaatgggggttagattttggcggggatataggaattataagaatggatttgt
gaatttcgtatttaggaggttttagattgtttttggttgtttttcttttggtaattatat
tgttagtggtggtagtgagatgtatgagtgatggaagttttcgagta
>Oxyopes_sertatus
tgatactttttccaaaataccaactgtgttacgacttaccttatcttatgataagggtga
cgggcgatatgtgcacatttattattttattcaaatttaaatattattaaaaatttactt
ctaaatcctatttcttaaaaatattaaagaataatgttctttaattaaattttaatgtaa
ctcatttattctttaacattaattacaccttgacctaacattttataatttatttagaat
aatattattaattagttcttttgatggcggtatataaactttgttttaaagtaaaattta
tcgggggttgtcgattaataaacaagttcctctagaaaaataaaatgccgccgttgtaaa
taagttttattataaattattattactatatttattttaatatactagggtttctaatcc
tattttaagtttaaaaattataacttttatttaaataaattttatataattaattttact
ttttagtaattgattttttattaattttaatttaatataaatataatttaactaaaagaa
taaccgcaactgctggcacttaattattagttagttatttagttaattattctttatatt
ttaaataatgttagatgttacaaaattaaattgatttttataattttgtattaatttaaa
tcattttcttaggtcctttcgtactagaagaaataataagaagatagaaaccgacctggt
ttacaccggtctgaactcaaatcatgtaattttttaagagtcgaacagactttctttatc
cactattgcgcagataagaatattaaatcaacatcgaggtcgcaatcatttttttaaata
agatcttttaaattttattacgctgttatccctacggtaatttggtcatttaattaattt
tattagatcagttttataagtatttttattaaaatattaattaattaactgccccagtta
aactaaagtaaaattcaatagggtcttatcgtctttctgttatataaaaggctttttact
tttaagataattttaatatttaaattaaagaaataattttaagtgttaaatcttttgttc
tagtctttaattaaaagacaaatgattatgctaccttagcacaattgcggctattcaaat
atttcattgagcagattttactattaattatgattaatagaaatgtttttgttaaacagt
cattaaatatatgagttattgtaatttatttaaataatttacttattttattatttttat
attattaaaatgatattttaatagtatagtttaatttaatttgtttagtaagttattaaa
ctatttgaatattataatttctatatttgtaagtatg--ttttttaaattttatttgtaa
tttgttttacaaaaattatttttaatatatttttttataaaataccagatattattttaa
tcgaataacgtctaatttcgattgaatattataattattcatataatgaatttataatat
taaatagatcttaaaatttcgggaattaaaaattttttgaattaatagatcctgatacta
aaggaatattataattctttgaaaaagtttatttttccttttcagtttaaatttttatgt
gtattattttcggtatttgatcctacttcttattttggcttaagattaaattgattaatt
gtttttataattttattgtattttcctataaagttttatttaattgaaagtggattaata
ttaatttttaaaattttatttgttagagtaagtaaggtttttaaagaagtttctattcca
aatcatatagcattaaattttttatgtgtaataacgtttatatatttagtgtttagtaat
atactaggtttatttccatttatttttactataacggctcatccattaattacattagga
ttaggagttgttttttggttgtcattttttttaataggattttcatttagatttaaaaat
agatgtgctcatctagtaccagaaggtagtcctatagttttagctcctttaatagtatta
attgagagaatcagtcatttaattcgaccttttactctttctattcgattagcggctaat
ataatggcgggccatttaattataggattattatctagaattagaatgattagtgtattt
ggttttactagatctttaattttacaaaatattcttttggtgttagaatttggagtaaca
gttattcaaggatttgtttttagaattttattattattatatgcattggaataccaatat
tttgaaaaagatctgtttttataggttttatattattattagtaatagtagtcttctatt
tttttaaaaaaatagaagactttataataaaggaagatataaagttaaaaatgattaagt
ttgaatttttatgataa-----cgatgattttattcaactaatcataaggatattggaac
tttatatttaatatttggggtttgatcggctatagttggaacggcaataagagtattgat
tcggatggaattagggcattctgggagaatattaggggatgatcatttatataatgtgat
tgttactgctcatgcttttgtaataattttttttatagttataccaattttaattggtgg
gtttggaaattgattggttcctttgatattaggggctcctgatatgtctttccctcgaat
aaataatttatcgttttgattacttcctccttctttgtttttattatttatatcttctat
ggttgaaactggggttggagcaggatgaacggtttatcctcctttagcttcgactactgg
tcatataggaagatcaatagattttgctattttttctttacatttagctggtgcttcttc
tattataggggctgtaaattttatttctactattattaatatacgattaagtagaataag
aatggaaaaggttcctttgtttgtctgatctgtttttattactgctattttattgttgtt
atctttaccagtattagctggagctattactatgttattaactgatcgaaattttaatac
ttcattttttgatcctgcaggggggggagatcctattttatttcaacatttattttgatt
ttttggacatccagaagtatatattttaattttacctggatttggaattgtttctcatgt
aattagatcttctgtgggaaagcgagaaccgtttggaagattaggaataatttatgctat
agtaggaattgggggtataggatttgttgtttgagcacatcatatattttcggtaggaat
agatgtagatactcgagcttattttactgcggctactataattattgctgtcccaactgg
gattaaggtttttagttgaatagcaacaattcatggttcttattttaaaataagaacttc
tataatatgatgtattgggtttgtatttttatttactttaggtggtattactggggttgt
tttatctaattcatcgttagatgtagtattacatgatacatattatgtagtagctcattt
tcattatgtattaagaataggagctgtatttgctattttagctggaattacttattgatt
tcctttattttttggagtagttttgaaggagaaaatgactaagcttcatttctttgttat
gtttttaggagtaaatttgacattctttcctcaacattttttaggattaaatgggatacc
acgtcgatattcagattatcctgatgcttttattttttgaaatatagtttcttctatagg
ttctattttatctttatttgctgttatactatttatatatattgtttgagaagctataat
tttaaaattatttgggaataatgaatattttgtgagttcttcgttagaatgaattaataa
tattcctcctttagatcatacttttaatcaattgaatttattaagagattgccaacttga
agatctttgttgtttcaagatggagtttctccagtaatagaacatttaattttttttcat
gatcatattataatagtaataattataattataattatggtaggatatgtattagtgaat
tcttgttttaataaattttataatttaggaatgtttcaaggtcaggggcttgaaagaatt
tgaacagcaatacctgctgtatttttgttatttattgcttttccttctttacatttgtta
tatttgatggaagaaggagcttcttatgatattacggttaaggttataggacaccaatgg
tattggtcttatgaatatagagatttaggatttaagtcttttgattcatatatattatca
ggtgatgatgtaatatttcgattgttaaatgttgataattcattagttattccttataat
agaaatgttcgaataattatttcaagaatagatgtaattcattcttgaactattccttct
ttaggtgtaaaggctgatgccgtacctggtcgattaaatcaattgttttatatttttaat
cgtgtaggattatttagtggacaatgttcagaaatttgtggtgtaaatcatagatttata
cctattataattatagttgttcctcgaatagagtttttgacaaagtgattt--cattatc
atccttttcatatagtaaatatatctccttgacctttgataagaggatttggagcgttgg
ctttagtagttggattaattaaactttttgttttttttgaaagagatttattatttagat
cattttatttattagtattagtagcgttattatgatgacgtgatgttattcgggaaagta
cctttcaaggttttcattctagtgtggtgttgaaaggacttatattagggataattctat
ttattgtaagagaaatttttttttttttttcttttttttgagctttttttcattctagat
tgagaccggcagtagaattaggagttcagtgaccacctatgggtgtgtttccttttaatc
cttttcaagttcctttattaaatacggttattttattaagatctggtgtgagagttactt
gagctcatcaaatgattttaaaggaggattgagaaagagctaagatgtctttaatagtta
cgtgaatattgggtttatattttcttatgttgcaaggttttgagtattatatatcttctt
ttggaattagagattctgtatttggttctactttttttatagcgactggatttcatggat
ttcatgtaattgtgggaagagtgtttttatttattatttgatatcggtttttaaattatc
atttttctaaaagtcatcattttgggtttgaagctgctgcttgatattgacattttgtgg
atgtggtttggttgtttttgttttctgtagtatattgaattataaataattctttagttg
atttaccttctccatctagtttaagatatttttgaaattttggttctttgttaggtgtat
ttttaatggtgcagattttatctggtttatttttatcttttcattttagaggagatgtaa
atttgtctttttttagtattattcatataatacgagatgtaaattatggatgattgttac
gagctattcatgctaatggtgctagaatgttttttttattgatatatattcatattggtc
ggggattgtattatggttcatatcgatttgagaaggtttgattgagaggggttagaattt
tattattatctatggctacggcttttttagggtatgttttgccttgggggcaaatgtctt
tttgagctgctacagtgattactaatttattatcggctattccttatgtaggagtattat
tggtagagtgaatttgagggggattttcggtaggaaatcctactctgactcgattttttg
cttttcattttattttaccttttgtaattttgttttttgttattctgcatttgttttttc
ttcatgagaaaggatctagaaatcctttaggattaatgggtagaagagataaaattatat
ttcatccttattatgtttttaaggatatttttggatttagtttttttttcatgtttttta
tagtgatttgtttgttgtatccttatatttttatggatgtggaaaattttatttcttcta
atcctttagttacgcctgttcatattcaacctgaatgatattttttgtttgcttatacta
ttcttcgttctgtaccaagaaagattgggggagttgttgcgttggtgatatcagtattag
ttttgtattttttgcctttttttttaaaacatcgttttcgaagaacttttttttattttt
taataaaatttttattttgaattttttttgtaaattgagtgcttttaacttgaattgggg
cttgtgtagttgaaattccttatatgacattaggaatgatttttagagtaatttattata
tgatatatattatgttttgaagtgaaaatagggataataattgttagtatagatataggt
aaaaagatttttcatcttagttttattaatatatcatatcggaatcggggaaatgttctt
cgtactcaaattaaaataactgaaataactaataagataaatattgaaaatattgattta
atatttttaaaaaatataatagtagaaattattcttaaaagaagtatacttatatattca
gctaagaaaattagtgcgaatcaacctcctatatattctacattaaatcctgatactaat
tctgattctccttctgcgaaatcgaaaggacttcggttggtttctgctaaacaagaagtt
aatcatataaatataagaaatatgtttcctcagaaaaaatgtaagagtttttgtgattct
tctatttgagtaaatgaataagactgtgatataataacaataaataagataattataaaa
aaagatacttcgtaagaaattatttgagcaattcttcgaattgccccaagatatgaatat
tttgaattagatgatcatcctactaataaaatgaaatatactcctagtcttgataaaata
aagaagtataatatgttgtgtttattgtctattaatgaatttgaattgtataaaataata
gggactattattattataatgagtaaggataatgatggggttaaatatgatagtataaaa
tttattgattctaaggagattaaatttttattaaaaagtttaattgcgtctctgaatggt
tgaagtaatccaattagtcctactttatttggaccttttcggatttgagtatatctaagg
atttttcgttctaaaatagtgtaaaaagctactgctactaaaattctaattgaaattata
tttaataagatttcatttagtaataagatctgatgattgatttttagtttgattaggatt
agaaattaatataatgatatttattataattgtttatgaacggtatagagtattaaatat
tgagtcttgtataaaatatttttttatccaaagaataggctctgctattttattgagttt
attttattttggaaaaatatattttaaggaagtagtttgtttagtaataagatataaagt
tggagcaggacccttttttttttggtttccttctatttgtggtgggatttcttgattatc
ttgttttattttaatatgttttcaaaagattattccttttattttattaagaatgtttgt
atctggtttgatattttttgtaattatacttagtttggcttttggaattataggaagatt
taatcaaaatgatttaaagcaattaattgctttttcttcagtgtatcatttaggatgaat
aatattaagattaatatcttctgatgaattttgggtaatttatttaattatatatagatt
attaatttttcctataattcttttttttaaaagaaagataataattagattaatagatgt
agttaggataaaatataaaaagtgatttgtaataatgatattaagaatagcaggcatacc
tcccttattaggattttttttaaagtgatttgcttttattacgatttttttaaaaagata
ttttttttgattaattttaatgatgagttctgtggtaatgttttatgtatattatcgtgt
tatttatgatgttttgatgggattttttataaatggggtttggacaaattgaatggaaaa
aagaaatgaggtttggtgagatttagtaactatttttggtatagttataggtgttgaatc
tatctttttagtgtttgtggtttattttttgtttttaatagtttttttaaaattaagaag
attagtggaagtaataagatcatatgagtgtggatttgatattaattctttagcacgtat
tgtgttttcttatcgattttttttattagctattttgtttattatttttgatgtagaaat
ttctttgatattgccggttccctatttgatagttagatacataggggtaattgttttttg
tttgtttatatttattctgttattaggtttaatatatgaatatttttttggatctttaga
ttttctatttttgttaataatataataagtggaattaaatggataaataatgataagtag
attttgtaaggtgtgtgaattaaagggagagaatgtattttattatgagagatattgaga
aatattattattgaaaatgcggttactgcgattgaagaaataaaaattataattattgtt
attttgtttcatattaatgttcttattataataaaaatttctctaattgtattgatagta
gggggagctgaaatatttactatagtaaatataaatcatcaaaaagtaatgttaggggta
attgtaattattcttttaaataaaatgattcttcgggaatggtattttaaatataagtca
tttgttaataaaaataatgctgatgatgataaaccatgagcgattattatcaaaattgct
ccaaatattcctagttttgttatcgaaaataatcctagtagaacgaatcctatatgggcc
actgaggagtaagcaattaatgatttaagatctttttggcgaatacagtttaatcttgtt
aaggaagcaccgattaatctgattctaataattcaattgttaattgaatttattttttta
atacataatggaataaatcgaattaatccatatcctcctaattttaataatatagctgct
aaaattattgatccttctaggggtgcttctacatgggcttttggtaatcataaatgggta
aaaaatattggggtttttacgagaaaagctattataaatataataattatatttaattta
aataaaaaaatgtttataatattaaatgagtaattgttttttaatagaattatattgata
aggagaggtaaggatgctgtgattgtatatattattagatagattctggcttggagtcgt
tcttgttgttttcttatttttaagattaatattatagtaggaattaatactaattcaaat
agaatataaaatgaaattaaattagaggtggagaaagttaaaattaagattaaaagaatt
ggaaagattgttgtaaaaatgtcttttagatttaatgaggatagaataattaatatcact
cttattaatgatagtataattaaaatataggatgatttgtcctgaaatattattttgtta
aaaatagtaattgctgaattgaagtttattaaaataattagtaaagataaaatggaaata
gatataattaagaatggaagtcatgttaaagatctaataaaaactgagttggaagaattg
tgtaaatttgatagtgatactaatattcttagtcttattcttgaacctcttactattaat
gtaagtataattattattgatggaaatgaaattgatgaaaagttagttgaaatgaatgaa
aataaagaaattaataataattctaatcttagaagtataattaaaatattttttcgtcat
caacatattcttaagattctgataataactatatgaaattattaataatattattaaagt
agatgattttgtagattctggaattataattctttttattgtttgtttgaatgagttatt
tggaccatatatttcttgtcagtttttgtcgttattaaatgagatgattattattggaaa
tcaacggttaaataactttgttgaaataatatgggtgaatcataatgataaagaaaattg
acctattgatttgtagataaatcttttaaaagatagtaatattcctgttataaaacctat
aattaatgtaattgtaattaaaaatttataatggtttgggaaaatgaatatattttgggg
ttttattattcataatattgaggttcctaaaattaaaggtataattcttattattattat
tggggaatttgaataaattgaagtgtgattaaaagaatctggtttggatttaattaaaag
tttacttgaaagatatattattcgtaaggagtacgatgaagttattccgatagataaaat
tattattaatgataatgttgtttctaattttgaattaattataaattcaataatattatc
tttagaaaagaatcctgaggtaaatggaagtcctattagagctatattagttaaagctaa
tgtggaattaatagatggattataatttgaattagatattaggcgtatatcttgatagga
agattcatgaattaaaattccagcacatataaatattagtgatttgaaataagcgtgaat
aataaggtggaaatatcttagagaacttgatttaatggaaattgcaaatattattattgc
tatttgtcttagggtggataaagcaataattttttttaaatcttgttcccagttagctga
aagtccagcatataatgctgtaattgaagaaatgaatattaaggaaattaaaataaaagg
gtgaatattagttgtaattcggattatcaaataaattcctgcagttacaagagtggagga
atgaactagtgctgaaataggagttggagctgatattgctatgggaagtcaagctgagaa
aggaaattgagcacttttagtgcatctagctagtattaatatgattaaaataagtaatgg
aaatatttcatttatgtttagttcccatcttaatgttaatattaatattctaattgataa
aagaattataatgtctccgattcgatttgtgaggagtgtaattgaaccacatctagctgt
ggatcagttttgataatagattactaaaatataagaagatactcctagtatatctcatcc
taataatattaaaaatagattgtttcttaaaattaagattattatggataagatgaatat
taatagtattaaatgaaattgtttgtgttcatttttagggatataatatattctaaatac
tataattatacttgaaattataagtactgttcttatgaatagacaggatattcaatctag
tattgaagataattgtacttgaaatgataatatgttttctatagggattgtaaaatacaa
aaatgtattattaaataatataaatattctgattgaaagtaaattaaagaatttttttat
tgggtgtattctttgtagttagattacaaccggtatttatggtaagaattttaattttta
ttactttattttattcttatttgatttataaggtaattggaacattttggtttagatata
tgttattgatagtaatattaagaggggttttagtaatttttacttatatagtaagattag
ttcctaatgagagttttgaagttgttaatttagtgattttattaagatttataattagta
tatttgttaaatgggggttagattttggcggagatataggaattataagaatggatttgt
gaatttcgtatttaggaggttttagattgtttttggttgtttttcttttggtaattatat
tgttagtggtggtagtgagatgtatgagtgggggaagttttcgagta
>Oxyopes_striagatus
tgatactttttccaaaatatcaactgtgttacgacttaccttatcttatgataagggtga
cgggcgatatgtgcacatttattattttattcaaatttaaatattatttaaaaattactt
ctaaatcctatttcttaaaaatattaaaagataatattccttaattaaattttaaagtaa
ctcatttattctttaatataaattacaccttgacctaacattttataatttatttagaat
aattttt-taattagttcttttgatggcggtatacaaattttatttaaaagtaaaaatta
tcggggattgtcgattaataaacaagttcctttagtaaaatgaaatgccgccgttgtaaa
taagttttatgataaattattattactatgtttattttaatatactagggtttctaatcc
tattttaagtttaaaaattgtaactatagtttaaataaattttataaaattaattttact
ctttatagattggtttttattaaaaattaaatttatgttaatataatttaactaaaagaa
taaccgcaactgctggcacttaattattagttggttatataatcaataattctttatatt
ttaaataatattagattttttaaaatcacattaatttttataattttatattaattttaa
tcattttcttaggtcctttcgtactagaagaaat-gtaagaagatagaaaccgacctggt
ttacaccggtctgaactcaaatcatgtaattgtttaaaagtcgaacagactttctttatc
cactattgcgcaaataagaatattaaatcaacatcgaggtcgcaatcattatttttaata
agatctttaaaattttattacgctgttatccctacggtaatttggttatttaattaattt
tattagatcatttttataaagatttatattaaaatattaattaactaactgccccagtta
aactaaagtaaaattcaatagggtcttatcgtctttctacttaataaaagtctttttact
tttaagataattttaatatttaagttgaagaaataattttaaatgtaaaatcttttgttc
tagtctttaattaaaagacaaatgattatgctaccttagcacaattgcggctatttaata
atttcattgagcagatattactattaataataa-taatagaaatgtttttgttaaacagt
cattaaatatataagttcttttaatttatttaaaaaatttacttattttattatttttat
attatataaatggtattttattaatatagtttaatttaattaatttaataagttattaaa
ctatttgaatattataatttctttattttaataatta--gattttaaatttaattagtaa
tttattttacgaaaattatttttaatattatttttaataaaataccagatattaatttaa
tcgaataacgtttaatttcaattaaactttaaatttattcatgtaatgaatttattaagt
ttaatagatcttaaaatttcgggaattaaagattttttgaattaataaatcctgatacta
aaggaatataataattctatgaaaaagtttaaatttccttttcagttataatttttatat
aaattattttcggtatttgatccaacttcttattttggtattagattgaattgattaatt
atttttgtaattttattatattttccaataaaatactatttaattgaaagtggattaata
ttagtctttaaaattttatttataagagtaagtaaggtttttaaggaagtttctatacct
aatcatatagcactaaattttttatgtgtaataacgtttatatatttagtttttagaaat
atattaggattatttccatttatttttactataacagctcatcctttaattacattagga
ttaggagttgttttttgattatcattttttttaataggattttcatttagttttaaaaat
agatgtgcccatttagtaccagaaggaagacctataattttagctcctttaatagtatta
attgaaagaattagtcatttaattcgaccttttactctttctattcggttggctgctaat
ataatagcaggccatttaattataggtttattatctagaattagaataattagtgtaatt
ggttttactagatctttaattttacaaaatattcttttagtgttagagtttggggtaacg
gttattcaaggatttgtttttagaattttattattattatatgcattagaataccaatat
tttgaaaaaattctgtttttataggttttattttattaacagtattaatcattttttatt
tttttaaaaagaatgaaaaagttttagaagagaaagaaatagaattaaaagtaattatat
ttgaatttttatgataatactgcgatgattttattcaactaatcataaagatattggaac
gttatatttaatgtttggagtttggtcggctatagtaggaacagcaataagagtattaat
tcgaatagaattaggacattcagggagaatattaggagatgatcatttatataatgtaat
tgttactgctcatgcttttgttataattttttttatagttataccaattttaattggtgg
gtttggaaattgattggttcctttaatattaggggctccggatatgtctttcccccgtat
aaataatttatcgttttgattacttcctccttctctatttttattatttatatcttctat
agtagaaacgggagtaggagcaggatgaacagtttatcctcctttagcttcaacaacagg
tcatataggaagatcaatagattttgctattttttctttacatttagcgggtgcttcatc
tattataggagctgtaaattttatttctactattataaatatacgattaagtagaataag
aatagaaaaggttcctttgtttgtgtgatctgtttttattactgctgttttattattatt
atctttacctgttttagcgggtgctattactatattattaactgatcgaaattttaatac
ttcattttttgaccctgctggagggggagatcctattttatttcaacatttattttgatt
ttttggtcatcctgaagtatatattttaattttaccagggtttggaatcgtttctcatgt
tattagatcttctgtggggaagcgggaaccatttggtagattaggaataatttatgctat
agtaggaattggaggaatagggtttgttgtatgggcgcaccatatgttttcagtaggaat
agatgttgatactcgagcatattttactgcggctactataattattgctgtacctactgg
tattaaggtttttagatgaatagctactattcatggttcttattttaaaataagaacttc
tataatatgatgtattggatttgtatttttatttactttaggaggaattacaggggtagt
tttatctaattcatcattagatgtggtattacatgatacatattatgttgttgctcattt
tcattatgtattaagaataggagctgtatttgctattttagctggaattacttattgatt
tcctttgttttttggagttgttttgaaggaaaaaataactaagcttcatttctttgttat
atttttaggagtaaatttaactttttttcctcaacattttttaggtttaaatggaatacc
acgtcgatattcagattatcctgatgtttttattttttggaatatagtatcttctatagg
ttctattttatctttatttgctgttatattatttatatatattgtttgagaagctatagt
tttaaagttatttggaaataatgaatattttgtaagttcttcattagaatgaattaataa
tattcctcctttagatcatacttttaatcagttgaacttattaagatattgccaacttga
agatctttattatttcaagatggggtttctccagtaatagaacatttgattttttttcat
gatcatattataatagtgataattataattataattatagtaggatatgtgttaattaat
tcttgtttaaataaattttataatttaggtatgtttcaaggtcaaggacttgaaagaatt
tgaacggctatacctgcagtatttttattatttattgcttttccttctttacatttattg
tatttaatagaagaaagagctaattacgatattactattaaagtaataggtcatcaatga
tattgatcttatgaatatagagacttaggatttaaatcctatgattcttatatattatca
ggtgatgatagaatatttcggttattaaatgtggataattctttagttatcccttataat
agtaatgttcgaataattatttcaagaatggatgttatccattcttgaacaattccttct
ttaggtgtaaaggcagatgctgtaccaggtcggttaaatcaattattttatatttttaat
cgagtaggattatttagtggtcaatgttcagaaatttgtggtgctaatcatagatttata
ccaattataattatagttgttccccgaatagaatttttaataaaatgattttacattatc
atccttttcatatagtaaatatatccccttgacctttaataagaggttttggagctttgg
ctttagtagtaggaataattaaactttttgttttttttgaaagagatttaatattaagat
cattttatttattagtattagtagcattaatatgatgacgtgatgtaattcgagaaagta
cctttcaaggttttcattctagtgtggtgttaaaaggacttatattaggtataatcttat
ttattgtaagagaaatttttttttttttttcttttttttgagcttttttccattctagat
tgagaccggcagtagagttaggagttcaatggcctcctataggtgtatttccttttaatc
cttttcaggtgcctttattaaatactgtaattttattaagatctggtgttagagttactt
gagctcatcaaatgattttaaaggaagattgagaaggagctaaagcatctttaatggtta
catgaatattaggggtatattttcttatactacaagggtttgaatattatatatcttcgt
ttggaattagagattctgtttttggttcgactttttttatagcaacaggatttcatggat
ttcatgtaattgtgggtagagtatttttatttattatttggtatcgatttttaaactatc
atttttctaagggtcatcattttggatttgaagctgctgcttgatattgacattttgttg
atgttgtttgattatttttgttttctgtagtatattgaattataaataattctttagttg
atttaccttctccttctagtttaagatatttttgaaattttggttctttgttaggagtat
ttttaatagttcaaattttatcaggtttgtttttatcttttcattttagaggagatgtta
atttatctttttttagaattattcatataatgcgagatgtaaattacggatgattgttac
gagcaattcatgctaatggtgctagaatattttttttattaatatatattcatattggtc
gaggattgtattatggttcatatcgatttgaaaaagtttgattaagtggggtaagaattt
tgttattatctatagctactgcttttttaggttatgttttaccttggggtcaaatatctt
tttgagcagctacagttattactaatttattatcagcaattccatatgtaggagtattgt
tagtagagtgaatttggggtggattttctgtaggtaatcctactttaacacgattttttg
cttttcattttattttgccttttgttattttattttttgtaattttacatttgttttttc
ttcatgagaaaggatctagaaatcctttaggattaatagggagaagagataaaattatat
ttcatccttattatgtttttaaagatatttttggttttagttccttttttatgtttttta
taattatttgtttattatatccttatatttttatggatgtagaaaattttatttcttcta
atcctttagtaactcctgttcatattcaacctgaatgatattttttatttgcttatacta
ttcttcgctcagttccgagaaagattggaggtgtggttgctttagtaatatcggtattaa
ttttatattttttacctttttttttaaaacatcgttttcgaagaacatttttttattttt
taataaaatttttattttgaattttctttgtaaattgagttcttttaacttgaattggag
cttgtgtagttgaaattccttatataacgttaggtataatatttagagtaatttattata
taatgtatatattattttg----ttaaataggaattgtaataataaatatagatataggt
aagaaaatttttcatcttaattttattaatatatcatatcgaaatcgagggaatgttctt
cgtactcaaattaaaatgattgaaataattaataaaataaatatagaaaatattgatgta
atattcttaaaaaatataatagtagaaattattcttaagagtaatattcttatatattca
gctaaaaaaattaatgcaaatcaaccacctatatattctacattaaaacctgatactaat
tctgattctccttctgcgaaatcaaatggtcttcgattagtttctgctaaacaggatgtt
aatcatataaatattaaaaatatatttcctcaataaaagtgtaagagtttttgtgactct
tctatttgagtaaatgaataagattgagatataataacaatgaataaaataattatgaaa
aaagatacttcataagaaattatttgggcaattcttcggattgctccaaggtaagaatat
ttagaatttgatgatcatcctactaatagaatgaaatatacacctaatcttgataaaatg
aaaaagtataatatattatgtttattgtctaatagtggattggaattatataaaataatt
ggcactattataattataataagtaatgataatgatggagttaagtaggaaagtataaag
tttattctttctaaagaaattaagtttttattaaaaagtttaatagcgtctctaaatggt
tgtaaaattccaattaatcctactttatttggaccttttcgaatttgggtatatctaaga
atttttcgttctaaaatagtataaaaagctactgctactaaaattctaattgaaattata
tattattagatttcatttagttataagatctgatgattgatttttagtttgattaggtct
agaaattaatataataatatttattataattatttataaacgatatagtatattaaatat
tgaatgttgtataaagtatttttttgtacagagaataggatctgctattttattaagttt
gttttattttaaaaaaatatattttaaagaagtaatttgtttagttataagatataaggt
gggggcaggacctttttttttttgatttccttctgtttgtggtggaatttcttggatatc
ttgttttgttttaatatgttttcagaaaattattccttttattttattaagaatattttt
atctagaataatatttattattattatatttagtttattttttggtattataggaagatt
taatcaaagagatttgaagcaattaattgctttttcttctttataccatttaggttgaat
aatattaagaatattatcttttgaagaattttgggtaatttatttaatattatatggatt
attaattcttcctatagttttgttttttaataaaaaaataataggaagattatcagatgt
aattaaaatgaaacataaaaaatgatttgtaataataatgctaagaatggcagggatgcc
tcctttattagggttttttttaaaatggtttgcttttattacgattttttataaaagtta
ttttttttgattggttttaattataagttcagtagtaatattttatgtatattatcgggt
aatttatgatgttttaataggattttttatacagggagtatgaataaattgaattgagaa
aagaaatgaaatttgatgggattttattactattattgggataattattggtgtggaatc
tgtttttttagtatttgtagtttattttttgtttttaatagtgtttttaaagttaagaag
attaatagaagttataagatcatatgaatgtggatttgatattaattcgttagctcgagt
tgttttttcttatcgattttttttgttagcaattttatttattatttttgatgttgaaat
ttctttaatattaccagtaccttatttagtaattagacatgtaggagttattgttttttg
cttgtttatatttgttttattaataggtttgatgtatgagtatttttttggttctctaga
ttttctatttttataagtagaataataagcggaattaaatggataaataaagataggtaa
attttataaggagtattaattagggggagtacttctattttattatgagaaatatttaga
aatattattattgaaaatgatgttactgcaatagaagaaataaaaattatgattattgtt
attttatttcagattaatgttcttattataataaagatttctctaattgtattaattgta
gggggggctgagatatttactatagtaaatataaatcatcaaaatgtaatgttaggagaa
attgtaattaatcttttaaataaaacgattcttcgagaatgatattttaaatataaatca
tttgttaataaaaataatgctgatgaagataatccatgagcgattattattaaaattgca
ccaaatattcctagttttgttatagaaaataatcctaataaaacaaatcctatatgagct
actgaagaataagcaattaatgattttaggtctttttgacgaacacaatttaatctagtt
aaagatgccccgattaatctgattctaatgattcatctattaattgagtttattttttta
atacataagggaataaatcgaattaacccgtatcctcctagttttagtaatatggctgct
agaattattgatccttctaaaggagcttcaacgtgagcttttggtaatcataaatgtgta
aagaatattggagttttaactaggaaggctattataaatataataattatatttaatttg
aataatgaaatatttaatgtgctaaatgaatagttattttttaataaaattaagttaata
agaagaggtaaagatgctgtaatagtatatattattaagtagattctggcttgaaggcgt
tcttgttgttttcttatttttataattaatattatagtgggaattaacactaattcaaat
aaaatataaaataagattaaattagaaattgaaaaagttaatattaagactaataaaatt
ggaaaaatagctgtaaaaatatcttttaaatttaatgaagataaaataattaatattact
cttaataaagataatattattaaaatataagacgatttatcttggaatattattttattg
aaaattataatggaggaattaaaatttattaaaataattattaaagctgtaaaggatata
cacgtaattaataatggaagtcatgttaaagatctaatgaaaattgaactggaagaatta
tgtaaattagataatgatactaatatacttaatcttattcttgaacctcttactattaat
gttagtataattattatagatgggaatgaaatagatgaaaaactagtagaaataaaaaaa
aataatgaaattaatagtatttctaatctaagaagtataattaaaatgttttttcgtcat
caacatattcttagaattctaataataattataagaaattattagtaatattattattga
agatgactttgaagtttctggaattatagatatatttattgtttgtttaaatgaattatt
tggaccatatatttcttgtcaatttttatcattattaaatgaaatttttattaaaggaaa
tcaattattaaataattttgttgaaatataatgggtaaatcaaagtgaaagtgagaattg
gcctattgatttataaagaaatcttttaaaggataataatatacctaaaataaatcctaa
taataatgtaattgtaattatgaatttataatgatttggaaaggttaatatattttgggg
atttattattcatagtattaaagtacctaagattaaaggggtgattctcattattattat
tggggaatttgaatatatcgaggtatgattaaaagaatctggtttggatttaattaaaag
tttacttgaaagataaattattcgtaaggaatatgatgatgttaatcccactgataaaat
tattattaatgataaaattgtttctagttttgaattaattataaattcaatgatattatc
tttagaaaaaaatcctgaggtgaatgggagacctattaaagctatattagttaaggctaa
tgttgaattaattgatggattataatttgaattagttattaaacgtatatcttgatatga
ggattcgtgaattaaaattccagcacatataaatattaatgatttgaaataagcatgaat
aataaggtgaaaatatctaagagatcttgatttaatagaaattgcgaatattattattgc
tatttgtctgagggtagataaagcaataattttttttaaatcttgttctcagttggctga
aagtccagcatataaggctgtaattgaagaaatgaatattaaagtaattaaaattaaagg
atgaatattagtagtaattcgaattattaagtaaattcctgcagtaacaagggtggaaga
atgaactaatgctgaaataggagttggagctgatatggctataggaagtcaggctgaaaa
aggaaattgagcacttttagtgcaactagctaatattaatattagcaaaattaataatgg
gaatatttcatttatatttaattctcaagttaatgttgatattaatatactaattgataa
aagaatgaaaatatctccgattcgatttgttaaaagtgtaattgaaccacaactggctgt
ggatcaattttgataataaataactaaaatataggatgatactcctaatatatctcaacc
taatagtattaatagtatattgtttcttaaaattaaaattattatagataaaataaatat
tattaatattagtaaaaattgtttgtgttcgtttttaggaatataatatattctaaaaat
tataattattcttgaaattattaaaactgttcttataaataagcaggatattcagtctaa
tatggtagttagttgtagttgaaacgataatatagtttctatagggattgtaaaatatat
aaatatattatgggataataaaaataatctaattaatagaaagttaatgaatttttttga
taggggttttatttacagttagattacaaccagtatttatagttagaattttaattttta
ttactttattttattcttatttaatttataagataattggaacattttgatttagttata
tattattaatagtaatattaagaggagttttagttattttcacttatatagtgagattaa
ttcctaatgagagctttgaggtaattaatttagtagttttattaagatttataattggaa
tatttgttaagtggggattgaattttgataatgatatagggattataagaatagatctat
ggatttcttatttaggggggtttagattatttttagtgacttttttattacttgtaatat
tattagtggtagtagtaagatatataagagatgggagttttcgagta
>Oxyopes_sushilae
tgatactttttccaaaatatcaactatgttacgacttaccttatcttatgataagggtga
cgggcgatatgtgcacatttataattttattcaaatttaaatattattaaaagtttactt
ttaaatcctattttt--aatatattaaaatataatatt-tttaattaaattttaatgtaa
ctcatttatcctttaatataaattacaccttgacctaacattttattatttatttagaat
aatattt-taattagttcttttgatggcgrtatataaattttatttaaaagtaaaaatta
tcggggattgtcgattaataaacaagttcctctaataaaatgaaatgccgccgttgtaaa
taagttttatattaaattattattactatatttgttttaatatactagggtttctaatcc
tattttaaatttgaaaattataacttttatttaaataaattttataaaattaattttact
ttttatgaattgatttttattaaaatttaaatttataaaaatataatttaactaaaagga
taaccgcaactgctggcacttaattattagttggttatataattaatgattctttatatt
ttaaataatattagatcttttaaaattaaatttatttttataattttatattaattttaa
tcattttcttaggtcctttcgtactagaagaaat-ataagaagatagaaaccgacctggt
ttacaccggtctgaactcaaatcatgtaattttttaaaagtcgaacagactttctttatc
cgttattgcataaataagaaaattaaatcaacatcgaggtcgcaatcattatttttaata
agatctttaaaattttattacgctgttatccctatggtaatttgatcatttaattaattt
tattagatctattttataaaaatttatactaaaatattaattaattaactaccccagtta
aactaaagtaaaattcaatagggtcttatcgtctttctatttaataaaagtctttttact
tttaagataattttaatatttaaattaaagaaataattttaaatgtaaaatcttttattc
tagtctttaattaaaagacaaatgattatgctaccttagcacaattgcggctatttaatg
atttcattgagcagattttactattaattataa-taatagaaatgtttttgttaaacagt
cattaaatatatgagttctttaaatttatttaaataatttacttattatattatttttat
attatataaatgatattttattagtatagtttaatttaggtaaattaataagttattaaa
ctatttgaatattataatttctttatttaaaaaaatt--aattttaaatttaatttgtaa
tttattttacaaagattattattaatattattttttataaaataccagatattaatttaa
tcgaataacgtttaatttcaattaaattttaattttattcatataatgaatttattaaat
ttaatagatcttaaaatttcgggaattaaaaattttttaatttaataaatcctgatacta
aaggaatataataattctatataaaagtttaatattccttttcagttttaaatttattat
atattattttcagtatttgatccaacttcttattttggtttaagattaaattgattgatt
atttttataattttattatattttcctataaaattttatttaattgaaagtaaattaatg
ttgatttttaaaattttatttgtaagagtaagaaaagtttttaaagaaatttctattcca
aatcatatagcattaaattttttatgtgtaataacatttatgtatttagtttttagaaat
atattaggattatttccatttatttttactataacagctcatcctttaattacattagga
ttaggaattgttttttgattatcattttttttaataggattttcatttagttttaaaaat
agatgtgctcatttggttcctgaaggaagacctataatattagcccctttaatagtatta
attgaaagaattagtcatttaattcgaccttttactctttctattcggttagcagctaat
ataatagcaggtcatttgattataggtttactatctagaattagcataattaatataatt
ggttttactagatctttaattttacaaaatattcttttagtattagaatttggagtaact
attattcaaggatttgtttttagaattttattattattatatgcattagaataccaatat
tttgaaaaagttctgtttttataagttttattttattaatagtattagtacttttctttt
tttttaaaagaaaagaaaagttttttataaagaaagaagtagaattaaaaataattatat
ttgaattttcatgataatactgcgatgattttattcaactaatcataaagatattggaac
tttatatttaatatttggagtttgatctgctatagtaggaacggctataagagtattaat
tcgaatagaattaggacattctgggagaatattaggagatgaccatttatataatgtaat
tgttactgctcatgcttttgttataattttttttatagttataccaattttaattggtgg
gtttggaaattgattagttcctttaatattaggagctcctgatatatcttttcctcgaat
aaataatttatcattttgattacttcctccttctttatttttattatttatatcttctat
agtagaaacaggagtaggagcagggtggacagtttaccctcctttagcttcaacaatagg
tcatataggaagatcaatagattttgctattttttctttacatttagcaggtgcatcttc
tattataggagctgtaaattttatttctactattataaatatacgtttgagtagaataag
aatagaaaaggtccctttgtttgtgtggtctgttcttattactgctattttattattatt
atctttacctgttttagcaggtgctattactatattattaactgatcgaaattttaatac
ttcgttttttgatcctgctggagggggggatcctattttatttcaacatttattttgatt
ttttggtcatcctgaagtatatattttaattttaccaggatttggaattgtttctcatat
tattagatcttctgttggaaagcgagaaccatttggtagattaggtataatttacgctat
agtaggtattgggggtataggatttgttgtgtgagcacatcatatattttcagtaggaat
agatgttgatactcgagcttattttactgctgctactataattattgctgttcctactgg
tattaaggtttttagttgaatagctacaattcatggttcttattttaaaataagaacttc
aataatatgatgtattggttttgtgtttttatttactttaggtggtattacaggggtggt
tttatctaattcatcattagatgtagtattacatgatacatattatgttgttgctcattt
tcattatgtattaagaataggagctgtatttgctattttagctggtattacttattgatt
tcctttattttttggaatggttttgaaagaaaaaataaccaaacttcattttttagtaat
atttttaggtgtaaatttaactttttttcctcaacattttttaggattaaatgggatacc
tcgtcgttattcagattatcctgatgcttttattttttgaaatatagtatcttctatagg
ctctattttatctttatttgctgttatattatttatatatattgtttgagaagctatagt
tttaaaattatttggaaataatgaatattttataagttcttcattagaatgaattaacaa
tattcctcctttagatcatacttttaatcaattaaatttattaagagattgccaacttga
agatctatattgtttcaaaatggggtttctccggtaatagaacatttaattttttttcat
gatcatattataatagtaataattataattataattatagtaggatatgtgttaattaat
tcttgtttaaataaattttataatttaggtatgtttcaaggtcaaggacttgaaagaatt
tggacagcaatacctgcagtatttttattatttattgctttcccttctcttcatttatta
tatttaatagaagaaagagctaattatgatattactattaaagtaataggacaccaatga
tattgatcttatgaatatagagatttaggatttaaatcctttgattcttatatattatca
aatgatgatagaatatttcgattattaaatgtggataattctttagtaattccttataat
agtaatgttcgtataattatttcaagaatagatgttattcattcttgaacaattccttct
ttaggtgtaaaagcagatgctgtgccaggtcgattaaatcaattattttatatttttaat
cgagtaggattatttagtggtcaatgttcagaaatctgtggtgctaatcatagatttata
cctattataattatagttgttcctcgaatagaatttttaataaagtgattttacattatc
atccttttcatatagtaaatatatctccttggcctttaataagaggatttggggttttag
ctttaatagtgggattaattaagttttttgttttttttgaaagagatttagtattattat
cattttatttattagtattagtagtaatagcgtgatgacgtgatgtaattcgagaaagta
cctttcaaggatttcattcaagtgtggttttaaaagggcttatattaggtataatcttat
ttattgttagagaaatttttttttttttttcttttttttgagctttttttcattcgagat
taagaccagcagtagaattaggagtacaatgacctcctataggtgtgtttccttttaatc
cttttcaagttcctttattaaatactgtaattttattaagatcgggtgttagagttactt
gagcccatcaaataattttaaaagaaaattgagaaagagctaaaatatctttaataataa
catgaatattaggggtatattttcttatattacaagggtttgagtattatatatcttctt
ttggaattagagattctgtatttggttctactttttttatagctacgggatttcatggat
ttcatgtaattgtaggtagattgtttttatttattatttgatatcgatttttaaattatc
atttttctaaaagtcatcattttggatttgaagctgctgcttgatattgacattttgttg
atgttgtttgattatttttgttttctgtagtatattgaattataaataattctttagttg
atttaccttctccgtctagtttaagatatttttgaaattttggttctttattaggagtat
ttttgatagttcaaattttatcaggattatttttatcttttcattttagaggagatgtaa
atttgtctttttttagaattattcatataatacgagatgtaaattatggatgattattac
gaacaattcatgctaatggtgctagaatgttttttttattaatatatattcatattggtc
gaggattatattatggttcttatcgatttgaaaaggtttgattaagaggagtaagaattt
tattattatctatagctactgcttttttaggttatgtattgccttgaggacaaatgtcct
tttgagccgctacagttattactaatttattatcagcaattccttatgtgggtgtattat
tagtagaatgaatttgaggaggattttcagtaggtaatcctactttaacacgattttttg
cttttcattttattttaccttttattattttattttttgtaattttacatttattttttc
ttcatgaaaaaggatctagaaatcctttaggattaataggaagaagagataaaattatat
ttcatccttattatgtttttaaagatatttttggatttagttttttttttatatttttta
taattatttgtatattatatccttatatttttatagatgtagaaaattttatttcttcta
atcctttagtaactcctgttcatattcaacctgaatggtattttttatttgcttatacta
ttcttcgttcagttccaagaaaaattggaggtgttgttgcattagttatatcagtattaa
ttttatattttatacctttttttttaaaacatcgttttcgaagaacatttttttattttt
taataaaattttttttttgaattttttttgtaaattgaattcttttaacttgaattggag
cttgtgtagttgaagttccttatataactttaggaataatttttagagtaatttattata
taatgtatttaatattttgaaatataaataggaataataattgtaaatatggatataggt
aaaaaaatttttcatcttaattttattaatatatcataacgaaatcgtggaaatgttctt
cgtactcaaattaaaataattgaaataataagtaaaattaatattgaaataattgatcta
atatttttgaaaaatataatagtggagattattcttagtaataatattcttatatattca
gctaaaaaaattaatgcgaatcaaccacctatatattctacattgaagcctgatactaat
tctgactccccttctgcaaaatcaaaaggtcttcggttggtttctgctaaacaggatgtt
aatcatataaatattaaaaatatgtttcctcaaaaaaaatgtaaaagtttttgtgattct
tctatttgagtaaatgaataagattgtgataaaataacgataaataaaataattataaaa
aaagatacttcataagaaattatttgagcaactcttcgaatcgctccgagatatgaatat
ttagaattagatgatcatcctactaataaaataaaatatactcctaatcttgataaaata
aaaaaatataataaattatgtttattgtctaataatgaattggaattatataaaataatt
ggaattattataattataataagtaatgataatgatggggttaaatatgaaagtataaaa
tttattctttctaaggaaattaaatttttattaaaaagtttaatagcatctctaaatggt
tgtaaaattccaattaatcctactttatttgggccttttcgaatttgagtatatctaaga
atttttcgttctaaaatagtataaaatgctactgctactaaaattctaattgaaattata
tttagtaagatttcatttagttataagatctgacgattgatttttagtatgattaggatt
agaaattaatataataatatttattataattatttataaacgatatagaatattaaatgt
tgaatgttgtataaaatatttttttattcagagaataggatctgctattttattaagtct
tttttatttaaaaaaaatatatttaaaagaagtaatttgtttagtaataagatataaagt
tggagcaggtccgttttttttttggtttccttctatttgtggtggaatttcttgaatatc
ttgttttattttaatatgttttcaaaaaattattccttttattttattaagaatatttat
atctagaataatatttattattattatatttagtttgttttttggaattataggaagatt
taatcagagagatttaaagcaattaattgctttttcttctttatatcatttaggttgaat
aatattaagaatattatcttttgatgagttttgaataatttatttaataatatatggtgt
attaatttttccgataatttttttttttaatgaaaaaatattaagaagattattagatgt
aattaaaataaaatataaaaaatgatttgtaataatgatattaagagtagcgggtatacc
tcctttattaggattttttttaaaatgatttgcttttattactatttttttaaaaagata
tttttttttattggttttaattttaagttctatagtaatattttatgtatattatcgtgt
aatttatgatgtcttaatgggattttttatgtgaggagtttgagtaaattgaattgaaaa
atcaaatgaaatttgatgagattttgtaactattattggtataattattggagttgaatc
tatttttttagtatttatagtttattttttgtttttattagtttttttaaaagtaagaat
attaatagaagttataagatcatatgaatgtggatttgatattaattctttagttcgagt
ggttttttcttatcgattttttttattagctattttatttattatttttgacgttgaaat
ttctttaatactacctattccatatttagtaattagatatataggagtatttattttttg
tctatttatatttattttattaataggcttaatgtatgaatatttttttggctcgtaa--
----ctatttatataagtaaaataataagtggaaataaatggataaa----------taa
attttataagaggtattaattaaaggaagaatttctattttattatgagaaatatttaaa
aatattattattgaaaatgatgttactataatagaagaaataaaaattataattattgtt
attttatttcatattaatgttcttattataataaaaatttctctaattgtgttaatagtg
gggggagctgaaatgtttactatagtaaatataaatcatcaaaaaataatattaggagaa
attgtaattaatcttttaaataaaatgattcttcgagaatgatattttaaatataaatca
tttgttaataaaaataatgctgatgaagataatccatgggcaattattattaaaattgca
ccaaataatcctatttttcttattgaaaataatcctaataatacaaatcctatatgggct
actgaggagtaagcaattaatgattttaaatctttttgacgaacacaatttaatcttgtt
atggaagctccgattaatctaattctaataattcaactatttattgaatttattttttta
atacataaagggataaatcgaattaaaccataacctcctaattttaataatatagctgct
aaaattattgacccttctaagggagcttcaacatgagcttttggtaaccataaatgtgta
aaaaatattggagtttttactaaaaaggctattataaatataataattatatttaattta
aataatgaaatgtttaatgtattaaatgaataattattttttaaaagaattaaattaata
agaaggggtaaagatgctgtaatagtatatattattaaataaattctagcttgaaggcgt
tcttgttgttttcttatttttataattagtattatagtaggaattaacactaattcaaat
aaaatataaaatgaaattaaattagaagtagaaaaagttaaaattaatactaataaaatt
ggaaaaattattgtaaaaatatcttttaaatttaatgaagataaaataattaatattact
cttaataaagataatattattaaaatataagatgatttatcttgaaatattattttatta
aaaattataatagaagaattaaaatttattaaaataattattaatgcaattaatgatata
catataattaaaaatggtagccatgttaaagatctaataaaaattgaattggaggagttg
tgtaaattagataatgaaactaatatacttaatcttattcttgaacctcttactattaat
gtaagtataattattatagatggaaatgaaattgatgaaaagctagtagagataaaaaaa
aataaagaaattaataatatttctaatctaagaagtataattaaaatattttttcgtcat
caacatattcttaaaactctaataataattataagaaattataagtattattattaatga
agatgattttgaagtttctggaattatggatatttttattgtttgtttaaataaattatt
tgaaccatatatttcttgtcagtttttatcattattaaatgaaatttttattaaaggaaa
tcaattattaaataattttgttgaaatataatgtctaaatcaaagtgaaagtgaaaattg
tcctaatgatttgtaaataaatcttttaaaagataaaagtattcctataataaatcctat
tattagtgtgattgtaattatgaatttataatgatttggaaaaattagtatattttgagg
atttattattcacaatattaaagtgcctaaaattaaaggggtaattcttattattattat
tggtgaatttgagtattttgaagtatggttaaaaagatctggtttagatttaattaaaag
tttatttgaaagatatattattcgtaaggaatatgatgatgttattccaattgataagat
tattattaatgatagtattgtttctaattttgaattaattataaattcaataatattatc
tttagaaaaaaatcctgaggtaaaaggtaaacctattaaagctatattagttaaagataa
tgtagaattaattgatggattatgatttgaattaattattaaacgtatatcttgatatga
agattcatggattaaaattccagcacatataaatatcaatgatttaaaataagcgtgaat
aataagatgaaaatatctaagggatcttgatttaatagaaattgcaaatattattatagc
tatttgtctaagagtagataatgcaataattttttttaaatcttgttctcaattggctga
taatccagcgtataaagctgtaattgaagagataaatattaaagtaattaaaattaaagg
atgaatattagatgtaattcgaattattaaataaatccctgcagtaacaagagtagaaga
atgaactagtgctgaaataggagttggggctgatattgctataggaagtcatgctgaaaa
gggaaattgagcacttttagtacatctagctaatattaatataaataaaattattaatgg
aaatatttcatttatatttaattctcaggttaatgttgatattaatattctaattgataa
aagaattaaaatatccccaattcgatttgttaaaagtgtaattgaaccacaactagctgt
agatcaattttggtaataaataactaagatgtaggatgaaattcctaatatatctcatcc
taataatattaataatatattatttcttaaaattaaaattattatagataaaataaatat
taataatattaagaagaattgtttgtgttcgtttttaggaatataatatattctaaagat
tataattattcttgaaattattaatactgttcttataaataaacaggatattcaatctag
tatagtagttaattgtaattgtaatgataatatagtttctacatctgttgggataaatgg
gagtacaagaaacgaaaggcagctgattttagttactcgcaaattaatgaatttttttat
tgggtattttatttacaattagattacaaccggtatttatagttagaattttaattttta
ttactttattttattcttttttaatttataaaatgattggaacgttttgatttagatata
tgttattaataattatattaagaggagttttagttatttttacttatatagtaagattaa
ttcccaatgaaagttttgaagtaattaatttagtaattttattaagatttataattagaa
tatttattaaatgaggattaagttttaataatgatataggtattataagaatagatttat
gaatttcttatttaggaggatttagattatttttggttgtttttttattattggtaatat
tattagtagtagtagtaagatatataagagatgggagttttcgggta
>Oxytate_striatipes
taatgctttttccaaaacattaactatgttacgacttaccttttcttgtgaaaagggtga
cgggcgatatgtacacatcttttgtctgattaaaaattaaatattatttaatttatactt
ttaaatcctttttcatatagg-aataatttcttataattctaaaat-ttatttaaagtaa
tccattttatctttaatatatactacaccttgacctaattttttattatttattttgaat
aaattgttaatctgtttctttaaatggaggtatataagttttattttaaagtgaaattta
ttgcggattatcaattattaaacagattcctctaattagatgaaatgccgtcgttataaa
taggttt----atatttttatactaccttaaatttttcttaatactagggtatctaatcc
ttttttttttaga-aaatattaaattaatataaattatttattataatattaattttact
tttttgatattttttataattaaaatatttttttaaataagtaaagttagattttaagtt
taaccgctactgctggcact-ataagttagttaatctattaaatagttgttttatatatt
ttgaataatttaaaattttttataaacaatattatttttatatttatacaatattttaat
taatttttttaggtcctttcgtactataataaaaaaaaaaaaaaaaaaaaccgaccgggt
ttaccccggtctgaactcaaatcatgtaatttttaaaaagtcgaacagacttcctaattt
tactattgcgtaaaaaaggatattaagtcaacatcgaggttgcaatctttattttaaata
agatctttaaaataatattacactgttatccctacggtaacttgatcattaatttaatta
aattaggtcatttaaaatatagttttatttaaaataataattaattaactaccccagtta
aactaaagtaaagttcgatagggtcttatcgtctattttattaattaatgtttttttaca
ttaaaaataattttaattaataattttaagaaatttatttaaatgtaaattcttttgttc
tagtcttaaattaaaagacaaatgattatgctaccttagcactaatgcggctatttaat-
ttttcattgagcaga-tgtattattaataatttctaataacaatgtttttgatatacagt
cattaaatatacgagtttttaaaaattaattggaatttttacttattttattattattaa
--aataaatagaataatatattaatataacaataaa-----aggaaaagaggttttaata
ctttttagatactgtaattttttttttttttttttttttttttttgaataaatattataa
attatattataatattttatttaaaattctttttttttattataccagatataattatgt
acgaa-agcgtttaatttctatataaatttttattaaattatgaaataattatattattt
tatatagatcacataatttcgggatttttattatttaatattaaataaatcctgatacta
aaggaacattatttttcttttaaaaaatttatatatccttttcagttttaaattgaatat
aaacttttttcagtttttgatccttcttcttattatggaataagattgaattgatttatt
ttaatattaatttttctgtttttcccttttaaatattatttaatggagagaggaattata
ttaatatttaaggtattatttataggggtaagtaaggtttttaaagatgtatctgttcct
aatcatttagctgttaattttttatgtgtaacaactttttgttatttaataatgagaaat
ttactaggcttatttccttttatttttactggaacggctcatcctataattactttagga
ttaggattagttatatgaatatcattttttattataggatttataaaaaattttaaaatg
agatgtgctcatttggtaccagaaggaagtcctttaatattatctcctttaatagtttta
attgaaagaattagtcatattattcgaccttttactttatctattcgattagcagctaat
ataatagcaggtcatttgattattggtttattatctagaattagtttgattagttttttt
ggtttttttggatctttaattcttcaaaatattttattaattttagaatttggtgttgct
gttattcagggttttgtttttagaattttattgttattatatgctttagaatacctttaa
tatgaattttttctgttttaataattttattattaatattggtttttttgaatatatatt
tttttttaacccattaagtttttttattaaaa----------aatctaatgaattaaatt
atttagttaaatgataatactgcgatgaatatattcaactaatcacaaagatattgggac
tttatatttattatttggggcttgatctgctatagtaggaactgctataagagtattaat
tcgtatagagttaggtaattctggaagattattaggaaatgatcatttatataatgttat
tgttactgctcatgcttttgtaataattttttttatagttatacctattttaattggagg
atttggaaattgattagttcctttaatattaggggctcctgatatatcatttcctcgtat
aaataatttatctttttgattgttacctccttctttgtttttgttatttatatcttctat
ggttgagataggtgtaggagcagggtgaactgtatatcctccgttggcttctagagtggg
acatataggaagatctatagattttgctattttttctcttcatctagctggagcttcttc
tattataggagctgtaaattttatctctactattattaatatacgaagagttggaataag
tatagaaaaagttcctttatttgtatgatctgtattaattactgcagtattattattatt
atctttacctgtgttagcaggagctattactatgttattaacagatcgtaattttaatac
ttctttttttgatcctgccggaggaggagatcctattttatttcaacatttattttggtt
ttttggtcacccagaagtatatattttaatcttacctgggtttggtattgtttctcatgt
aattagttcttctgtaggaaagcgagaaccttttgggagtttagggatgatttatgctat
agcaggaattggtggtataggatttgttgtgtgggcacatcatatattttcagtaggaat
agatgtggatacgcgggcttatttcactgctgctactataattattgctgtccctactgg
gattaaggtttttagttgaatagctactttacatggatcttattttaaaataacttcttc
tttgatatgatgtgtaggatttgtatttttatttactttaggaggaattacaggagtagt
tttgtctaattcttctttagatattattttacatgatacttattatgtagtagctcattt
ccattatgtattaagaataggagctgtttttgctattttggctggaattacgtattgatt
tcctcttttttttggtgtttctttaagagaaaaactttctaaatttcagttttatattat
atttttaggagttaatcttactttttttccacaacattttttagggttaaatgggatacc
acgtcgttattctgattatccggatgcttttgtcttttggaatatagtttcttcaatagg
atctttattatctttatttggtgtaattttatttatatatattatttgagaatctttcat
tttaaagaattctaatggtagagaatattttattagatcttctctggaatgaatgaataa
tgttcctcctttagatcatacttataatcaattaaatttattaagaaattgccaacttga
agtagattattgtttcaaaatagtgtttcttcagttatggagcagttaattttttttcat
gatcatattatagtagttatagtaatgattatagtaatagtaggatatattttaataaat
agatgtttaacaaagttttatgatttaggaatatttcatggacagagattagaaagaatt
tgaactgttattcctgcagtttttttattatttattgcttttccttctcttcgtcttctt
tatttaatagaggaaagtgaagattttgatataactttaaaagtgttagggcatcaatga
tattgatcttatgaatatagtgatttagggttaaggttttttgattcttatatattatct
aataaagaatgtatttttcgattattgaatgtagataattgtttagttattccttttata
acgaatgttcgaatgattgtttcaagaatagatgtaattcattcttgaactattccttct
ttaggggtaaaagttgatgctattccaggtcgattaaatcaattatttataagatttaat
cgaataggtttgttttttgggcaatgttctgagatttgtggagctaatcatagatttata
cctattttaataatagttattcctcgtttagagtttttagtaaattgaatttacattatc
atccttttcatatagtaaatatatcaccttgacctttgataagagggttttctgctttag
ctttggttattggtataattaaaatatttatattttataatattaatttagttttaatat
cattatttattttattattggtagttttaacttgatggcgagatgtaattcgagaaagaa
cttttcaaggttttcattctagaatagtattaagaggattgatttgaggtatgattttat
ttattgtaagagaaatttttttctttttatcttttttttgaggattctttcattctagat
taagaccttcagttgaattaggagttcaatggccacctgaaggaattttttcttttaatc
cttttcaagttcctttattaaatactattattttattatcttctggggtaagagttactt
gatgtcatcagataattttaaatgaaaattgaagtaaagctaattattcattaatattaa
cttgaatattaggagtatattttttaatactacaaggatttgaatatattataagatctt
ttagaattagagattgtgtttttggatctactttttttatatcaactggttttcatggat
ttcatgtaattattggaacactttttttatttatgatatgaatacggttttcaaaaaatc
atttttctagaagacatcattttgggttcgaagcggctgcttgatattgacattttgttg
atgtagtatggttatttttattttcagttgtatattgaattgttaacggatctttagtcg
atttaccttctccttctagactttcatatttttgaaattttgggtccttactaggattat
ttttaataattcaaattttatcaggattatttttatcttttcattttagaggggatgtta
atttatctttttatagagtaattcatataatacgagatgtaaattatgggtgattacttc
gagttatccatgctaatggagctagaatattttttttattaatatatattcacattggtc
gaggtttatattatggatcttatcgatttgaaaaagtgtgattaagaggagttaccattt
ttcttttatctatagctactgcatttttaggatatgtactcccttgaggtcaaatatctt
tttgagctgctactgtaattacaaatttactttcagcagttccttatataggaggtttat
tagtagagtgagtatgaggtggttttgcagtaggtaaccctactttaactcgattttttt
ctttccattttattttaccttttgtaattttattttttgtaattttacatttatttttct
tacatgagaaagggtcaaataaccctctaggattatctagaggatgtgataaggtaatat
ttcatccttattatagaataaaagatttatatggattttttatattttctatatttttta
tttttatttgttttatatttccctatatttttatagatgtagaaaattttatttcatcaa
accctatagttactcctgttcatattcaacctgagtgatattttttatttgcttatacta
ttttacgttcaattccaagaaaaattggaggagtagtggctttggtaatatctgttttaa
ttttatattttttacctttttttttaaaacatcgttttcgaagaaacttattttattact
ttaataaatttttattttgattttatataattaattgattattattaacttgaattggag
cttgtttagttgaaaatccttatatatttttaggaacttgttttagaattatttattttt
tttcttattttatattttgataaaattaatgggtaaagaataataaataaagttacagga
aggaaggattttcaacttaaatttattaatatatcataacggaaacgagggtaggtccct
cgtactcaaattaaagagtatgaaattataattattataaggatagagaaataatttaat
aatgtttttaaaaatattattgtagtaattatacttaaaataattattcttgcatattct
gcaagaaaaattaatgcaaatcaacctcctatatattctacattaaaacctgagactagt
tcagattccccttcggcaaaatcgaagggacttcgatttgtctctgccaaacaagaagtt
aatcaaattaaaaataaaattatatttcctcaaaaaaaatataatatattttgggattct
ctaatttgagtaaatgaataagattgagataataaaataataaataaaataattataaaa
aaagtaatttcatatgaaattatttgagctactctacgaatagaacctaaataacaatat
ttagaattagtagatcatcctactaataaaataaaataaacagctattcttgatagaata
aaaaaaaataaaattctttgtttaatatcaaataaaggatatttaaaaaaagaaataata
ggaatgattattaaagtaataaataaagaaaaagaaggagaaatataagaaaatataaaa
tttataaattctaaagatacaatatttttattaaatagcttaatagcatccctaaaaggt
tgtaaaattcctaaaaatcctactttattaggaccttttcgagtttgaatatatctcaat
acttttcgttcaagaatagtataaaaagctactctaattaaaattctaattgaaattata
tttaattagatttcatctagtaataaatagagatgattgatttttgatttggttaggttt
agaagttaatataattatgtttattatttttatttataatcaatatgatataaatagatt
tgaattatgtttaaaatatttttttattcaaagattaggatcaggtatatttataggaat
attttatttaggaatggaaaatttgaaaagagcagtgtgtttaattataagatataaaat
tggtgctggtccttttttcttttgatttccttctttaagaataatggttttttgagtgtt
ttattttgttttattgacatttcaaaaatttattcctttaattttaataaatgtttttat
agattatttaatagtattaattggtttaataagattatttattggagtttttggttcttt
caatcaaaataatttaaagcgtttattagcatatttttttatttttcatttaggttgaat
tattatgtgcaatataactggggattttgcttggataatatatatatttatatatatatt
aatattaggtcctttagttttttttttaaaatacaataatgtggtttttttaggcgaatt
aattaaattaaaatatatatttttttttatatttttgatattaagaataggtggtatacc
gcctatattagggttttttgtaaaatgatatgctttaagagttataaaatttttaagata
ttatgtatttttggttttagttattttatctgttgtaatattttatatttactttcgtct
attgtatgattatttattagatggggttcaaaatagattttgattgaaatgagataataa
aataaaatattattgggttgatattttaagaagacttggatttttattagggatagaatg
tttatttttagtaatagtaatttattttttatttggtataatattttttaaagtagacat
agaaaacgaattaataagaagatatgaatgtggatttgatattaattcttttacacgatt
tgttttttcttatcgattttttttaatttcaattttatttattatttttgatgtagagat
ttctttgattttacctttaccttatttaatatattcaaatattatactgattgtattttt
tatatttatatttattttaatcttagggcttttttatgaatataaatatggttctttaga
ttttctattttagggattaaaataattaaaggggtaaaatgtgtaaataaagataataaa
gttttatggggagatgagattgatgggaaatttttgtttttattatgagataaatttaaa
aatattattattgaaaagatagttacagaaatagatataaaaaagattataattattgtt
gatttttctcatataattattcttattataattaaaatttcactaatagtattaattgaa
gggggagcggaaacgttgatagctataaataaaaatcatcaaaacactatatttggaaag
atagctaatattcctttaaaacatataatattacgtgagtgatatttataataaacatca
tttactaataggaataaagctgaggatgatagtccatgagcaattattattaatattgct
cctattaatccgatggaattaaatgaaaataagcctaataaaactaaagctatatgagca
actgaagagtaagcaattaaagattttaaatctttttgtcggacacaatttaatccagtt
gcggtcgcacctactattctaatactaaaaataaatgaatttaataaatttatttttatt
aaacaaaagggtaaaaatcgaattaatccatatcctcctaattttaataaaattgctgct
aaaattattgatccttctaatggggcttctacatgagctttaggtaatcataaatgagtt
ataaatataggagattttactaaaaatgctaaaattaaaggtaaaattaatttaatttta
tataaaattaaattaggtaaaatgaatgatttatcaaatggaattaagataataattatt
aaaagaggtaatgatgctaaaattgtatatattaataaataaatgcttgcttgaagtcgt
tcaggttgttttcctgacattataattaatattattgtaggaattagaactaactcgaat
ataatataaaagtaaattatattaattgaagaaaaagctaatattaggataaaaataatt
aaggatattagataaataatttcagaaaaattattagtagataatgaaattaataaaaat
cttattaaagttaatattataagagttatagaaatattatctattaaaaaattattatca
aaaataatagt------tttaaataatattagtttaaatataataaaaattattataaaa
gaagtaaatattattaataatgggtttaaagaatttataaatatagtattagatgaatta
tgtgtttttgataaagaaataagtaatcttaaacctaatcttgaacctcttactattatt
actaatataagtaagaaagaagaaaaggaaataattattatggaagatgatataaaaaag
tatattgaaattaaaagtaattctagtcttaaaagtatagtaatagtattttttcgtcat
cagcataatcttaaaaaactaattagtaatatttattattattactaatgttattatttg
taaagaattaattgtttctgtaaaagatattattaatatatttatagtaaaggttttttt
tggaccaaattcttcttgtcaacttttatctaatcaaaaaaataaatttattaaaggaga
aaacatatttattaatatagtagatataatatgaataaatcataataaaattgcaggttt
tcctaatattttaaatttaattcttttaaatgaaagtattaatcctaatgataatcctat
taataatataaatataattgtaaatttaaagaaattaggaaaaaagaatattgttcaagg
gttaatgattcatattattaatgttcctagaataattgatattggaattattattagaat
agataagttcgattgaatagaagtgtgattaaataaatcaagttttcttttagagaaata
attattcgataaagtaattattcgaaaagaataagaagctgttattccaatagaaataat
tattgaaattgataaaatacattctatttttgaattaattagtttttcgataatagaatc
ttttgaaaaaaatcctgatatgaatgggattcctattaatgctattcttgctacccctaa
cgtggatgagattaaagggtaacattttgatataattatttttcgtatatcttgatatct
tgtttcatgaattattgttccagcacatataaatataagtgatttaaagaaagcgtgaat
tactaaatgaaaaaaggctagtaaagtagaataaatagaaatagcaaatattataatagc
tatttgtcttaaagttgataaagcaataattttttttaaatcttgttctcaattagctga
tatacttgcatataaagctgtgattgatgaaatagttattaaaaataaagatgttgtagg
gtgtatattttctataattcggactattaaaaatactcctgcagtaactaaggttgatga
gtgaactaaagctgaaataggagtaggtgctgatatagctataggaagtcaagcagaaaa
tggaaattgtgctctttttgtgcaagctgctagtatcaatataaatataataattaatga
atagtcttcatttatattaaattctcagttacaaatatagattaatattctaatagaaag
taaaataaaaatatctccgatacggttacttaataaagtaatagatcctgaagctgcaga
agatctgttttgataatagattactaaaatatatgaagatattcctaatatgtctcatcc
taataaaattaaaaataaattatttcttataattaaaattcttatagataaaatgaatat
taaaagtattaatgaaaatcgaggttgttcttcttctggaatataataaattctgaataa
tataattatacttgaaataataagtactgtacttaaaaataaacatgatattcaatctaa
aattattctggtagagatatttaaaaatcaaaaattaattaaagggaatgaaatataaat
aaaggtatttttaaatagaaaaagtatacttataattattataaaatagaatttttttaa
taggagtattttttgtaattagatttcaacctttatttatagtaagaagattaattttaa
ttactttaatatattcttatctaatttataaaattacaggaactttttgatttagatata
ttttattaatagtaataataagaggagttttagtagtatttacttatatagtaagattaa
ttcctaatgaatcttttgaaatttatagattaatattttttttctcctttttaataataa
tattactaaattttaattttttcttcttaagagatataagatttattagaataaatttat
ggataactgaattaagatatataaatttatttttagtatcttttttattagttattatat
tattagtagtatatataagatatatagaagagggagcttttcgtgta
>Peucetia_latikae
tgatactttttccaaaatatcaactttgttacgacttaccttattttatgataagggtga
cgggcgatatgtacacattttttatctaattcaatgataagaattatttaaaatttactt
ttagatccttttttatattaa-gttattaattaataatccttaactattgattaatgtaa
ctcatttaatctttaatattgattacaccttgacctatttttttagtaaatatttagaat
aatattttaaattagttcttataatggcggtatataaatttttaattaaagtgaaattta
tcgcgggttgtcgattaattaacaagttcctttaattagattaaatgccgccgttattaa
ttagtttagtaaaaatttactactactataattactttaaaatactagggtatctaatcc
tatttttaagtga-aagttttagttaaaaggtaaaaatttatttttaaaaaaattttact
tttttaaaatataattgttgtgaaatgtagttaaagtaaaatataatttagttttaagta
taaccgcaactgctggcact--ataattagctaattgttttattaatttttctttatata
gataataagataagatgttttcaagattaaattc---------------------gtaat
ctattttcttaggtcctttcgtactagaagaattataaagaagatagaaaccgacctggc
ttacaccggtctgaactcaaatcatgtaatttttaaaaagtcgaacagacttccattatt
ttttattgcaaaatttggaaaattaaatcaacatcgaggtcacaatcatttttttaaata
agagctttggaaaaaaattatgctgttatccctacggtaacttggtcaattaattaattt
tattaggtcattttttataagtatttaattaaaatattaattaatttactgccccagttt
aactatagtaaagttcgatagggtcttatcgtctttcttttgtataaacgtctttttacg
tttaagagagtttaaaagatttattaaaataaataaactaaaaagttaggtcttttgttc
tagtctttaattaaaagacaaattattatgctaccttagcactattgcggctatttaag-
tattcattgagcagactttactattaataatttctaataaaaatgtttttgttaaacagt
catttagtttttgagttcatattaataatttaaatagtttacttgttttattattaatta
atttgtaaggttttatttcaataataatatttgaattawaawatatgattagtttwtata
ctattaagaaactattattcttgagttta-aataaagtttaggtgaaattttatatataa
tttgttttatatatatttattataaaatttgtgtttttgaaaaaccagatatcattaaaa
acgtataatgtttaatttctataaaaaattgtaataatttatgtaataaatttattataa
tttatagatcttttaatttcgggaatgaaagatttaaaaattaaataaatcctgatacta
aaggaatatttaagtttctataaaatttttttatatccttttcagtttatgtaaaattat
atattattttctgtatttgatccaacttcttattttggtttatctttgaattgagttatt
attataatagtatttatattttatccagtaaaatattatttagtagaaagaaagttatta
atagtttttcagattttatttgttcaagttagaaaggtgtttaaggatgtttctatccct
aatcatttagcattgaattttgtttgtgtaataacttttatttacttagttttaagaaat
ttattaggattgtttcctttcgtttttactagtacagctcatcctgttattactttagga
ttaggatttattttatgattttctttttttttaataggattttcttttaattttaaagaa
agatgtgctcatttggttccggaaggaagtccattagtattatctcctttaatagtatta
attgaaagaattagacatttaattcgtccttttactttatctattcgtttagctgcaaat
ataatggcaggtcatttaattattggtttattgtcaagtattagaatgattaatttgttt
ggtatatttagttcattaattttacaaaatattttattaattttggaatttggtgtaacg
gtgattcaaggatttgtgtttagaattttattattgttatatgctttagaataccatttt
attgatcgttatctgtatttataagtagtctacttttgttatcatatcttttcctttttt
a---taaaaaagaaagggatataataatgaaagtagactactctctaaatgtttttaaat
ataattttatatgataatactgcgatgattatattcaacaaatcataaggatattggaac
tttatatttactttttggagtttgatcagccatagttggtacggctatgagtgttttaat
tcggatggaattaggtcgtcctggtagatttttaggtaatgatcatttatataatgtgat
agtgactgctcatgcttttgtaataattttctttatagttataccaattttgattggggg
gtttggaaattgattagttcctttaatattaggtgcaccagatatatcatttcctcgaat
gaataatttatctttttggttactgcctccttctttgtttttattgtttatttcttcaat
ggttgaagtgggagtaggagccggttgaacggtatatcccccattagcttcaactgtagg
gcatatggggagatcaatagattttgctattttttctcttcatttagctggagcttcatc
aattataggagctattaactttatttctactattattaatatacggtctgttggaataac
aatggagaaagttcctttatttgtttggtcagtatttattactgctattttattattatt
atccttaccggtgttagctggtgctattactatattattgactgatcgaaattttaatac
ttctttttttgatcctgctgggggtggagatccaattttatttcaacatttgttttgatt
ttttgggcatcctgaggtttatattttgattttacctggttttggaattgtttctcatat
cattagatcttctgttggtaaacgagagccttttggggttttaggaatgatttatgctat
ggcgggaattggggctatagggtttgttgtttgagctcatcacatgttttctgttggaat
agatgttgatactcgggcgtattttacagcagctactataattattgcagttcctactgg
aattaaggtttttagttgaatagctacattacatggttcttattttaaaataagtactcc
tttaatgtggtgtattggatttgtatttttgtttactttaggaggaattactggtgtagt
tttatctaactcttcgttagatattgttttacatgatacttattatgtagttgctcattt
tcattatgttttaagaatgggggctgtgtttgcaattttagctgggattacatattgatt
tcctttattttttggagtagtattaaaggaaaagtttacaaagcttcagttttttataat
gtttttaggggtaaatataactttttttcctcaacattttttagggttaaatggaatacc
tcgtcgatatgctgattatccagatgtttttattttttggaatataatttcgtctatggg
atcaattttgtcattattttctgttatattatttatatatatcgtttgggaagctttaat
tataaaatcttttggaacaaatgagtataatattagttcatcattagaatgaataaataa
tattcctcctttggatcacacttttaatcagttgaatttattaaataattgccaacttga
ggttcgttattatttcaaaacggagtttctcctgtaatagaacatttaattttttttcat
gatcatattatgatagttataattataattttaattatagttgggtatgttttgatgaat
tcttgttttaataaattttataacttaggattatttcatgggcagagtttagagagaatt
tgaactttattaccggcagtatttttattaataattgcttttccttccttacgattatta
tatttaatagaagaagtaggagattatgatataactattaaagttatagggcatcaatga
tactgatcatatgaatatagagatttagggttcaattcatttgattcttatataatttca
agagattcgagaacgtttcgtttattaaatgttgataattctttattaattccgttaaat
agaagtgttcgagtaattatatctagaactgatgttattcattcttgaacaatcccttct
ttaggggttaaggtggatgcaattcctgggcggttaaatcagttatcatttatttttaat
cgagtaggattatttagaggacagtgttctgaaatttgtggtgcaaatcatagttttata
cctattatagtaatagtagttcctcgaatggagtttttaataaagttaatttacattatc
atccttttcatatagtaaatatgtctccttgaccactaataacgggatttagtgctttag
taataataattggaataattaaaatgtttgtatattttgaacaagatttattttttatat
cgtttatattacttttatttattgcttttttatgatgacgggatgtagttcgagaaagaa
cctttcaaggttatcattctagcgtggttcttcaaggattgatctttgggataattttat
ttattgtaagagaagtttttttttttttttcttttttttgggccttttttcattctagtt
taagaccaacaatagagttaggtttacagtggccaccttgtggtattttttctttcaatc
cttttcaagttcctttattaaatactttgattttactttcttctggagttagaattactt
tatgtcatcagataattttaagggaaaattgaagggatgctaagatatcattattaataa
cttgaatgttaggtgtatattttttatttttgcagggatttgaatattatatagcttctt
ttagaataagagattctgtatttggttcggtgttttttatggctacaggttttcatggtt
ttcatgttttagtaggttcattatttttgtttgtcatttggtggcgatatttatgtaatc
atttttctagaggacatcattttgggtttgaagcggctgcttgatattgacattttgttg
atgtagtttgattgtttttgttttctgttgtttattggattattaataattcgttgatcg
atctaccttctccttcgagacttacttatttttggaattttggttctttattaggattat
ttttaatggtacaaattgtttctggtttatttttagcttttcattttagaggtgatgtta
atttatctttttacagaattattcatataatgcgggatgttaattatggttgattgcttc
gtgtgattcatgcaaatggagcaagaatgttttttttactaatgtatattcatattggtc
ggggtttatattatggatcatatcgatttataaaggtttgattaagtggagtatctattt
tattattatcaatagcgactgcttttttaggatatgttttgccttgaggtcaaatatctt
tttgagctgctacagtaattactaatttattatcttctattccttatgtaggggttatat
tagtagaatgaatttgaggaggtttctctgtaagaaatcctactttaactcgtttttttg
cttttcattttattttaccttttgttattttgttttttgtgattttacatttattttttc
ttcatgaaaagggttctagaaatccgttaggattggtttcaagaaatgataagattatgt
ttcatccttattattctttaaaggatatttatggttttatgttttttataattttttata
ttgtaatttgtttgttatatccttatatttttatggatgtggaaaattttattttatcaa
atcctttagttactcctgttcatattcaaccggagtgatattttttatttgcttatacgg
ttttgcgatcaattcctagaaagattgggggtgttattgctttggtaatgagagtggttg
ttttatattttttaccattttttatgaaacatcggtttcggagaacatttttttattatt
taatgaaatttgttttttgagtatttataattaattgagtattattgacttggattggag
cttgtgctgtggaggatccttatgcgagtttagggattgtttttagatttatttattttt
ttatatatgtattattttgaaataatgattggaaatataataataaataaggaaatagaa
aggaaaatttttcatcttaaatttattaatatgtcatatcggaatcggggtaaagttctt
cggactcagattaagataattgtaataaagattaaaattagtatagggaaaatgttttta
gggtttttgaagaatataatagtggaaattattgataggatgagtattcctatgtattca
cttaaaaagattagagcgaatcatcctcctatgtattctacattaaatcctgaaactaat
tctgattctccttctgcgaaatcgaatggtcttcggtttgtttctgctaagcatgatata
attcatattaaaaatataataatgtttcctcaaaaaaaatatattatatattgtgattct
tgaatttgagtaaatgaatatgattgagatataataacgataaataggatgattataaaa
aaggaaatttcataagagattatttgggctactctacggatggaccctaggtgacaatat
tttgaatttgatgatcatccaattagtaaaataaaataaactcttattgttgataaaatg
aaaaatattaaaattctgtgtttaatatcaaatagggggaacaaattataagaaataatg
ggagttaaagttaatataataaagagagataacataggggttaagaaagataatgaagaa
ttcattatttctaatgataataaatttttattaaataattttaaggcatctctgaaaggt
tgtaggattcctaggaatcctactttgttaggtccttttcgaatttgtatatatcttaaa
atttttcgttctaaaatagtatagaaggctacactaattaaaatactaattgaaattgta
tttaataagttttatattagtaataaatagagatgattgatttttaatttgattaggttt
agaaattaatataataatatttattgttattgtatatgaacgttgtaatatttttaatat
tgaatcttgcttaaaatatttttttattcaaagaataggttcagcaatcttaataagttt
tttatatgttggtaaagaataccttgatataatggtttgtttaattatgacatataaaat
tggaggaggtccattctttttttggtttccatccctttgcaagggaatttcatggatatc
ttgttttattttaatatgttttcaaaaaattattcctttaattttggtaagtctattcat
atctttcattatgtttttaatggttttagtaagtttgttttttggggtgttaggaagttt
taatcaaaaagatttgagggaattaattgcttattcgtcagtttatcatttgggatgatt
atttttattaagaatatctggtgatattttttgaatgttttatttattaatatatataat
aatattataccctgttgtatttttttttaataaaggtttagttaataatttgttaggagt
ggttaaggttaggagtaaaaaatgttttttagtgtgtatattaagaatagcaggaatacc
tccttttttaggattttttttgaagtgatttgcttttctaaatatttttcaaaaaagttt
tttttttagattgttgttggttttttcttcagttgtaatattttatgtatattttcgagt
aatttatgatgtactgatagtttatcatgatcatgggatatgatcaaattgagttttaag
taaaaattatttttttatagatataatgtctgtattaggagtaattttagggttagaatc
tatttttttagtgggtttggtttatttaatttttttaattctttttattaggaatgataa
ttattttgatatattagtatcatatgagtgtggatttgattctagttgtttaacgcggtt
aattttttcttatcggttttttttgatttctattttatttattgtttttgatgtagaggt
ttctctaataattcctattccttatttaatggcgagattaatgggagtttttgttttttt
aatatttatttttgttttaatttttggtttaatgtatgaatatttttatggatcgctgga
gtttctatttttaatagaattagaattaaggggattgaatggataaatagagagttaaaa
gttttatgtgaggtttgatttgttgggaatgattcatttttgttgtgtgagatatttaaa
aatattattatagaaaatgatgttattattattgatgaaatgaagattattattattgta
gttttatttcagaaaattattcttattatgataaagatttctctgaaggtgttaattgtt
ggtggggctgaaatgtttattgctatgaaaatgaatcatcagaagattaagtttggggaa
attgataagattcctttgaatttattaatgtttcgtgaatgaaattttaaatataaatca
tttactagtagaaataaggctgaagaaactaatccgtgggcaattattataaagatagcc
cctattataccaatatggtttatggaaaataatgctattaaaacgaaacctatgtgacct
actgatgaataagcaataagtgattttaaatctttttgtcgaatacagtttattcttgtt
aaaatggctcctattaatctaattctgatgattcagttattaattttattgattttatta
atgcataatgggataaatcgaattaaaccatatcctcctaattttaacaagactgatgct
aggattattgatccttcgaggggggcttctacgtgagctttaggtagtcaaaggtgagag
aaaaatataggtgttttaattaaaaaggctagaattataaatattactatgttaattttg
aatattagaatttgtgaaataaagaatgattgattatgttttaatagaatgatattgata
aggaggggcaacgatgctgtaattgtatatattattagataaattctagcttgtaatcgt
tcttgttgttttccagattttataataagaattatagtcgggattagaactagttcgaat
aggatataaaaaatgattatatttctagtggaaaatgttattattaaaatgataaaaatt
gtaaggattgttcagttgatttctttaaagttgtatgatgataggaaaattaaagttact
ctaattagtgttaatgctattaagattattgaaagagtatcttgtattactattttatta
aataggagtatgaaatttctaaagttcgtgattgttattgagataagaatgattgtta--
-aagttcttagaattaggttggatgatattgagttaataaagtttgaatgtaatgagttg
tgggaatttgataaagagattaataggcttaagccaattcttgatcctcttgctattatt
aataatataattattaatgatggtaaggatgaagcgagtaggtaataagatatgtaaaaa
tataaagagattaaaagaagttctaatcttattagtataataataatattttttcgtcat
caacatattcttataattcttaaactaattataactaattattattagaagtattaaagt
tgatgattttgataattcggggattgaagatgtttttattgttattataaacaatatatt
agggccataattttcttgtcagtgtttgtcatttataatatagtttttgaaataagggta
tagaaaaattgataattttgttgaaagggtatgaataaatcatagggtaagggatatttt
tcctaatgatttatataagaatcttttaaaggataatattgttcctaatagtaatcctat
aattaatataataataatagagaattttataacttttggtattaatataatttgttcggg
atttgttattcaaagtaagcatgctcctattattatggttgtaggtcttataagtgtgat
gggtatgtttgaaaatagtgtagtatgatttgttaaatcaggttttgatttgattgagta
cttatttgaaagaaaaattattcgaattgagtaacttgaggttattccgatagataagat
cattaggagtgttagaatgcattctattttagatgaaattattttttcaatgattatgtc
ttttgatagaaaacctgatgtgaatggaaagcctattagggctatattagttagtcctaa
aattgaattggtaaggggattatagtgagttgatgttattattcgtatgtcttgatagga
agattcatgaattatgattcctgcgcatataaatattaaggatttaaagtatgcatggat
aattagatgaaaaaatgctaatgggatagatttaattgaaattgagaatattattattgc
tatttgtcttaaagttgacaaagcaataattttttttatgtcttgttctcagttggctga
tattccagcgtataaggctgttaatgatgaaattattattagggttaatatggttaaagg
gtggatattatttattgttcgaattattaggtaaattccagctgttactagggttgatga
atgaactaaagctgaaattggagtaggggctgatatggctatagggagtcatgctgagaa
tggaaattgtgcacttttagtacatcttgctagtagcagtagtattataactaggaaaga
aaatttttcatttatatttagttctcaatttattaggtgaattagtcttctaattgataa
gagaattataatatctccgattcggttagttaggagggtgatagatcctgatgatcctga
taaatggttttggtaataaattactaagatataggaggatattcctagtatatctcatcc
taataatattaaaaataggttatttctaataattaagattattattgataatacgaatat
tattaataatattgagaattgtttgtgttcttttttttgaatgtagtatattctaaataa
aagaattattgaagagattatggaaacagttctgataaatatacatgatattcaatcaat
gattaagctgatagggatttgtaaatatagatttataagtataggaattttaatgtaaat
gaatatattataatacagaagataagatcttgtaaggaatgaataagggaatttttttaa
taggggtattttttttagtaagaatgcaacctgtttttatgataggggtgttaattgtaa
taacttttttatattccttgaaaatttatgaatatttgagaagatattggtttagttata
ttttattaatggttatgttaagaggggtgttagtagtttttacgtatatggctagattaa
ctcctaatgaaagatttgagatttatagaattgtgatttttttgtttttaatatttagat
tgttagtagggtggtattgtgattatagaagagatgtaagaatgttgagagtaggtttat
gaagaagatatttaggtgtatttagtttgtttttagttagatttttgttaggagttatgt
tgatagtagttattttaagatatataaatgatgggtcggttcgtgaa
