# Supplementary material for: Mitogenomic Insights on the Phylogeny and Evolution of Lynx Spiders (Araneae, Oxyopidae)
Source: Ecol Evol. 2025 Sep 18;15(9):e72192. doi: 10.1002/ece3.72192 (PMC12445203; doi:10.1002/ece3.72192)
Supplement: Supplementary file 1 — Data S1: ece372192‐sup‐0001‐DataS1.zip. [file ECE3-15-e72192-s001.zip › The renewed version_ece372192-sup-0001-DataS1/ece372192-sup-0027-Supinfo27@The dataset including the 13 PCG and 2 rRNA genes for BI analysis.nex]

#NEXUS

begin data;
dimensions ntax=11 nchar=11987;
format datatype=dna missing=? gap=-;
matrix

[!Domain=Data;]
Hamataliwa_aurita
tgatactttttccaaaatatcaactatgttacgacttaccttattttgtaataagggtgacgggcgatatgtgcacatttattattttattcaagaataaatattgttaattaattacttttaaatcctatttcatattta-attgaaatttaataatttcaaattatttattaatgtaactcatttattcttttatataaattacaccttgacctaacattttattaattattttgaataatacattaaattaattcttttgatggcggtatataaattac-tttaaaagtaaaaataatcggggattatcgattagtagacaagttcctctaatagaataagatgccgccgtcgttaataagttttattaaaatttaatattactaaatttatttcaatatactagggtttctaatcctattttaaatttg-aagttttaatttattaaattattaattttatataatatattttactttagatattatttaaatttttaatataaatattaataatagtgtaattaaactgaaagtataaccgcaactgctggcact-attagttagttagttatttaattaattattctttatattttaaataaataaagattttttataggtaaatttatttttatatctatatattatttaaaactattttcttaggtcctttcgtactagaagaaatattaagaagatagaaaccgacctggtttacaccggtctgaactcaaatcatgtaattttttaaaagtcgaacagactttctttattaactattgcgtaattaagaatattaaatcaacatcgaggtcgcaatctatattttttataagatctataaaattttattacgctgttatccctacggtaatttgttcatttaattaattatattagatctttatttttaataatataattaaaattataattaatttacttccccagttaaactaaagtgaaattcaatagggtcttatcgtctttcttttttataaaaatctttttatttttaagataattttaataattaaattaaagaagtaa-tttaaatgtaaaatcttttgttctagtctttaattaaaagacaaattattatgctaccttagcacaattgcggctattaaaa-tattcattgagcagattttactattaataaattctaatagaaatgtttttgttaaacagtcattaaatttaaaagttattataaattatttatataatttacttattttattattattatattttaagggagatattttattaataaaatttaaattaaatgtaataattagttattaaactgtttggatattttaacttcttaattattttttaaa--agaaataaatttttattataatttatattataatatataaatatagtatatttattattaaaataccagatatatttttaaacgaataacgtttaatttcaattaatattttaaataatttttgtaataaaattataaaaattaatagatcttaaaaattcgggatgataaaatattttaaattaataaatcttgatacaaaaggaacaaaatatttctttttaaaaattaattattccttttcagtaaatattttaatataaattattttctgtttttgatcctacttcttattttagattttctttaaattgattaattatttttttaatttttatatattttcctattaaatattatttagttgaaagaggattaagaataatgtttaaaattttatttatagaagtaagaaaagtatttaaagaagtttctattcctaatcatttagctttaaattttttatctgtaataacatttttgtatttagtatttagaaatgtattgggattattcccttttgtatttacaagaatagctcatcctttaattactttaggattaggggttgttttttggttatctttttttttaataggattttcatttaattttaaaaatagatgtgctcatttagttcctgaaggaagacctataatattagctcctttaatagtattaattgaaagaattagtcatttaattcgaccttttactctttcaattcgattagcagctaatataatagctggtcatttaattataggtttactttctagtattagattaattagaatttttggtactatcgggtctttaattttacaaaatattttattattattagaatttggtgtagctattattcaaggatttgtttttagaattttattattactttatgctttagaatacctttttattgaaaaaatagtgtatttatagtatttttattattaatagtattagtatttttttactattttaaaaaaattgaa---ttaataaatgtaagtaattttgataaagatataattatatttaaatttatatgataatactgcgatgattatattctactaatcataaagatattggaacgttatatttaatatttggagtttgatctgctatagttggtactgctataagagttttgattcgaatagaattaggacattctggaagtttattaggagatgatcatttatataatgtaattgttacagctcatgcttttgtaataattttttttatagttatacctattttgattggtggatttggtaattgattggttcctttaatattaggtgctcctgatatatcttttcctcgaataaataatctttcattttggttacttcctccatctttatttttattatttatatcttctatagttgaagtaggagttggggctggatgaacggtttatcctcctttagcttctacagttggtcatataggaagatcaatggattttgcaattttttctttacatttagcaggagcttcttctattataggggctgtaaattttatttctactattattaatatacgattattaagtataagtatagaaaaggttcctttgtttgtgtgatctgtttttattactgcaattttattattattatcattacctgttttagcaggagctattactatattgttaactgatcgaaattttaatacttcattttttgatcctgctggaggaggggatcctattttatttcaacatttattttgattttttgggcatccagaggtttatattttaattcttcctggatttggaattgtttctcatgtaattagatcttctgttggaaagcgagagccatttggaagattaggaataatttatgctatagtaggaattggaggaataggatttgttgtatgagcgcatcatatattttcggtaggaatagatgttgatactcgagcatattttacagcagctactataattattgctgtacctactggtattaaggtgtttagatgaatagctactattcatggttcttattttaaaataagaaccccaataatgtgatctattggttttgtatttttatttactttaggaggaattactggagtagttttatcaaattcatctttagatgtagtattacatgatacatattatgttgttgctcattttcattatgttttaagaataggagctgtatttgctattttagctggaattacttattgatttcctttattttttggtgtagttttaaaggaaaaaataactaaattgcattttttagtaatatttttaggagtaaatttaactttttttcctcaacattttttaggattaaatggtatacctcgtcgatattctgattatccagatgcttttattttttgaaatataatttcttctataggatcaattttatctttatttgcagttatattttttatatatattgtttgagaagctatagtaataaaattatttggagtaaatgaatattttttaaattcttcattagaatgaattaataatattcctcctttagatcatacttttaatcagttaaatttataa-----ttgccgacttgggggacattattatttcaagatggagtatctccagtaatggagcatcttattttttttcatgatcatattgttatagtaataattataattataattatagtaggatatgttttaattaattcttgtttaagtaaactttttaatttaggaatgtttcaaggtcaagggttagaaagaatttgaacagctatacctgctatttttttattattaattgcatttccttctttacatttattgtatttaatggaagagagtgcagattatgatattactgtaaaagtaataggtcatcaatgatattgatcatatgaatatagagatttaggatttaaatattttgattcttatatattatctgggaatgaaagaatatttcggttattaaatgtagataattctttagttattccttatagaagtaatgttcgaataattatttcaagtatagatgtaattcattcttgaactattccttctttaggtgtaaaagctgatgctgttcctggacgtttaaatcaattattttatttatttaatcgagtagggatttttagaggacagtgttctgaaatttgtggggctaatcatagatttatgcctattttaattataattgttcctcgaatagaatttttaactaaatgattttacattttcatccttttcatatagtaaatatatcaccttggcctttaataagaggatttggagctttagctatagttattggaataattaaactttttgtatttatagagagagatttattgtcgttatcattttatttattaattattgttgctttattatgatgacgagatgttgttcgtgaaagtacctttcaaggatttcattcaagtgtggttcttaaaggattgatactaggtataatcttatttattgttagagagatttttttttttttttcttttttttgagctttttttcattcaagattgagtccaacagttgaattagggtctgagtggcctcctataggggtatttccttttaatccttttcaagttcctttgttaaacactgtaattttattgagttcaggagtaagagtaacttgagctcatcaaataattttaaaagaaaattgagaaggtgctaaaatttctttaataataacatgaatattgggagtatattttttaatattacagggttttgaatattttatatcgtcttttgggattagagattctgtatttggttctacattttttatagctactggatttcatgggtttcatgtaattattggaagtttatttttatttattatttgatatcgatttttgaattatcatttttctagaagacatcattttggatttgaagctgcagcttggtattgacattttgttgatgtagtttgattatttttattttctgtagtatattgaattataaataattctttagttgatttaccttctccatctagattaagatatttctgaaattttggatctttattaggagtttttctaatagttcagattttatctgggttatttttatcttttcattttagaggtgatgtaaatttatccttttatagaattattcatataatgcgagatgttaattatggttgattattacgagttattcatgctaatggggcaagaatgttttttttattaatatatattcatattggtcgtggattatattatggttcatatcgttttgaaaaagtatgactaagaggggtcacaattttattattatctatggctactgcttttttgggttatgttttaccgtgaggacaaatatcattttgagcagcaacagtaattactaatttattatcagctattccatatattggaattttattggtagagtgaatttgaggtggattttctgtaggaaatcctactttaactcgattttttgcatttcattttattttaccttttattattttgttttttgttgtattacatttattttttttacatgaaaaaggttctagaaatcctttaggattaataaatagaagagataaagtaatgtttcatccttattatgtatataaagatgtttttggattttctatattttttatgttttttgttattatttgttttttgtttccttatatttttatagatgtagagaattttatttcttctaatcctttagttactcctattcatattcaaccagaatgatattttttatttgcttatactattcttcgttctgtacctagaaagattgggggagtaattgctttagtaatatctgtattaattttatatactttaccattttttttaaaacatcgttttcgaagaacttttttttattttactataaaatttttattttgacttttttttattaattgagttttattaacatgaattggagcttgtattgtggaatctccatatatagaattagggataatttttagagtaatttattatatattatatataatattttg----ttaaagaggaattaaaattaagattattgagattggaaggaaaatttttcatcttagttttattaatatatcatatcgaaaacgaggaaaggttcttcgaactcaaattaaaataattgaaataataataagaataattattgatataatagatctaattgttttaaaaaatataattgtggaaattattcttaagattaatattcttatatattcagccaagaaaattaatgcgaatcatcctcctatatattctacattaaatccagaaactaattctgattctccttctgcaaaatcaaatggtcttcgatttgtttctgctaaacaagaaattaatcatataaataacaaaaatcaatttcctcaaaagaaatataataatatttgagattcttttatttgagtaaatgaataagattgtgagagaattacaataaataaaataattataaagaaagatgtttcatatgaaattatttgtgctactcttcgaattgaacctaaatgacaatattttgaattagatgatcacccaattagtaaaattaagtaaactcctattcttgataaaataaaaaaatataatagattatatttattatctattaaagaatatgaattaaataaaataattgggattattaaaattataataaacaaagaaagagatggagttatataagataatgaaaaatttatggattctaatgaaattaagtttttattaaatagtttaatagcatctctaataggttgaagaagacctaaaaatcctactttatttggcccttttcgaatttgagtataactaagaattttacgttctaaaatagtataaaaagctactctaattaaaattctaattgtaattatatttaattagatttcatttagttataaatagagatgattgatttttggtatgatttggattagagattaatataataatatttattgtgattgtttatgagcgttatagagtttataatattgaatcttgtataaaatatttttttattcaaagtataggttctgctttattaataataattttttatttaaataaaaatttaattagagaatttatatgtttagtaataagttataaagttggtgcagggccattttttttttgatttccttcaatttgtaaaagaatttcatgattgtcttgttttattttaatatgttttcaaaaaattattccttttattttactaactttatttatatctttttttttatttattattattattattagattatttcttggtgtatttggaagatttaatcaaaaagatttaaaacaattgattgcttattcttctgtttatcatttaggttggatattattaagaataatatgtttaaatatattttgaataatatatttaattatatatataatattaatttttcctttgatttatttttttaataaaataaatattgatagtttacttgatgtaattaaaataaagtataaaaaatgatttgtattattaatattaagaatatcaggtatacctccatttttaggattttttttaaaatgatttgctttaattagaatttttattttagaatattttttttgattagtattaatttttagatcaattattatattttatatttattatcgagtaatttatgatgtattaatagtttattttaattatagaatttgaattaattgattaataaaaggtaatgaaatatgatgagatttaattagagtattaggaataattattggagtagaatctttatttttagtattagtagtatatattttgtttttaatagtatttttaaaaaaagatagtttatatgaaataatcagatgttatgaatgtggttttgatgttaattctatttctcgaatagtattttcttatcgattttttttattatctattttgtttattatttttgatgttgaggtttgtttaatattaccttttccttatttaatatttaaaataattggtaattttattttttatttgtttatttttattttattagtggggtttttatatgaatatttttttggttctttagattttctatttttgaaattataataattaatggaattaaatgtataaataaagataaataaattttgtgaggagtttggaaaattggtatgatttttattttattatgggaaatattaataaatattattattgaaaatgatgtaactataatagatgaaataaaaattataaagattgttattttatttcatattaaagttcttattataataaaaatttctctaatagtattaatagtaggaggagctgaaatatttactatagtaaatataaatcatcagaatgtaatatttggtgaaatagtaattattcttttaaataatataatgtttcgtgaatgatattttatatataaatcattagttaataaaaaaagagctgaagaagataatccatgagcgattattattaaaatggctcctattaatccaatttttgttgttgaaaataatcctaataaaacgaatcctatatgagctacagaggagtatgcaattaaagattttaaatctttttgtcgaatacagtttattcttgttaaagaagctccaattaatctgattctaataattcaattgtttaatatgtttattttttttaaacatataggaataaaccgaattaatccataacctcctaattttaataatatagctgctagaattatagatccttctaaaggtgcttctacgtgagctttaggtaatcataaatgagtaaaaaatataggtgtttttactaaaaatgctaaaataaatataataattatatttaattttaatatagaaatgtttaacgaattaaatgaataattgttttttaataaaataagattgattaatagtggaagagatgctgtgatagtatatattattaaataaattgaggcttgaagtcgttcttgttgtttacttatttttataattaatattattgtaggaattaaaattaattcgaataaaatataaaatcaaataatatttgaaattaaaaaggttaatataaggataattaaaattggaaaaattgtagtaaaaatattttttaaagtgtaagatgatattaaaattaatattactcttaataaagataatattattaaaataaatgatgatttatcttgaaatattatattgttaaatataataatattaaaattcatatttattataattattataataattaacaaggagattgaaatgataataaaagataattttattaaaatattaatgaaaattgaatttgatgagttgtgtgaatttgatagtgatactaatatgctaagtcttattcttgatcctcttactattatagtgagtataattattaatgaaggtaaagataatgacgatatatttgttgcaatatgaaaaaataaagagattaatagtatttctaatcttaataatattactaaaatattttttcgtcatcaacatattcttaaaattcttagtgtaattatatgaaattattattaaagttaataaggttgaggattttgagatttcaggtaacattgatattattaaggtttctttgaatgaattattaggaccatagttttcttgtcaatttttatcgttttcatatgaaatatttattaaaggaaaagatatggttgaaaaatttactgaaataaaatgagaaaatcataatgagattgatatttgtcctagtattttatataaatagtttttaaaattaaaagttattgctattaaaaatcctgtaattagggtaataataattaatattttatatgaatttggaaatattaatatttgttgtggttttaatattcataatattaatcttcctaatataattggagtgattcttataatgataatagggttatttgaatataaattagtatgattaaatgaatctgattttgatttaatagttgttttatttgaaatatatattattcgtaatgagtatgaagatgttataccaatggataggattattataattgttaaagttgattctaattttgaagaaattattatttcgataatagaatcttttgaaaagaatcctgaagtgaaaggaagacctattaatgctatatttgaaattcctaaaattgagttgattgatgggttaaaattagaatttattattattcgtatatcttgatatgatgattcatgaattataataccggcacatatgaatattaatgatttaaaataagcatggataattaaatggaaatatcttagtaagttagatttaattgatactgcaaatattattattgatatttgtcttaaagttgataaagcaataattttttttatatcttgttctcaattagcagataatccagcatatatagctgttattgatgatataattataagaataataagtataataggatgaatagttgttgataatcggattattaaataaattccagcagttactaaagtagaagaatgaactaaagctgaaattggtgttggagctgatatggctattggtaatcaagctgaaaatggaaattgagctctttttgtacagcttgctaataataatataattaaaattattaatgtaaatagttcgtttatattaaattctcaggttattattgaaattaatattctaattgataaaagaattataatatctccaattcgatttgtaattaaagtaatagatccacatcttgctgtagaaaaattttgataataaattactaaaatataggacgaaattcctagtatatctcatcctaataatatgaataaaatattattacttaaaattaaaattattatagataaaataaatattattattattaagaaaaattgtttttgttcttttttaggaatataatatattctaaatattaaaattattctggaaattattaaaactgttcttataaatatacaagatattcaatctaatattattcttaattgaatttgaaaggaagttattatttctaaaggaatagtgaaataaataaatatgttgttaaataatattaaaattcttaatataagtaaattaatgaatttttttattagggatcttttttgttgtaagattacaacctgtatttatagtgagaattttgatttttataacattgttttattcttatattatttataaaattattggtagtttttggtttagttatatattaatattagtaatgttaagaggtgtattggttatttttacttatatagtaagtttaattccgaatgagagttttgaaatttataatttaattattttgttaagattcataattagtatattaattaattgaaagagggtatatataattgatttaggaattttgagaattgatttatgagtgtcatatttaggagtttttagattatttttagtttcttttttattagctattatattattagttgttattataagatatataagtggtggttcatttcgtgta
Heriaeus_mellotteei
tgatactttttccaaaatatcaactatgttacgacttaccttttcttgtgagaagggtgacgggcgatatgtgcacattttttatcttattaataaattaatattattattttattacttttaaatcctattttataattt-aaaaatttaaattaatccataaat-ttttttatagtaatccattaaaactttaatatggactacaccttgacctaactttttaatatttgtttagagtaaattgataatttaactcttatgatggcggtatataagttttattttaaagtgaaaattattgtggattatctattattaaacagattcctctaatgagaagaaatgccgccgttaaaaataggtttta--aatattttttactacc-tgatgtttttaaaatactagggtatctaatcctatttttaa-----ataatttaaatttatgttaattactagttttggtattaattttattttattttttagaatattttgtgggttaaaggtaaattttaataaaactagattttgagtataaccgctactgctggcact--taagttagtaaatctttctattaatatttttatatatgagtaataatttaaaatttttttaagacaaatttattt------------------ttaaattaaatttttaggtcctttcgtactgtaaaaaaatttaaaaagatggaaaccgacctggtttacaccggtctgaactcaattcatgtaattgtttaaaagtcgaacagactttctttaataactattgcgttattaagaatattaagtcaacatcgaggttgcaatcattattttaaataaggtctttaaaataatattacactgttatccctacggtaacttggtcatgtaattaattatattaggtcattaaatatttaatataatttaaaataataattaattaactgccccagttaaacttaagtaaagttcgatagggtcttatcgtctatttaattaattaatgtttttttacattaaaaataacttaaataaataaattaaagaaatttgtttaaatgtgaagtcttttgttctagtctttaattaaaagacaaatgattatgctaccttagcacgattgcggctatttaat-ttttcattgagcagactttattattaatgaaatctaataaaaatgtttttgttaaacagtcattaaacatgcgagttattttaatttaatttagtgatttactaattttattatttttaa-taataaaggaaataatatagttttattaatagaat-----aaagaagaaagtttcaacacaatatgaaaacttttattctttttttttttttttttttttaaggaaattattattataaattatattataataaattgtttaaaattctttttttttattataccagatattattatgtacgaa-aacgtttaatttctactagtttttattttaatttatgaaataattatagtaaatttagtagatcacataatttcgggaatttaaaattttagggtttgataaatcctgatactaaaggaacattatatttcttttgtaaagttttattatccttttcagtttttgttaaaatttaggcttttttctgtttttgatccttcttcttattttgggttaggtttaaattgaattattttaattatagtattaatatatttcccttttaagttttatttaattgaaagaggagtaattagagtttttaaaattctttttgtaagagtaagaaaggtgtttaaggatgtttctattcctaatcatttagcagttaattttttatgtgtaataacttttatatatttagtaatagtaaatttattaggaatgtttccttttgtttttacaggaactgctcatcctttaattactttaggattaggattagttatatggatgtcttttttttcaatagggtttattaagaattttaaaataagatgtgctcatttggttccagaaggaagtcctttagctttatctcctttaatagttattattgaaagaattagccatcttattcgtccttttactttatcggtgcggttggctgctaatataatagctggacatttaattattgggttattatcaagaattagattagttagtttttttggattttttggttctcttattttgcagaatattttattaattttagaatttggtgtagctgtaattcagggatttgtatttagaattttattattattatatgccttagaatacctttattgtgagtttgttctagaattatagttatttttttggttatagtaagtttagtattatattatattaaaatagatgg------tttaggaaaattatgaattagaggagttgatttaaaatataaaataatatgataatactgcgatggttatattcaactaatcataaggatattggtacgttatatttattatttggtgcttgatcagctatagttggaactgctataagagttttgattcgaatggaattggggaattctggtagattattaggtaatgatcatttatataatgtaattgttactgctcatgcgtttgttatgattttttttatagtaatacctattttaattggtgggttcggaaattgattagttcctcttatgttaggggctcctgatatatcattccctcgaataaataatttatctttttgacttttacctccttctttatttttattatttatatcatctatagttgaaatgggggtaggagctggatgaactgtgtaccctcctttagcttctacggttggtcatataggaagatctatagattttgctattttttctcttcatttagctggagcttcatctattataggagctgttaattttatttctaccattattaatatacggactgtaggaataactatggaaaaagttccgttgtttgtttgatctgtattgattactgctattttgcttttattatccttgcctgtattagcaggagctattactatattacttacagatcgtaattttaatacttctttttttgatccagctggaggaggggatcctattttatttcaacatttattttgattttttggtcatcctgaagtttatattttaattttaccagggtttggaattgtttctcatgtaattagtgcttctgtaggtaaacgggaaccttttggaagattaggaataatttatgcaatagctggtattggtgggataggatttgttgtttgagctcatcatatattttcagtaggaatggatgtagatactcgagcatattttactgctgctactataattattgctgttcctactggaatcaaggtttttagctggatagctactcttcatggttcttattttaaaataacatcttctttaatgtggtgtattggttttgtatttctatttactttaggaggaattactggggttgttttatcaaattcatctttagatattattttacatgatacttattatgtagtagctcattttcattatgtattgagaataggggctgtttttgctattttagcaggtattacttattgatttcctttattttttggagtttctttaagagagaagttaactaagtttcagttttatattatatttattggggtaaatctaactttttttcctcaacattttcttggattgaatggtatacctcgtcggtattctgattatcctgatgcttttgtattttgaaatatagtgtcttctatagggtctttattatcattatttgcagttataatatttatgtatattatttgggaatcatttgttttaaagaattctaatggaagagaatattttgttagttcttctttagaatgaataaataatgttcctcctttagatcatacttataatcagttgaatttattaaataattgccaacttgaggtgggttattatttcaaaacagtgtttcttcagttatagagcaattaattttttttcatgatcatgtaatagtagtaatagtaataattatggtaatggtaggttatattttagtaaattgttgtattggtaagttttatgatctagggatatttcatggtcaaagattggagagaatttgaacagttattcctgctatttttttattgtttattgcattcccttctttacggcttttatatttaatggaagaaagagataattttgatatgactttaaaggtattaggacatcagtgatattgatcttatgaatatagagatttagatgtaaaatactttgattcttatatattatctgataatagatctgttttccgtttattaaatgttgataattgtttagtagttcctttcaaaactaatgtacgtataattgtatcaagaattgatgttattcattcctgaacaataccttctttaggggttaaagctgatgctattcctggtcgtttgaatcaattgtttctaaattttaatcgtatagggttattttttggccagtgttcagagatttgtggagctaatcatagttttatacctattttattaatagttgtccctcggtgagagtttttaataaagtgatttgacattttcatccttatcatatagttaatatgtctccttggcctttaataagagggttttctgcattagcggtggtggttggaataattaatatgtttatgaattatgatataaatttattgtttatttctttagctttattatttgtagtagctttaacttgatgacgggatgttattcgggagagaacttttcaaggatatcattctagtgttgttttaagaggattaatttgaggaataattctgtttattgtaagagaggtttttttctttttttcttttttttgggggttttttcattctagattaagtccttcagttgaattaggatctcaatgacctcctattggaatttattcttttaatccttttcaagttcctcttttaaatactattattttattgtcatctggggtaagagttacttgatgtcatcaaataattttaaatgaaaattgaaagagagctaaattttctttaatgttaacctgggtattaggactatattttttaatacttcaaggttttgaatattttataagttcttttagaattagagattctgtatttggatctactttttttatagctactggatttcatggatttcatgttattgttggtactttgtttttatttataatttgattacgttttgttaagggtcatttttctagaagtcatcattttgggtttgaggctgctgcttgatattgacattttgtggatgtagtttgattatttttgttttcggtagtttattgaattgtcaatggatctctaattgatcttccttctccatctagattaacatatttttgaaattttgggtcattattaggattatttttaataattcaaattttatctggattatttttatcattccattttagaggggatgtaaatttatctttttatagagtaattcatataatacgtgatgtaaattatggttgattattacgtgtaattcatgctaatggagctagaatgttttttctattaatatatattcatattggtcgaggattatattatggatcttatcgatttgagaaagtatgattaagaggtgtaactattttattgttatctatagctactgcttttttagggtatgtattaccctgaggtcaaatatctttttgagcagctacagtaattactaatttattatctgctgttccttatataggaggaagtttggttgaatggatttgagggggatttgctgtaggaaatcctacattaactcgatttttttcttttcattttattttaccttttgtaattttattttttgtaattttacatttgttttttcttcatgaaaaaggttcaaacaatcctttaggtttatcaagaggatgtgataaagtggtttttcatccttattatagagtaaaagatatttatggatttgctgtattttttatattatttgtttctatttgttttttatttccttatatttttatagacgtagaaaattttatttcttctaatcctatagttactcctgttcatattcaacctgagtgatattttttgtttgcgtatactattttacgttctattcctagaaaaattggaggtgtagtggctttagtaatatctgttttaattttgtattttcttcctttttttttaaaacatcgatttcgtagaaatctattttatttttttaataagtttttattttgattttatgtaattaattgattattattaacttgaattggagcttgtgtagttgaagttccttatataactttaggtatttattttagagtaatttattattttatgtatattctattttgataaaattaaagggatagggataataaataaagtaactggtaagaaagattttcatcttaagtttattaatatatcataacgaaatcggggataagttcctcgcactcaaattaatataattctaataaaaattataatagaaattgatattgggttaaatagtgttttaaaaaatattaaggtagaaattattcttaaaataagtattctagcatattctgctagaaaaattaaagcaaatcatcctcctatatattctacattaaatccagaaactaattcagattctccttctgcaaaatcaaatggtcttcgatttgtttcagctaagcaagaagttagtcaaattatgaatagaattatatttcctcaaaaaaagtaaagtatattttgagactctctaatttgagtaaatgaatatgattgggataagaagattacaaataatataattataaaaaatgtaatctcataagaaattatttgggcaactctacgaattctccctaaataacaatactttgaattggtagaccaacctactaataaaataaaataaacagctattctggataaaataaaaaaaaataatatactttgtttattatcaaaaataggatatttaaaaaaagaaataataggaatgattattaatacgataaataaagataatgagggagagagatatgaaaatataaaatttataaattccattgatacaatatttttattaaaaagttttaatgcatctctaaaaggttgtaaaattcctataaatcctactttattaggtccttttcgggtttgaatatatcttaaaatttttcgttctagaatagtataaaatgctactctaattaaaattctaattgagattatattttttaagatttcatttagtgttaaacagagatgattgatttttagtttggttaggtttggaaataaatataattatgtttattgttttaatctataatcagtatgatataggtagatctgagtcttgtttaaggtatttcttcattcaaagattaggatctggtatttttataagattgttttatgtaaatgtgttcagtataaagagattgttgagagttataataagatataagttaggtgcaggtcctttctttttttggtttccttctctttgtattggtatttcttggatatcgtgttttgttttattgacttttcagaaggtaattcctttaatattaataaatgtttttattggagatattttatttttaattgtaattatgagattattaattggaattttagggtcgtttaatcaagttagtttaaaggagttgttagcttattcgtctgtatttcatttagggtgaattattttatgtaatttagttgatgatttagtttgattagtttatatatttatttacatatttatattatgtcctttaatcttctttttttattattataatattttttttatttcggaagttttgaggattaaggcgaagggtatttttgtttttttaatactaagaatggcaggaataccccctctattgggtttttttgtaaagtgatttgctttatatattatgtttagtttaagatgatacataatatttattttagtaataagatctgtagttatgttttacgtatatttccgtttattgtacgatgttttgttagctggttcaacagagggtatttgaataatatgagaatatgagtcatgaagattttgagtagatatgttaagagtaatagggatatttttaggaggggtatgttttttcttagttggagttgtttatttattatttggtataatatttttaaaggttgataaagagaatgaattaataagaagatatgaatgtgggtttgatattaattcattcactcgtattgctttttcttatcgattttttcttatttctattttatttattatttttgatgtcgaaatttctttaatcttaccaattccttttttaataatatcaggaattagagtttttattttttttatttttataagtattttggtagtaggattattttatgaatataaatatgggtcattggattttctaaatttaaaattataataataagtggggttaaatgagtaaataatgaaagtatagttttatgaggtgatgaaattgattgatttattttatttttattgtgagaaatgtttaagaatattattatagaaaaaatggttactgaaatagatattataaagattaaaattatattatatttttgtcacataattattcttattataattataatttctcttaaagtattaatagaagggggagctgatacattaattgctataaatataaatcatcaaaatacaatgttaggaaaaattgaaattaatcctttaaatgataaaatatttcgggaatgatatttataatatatatcatttactagaaagaataatgctgaggatgataatccatgagcaattattattattatagcacctataattcctagataattaaaggaaaaaattcctaataaaactagagctatatgggcgacagaggaatatgcaataagggattttaaatctttttgtcgtacacaatttaaacctgtagctatagctccaattattctgattctaaatattcatctattaattgaattaatttttttaatacataaaggtacgaaacggattagcccatacccccctaattttaatagaattgctgcaagaattatggatccttctaaaggtgcttctacatgggcttttggtagccaaaggtgagttagaaatataggagattttactaaaaatgctagaataatagggataataaaattagaattattattaagaagaaatggtaaaataaatcttttattaaagggtataagaataattattataaataagggtaaggaggctaaaatggtataaattattaaataaattcttgcttgaagacgttcaggttgttttcctgatattataataagaattatagtaggaattaatacaagttcaaataaaatataaaatgttattatatttatagaagaaaatgttaaaataaggatgattgagataggtgaaatcgttttaataatttcgtaaaagtttctagtagaaataataattaataagaaactcattaaagttaaagagattaatattaatgaaatattatcattaacgaatgagttatttataattatagt------attagaatttgttatattaattaatataactactattataaatctaattaataaaagtaagaatgatggaataatattaatagattgagttctagaagaattatgtgttttagttattgaaattaataggcttaatcctaaacttgaacctcttactattattactaatataattaataatgatgaaaaagaaattatagtaattaacgaagaaatgaaaaaatatattgaaataaggagtaattctaatcttaaaagtattgtaataatattttttcgtcatcaacatattcttaaaattctaattattat---ttaacaatattactaaggatattatttgtaaagattttctaatttcaagattagatgttattgataatgtaatggtaaatgatttttttggtccatattcttcttgtcagtttttatctattcaaaagaataaatttataataggtgaaagaagttttattaagcttgaagacagaaaatgaataaatcatagtgaaattgctctttgtccaagagatttaaatttaaatctcttgtatgataatataattcctaaagagattcctaaaataagagttataataataaaatatttatataaattaggaaataaaattattgattgagggtttataattcatataaatatagatcctaaaataatagataagggggttataatggaaatagaaatattagaatttatattagagtgattgaatatatcaagttttgttttaattataggattattggataactttgttatacgaaatgaataagaagcagttaatccaatagatataattatgaaaatacaagatatacattctatttttgaggagattattttttcaatgattgaatctttagagaaaaatcctgatataaatggaattcctattaaagctattcttgtgattcctaaagtagaggaaattaagggaaatgatttagatattattatttttcgtatatcttgatataatgattcatgaattattactccggcacatataaatattaaagatttaaaaaaagcatgaataattaaatgaaagaaagccaatgaaatagaataaattgatactgcaaatattattattgctatttgtcttagagttgataaggcaataatttttttgaaatcttgttctcaatttgcagatattctagcgtatagggccgttaaagatgataaaactattaaaactcttattgtgaaaatatgaggtctttgcataattcgaattattaaaaatactcctgctgttactagtgtagatgaatgtactaaagctgaaataggggttggagctgatatagctataggtaaccaagctgaaaaggggaattgtgctcttttagtgcaagccgcaattaaaagtattaatataattaataaagaataatgttcattaacattaaattctcaatttgctatgtaaattaatattctaattgataataagataaaaatatcccctagtcgatttcttaataaagtaatagatcctgatgccgctgaaatattgttttgatagtaaattactaaaatgtaagaagatattcctaatatatctcaccctagtagaatgaaaaaaagattatttcttataatcaaaattattattgataaaataaatataagaagtataagtgaaaatcggctttgttcattttcaggaatataatataatctaaatataagaattagtcttgaaattaataaaactgtacttaaaaataaacaagatattcaatctaaaattattctaataggaatgttaattgatataatgtttattaatggtaatgttatataaatgaaagtatttttgaatattattgataaacctaatcttattatgataaggaatttttttattgagaattttttttgtaattagatttcaacccttatttatagtaagaagattgattttaattactttaacttattcttatataatttataaaattgtaggaactttttgatttagatacattttattaatagtaataataagaggagtattagtggtatttacatatatagtaagattaattcctaatgaaagatttgaaacttatggtttagtaatatttttttcttttattattatatttttgttaagatttgattgttatttattaacagatataagaatttcaagagtaaatttgtgaataacttttttaagagtattaaatttattattagtttcttttttattagtaattatgttattagtagtatatctgagatatatagaggaaggtgcgtttcgagta
Oxyopes_bianatinus
tgatactttttccaaaatatcaactatgttacgacttaccttatcttatgataagggtgacgggcgatatgtacacatttattattttattcaagtttaaatattatttaaaaattacttctaaatcctatttta--tatatgttaagggatagtatt-tttaattaaattttaatgtaacttatttattctttaatataaattacaccttggcctaacattttataaattgtttagaataatattattaattagttcttttgatggtggtatataaattttattttaaagtaaaaattatcgtgggttgtcgattaataaacgagttcctctagtaaaatgaaatgccgtcgttgtaaataagttttataataaattattattactatgtttattttaaaatactagggtttctaatcctattttaaatttaaaatttataacttttatttaaataaattttataaaaataattttactttttgtaaattggtttttattattttttaaatttttaaaaatataatttaactaaaagaataaccgcagctgctggcacttaattattagcaggttatataattaatgattctttatattttatataataatagattttttaaaattaaattaatttttttaattttatattaattttaatcattttcttaggtcctttcgtactagaagaaataacaagaagatagaaaccgacctggtttacaccggtctgaactcaaatcatgtaattttttaagagtcgaacagactttctttatccactattacgtaaataagaatattaaatcaacatcgaggtcgcaatcattatttttaataagatctttaaaattttattacgctgttatccctacggtaatttagttatttaattaattttattagatcaattttataaatatttatattaaaatattaattaattaactgccccagttaaactgaagtaaaattcaatagggtcttatcgtctttctattaaataaaaatctttttatttttaagataattttaatatttaaattaaagaaataattttaaatgttaaatcttttgttctagtctttaattagaagacaaatgattatgctaccttagcacaactgcggctatttaataatttcattgagcagattttactattaataataa-taatagaaatgtttttgttaaacagtcattaaatatatgagttgtttaaatttattttaaaaatttacttattttattatttttgtgaaattgaaataatattttattattatagtttaatttaataaagtta-taagttattaaactatttgaatattataatttctttatttgtaaaaataatttttttaaattttatttgtattttattatacaaaaattattataaatataattatttataaaataccagatatcattttaatcgaataacgtttaatttccattaaattttaagtttatttatgtaataaataagttagatttaatagattttaaaatttcgggagtaaaaagtttttttaataaataaatcctgatactaaaggaacaatataattctacaataaagtttatatctccttttcagttttaatttttatatttattattttcagtatttgatccaacttcttattttggtttaagattaaattggttaattgtttttataattttattatattttcccatgaaattttatttaattgaaagtgggttagtattaatttttaaaattttatttgtaagagtaagtaaggtttttaaggaagtttctgttccaaatcatatagcattaaattttctatgtataataacatttatatatttagtttttagaaatatattaggattattcccatttatttttactataacagctcacccattaattacgttaggattaggaattattttttgattatcattttttttaataggattttcatttagatttaaaaatagatgtgctcatctagtaccagaaggaagaccaataattttagctcctttaatagtattaattgaaagaattagtcatttaattcgaccttttaccctttctattcgattagcggctaatataatagcggggcatttaattataggtttattatctagaattagaataattaatatagttggttttattagatctttaattttacaaaatattcttttattattagaatttggggtgacgattattcaaggatttgtttttagaattttactattattatatgcgttagaataccaatgttttgaaaaaattcaatttttatagggtttttgttattatcagtattaattattttctattttttaaaaaaggtagagagatttttaataaagaaagaagtagaattagaagtaattatatttgaattttcatgataatactgcgatgattttattcaactaatcataaagatattggaactttatatttaatatttggtgtttgatcggctatagtaggtacagcaataagagtattaattcggatggaacttggtcattctggaagaatattaggggatgatcatttatataatgtaattgtcactgctcatgcttttgttataattttttttatagttataccaattttaattggtgggtttggaaattggttagttcctttaatgttaggagctcctgatatatcttttcctcgaataaataatttatcattttggttgcttcctccctctttatttttattatttatgtcttctatagtagaaacaggagtaggagcaggatgaacagtttatcctcctttagcctcaactacaggtcatataggtagatctatagactttgctattttttctttacatttagcaggtgcttcttctattataggagctgtaaattttatttctactattataaatatacgactaagtagaataagaatagaaaaagtccctttatttgtatgatctgtttttattactgctattttattattattatctttacctgttttagcaggtgctattactatattattaactgatcgaaattttaatacttcattttttgatcctgcaggaggaggagatcctattttatttcaacatttattttggttttttgggcatcctgaagtatatattttaattttaccgggatttggaattgtttctcatgtaattagatcttctgtaggaaagcgagaaccatttggtagattaggaataatttatgctatagtaggaattggaggtataggatttgttgtatgagcacatcatatattttcagtaggaatagatgttgatacccgggcttattttactgcggctactataattattgctgtccctactgggattaaggtttttagatgaatagctacaattcatggttcttattttaaaataagaaccccaataatatgatctattggatttgtatttttatttactttaggaggaattacaggtgtagtattatctaattcatcattagatgtagtattacatgatacttattatgtagttgctcattttcattatgttttaagaataggagctgtatttgctattttagctggaattacttattgatttcctttgttctttggggctgttttaaaggaaaaaataactaagcttcacttttttattatatttttaggtgtaaatttaactttttttcctcaacattttttaggattaaatggaatacctcgtcggtattcagattatcctgatgcttttattttttgaaatataatttcatctataggttctattttatctttatttgctgttatgttatttatatatattgtttgagaagctatggttttgaagttatttggagataatgaatattatgtaagttcttcgttagaatgaattaataatattcctcctttagatcatacttttaatcagttaaatttattaagtgaatgccaacttgaagatctttattatttcaagacggagtttctccggtaatagaacatttaattttttttcatgatcatattataatagttatagttataattataattatagtaggatatgtattagttaattcttgttttaataaattttatgatttaggaatatttcaaggtcaaggacttgaaagaatttgaacagcgatgcctgctgtgtttttgttacttattgcttttccttctttacatttattatatttaatagaagaaagagctaattatgatattacgattaaagtaataggacatcaatgatattgatcttatgaatatagagatttaggttttaaatcttttgattcttatatattatcagatgataat---atatttcgattattaaatgtagataattctttagtaattccttataatagaaatgttcgaataattatttcaagtatggatgtaatccattcttgaacaattccttctttaggagtaaaagcagatgctgttccaggtcgattaaatcaattgttctatatttttaatcgagtaggcttatttagtgggcaatgttctgagatttgcggagcaaatcacagatttatacctattataattatagttgttcctcgaatagaatttttattaaaatgattttacattatcatccatttcatatagtgaatatatctccttgacctttaataagagggtttggagctttagctttagtaacgggaataattaaactttttatttttttcgagagagatttagtaatatgatcattttatttattagtattggtagcaataatatgatgacgtgatgtgattcgagaaagtacctttcaaggatttcattcgagtgtggttcttaaaggacttatattaggtataatcttatttattgttagagaaatttttttttttttttcttttttttgagctttttttcattctagattgagaccggcagtagaattaggagtccaatgaccacctataggtgtatttccttttaatccttttcaagttcctttattaaatactgttattttattaagatctggtgtaagagttacttgggctcatcaaataattttaagggaaaattgagaaagagctaaaatatctttaatggttacatgaatattaggattttattttcttatgctacaaggatttgagtattatatatcttcttttggaattagagattctgtatttgggtctactttttttatagcgactggatttcatggatttcatgtaattgtaggaagagcgtttttatttattatttgatatcgattcttaaattatcatttttctaaaagtcatcatttcgggtttgaggctgctgcttgatattgacattttgtggatgtggtttgattgtttttgttttctgtagtatattgaattataaataattctttagttgatttaccttctccttctagcttaagatatttttggaattttggttctttattaggagtatttctaatagttcaaattttatcaggtttatttttatcttttcattttggtggagatgtaaatctatctttttttagaattattcatataatacgagatgtgaattatggatgattaatacgagcaatccatgctaatggtgctagaatattttttttattaatatatattcatgttggtcgagggttatattatggttcatatcgctttgaaaaggtttggttaagtggagtaagaattttattattatctatagctactgcttttttagggtatgttttaccttgagggcaaatgtctttttgagctgctacagttattactaatttattatcagcgattccttatgtaggggtattattagtagagtgaatttgaggtgggttttcagtaggtaatcctactttaactcgattttttgcttttcattttattttaccttttgtgattttattttttgttattttacatttgttttttcttcatgaaaaagggtctagaaatcccttaggattaataggagcaagagataaaattatgtttcatccttattatgtttttaaggatatttttggttttagttttttttttatattttttataattatttgtctattatatccttatatttttatagatgtagagaattttatttcttctaatcctttagttactcctgttcatattcaacctgaatgatattttttatttgcttatactattcttcgttcagtaccaagtaaaattggaggagtagttgcattagtaatgtcagtattagttttatattttattcctttttttttgaagcatcgttttcgaagaacgtttttttattttttaatgaaatttttattttgaattttttttgtaaattgagttcttttgacttgaattggagcttgtgtagttgaaattccttatataacattaggaatagtttttagagtaatttattatataatatatttacttttttgaaatataaacaggtataatgattgtaaatatagataaaggtaaaaaaatttttcatcttaattttattaatatatcatatcgaaatcgagggaatgtgcttcgcactcagattaaaataattgaaataattattaaaattaatattgaaaaagttaatttaatatttttaaaaaatataataattgaaattatgcttaaaattagtattcttatatattcagctaaaaaaattaatgcaaatcaaccacctatatattccacattaaatcctgatactaattctgattctccttctgcaaaatcaaaaggacttcggttagtctctgctaaacaagatgttaatcatattaatataaggaatatattacctcaataaaaatgtaaaagtttttgtgactcttctatttgagtaaatgaataagattgggatataattacaatgaatagaataattataaaaaaagatacttcatatgaaattatttgagcaattcttcggattgcaccaagatatgaatatttagagtttgatgatcatcctactaataaaataaaatatacacctaatctggataaaatgaaaaaatacaatatattatgcttattatccattagtgaatttgaattaaatgtaataataggtactattatgattatgataaataatgataatgatggagttaaatatgataagagaaagtttattgactctaaagaaatcaaatttttattgaaaagtttaattgcatcgctaaatggttgtaaaagtccaattaatcctactttattaggaccttttcgaatttgagtatatcttaaaatttttcgttctaaaatagtgtaaaaagctactgctactaaaattctaattgagat---atttaattagatttcatttagtaataagatctgatgattgatttttggtttggttgggtttagaaattaatataataatatttattataattgtttatgaacgatatagaatattaaatattgaatgttgtataaaatatttttttattcagagaataggttctgctattttattaagtttattttatttaaaaaaaatatattttaaagaagtggtttgtttggtaataagatataaggttggggcaggaccattttttttttggtttccttctatttgtagaggaatttcttgaatatcttgttttattttaatgtgttttcaaaaaattattccctttattttattaagaatatttatatctagtattatatttataattattatgcttagcttgttttttgggattataggtagatttaatcaaagagatttaaaacaattagttgctttttcttctttatatcatttaggatgaataatattaagaatatcttcttttgaagagttttgaataatttatttgcttatatatagaatattaatttttcctataattgttttttttgatagaaaaaagacaaaaagattattagatgttattaaaataaaatataaaaagtggtttgtaataatgatattaagaatagcaggtatacctcctttattaggattttttttaaaatgatttgcttttattataatttttataataagatattttttttggatagttttaattgttagttctgtagtaatgttttatgtatattatcgtattatttatgatgtattaataaagagttttaatcaagggatttgagtaaattgaattaaaaaaagaaatgagatttgatgagatatattaactattgttggaataattattggggttgaatctatttttttagtatttgtggtttattttttatttttattggttttttttaggttaatgagattaatagaagttataagatcttatgaatgtggatttgatattaattcattagctcgagttgtgttttcatatcgatttttcttgttagctattttgtttattatttttgatgttgaaatttctttaatattaccaataccttatttaatgattagatatataggggtatttgtattttgtttatttatatttgttttattaataggattaatatatgaatatttttttggttcgttagattttctagttttataagtagaataataagtggaattaaatgtataaataaagataaataaattttataaggagtgttaattaaaggaaaaatttctatcttattatgagaaatatttaaaaatattattattgagaatgaagttactgtaatagaggaaatgaaaattataattattgttattttgtttcatattaatgttcttattataataaaaatttctctaattgtgttaatggttgggggagctgaaatattaactatagtaaatataaatcatcaaaaggtaatattaggagaaattataattaatcttttaaataaaataattcttcgggaatggtattttaaatataaatcgtttgttaataaaaataatgctgatgaagataatccatgagcaattattattaaaattgctccatatatacctagttttgttattgaaaatagtcctaataacacaaatcctatatgagctaccgaagaataagcaattaatgatttaagatctttttgtcgaatacaatttaatcttgttaaggaagctccaattagtctaattctaatgattcagttattaatggaatttattttttttacacataaaggaatgaatcgaattaaaccataacctcctaattttaataatatagctgctaaaattattgaaccttctaagggggcttcaacatgagcttttggtaatcataaatgtgtaaaaaatattggagttttaactagaaaggctattacaaatataataattatatttaatttgaataatgaaatattaagtatattaaatgaataattattttttaataaaattaagttaataagtaggggtaaagatgctgtaatagtatatattattaagtaaattctagcttggagacgttcttgttgttttcttatttttataataagtattatagtaggaattaatactaattcaaataaaatataaaatgaaattaaattagatgtagagaaagttaaaattaaaattaataagattggaaaaattgttatgaaaatgtcttttaagtttaaagaagataaaataattaatattactcttaataaggataatataattaaaatgtaagatgatttatcttgagatattattttattaaaaattataattgaggaattaaagtttattagaataattattaaagtaataaatgatatagatgaaattaaaaatggaagtcattttaaagatctaataaaaattgagttagatgaattatgtaaattagataatgatactaatatgcttaatcttattcttgaacctcttactattaacgtgagtataattattattgatggaaatgaaattagtgaaaaattagtagaaatgaagaaaaataaggaaattaataatatttctaatcttaaaagtattactaaaatgttttttcgtcatcaacatattcttaggattctaataataactataagaaattataattaatattattagtgaagatgatttagaagattcaggaattatagatatttttattgtttgtttaaatgaattatttggaccgtatatttcttgtcaatttttatcattattaaatgaaatttttattaaaggaaatcaattattaaataattttgttgaaatgaaatgagtaaatcagagtgaaagtgaaaattgtcctattaatttataaaaaaatcttttgaaagataatataattcctaaaatgaatcctaatattaatgtaattataattgtaaatttatataagtttggaaatataaatatgttttggggatttattaatcataatattgaggaacctaaaattaaaggagtaattcttattatgattataggataattagaataaattgaggtatgattgaaagagtctgatttggatttaattaaaatttttcttgaaagatatattattcgtaaagaataagatgaagttattcctactgataaaattattattagtgataatgttgtttctaattttgaattgattataaattcaataatattatctttagaaaaaaatcctgaagtaaaaggaagtcctattaaggctatattagttaaagctaatgtggaattaattgatgggttatgatttgaattaactattaaacgtatatcttgatatgaggattcgtgaattaaaattccagcacatataaatattaatgatttgaaataagcatgaataataagatgaaaatatctaagtgatcttgatttaatggaaattgcaaatattattattgctatttgtcttaaggtagataatgcaataattttttttaaatcttgttctcaatttgctgagagtccagcgtataaagctgttattgaggagataaatattaaagaaattaaaattaaagggtgaatattagaggtaattcgaattattaaataaatacctgcggttacaagagtggaagaatgtactaatgctgaaataggagttggagctgatattgctatgggaagtcaagctgaaaaaggaaattgagctcttttagtacatctagctagtattaatataaatataattagtaatgaaaatatttcatttatgtttaattctcaagttagtgttgatattaatattctaattgataataaaattataatatctccgatacgatttgttaagagtgtaattgatccacagctagctgtggatcaattttgataataaattactaaaatataggaggagacacctaatatatctcaacctaataatattaataatagattatttcttaaaattaaaattattatagataaaataaatattaatagtattaggaagaattgtttgtgttcatttttaggaatataatatattctaaaaattataattattcttgaaattattaatactgttcttataaataaacaagatattcaatctaatattaaagataattgtagttgaaatgataatatggtttctagagggattgtaaaatatataaatgtattttgatataataaaagtaatctaattaataaaagattaaagagtttttttattgggaatattgtttgtaattagattacaaccagtattcatggttagaattttgatttttattactttattttattcttatttaatttataatataattggtacattttgatttagttatatattgttaatagtaatattgagaggagttttagtaatttttacttatatagtgagattagtacctaatgagagttttgaagtagttaatttagtaattttattaagatttataattagaatatttgtaaagtgaggattgaattttagtaatgatatgggagttataagagtaaatttgtgaatctcgtatttaggtagttttagattatttttagttgttcttttattaataattatattattagtggtggtagtaagatatataagagatggaagttttcgagta
Oxyopes_javanus
-gatactttttccaaaataccaactatgttacgacttaccttatcttatgataagggtgacgggcgatatgtgcacatttattattttattcaaatttaaatattattaaaaatttacttctaaatcctatttcttaaaaatattaaaagataatgttctttaattaaattttaatgtaactcatttattctttaatattaattacaccttgacctaacattttataatttatttagaataatattattaattagttcttttgatggcggtatataaactttattttaaagtaaaatttatcgggggttgtcgattaataaacaagttcctctagtaaaatgaaatgccgccgttgtaaataagttttattataagttattattactatatttattttaatatactagggtttctaatcctattttaagtttgaaaattataacttttgtttaaataaattttatataattaattttactttttattaattgattttttattaattttaattttatgaaaatataatttaactaaaagaataaccgcaactgctggcacttaattattagttagttatttaattaattattctttatattttaaataatattagatgttataaaattaaatttatttttataattttatattaatttgaatcattttcttaggtcctttcgtactagaagaaat-ataagaagatagaaaccgacctggtttacaccggtctgaactcaaatcatgtaattttttaagagtcgaacagactttctttatccactattgcgcagataagaatattaaatcaacatcgaggtcgcaatcatttttttaaataagatcttttaaattttattacgctgttatccctacggtaatttggtcatttaattaattttattagatcaattttataagtatttttattaaaatattaattaattaactgccccagttaaactaaagtaaaattcaatagggtcttatcgtctttcttctatataaaaggctttttacttttaagataatttaaatatttaaattaaagaaataattttaagtgttaaatcttttgttctagtctttaattaaaagacaaatgattatgctaccttagcacaattgcggctattcaataatttcattgagcagattttactattaattataaataatagaaatgtttttgttaaacagtcattaaatatatgagttatttaaatttatttaaataatttacttattttattatttttatattataaaaatgatattttaatagtatagtttaatttaatttgatttgtaagttattaaactatttgaatattataatttctatatttgtaagtatgttttttttaaattttatttgtaatttgttttacaataattatttttaatatgtttttttataaaataccagatattattttaatcggataacgtttaatttcaatttaatattgtatttattcgtataatgagtttgtaatattaaatagatcttaaaatttcgggaattaaaaattttttgaattaataaatcctgatactaaaggaatataataattctttgaaaaagtttattgttccttttcagttttagtttttatatttattattttcagtatttgatcctacttcttattttggtttgagattaaattgattaattgtttttataattttattatattttcctataaagttttatttgattgaaagtggattaatgttgatttttaaaattttatttgttagagtaagtaaggtttttaaggaagtttctgtcccaaatcatatagcattaaattttttatgtgtaataacgtttatatatttagtatttagaaatatattaggtttatttccatttatttttactataacagctcacccactaattacattaggattaggggttgtcttttgattgtcattttttttaataggattttcgtttagatttaaaaatagatgtgctcatttagtaccagaaggtagtcctatggttttagctcctttaatagtattaattgaaagaattagacatttaattcggccttttactctttctattcggttagcagctaatatgatagcaggtcatttaattataggattattatctagaattagaataattagtgtatttggttttactagatctttaattttacaaaacattcttttggtattagaatttggggtaacggttattcaaggatttgtttttagaattttattattattatatgcattggaataccgatgttttgaaaaagatctgtttttatgggttttatattattattagtaatggtaattttttatttttttaaaaagatagaaaattttataataaaggaggatattaaattaaaaataattaattttgagtttttatgataatactgcgatgattttattcaactaatcataaggatattggaactttatatttgatatttggagtttgatcagctatagttggaacagcaataagagtattaattcgaatggaattagggcattctggaagaatattaggagatgatcatttatataatgtaattgttactgctcatgcttttgtgataattttttttatagttataccaattttaattggtggatttggaaattgattggttcctttaatgttaggggctcctgatatatctttcccccgaataaataatttatcattttggttacttcctccttctttgtttttattatttatatcttctatagttgaaactggggttggggcaggatgaacagtttatcctcctttagcttcaactactggacatataggaagatcaatggattttgctattttttctttacatttagctggtgcttcttctattataggggctgtaaattttatttctactattattaatatacgattaagtagaataagaatagaaaagattcctttgtttgtatgatctgtttttattactgctattttattattgttatctttaccagtattagctggggctattactatattgttaactgatcgaaattttaatacttcattctttgatcctgcagggggaggagatcctattttgtttcaacatttgttttgattctttgggcatccagaagtatatattttaattttacctggatttgggattgtttctcatgtaattagatcttctgttggaaagcgagaaccatttggaagattaggaataatttatgctatagtaggaattggaggaataggatttgttgtttgagcacatcatatgttttcagtagggatagatgtagatactcgagcttattttactgcggctactataattattgctgtacctactgggattaaggtttttagttgaatagcaacaattcatggttcttactttaagataagaacttctataatatgatgtattggatttgtgtttttatttactttagggggtattactggggttgttttatctaattcttcattagatgtagtattacatgatacatattatgtagtagctcattttcattatgtgttaagaataggagctgtatttgctattttagctgggattacttattgatttcctttattttttggggtagtattaaaggaaaagataactaagcttcatttctttgttatatttctaggggtaaatttaacattctttcctcaacattttttaggattaaatggaataccacgtcgatattcagattatcctgatgcttttattttttgaaatatagtttcttctatgggttctattttatctttatttgctgttatattatttatatatattgtttgagaggctatagttttaaagttatttggaaataatgaatattttgtaagttcatcgttagagtgaattaataacattcctcctttagatcatacttttaaccaattgaatttattaagagattgccaacttgaagatctttattatttcaagatggagtttctccagtaatagaacatttaatttttttccatgatcatattataatagtaataattataattataatcatggtaggttatgtattagtaaattcttgttttaataagttttataatttaggaatattccaaggtcaggggcttgaaagaatttgaacagcaatgcctgctgtatttttattatttattgcttttccttctttacatttattatatttaatggaagaaggtgcttcttatgatattacggttaaggtaatagggcatcaatgatattgatcttatgagtatagagatttaggatttaagtcttttgattcatatatattgtcaggtgatgatgtgatatttcgactattgaatgtagataattcattagttattccttataatagaaacgttcgtataattatttcaagaatggatgtaattcattcttgaactattccttctttaggggtaaaagctgatgctgtacctggtcgattaaatcaattgttttatatttttaatcgtgtaggattatttagtggacaatgttcagaaatttgtggagcaaatcatagatttatacctattataattatagttgttcctcggatagagtttttaacaaagtgattttacattatcatccttttcatatagtaaatatatctccttgacctttaataagaggatttggagctttggctttagtagttggattaattaaactttttgttttttttgaaagagatttgatatttagatcattttatttattagtattagtagcattattatgatgacgtgatgttattcgggaaagtacctttcaaggttttcattctagtgtggtattgaaaggacttatattaggtataatcttatttattgtaagagaaatttttttttttttttcttttttttgagctttttttcattctagattgagaccggcagtagaattaggggttcaatgaccacctataggtgtatttccttttaatccttttcaagttcctttattaaatacagttattttattaagatctggtgtaagagttacttgggctcatcaaataattttgaaggaagattgagagagtgctaagatgtctttaatggttacgtgaatattaggtgtgtattttcttatattacaaggttttgaatattatatgtcttctttcgggattagagattctgtatttggttctactttttttatagcgactgggtttcatggatttcatgtaattgtaggtagaatatttttatttattatttgatatcggtttttaaattatcatttttctaagagtcatcattttggatttgaagctgctgcttgatattgacattttgttgatgtggtttgattgtttttgttttctgtagtatattgaattataaataattctttagttgatttaccttctccttctagtttaagatatttttgaaattttggttctttgttaggtgtatttctaatagtgcaaattttgtcaggtttgtttttatcttttcattttagaggggacgtaaacttgtctttttttagaattattcatataatacgagatgtaaattatgggtgattactacgagctattcatgctaatggtgctagaatgttttttctattaatatatattcatattggtcgaggattgtattatggttcgtatcggtttgaaaaggtctgattaagaggggttagaattttactattatctatagctacagcttttttaggatatgttttgccttgaggacaaatatctttttgagctgctacagtaattactaatttattatcagctattccgtatgtaggagtattgttggtagagtgaatttggggaggattttcagtaggaaatcctactctaactcggttctttgcttttcattttattttaccttttgtaattttgttttttgttattctacatttattttttcttcatgaaaaaggatctagaaatcctttaggattgataggaagaagagataaaattatgtttcatccttattatgtttttaaggatatttttgggtttagttttttctttatattttttatagtaatttgtttattgtatccttatatttttatggatgtagaaaattttatttcttctaatcctttagttactcctgttcatattcaacctgaatgatattttttatttgcttatactattcttcgttctgttccaagaaagattggaggagttgttgcattagtaatatcagtattagtattgtactttttacccttctttttgaaacatcgttttcgaagaacttttttttattttttaataaaatttttattttgaatttttcttgtaaattgagttcttttaacttgaattggggcttgtgtagttgaaattccttatataacattaggaatggtttttagagtaatttattatatgatgtatattatattttgaaatgaaaataggaataataattattagtatagatataggtagaaagatttttcatcttaattttattaatatatcatatcgaaatcggggaaatgttcttcgtacccaaattaaaataattgaaatagttagtaaaatcaatattgaaaatattgattttatacttttaaaaaatatgatggtagaaattattcttaaaagaagtattcttatatattcggctaagaaaattaatgcaaatcaacctcctatatattctacgttaaatcctgatactaattctgattctccttctgcgaaatcaaaaggacttcgattagtttctgctaagcaagaagttagtcatatgaatataaggaatatgtttccccagaaaaaatgtaaaagtttttgtgactcttctatttgagtaaatgaatatgattgtgatataataacaataaataagataattataaagaaagatacttcgtaagaaattatttgagcaattcttcgaattgctccaaggtaggagtattttgaattggatgatcatcctactaataaaatgaaatatacacctaatcttgataaaataaaaaaatatagtatattgtgtttattatctattagtgagttcgaattatataaaataataggcactattataattataataagaagagataatgatggagttaaatatgatagtataaagtttattgattctagagaaattaagtttttgttgaaaagtttaattgcatctctaaacggttgaagtaatccaattagtcccactttatttggacctttccggatttgagtgtatctaagaatttttcgttctaaaatagtataaaaagctactgctactaaaattctaattgaaattatatttaataagatttcatttagtaataagatctgatgattgatttttagtttgattaggcttggagatcaatataataatatttattataattgtttatgagcggtatagaatattgaatattgaatcttgtataaaatatttttttattcaaagaataggttctgctattttattgagtttattttattttggaaaggtatattttaaggaagtggtttgtttagtaataagatataaggttggggcaggacctttttttttttggtttccttctatttgtgggggaatttcttgattatcttgttttattttaatgtgttttcaaaaaattattccctttattctattaagaatgtttatatctggtttaatattttttgtaattatatttagtttagtttttggaattataggaagatttaatcaaaatgatttaaaacagttaattgctttttcttcggtatatcatttaggatgaataatattaagattaatatcttctgatgaattttgagtgatttatttaataatatatggattattaatttttcctttaattcttttttttaaaagaaagataatattaagattaatagatgtaatcaagataaaatataaaaagtgatttgtagtaataatattaagaatagcaggtatacctcctttattaggattttttttaaagtgatttgcttttattacgattttttttaaaagatattttttttgattggtcctaataataagttctgtagtgatgttttatgtatattatcgtgttatttatgatgttttaatagggttttttgttagcggggtatgaacaaattgaatagaaaaaagaaatcaggtttgatgagatttagtaactatttttggaataattataggtgttgaatctatttttttagtatttgtggtatattttttatttttaatggtttttttgaaattaagaagattagtggaagtaataagatcatatgagtgtggatttgatattaattctttagcacgaattgtattttcttatcgattttttttgttagctattttgtttattatttttgatgtagaagtttctttaatattaccagttccttatttaatagttagatatataggggtgattgttttttgtctatttatatttattttgttattaggtttaatgtatgaatatttttttggatctttagattttctatttttattaataataaaataagtgggactaagtgaataaataatgataaaaaaattttgtaaggtgtttgaattaaaggcagaggatatattttgttatgagaaatattaagaaatattattattgaaaatgcagttactgcgattgaagaaataaaaattataattattgttattttatttcatattaatgttcttattataatgaaaatttctctaattgtattaatagtgggaggggctgaaatgtttactattgtaaatataaatcatcaaaaggtgatattaggagtaattgtaattattcttttaaataaaataattcttcgagaatggtattttaaatacaaatcgtttgttaataaaaataatgctgatgatgacaaaccgtgagcaattattattaagattgctccaaatattcctaattttgttattgaaaatagtcctagtaggacaaatcctatatgagctactgaagaataagcaattaatgatttaagatctttttgacgaatacagtttaatcttgttaaagaggctccaattaatctaattctaataattcaattattaattgaatttatttttttgatacataatggaatgaatcgaattaatccgtatcctcctaattttaataatatggctgctagaattattgacccttctaggggagcttctacgtgtgcttttggtagtcataaatgagtaaaaaatattggagtttttacaagaaaagctattataaatataacaattatgtttaatttaaatagagaaatgtttaaaatattaaatgagtaattattttttaataaaattatattaataagtaatggtaatgatgctgtaattgtatatattattaagtaaattctagcttggagtcgttcttgttgttttcttatttttataattaatattatagttggaattaatactagttcaaataaaatgtaaaatgaaattaaattagaggtggagaaagttaaaattagaattaaaagaattggaaagattgttgtgaaaatgtcttttaggtttaatgaggataagataattaatattactcttattaatgataatataattaaaatataagatgatttatcttgaaatattattttattaaaaatagtaattgttgaattaaaattaattaaaataattaataaggataggattgaaatggatataattaagaatggaagtcatgttaaagatctaataaaaattgaattggaggaattgtgtaagtttgatagtgatactagtattcttagtcttattcttgagcctcttactattaatgtaagtataattattattgatggaaatgagattgatgaaaaattagttgaaataaatgaaaataaagaaattaataataattctagtcttaagagtataattaaaatattttttcgtcatcaacatattcttaaaattctaataataattatatgaaattattaatagtattattagagtagatgattttgtggattcaggaattatagttctttttattgtttgtttgaatgaattatttggcccatatatttcttgtcaatttttatcattattaaatgagataattattattgggaatcaacggttaaataattttgttgatataatatgagtgaatcataatgataatgaaaattggcctattgatttatataaaaatctcttaaaagataataatattcctgttatgaaacctaaaattaatgtaattgaaataagaaatttataatggtttggaaaaataaatatgttttgaggctttattattcataatattgaagttcctaaaattaaaggtgtaattcttattattattattggagaattagaatagattgaggtgtgattaaaagaatctggttttgatttgattaatagtttgcttgagaggaacattattcgtagagagtatgatgaagttattccaatagataaaattattattaatgataatgttgtttctaattttgaattaattatgaattcaatgatattgtctttagaaaaaaatcctgaggtaaatggtagccctattaaggctatgttagttaaagctaatgtagaattgatagatggattataatttgaattagatattaaacgtatatcttgataggaagattcgtgaattaaaattccagcacatataaatattagtgatttgaaataagcgtgaataataagatgaaaatatcttagagaacttgatttaatggaaattgcaaatattattattgctatttgtcttaaagtagacaaagcaataattttttttaaatcttgttctcaattggctgaaagtccagcatataatgctgtaattgaggaaataaatattaaagaaattaaaataaaaggatgaatgttagttgtaattcgaattattaggtaaattcctgcggttacaagagtagaggaatgaactaatgctgaaataggagttggggctgatattgctataggaagtcaagctgagaaaggaaattgggcacttttggtgcatctagccaatattaatataattagaattaataatggaaatatttcatttatattcagttcccatcttaatgttagtattagtattctaattgataaaagaattataatatctccaattcggtttgtaagaagtgtaattgatccacatctagctgtggatcaattttgataataaattactaaaatataggaagatacacctagcatatctcatcctaataatattaaaaataagttatttcttaaaattaagattattatagataaaataaatattaataatattaaatgaaattgtttatgttcatttttaggaatataatatattctaaatactataattattcttgaaattattaaaactgttcttataaataaacaagatattcaatctagtattgaagataattgtacttggaatgataatatgttttctatgggaattgtaaaatataaaaacatattattaaataatagaaatattctggttaaaagtaaattaaggaatttttttgttgggtgtattttttgtagttagattacaaccagtatttatagtaagaattttgatttttattactttattttattcttacttaatttatagggtgattggtacattttgatttagatacatattgttaatggtaatgttaagaggggttttagtaatttttacttatatagtgagattagttcctaatgaaagttttgaagttgtaaatttagtaattttgttaagatttataattagtatgtttgttaaatgaggtttaaattttgatggagatataggaattataagaatggatttatgaatttcatatttaggaggttttagattgtttttagttgtatttcttttagtaattatattattagtggtagtagtgagatgtataagtgatgggagttttcgggtg
Oxyopes_licenti
tgatactttttccaaaatatcaactatgttacgacttaccttatcttatgataagggtgacgggcgatatgtgcacatttataattttattcaaattttaatattattagaaatttacttctaaatcctatttcttaaaag-attaatattaattattcgttaattaaattttaatgtaactcatttattctttaatgtaaattacaccttgacctaacattttattatttatttagaataatatttttaattagttcttttgatggcggtatataaattttattataaagtaaaaattatcgggggttgtcgattaataaacaagttcctctagtaaaatgaaatgccgccgttgtaaataagttttgtaataaattattattactttatttattttaatatactagggtttctaatcctattttaagtttgaaaactataacttttatttatataaattttgtaaaattaattttacttttaatagattgattttttataaaatatagatttataaaaatataatttaactaaaaggataaccgcaactgctggcacttaataattagttagttatttaattaattgttctttatatattaaataatattagatttataaaaattaaatttatttttataatttttcatgaattttaattattttcttaggtcctctcgtactagaagaaat-ttaagaagatagaaaccgacctggtttgcaccggtctgaactcaaatcatgtaattttttaaaagtcgaacagactttctatatctactattgcgtgaataagaatattaaatcaacatcgaggtcgcaattattatttttaataagatctttaaaattttattacgctgttatccctacggtaatttaatcatttaattaattttattagatcaatttaataaatattattattaaaatatttattaattaactgccccagttaaactaaagtaaaattcaatagggtcttatcgtctttctattttataaaagtctttttacttttaagataattttaatatttagattaaagaaataattttaaatgttaaatcttttgttctagtctttaattaaaagacaaatgattatgctaccttagcacaattgcggctattaaataatttcattgagcagatcttactattaattatttctaatagagatgtttttgttaaacagtcattaaatatatgagttatttaaatttatttaaaatatttacttattttatcatttttatataataaagatgatattttattagtagagttttatttaattaaattaataagttattaaactgtttgaatattataatttctatatttagttttataaaaaaaataaacttttaatgtaatttatcttacaaaaattatatttaatataattttttataaaataccagatattaatttaatcgaataacgtttaatttcaatttaacttt-taaaagttcatataatgagtttataaaattaaatagatcttaaaatttcgggaataaaaaattatttgaataaataaatcctgatactaaaggaataatatatttctttgaaaaatttttattttccttttcagtttttattttaatataatttattttcagtatttgatccaacttcttattttggtataagattaaattgattaattgtttttataattttattatattttcctataaagttttatttaattgaaagtggattaatatctatttttaaaattttatttataagagtaagaaaagtttttaaagaagtttcaattccaaatcatatagcgttgaattttttatgtgtaataacatttatttatttagtttttagaaatatattaggattatttccatttatttttactataacagctcatcctttaattacattaggattaggagttgttttttgaatatcattttttttaataggattttcgtttagttttaaaaatagatgtgctcatctagttccagaaggaagtcctataattttagctcctttaatagtattaattgaaagaattagtcatttaattcgaccttttacactttctattcgattagctgctaatataatggcaggacatttaattataggattattatctagaattagaatagtaagtgtaattggttttgttagatctttaattttacaaaatattcttttaatcttagaatttggagttacagttattcaaggatttgtatttagaattttattgttattatacgcgttagaatacctatattttgaaaaagttctattttaatgagttttatattattgttagttttaattattttttataattttaaaatatcggaatattttataaaaaattctgatataaataataaaattattttatttgagtttatatgataa-----cgatggttttattcaactaatcataaagatattggaactttatatttaatatttggagtttggtcagctatagtaggaacagcaataagagttttaattcgtatagaattaggtcattctggaagaatattaggagatgatcatttatataatgttattgttactgctcatgcttttgtaataattttttttatagttataccaattttgattggtggatttggaaattgattagttcctttaatattaggggctcctgatatatcatttcctcgaataaataatttatcattttgattacttcctccttctttatttttattatttatatcttctatggttgaaacaggggtaggagccgggtgaacagtgtatcctcctttggcttctagtactggtcatataggaagatcaatagattttgctattttttctttacatttagctggtgcttcttctattataggagctgtaaattttatttctactattattaatatacggttaagtagaatgagaatagaaaaagttcctttatttgtgtgatctgtttttattactgccattttattattattatctttacctgttttagcaggagctattactatattattgactgatcgaaattttaatacttctttttttgatcctgctgggggaggagatcctattttatttcaacatttattttgattttttggtcatcctgaagtatacattttaattttacctggatttggaattgtgtctcatgtaattagatcttctgttggaaagcgagaaccatttggaagattaggaatgatttatgctatagtaggtattggaggaataggatttgttgtgtgagcacatcatatattttcagtaggtatagatgttgatactcgagcttattttactgcagctactataattattgctgttcctactggaattaaggtttttagttgaatagctactattcatggttcttattttaaaataagaactcctataatatgaagtattggatttgtatttttatttactttaggagggattactggagttgttttatctaattcatcgttagatgtagtattacatgatacatattatgtagtggctcactttcattatgttttaagaataggagctgtatttgctattttagctggaattacttattgatttcctttgttttttggaatagttttaggagagaaaataactaagcttcatttttttgtaatatttttaggtgtaaatttaacattttttcctcaacattttttaggattaaatggaatacctcgtcgttattcagattatcctgatgcttttattttttgaaatataatttcatctataggttctattttatctttatttgcagtaatattatttatatatattgtttgagaggctatagttttaaagttatttggtagtaatgagtatcatgttaattcatctttagaatgaattaataacattccacctttagatcatacttttaatcaattgaatttattaagagattgccaacttgaagatctttattatttcaagatggggtttctccagtaatagagcatttaattttttttcatgatcatattataatagtaataattataattataattatagtgggttatgtacttgttaattcttgttttaataagttttataatttaggaatatttcagggacagggacttgaaagaatttgaactgcaatacctgctatttttttattgtttattgcctttccttctttacatttattatatttaatggaagaaagatcagattatgatattacaattaaggtaataggtcatcaatgatattgatcttatgaatatagagatttaggatttaaatcatttgattcttatatattgtcaagtgatgatgcaatatttcgattattaaatgtagataactctttagttattccttttaatagaaatattcgaataattatttcaagaatagatgtaattcattcttgaactattccttcattaggtgtaaaggcagatgctgtacctggtcgactaaatcaattattttatgtatttaatcgaataggtttatttagtggacagtgttctgaaatttgtggtgcaaatcatagatttatacctattataattatagttgttcctcgaatagagtttctgtcaaagtgattt--cattatcatccttttcatatagtaaatatatctccttgacctttaataagaggattaggagctttggtattagttgtaggtttaattaagctttttgttttttttgaaagagatttaatatttagatcattttatttattaattttagtaacaataatatgatgacgtgatgtaattcgagaaagtacctttcaaggatttcattcaagtgtggtgttaaaaggacttatattaggtataattttatttattgtaagagaaatttttttttttttttcttttttttgggcttttttccattctagattgagaccgtcagtagaattaggaattcaatgacctccaataggagtatttccttttaatccttttcaggttcctttattaaatactgttattttattaagatctggagttagagttacttgagctcatcagataatcttgaaagaagattgagaaggtgctaaaatttcgttaatagttacatgaatattaggtggatattttttaattttacaaggatttgagtattatatatcttcttttggaattagagattctgtatttgggtctactttttttatagctacgggatttcatggatttcatgttattgttggaagagtatttttatttattatttgatatcgtttcttaaattatcatttttctaaaagtcatcattttgggtttgaagctgctgcatgatattgacattttgttgatgttgtttggttatttttattttctgtagtgtattgaattataaataattctttagttgatttaccttctccttctagtttaagatatttttgaaattttggttctttgttaggtgtatttttaatagttcagattttatctggcttatttttatcttttcattttagaggggatgtaaatttgtctttttttagaattattcatataatgcgagatgtaaattatggatgattattacgagtaattcatgctaatggtgctagaatattttttttgttaatatatattcatattggtcgaggtttatattatgggtcgtatcgatttgaaaaagtatgattaagaggtgtgagaattttattattgtctatggctactgctttcttaggatatgttttaccttgagggcaaatatctttttgggctgctactgtaattactaatttactatcagcgattccttatgtaggagtattattagtagaatgaatttgaggtggattttcggttagtaatcctactttaactcgattttttgcttttcattttattttaccttttgttattcttttttttgttattttacatttgttttttcttcatgaaaaagggtctagaaatcctctaggattaataggaagaagagataaaattatattccatccttattatgtttttaaggatatttttggatttagatttttttttatattttttataataatttgtttattatatccttatatttttatggatgtagaaaattttatttcttctaatcctctagttactcctgttcatattcaacctgaatgatactttttatttgcttatactattcttcgttcagttcctagaaaaattgggggagttgttgcattagttatatcagtattaattttatactttttacctttttttttaaaacatcgttttcgaagaacatttttttatttttttataaaatttatgttttgaattttttttgttaattgattacttttgacttgaattggagcttgtgtagttgaagttccttatatagaattaggaataatttttagagttatttattatataatatatataatattttgaaataaaaattggtataataattgttaatatagatattggtaaaaagatttttcatcttaattttattaatatatcatatcgaaatcgaggaaatgttcttcgaactcaaattaaaataattgagataattattaaaattaatattgagaagattgatttgatgcttttaaaaaatataatagtagtaattattcttaaaattaatatacttatatattctgctaaaaaaattaatgcaaatcaacctcctatgtattctacattaaatccggaaactaattctgattctccttctgcaaagtcaaaaggacttcgatttgtttctgctaaacaggatgttaatcatataaatataataaatatatttccccaaaaaaaatgtaataatttttgtgattcttctatttgagtaaatgcataagattgtgataaaataacaataaataaaataattatgaaaaatgatacttcataagaaattatttgagcaactcttcgaattgctcctagatatgaatacttagaatttgatgatcatcctactaataaaataaagtatactcctaatcttgataaaataaaaaagtataatatattatgtttattatctattaatgagttagaattaaatagaataattggaattattataattataataagtaatgatagtgatggggttaaatatgataatataaagtttattgattctatagaaattaggtttttattaaataatttaatagcatctctaaatggttgaaggagtccaattaatcctactttattaggtccttttcgaatttgagtatatctaagaatttttcgttctaaaatagtataaaaagctacagctactaaaattctaattgaaattatattttattagatttcatttagtaataagatctgatgattgatttttgatttgattaggattagaaattaatataataatatttattataattatttatgaacgatatagaatatttaacattgaatcttgtataaaatattttttcattcaaagaataggttctgctattttattaagtttgttttattttggaaaaatatactttaaagaagtagtttgtttagttataagatataaggttggagctggacctttctttttttgatttccttctctttgtagaggaatttcatggatatcttgttttattttaatgtgttttcaaaaaattattccttttattttattaagaatatttttatctggtttggttttttatataattatattaagtttattttttggtatcataggaagatttaatcagagagatttaaagcaattaattgcttattcttcagtatatcatttaggatgaatattattaagattaatatcttttaatgaattttgaataatttatttgattttatatggaatattaattataccaattatttattttttttatataaaaaaaataaataatttgtttgatgtaattaaaatgaagcataaaaagtgatttgtaataatgatgttaagaatagcaggaatacctcctttattaggattttttttaaaatgatttgcttttattacaatttttatacaaagttcttttttttgatttattttagttttaagttctgtagtgatattttatgtatattatcgagttatttatgatgtattgataggattttttatatatggggtttgaataaactgagtgattgaaagaaataaaatttggtgagattttattacaattgttggaattgttattggagttgaatctattttattagtatttttggtttattttttatttttattggtctgtttaaggttaagaatattaatagaagttataagatcatatgaatgcgggtttgatattaattctttagttcgatttgtgttttcctatcggttttttttattagctattttgtttattatttttgatgtagaaatttctttaatgttacctattccgtatttaataattagattgatgggtgtttttattttttgtttgtttatattggttttaatagttggattattatatgaatacttttttggatcattagattttctatttttataagcaaaataattaatggaattaaatggataaataaagacaaataaattttatatggagtattgattaaaggaaggatttctattttgttatgagaaatatttaaaaacattattattgaaaatgaagttactacaatagaagataaaaaaattataattattgttattttatttcatattaatgttcttattataataaaaatttctcttactgtattaatagtaggaggggctgaaatatttactatggtaaatataaatcatcaaaaggtaatattaggagaaattgaaattaatcttttaaataaaacgattcttcgagaatgatattttaaatataaatcatttgttaataaaaataaagctgacgatgataatccatgagcaattattattaaaattgctcctattattcctagttttattattgaaaataatcctaacaatacaaatcctatatgggctactgaagaataagcaattaatgatttaagatctttttgtcgaatgcaatttagtctagttaaagtagctcctattaatctaattctaataattcagttattaattgaatttatttttttaatacataaaggaataaatcgaattaaaccatatcctcctaattttaataatatagcagctaagattattgatccttcaagaggtgcttcaacatgagcttttggtaatcaaatatgggtaaagaatattggagttttggctagaaaagctattataaatataataattatatttaatttgaataatgaaatattaagtatattgaatgaataattattttttaaaataataatattaataagtaatggaagagatgctgtaatagtatatattattaagtaaattctagcttgaagacgttcttgttgttttcttatttttataattaatattatggttggaattaaaactagttcaaacaaaatataaaatataattaagtttgaaattgaaaaagttaaaataagaattaataaaataggaaaaatagttataaaaatactttttaaattaaatgatgataaaataattaatattactcttattagcgataatataattaaaatataggatgatttatcttgaaatataattttattaaaaatgataattctgtaattgaaatttattaaggtaattattataaatataattgatatataaataattaaaaaaggaagtcatgttaaagatctaataaaaattgaactagaagaattatgtgaatttgataatgaaattaatatacttaatcttatgctggatcctcttactattattgtaagtataattattattgatggaaatgaaattgatgagaagttaattgaaataaaaaagaataatgaaattaacaataattctaatcttaatagtataattaaaatgttttttcgtcatcagcatattcttaaaattctaattataattataagaaattattaacaatattattaatgttgatgattttgaggattctggaattatagatatttttattgtttgtttaaatgaattgtttggtccatacatttcttgtcaatttttatcattattaaatgagattaccattaaaggaaatcagtaattaaatatttttgttgaaataaaatgagtaaatcataatgaaagtgaaaattgtcctattgatttataaaaaaatctcttgaaagataatattattcctaaggtgaatcctaatataagtgaagttataattgaaaatttataataatttgggaaaataaatatgctttggggttttatgattcataatattaaagttcctaaaactaaaggagtaattcttataattattaatggaaaattagaataaaatgaagtatgattgaaagagtctgatttagatttaattagaattttacttgataaatatattattcgtaaagagtatgatgaagttattccaattgataaaattattataaatgacaaaactgattctagttttgtggtaattatgaattcaataatgttatctttagaaaaaaatccagatgtaaaagggagtcctattaaagctatattagttaaagctaatgtggaattaattgctggattattatttgaattagttattaagcgtatatcttgatatgatgattcatgaattaaaattcctgcacatataaatatcaatgatttaaaataagcatgaataataaggtgaaaatatcttaatgaatttgatttaattgaaattgcaaatattattattgctatttgtcttaaagtagataatgcaataattttttttagatcttgttctcaattagctgaaagtccagcatataatgctgtaattgaggaaataaatattaaagaaattaaaatgtaaggatgaatattagttgtaattcgaattattaaataaattcctgctgttactaaagtggaggaatgaactaatgctgaaataggagtgggggcggatattgctataggtaatcaagctgaaaaaggaaattgagctcttttagtacatgcagctaatattaatataaatagaattattaatggaaatatttcatttatattcaattctcaatttaatgttgataataatattctaattgataaaagaattaaaatatctccagtacgatttgtaagaagtgtaattgacccacagctagctgtagatcaattttgatagtagattactaaaatataagaagatactcctaatatatctcatcctaataatattaaaaataaattgtttcttaaaattaaaattattattgataaaataaatattattaacattaaatgaaattgtttatattcattctttgggatataatatattctaaaaattataattattcttgaaattattaacactgttcttataaataaacaggatattcaatctagtattgttgttaattggatttgtaatgatattatagcttctaatggaattgtaaaatatagaaaggtattataaaataataaatataatcttattaaaaaaaaattaaagaatttttttgttaggggtattatttattattagattacaaccggtatttatagttagaattttaatttttattactcttctttattcttatttaatttataaagtaattggtactttttgatttagatatatattattaatagttatgttaagaggagtattagtaatttttacatacatagtaagattagttcctaatgaaagttttgaagtagttaatttagttattttattaagatttatagttagaatatttttaaattgaggattaaattttaataatgatataggtattataagaatagatttatgagcttcatatttaggtagatttagattatttttagttattttcttattagcagttatattattagtagttgtagtaagatgtataactgaaggaagttttcgggtg
Oxyopes_sertatoides
-gatactttttccaaaatatcaactgtgttacgacttaccttatcttatgataagggtgacgggcgatatgtgcacatttattattttattcaaatttaaatattattaaaaatttacttctaaatcctatttcttaaaaatattaaaaaataatgttctttaattaaattttaatgtaactcatttattctttaacattaattacaccttgacctaacattttataatttatttagaataatattattaattagttcttttgatggcggtatataaactttgttttaaagtaaaatttatcgggggttgtcgattaataaacaagttcctctagaaaaataaaatgccgccgttgtaaataagttttattataaattattattactatatttattttaatatactagggtttctaatcctattttaagtttaaaaattataacttttatttaaataaattttatataattaattttactttttattaattgattttttattaattttaatttaatataaatataatttaactaaaagaataaccgcaactgctggcacttaattattagttagttatttagttaattattctttatattttaaataatgttagatgttacaaaattaaattgatttttataattttgtattaattttaatcattttcttaggtcctttcgtactagaagaaataataagaagatagaaaccgacctggttcacaccggtctgaactcaaatcatgtaattttttaagagtcgaacagactttctttatccactattgcgcagataagaatattaaatcaacatcgaggtcgcaatcatttttttaaataagatcttttaaattttattacgctgttatccctacggtaatttggtcatttaattaattttattagatcagttttataagtatttttattaaaatattaattaattaactgccccagttaaactaaagtaaaattcaatagggtcttatcgtctttctgttatataaaaggctttttacttttaagataattttaatatttaaattaaagaaataattttaagtgttaaatcttttgttctagtctttaattaaaagacaaatgattatgctaccttagcacaattgcggctattcaaatatttcattgagcagattttactattaattatgattaatagaaatgtttttgttaaacagtcattaaatatatgagttattgtaatttatttaaataatttacttattttattatttttatattattaaaatgatattttaatagtatagtttaatttaatttgtttagtaagttattaaactatttgaatattataatttctatatttgtaagtatg--ttttttaaattttatttgtaatttgttttacaaaaattatttttaatatatttttttataaaataccagatattattttaatcgaataacgtctaatttcgattgaatattataattattcatataatgaatttataatattaaatagatcttaaaatttcgggaattaaaaattttttgaattaatagatcctgatactaaaggaatattataattctttgaaaaagtttatttttccttttcagtttaaatttttatgtacattattttcggtatttgatcctacttcttattttggcttaagatttaattgattaattgtttttataattttattgtattttcctataaagttttatttaattgaaagtggattaatattaatttttaaaattttatttgttagagtaagtaaggtttttaaagaagtttctattccaaatcatatagcattaaattttttatgtgtaataacgtttatatatttagtgtttagtaatatactaggtttatttccatttatttttactataacggctcatccattaattacattaggattaggagttgttttttggttgtcattttttttaataggattttcgtttagatttaaaaatagatgtgctcatctagtaccagaaggtagtcctatagttttagctcctttaatagtattaattgagagaatcagtcatttaattcgaccttttactctttctattcgattagcggctaatataatggcgggccatttaattataggattattatctagaattagaatgattagtgtatttggttttactagatctttaattttacaaaatattcttttggtgttagaatttggagtaacagttattcaaggatttgtttttagaattttattattattatatgcattagaataccaatattttgaaaaagatctgtttttataggttttatattattattagtaatagtagtcttctatttttttaaaaaaatagaagactttataataaaggaagatataaagttaaaaatgattaagtttgaatttttatgataatactgcgatgattttattcaactaatcataaggatattggaactttatatttaatatttgggatttgatcggctatagttggaacggcaataagagtattgattcggatggaattagggcattctgggagaatattaggggatgaccatttatataatgtgattgttactgctcatgcttttgtaataattttttttatggttataccaattttaattggtgggtttggaaattgattggttcctttgatattaggggctcctgatatgtctttccctcgaataaataatttatcgttttgattacttcctccttctttgtttttattatttatatcttctatggttgaaactggggttggagcaggatgaacggtttatcctcctttagcttcgactactggtcatataggaagatcaatagattttgctattttttctttacatttagctggtgcttcttctattataggggctgtaaattttatttctactattattaatatacgattaagtagaataagaatggaaaaggttcctttgtttgtctgatctgtttttattactgctattttattgttgttatctttaccagtattagctggagctattactatgctattaactgatcgaaattttaatacttcattttttgatcctgcaggggggggagatccaattttatttcaacatttattttgattctttggacatccagaagtatatattttaattttacctggatttggaattgtttctcatgtaattagatcttctgtgggaaagcgagaaccgtttggaagattaggaataatttatgctatagtaggaattgggggtataggatttgttgtttgagcacatcatatattttcggtaggaatagatgtagatactcgagcttattttactgcggctactataattattgctatcccaactgggattaaggtttttagttgaatagcaacaattcatggttcttattttaaaataagaacttctatgatatgatgtattgggtttgtatttttatttactttaggtggtattactggggttgttttatctaattcatcgttagatgtagtattacatgatacatattatgtagtagctcattttcattatgtattaagaataggagctgtatttgctattttagctggaattacttattgatttcctttattttttggagtagttttaaaggagaaaatgactaagcttcatttctttgttatatttttaggagtaaatttgacattctttcctcaacattttttaggattaaatgggataccacgtcgatattcagattatcctgatgcttttattttttgaaatatagtttcttctataggttctattttatctttatttgctgttatactatttatatatattgtttgagaagctataattttaaaattatttgggaataatgaatattttgtgagttcttcgttagaatgaattaataatattcctcctttagatcatacttttaatcaattgaatttattaagagattgccaacttgaagatctttgttgtttcaagatggagtttctccagtaatagaacatttaattttttttcatgatcatattataatagtaataattataattataattatggtagggtatgtattagtgaattcttgttttaataaattttataatttaggaatgtttcaaggtcaggggcttgaaagaatttgaacagcaatacctgctgtatttttgttatttattgcttttccttctttacatttgttatatttgatggaagaaggagcttcttatgatattacggttaaggttataggacaccaatggtattggtcttatgaatatagagatttaggatttaagtcttttgattcatatatattatcaggtgatgatgtaatatttcgattgttaaatgttgataattcattagttattccttataatagaaatgttcgaataattatttcaagaatagatgtaattcattcttgaactattccttctttaggtgtaaaggctgatgccgtacctggccgattaaatcaattgttttatatttttaatcgtgtaggattatttagtggacaatgttcagaaatttgtggtgcaaatcatagatttatacctattataattatagttgttcctcgaatagagtttttgacaaagtgattttacattatcatccttttcatatagtaaatatatctccttgacctttaataagaggatttggagcgttggctttagtagttggattaattaaattttttgttttttttgaaagagatttattatttagatcattttatttattagtattagtagcgttattatgatgacgtgatgttattcgggaaagtacctttcaaggttttcattctagtgtggtgttgaaaggacttatattagggataattctatttattgtaagagaaatttttttttttttttttttttttt---ttttttttcattctagattgagaccagcagtagaattaggagttcagtgaccacctatgggtgtgtttccttttaatccttttcaagttcctttattaaatacggttattttattaagatctggtgtgagagttacttgagctcatcaaatgattttaaaggaggattgagaaagagctaagatgtctttaatagttacgtgaatattaggtctatattttcttatgttgcaaggttttgagtattatatatcttcttttggaattagagattctgtatttggttctactttttttatagcaactggatttcatggatttcatgtaattgtgggaagagtgtttttatttattatttgatatcggtttttaaattatcatttttctaaaagtcatcattttgggtttgaagctgctgcttgatattgacattttgtggatgtggtttggttatttttgttttctgtagtatattgaattataaataattctttagttgatttaccttctccatctagtttaagatatttttgaaattttggttctttgttaggtgtatttttaatggtgcagattttatctggtttatttttatcttttcattttagaggagatgtaaatttgtctttttttagtattattcatataatacgagatgtaaattatggatgattattacgagctattcatgctaatggtgctagaatgttttttttattgatatatattcatattggtcggggattgtattatggttcatatcgatttgagaaggtttgattaagaggggttagaattttattattatctatggctacggcttttttagggtatgttttgccttgggggcaaatgtctttttgagctgctacagtgattactaatttattatcggctattccttatgtaggagtattattggtagagtgaatttgagggggattttcggtaggaaatcctactctgactcgattttttgcttttcattttattttaccttttgtaattttgttttttgttattctgcatttgttttttcttcatgagaaaggatctagaaatcctttaggtttaatgggtagaagagataaaattatgtttcatccttattatgtttttaaggatatttttggatttagtttttttttcatgttttttatagtgatttgttttttgtatccttatatttttatggatgtggaaaattttatttcttctaatcctttagttacgcctgttcatattcaacctgaatgatattttttgtttgcttatactattcttcgttctgtaccaagaaagattgggggagttgttgcgttggtaatatcagtattagttttgtattttttgcctttttttttaaaacatcgttttcgaagaacttttttttattttttaataaaatttttattttgaattttttttgtaaattgagtgcttttaacttgaattggggcttgtgtagttgaaattccttatatgacattaggaatgatttttagagtaatttattatatgatatatattatgttttgaagtgaaaatagggataataattgttagtatagatataggtaaaaagatttttcatcttagttttattaatatatcatatcggaatcggggaaatgttcttcgtactcaaattaaaataactgaaataactaataagataaatattgaaaatattgatttgatatttttaaaaaatataatagtagaaattattcttaaaagaagtatacttatatattcagctaagaaaattaatgcgaatcaacctcctatgtattctacattaaatcctgatactaattctgattctccttctgcgaaatcgaaaggacttcggttggtttctgctaaacaagaagttaatcatataaatataagaaatatgtttcctcagaaaaaatataagagtttttgtgattcttctatttgagtaaatgaataagactgcgatataataacaataaataagataattataaaaaaagatacttcgtaagaaattatttgagcaattcttcgaattgccccaagatatgaatattttgaattagatgatcatcctactaataaaatgaaatatactcctagtcttgataaaataaagaagtataatatgttgtgtttattgtctattagtgaatttgaattgtataaaataatagggactattattattataatgagtaaggataatgatggggttaaatatgatagtataaaatttattgattctaaggagattaaatttttattaaaaagtttaattgcgtctctgaatggttgaagtaatccaattagtcctactttatttggaccttttcggatttgagtatatctaaggatttttcgttctaaaatagtgtaaaaagctactgctactaaaattctaattgaaattatatttaataagatttcatttagtaataagatctgatgattgatttttagtttgattaggattagaaattaatataatgatatttattataattgtttatgaacggtatagaatattaaatattgagtcttgtataaaatatttttttattcaaagaataggctctgctattttattgagtttattttattttggaaaaatatattttaaggaagtagtttgtttagtaataagatataaagttggagcaggacccttttttttttggtttccttctatttgtggtgggatttcttgattatcttgttttattttaatatgttttcaaaagattattccttttattttattaagaatgtttgtatctggtttgatattttttgtaattatacttagtttggcttttggaattataggaagatttaatcaaaatgatttaaagcaattaattgctttttcttcagtgtatcatttaggatgaataatattaagattaatatcttctgatgaattttgggtaatttatttaattatatatagattattaatttttcctataattcttttttttaaaaaaaagataataattagattaatagatgtagttaggataaaatataaaaagtgatttgtaataatgatattaagaatagcaggtatacctcctttattaggattttttttaaagtgatttgcttttattacgatttttttaaaaagatattttttttgattaattttaatgatgagttctgtggtaatgttttatgtatattatcgtgttatttatgatgttttgatgggattttttataaatggggtttggacaaattgaatggaaaaaagaaatgaggtttggtgagatttagtaactatttttggtatagttataggtgttgaatctatttttttagtgtttgtggtttattttttgtttctaatagtttttttaaaattaagaagattagtggaagtaataagatcatatgaatgtggatttgatattaattctttagcacgtattgtgttttcttatcgattttttttattagctattttgtttattatttttgatgtagaaatttctttgatgttgccggttccctatttaatagttagatatataggggtaattgttttttgtttgtttatatttattttgttattaggtttaatatatgaatatttttttggatctttagattttctatttttgttaataatataataagtggaattaaatggataaataatgataaatagattttgtaaggtgtatgaattaaagggagagaatgtattttattatgagagatgttgagaaatattattattgaaaatgcggttactgcgattgaagaaataaaaattataattattgttattttgtttcatattaatgttcttattataataaaaatttctctaattgtattgatagtagggggagctgaaatatttactatagtaaatataaatcatcaaaaagtaatgttaggagtaattgtaattattcttttaaataaaatgattcttcgggaatggtattttaaatataagtcatttgttaataaaaataatgctgatgatgataaaccatgagcgattattatcaaaattgctccaaatattcctagttttgttatcgagaataatcctagtagaacgaatcctatatgagccactgaggagtaagcaattaatgatttaagatctttttggcgaatacagtttaatcttgttaaggaagcaccgattaatctgattctaataattcaattgttaattgaatttatttttttaatacataatggaataaatcgaattaatccatatcctcctaattttaataatatagctgctaaaattattgatccttctaggggtgcttctacatgggcttttggtaatcataaatgggtaaaaaatattggggtttttacgagaaaagctattataaatataataattatatttaatttaaataaaaaaatgtttagaatattaaatgagtaattgttttttaatagaattatattgataaggagaggtaaggatgctgtgattgtatatattattagatagattctggcttggagtcgttcttgttgttttcttatttttaagattaatattatagtaggaattaatactaattcaaatagaatataaaatgaaattaaattagaggtggagaaagttaaaattaagattaaaagaattggaaagattgttgtaaaaatgtcttttagatttaatgaggatagaataattaatatcactcttattaatgatagtataattaaaatataggatgatttgtcctgaaatattattttattgaaaatggtaattgttgaattgaagtttattaaaataattagtaaagataaaatggaaatagatataattaagaatggaagtcatgttaaagatctaataaaaactgagttggaagaattgtgtaaatttgatagtgatactaatattcttagtcttattcttgaacctcttactattaatgtaagtataattattattgatggaaatgaaattgatgaaaagttagttgaaatgaatgaaaataaagaaattaataataattctaatcttagaagtataattaaaatattttttcgtcatcaacatattcttaagattctgataataactatatgaaattattaataatattattaaagtagatgattttgtagattctggaattataattctttttattgtttgtttgaatgagttatttggaccatatatttcttgtcagtttttgtcgttattaaatgagatgattattattggaaatcaatggttaaataactttgttgatataatatgggtgaatcataatgataaagaaaattgacctattgatttgtaaataaatcttttaaaagatagtaatattcctgttataaaacctataattaatgtaattgtaattaaaaatttataatggtttgggaaaatgaatatattttggggttttattattcataatattgaggttcctaaaattaaaggtgtaattcttattattattattggggaatttgaataaattgaagtgtgattaaaagaatctggtttggatttaattaaaagtttacttgaaagatatattattcgtaaggagtacgatgaagttattccgatggataaaattattattaatgataatgttgtttctaattttgaattaattataaattcaataatattatctttagaaaagaatcctgaagtaaatggaagtcctattagagctatattagttaaagttaatgtggaattaatagatggattataatttgaattagatattaggcgtatatcttgataagaggattcatgaattaaaattccagcacatataaatattagtgatttgaaataagcgtgaataataaggtggaaatatcttagagaacttgatttaatggaaattgcaaatattattattgctatttgtcttagggtggataaagcaataattttttttaaatcttgttcccagttagctgaaagtccagcatataatgctgtaattgaagaaataaatattaaggaaattaaaataaaaggatgaatattagttgtaattcggattatcaaataaattcctgcagttacaagagtggaggaatgaactagtgctgaaataggagttggagctgatattgctatgggaagtcaagctgagaaaggaaattgagcacttttagtgcatctagctagtattaatatgattaaaataagtaatggaaatatttcatttatgtttagttctcatcttaatattaatattaatattctaattgataaaaggattataatgtctccgattcgatttgtgaggagtgtaattgaaccgcatctagctgtagatcagttttgataatagattactaaaatataagaagatactcctagtatatctcatcctaataatattaaaaatagattgtttcttaaaattaagattattatggataagatgaatattaatagtattaaatgaaattgtttgtgctcatttttagggatataatatattctaaatattataattatacttgaaattataagtactgttcttatgaatagacaggatattcaatctagtattgaagataattgtatttgaaatgataatatgttttctatagggattgtaaaatataaaaatgtattattaaataatatatatattctgattgaaagtaaattaaagaatttttttattgggtgtattctttgtagttagattacaaccggtatttatggtaagaattttaatttttattactttattttattcttatttaatttataaggtgattggaacattttggtttagatatatgttattgatagtaatattaagaggggttttagtaatttttacttatatagtaagattagttcctaatgagagttttgaagttgttagtttagtgattttattaagatttataattagtatatttgttaaatgggggttagattttggcggggatataggaattataagaatggatttgtgaatttcgtatttaggaggttttagattgtttttggttgtttttcttttggtaattatattgttagtggtggtagtgagatgtatgagtgatggaagttttcgagta
Oxyopes_sertatus
tgatactttttccaaaataccaactgtgttacgacttaccttatcttatgataagggtgacgggcgatatgtgcacatttattattttattcaaatttaaatattattaaaaatttacttctaaatcctatttcttaaaaatattaaagaataatgttctttaattaaattttaatgtaactcatttattctttaacattaattacaccttgacctaacattttataatttatttagaataatattattaattagttcttttgatggcggtatataaactttgttttaaagtaaaatttatcgggggttgtcgattaataaacaagttcctctagaaaaataaaatgccgccgttgtaaataagttttattataaattattattactatatttattttaatatactagggtttctaatcctattttaagtttaaaaattataacttttatttaaataaattttatataattaattttactttttagtaattgattttttattaattttaatttaatataaatataatttaactaaaagaataaccgcaactgctggcacttaattattagttagttatttagttaattattctttatattttaaataatgttagatgttacaaaattaaattgatttttataattttgtattaatttaaatcattttcttaggtcctttcgtactagaagaaataataagaagatagaaaccgacctggtttacaccggtctgaactcaaatcatgtaattttttaagagtcgaacagactttctttatccactattgcgcagataagaatattaaatcaacatcgaggtcgcaatcatttttttaaataagatcttttaaattttattacgctgttatccctacggtaatttggtcatttaattaattttattagatcagttttataagtatttttattaaaatattaattaattaactgccccagttaaactaaagtaaaattcaatagggtcttatcgtctttctgttatataaaaggctttttacttttaagataattttaatatttaaattaaagaaataattttaagtgttaaatcttttgttctagtctttaattaaaagacaaatgattatgctaccttagcacaattgcggctattcaaatatttcattgagcagattttactattaattatgattaatagaaatgtttttgttaaacagtcattaaatatatgagttattgtaatttatttaaataatttacttattttattatttttatattattaaaatgatattttaatagtatagtttaatttaatttgtttagtaagttattaaactatttgaatattataatttctatatttgtaagtatg--ttttttaaattttatttgtaatttgttttacaaaaattatttttaatatatttttttataaaataccagatattattttaatcgaataacgtctaatttcgattgaatattataattattcatataatgaatttataatattaaatagatcttaaaatttcgggaattaaaaattttttgaattaatagatcctgatactaaaggaatattataattctttgaaaaagtttatttttccttttcagtttaaatttttatgtgtattattttcggtatttgatcctacttcttattttggcttaagattaaattgattaattgtttttataattttattgtattttcctataaagttttatttaattgaaagtggattaatattaatttttaaaattttatttgttagagtaagtaaggtttttaaagaagtttctattccaaatcatatagcattaaattttttatgtgtaataacgtttatatatttagtgtttagtaatatactaggtttatttccatttatttttactataacggctcatccattaattacattaggattaggagttgttttttggttgtcattttttttaataggattttcatttagatttaaaaatagatgtgctcatctagtaccagaaggtagtcctatagttttagctcctttaatagtattaattgagagaatcagtcatttaattcgaccttttactctttctattcgattagcggctaatataatggcgggccatttaattataggattattatctagaattagaatgattagtgtatttggttttactagatctttaattttacaaaatattcttttggtgttagaatttggagtaacagttattcaaggatttgtttttagaattttattattattatatgcattggaataccaatattttgaaaaagatctgtttttataggttttatattattattagtaatagtagtcttctatttttttaaaaaaatagaagactttataataaaggaagatataaagttaaaaatgattaagtttgaatttttatgataa-----cgatgattttattcaactaatcataaggatattggaactttatatttaatatttggggtttgatcggctatagttggaacggcaataagagtattgattcggatggaattagggcattctgggagaatattaggggatgatcatttatataatgtgattgttactgctcatgcttttgtaataattttttttatagttataccaattttaattggtgggtttggaaattgattggttcctttgatattaggggctcctgatatgtctttccctcgaataaataatttatcgttttgattacttcctccttctttgtttttattatttatatcttctatggttgaaactggggttggagcaggatgaacggtttatcctcctttagcttcgactactggtcatataggaagatcaatagattttgctattttttctttacatttagctggtgcttcttctattataggggctgtaaattttatttctactattattaatatacgattaagtagaataagaatggaaaaggttcctttgtttgtctgatctgtttttattactgctattttattgttgttatctttaccagtattagctggagctattactatgttattaactgatcgaaattttaatacttcattttttgatcctgcaggggggggagatcctattttatttcaacatttattttgattttttggacatccagaagtatatattttaattttacctggatttggaattgtttctcatgtaattagatcttctgtgggaaagcgagaaccgtttggaagattaggaataatttatgctatagtaggaattgggggtataggatttgttgtttgagcacatcatatattttcggtaggaatagatgtagatactcgagcttattttactgcggctactataattattgctgtcccaactgggattaaggtttttagttgaatagcaacaattcatggttcttattttaaaataagaacttctataatatgatgtattgggtttgtatttttatttactttaggtggtattactggggttgttttatctaattcatcgttagatgtagtattacatgatacatattatgtagtagctcattttcattatgtattaagaataggagctgtatttgctattttagctggaattacttattgatttcctttattttttggagtagttttgaaggagaaaatgactaagcttcatttctttgttatgtttttaggagtaaatttgacattctttcctcaacattttttaggattaaatgggataccacgtcgatattcagattatcctgatgcttttattttttgaaatatagtttcttctataggttctattttatctttatttgctgttatactatttatatatattgtttgagaagctataattttaaaattatttgggaataatgaatattttgtgagttcttcgttagaatgaattaataatattcctcctttagatcatacttttaatcaattgaatttattaagagattgccaacttgaagatctttgttgtttcaagatggagtttctccagtaatagaacatttaattttttttcatgatcatattataatagtaataattataattataattatggtaggatatgtattagtgaattcttgttttaataaattttataatttaggaatgtttcaaggtcaggggcttgaaagaatttgaacagcaatacctgctgtatttttgttatttattgcttttccttctttacatttgttatatttgatggaagaaggagcttcttatgatattacggttaaggttataggacaccaatggtattggtcttatgaatatagagatttaggatttaagtcttttgattcatatatattatcaggtgatgatgtaatatttcgattgttaaatgttgataattcattagttattccttataatagaaatgttcgaataattatttcaagaatagatgtaattcattcttgaactattccttctttaggtgtaaaggctgatgccgtacctggtcgattaaatcaattgttttatatttttaatcgtgtaggattatttagtggacaatgttcagaaatttgtggtgtaaatcatagatttatacctattataattatagttgttcctcgaatagagtttttgacaaagtgattt--cattatcatccttttcatatagtaaatatatctccttgacctttgataagaggatttggagcgttggctttagtagttggattaattaaactttttgttttttttgaaagagatttattatttagatcattttatttattagtattagtagcgttattatgatgacgtgatgttattcgggaaagtacctttcaaggttttcattctagtgtggtgttgaaaggacttatattagggataattctatttattgtaagagaaatttttttttttttttcttttttttgagctttttttcattctagattgagaccggcagtagaattaggagttcagtgaccacctatgggtgtgtttccttttaatccttttcaagttcctttattaaatacggttattttattaagatctggtgtgagagttacttgagctcatcaaatgattttaaaggaggattgagaaagagctaagatgtctttaatagttacgtgaatattgggtttatattttcttatgttgcaaggttttgagtattatatatcttcttttggaattagagattctgtatttggttctactttttttatagcgactggatttcatggatttcatgtaattgtgggaagagtgtttttatttattatttgatatcggtttttaaattatcatttttctaaaagtcatcattttgggtttgaagctgctgcttgatattgacattttgtggatgtggtttggttgtttttgttttctgtagtatattgaattataaataattctttagttgatttaccttctccatctagtttaagatatttttgaaattttggttctttgttaggtgtatttttaatggtgcagattttatctggtttatttttatcttttcattttagaggagatgtaaatttgtctttttttagtattattcatataatacgagatgtaaattatggatgattgttacgagctattcatgctaatggtgctagaatgttttttttattgatatatattcatattggtcggggattgtattatggttcatatcgatttgagaaggtttgattgagaggggttagaattttattattatctatggctacggcttttttagggtatgttttgccttgggggcaaatgtctttttgagctgctacagtgattactaatttattatcggctattccttatgtaggagtattattggtagagtgaatttgagggggattttcggtaggaaatcctactctgactcgattttttgcttttcattttattttaccttttgtaattttgttttttgttattctgcatttgttttttcttcatgagaaaggatctagaaatcctttaggattaatgggtagaagagataaaattatatttcatccttattatgtttttaaggatatttttggatttagtttttttttcatgttttttatagtgatttgtttgttgtatccttatatttttatggatgtggaaaattttatttcttctaatcctttagttacgcctgttcatattcaacctgaatgatattttttgtttgcttatactattcttcgttctgtaccaagaaagattgggggagttgttgcgttggtgatatcagtattagttttgtattttttgcctttttttttaaaacatcgttttcgaagaacttttttttattttttaataaaatttttattttgaattttttttgtaaattgagtgcttttaacttgaattggggcttgtgtagttgaaattccttatatgacattaggaatgatttttagagtaatttattatatgatatatattatgttttgaagtgaaaatagggataataattgttagtatagatataggtaaaaagatttttcatcttagttttattaatatatcatatcggaatcggggaaatgttcttcgtactcaaattaaaataactgaaataactaataagataaatattgaaaatattgatttaatatttttaaaaaatataatagtagaaattattcttaaaagaagtatacttatatattcagctaagaaaattagtgcgaatcaacctcctatatattctacattaaatcctgatactaattctgattctccttctgcgaaatcgaaaggacttcggttggtttctgctaaacaagaagttaatcatataaatataagaaatatgtttcctcagaaaaaatgtaagagtttttgtgattcttctatttgagtaaatgaataagactgtgatataataacaataaataagataattataaaaaaagatacttcgtaagaaattatttgagcaattcttcgaattgccccaagatatgaatattttgaattagatgatcatcctactaataaaatgaaatatactcctagtcttgataaaataaagaagtataatatgttgtgtttattgtctattaatgaatttgaattgtataaaataatagggactattattattataatgagtaaggataatgatggggttaaatatgatagtataaaatttattgattctaaggagattaaatttttattaaaaagtttaattgcgtctctgaatggttgaagtaatccaattagtcctactttatttggaccttttcggatttgagtatatctaaggatttttcgttctaaaatagtgtaaaaagctactgctactaaaattctaattgaaattatatttaataagatttcatttagtaataagatctgatgattgatttttagtttgattaggattagaaattaatataatgatatttattataattgtttatgaacggtatagagtattaaatattgagtcttgtataaaatatttttttatccaaagaataggctctgctattttattgagtttattttattttggaaaaatatattttaaggaagtagtttgtttagtaataagatataaagttggagcaggacccttttttttttggtttccttctatttgtggtgggatttcttgattatcttgttttattttaatatgttttcaaaagattattccttttattttattaagaatgtttgtatctggtttgatattttttgtaattatacttagtttggcttttggaattataggaagatttaatcaaaatgatttaaagcaattaattgctttttcttcagtgtatcatttaggatgaataatattaagattaatatcttctgatgaattttgggtaatttatttaattatatatagattattaatttttcctataattcttttttttaaaagaaagataataattagattaatagatgtagttaggataaaatataaaaagtgatttgtaataatgatattaagaatagcaggcatacctcccttattaggattttttttaaagtgatttgcttttattacgatttttttaaaaagatattttttttgattaattttaatgatgagttctgtggtaatgttttatgtatattatcgtgttatttatgatgttttgatgggattttttataaatggggtttggacaaattgaatggaaaaaagaaatgaggtttggtgagatttagtaactatttttggtatagttataggtgttgaatctatctttttagtgtttgtggtttattttttgtttttaatagtttttttaaaattaagaagattagtggaagtaataagatcatatgagtgtggatttgatattaattctttagcacgtattgtgttttcttatcgattttttttattagctattttgtttattatttttgatgtagaaatttctttgatattgccggttccctatttgatagttagatacataggggtaattgttttttgtttgtttatatttattctgttattaggtttaatatatgaatatttttttggatctttagattttctatttttgttaataatataataagtggaattaaatggataaataatgataagtagattttgtaaggtgtgtgaattaaagggagagaatgtattttattatgagagatattgagaaatattattattgaaaatgcggttactgcgattgaagaaataaaaattataattattgttattttgtttcatattaatgttcttattataataaaaatttctctaattgtattgatagtagggggagctgaaatatttactatagtaaatataaatcatcaaaaagtaatgttaggggtaattgtaattattcttttaaataaaatgattcttcgggaatggtattttaaatataagtcatttgttaataaaaataatgctgatgatgataaaccatgagcgattattatcaaaattgctccaaatattcctagttttgttatcgaaaataatcctagtagaacgaatcctatatgggccactgaggagtaagcaattaatgatttaagatctttttggcgaatacagtttaatcttgttaaggaagcaccgattaatctgattctaataattcaattgttaattgaatttatttttttaatacataatggaataaatcgaattaatccatatcctcctaattttaataatatagctgctaaaattattgatccttctaggggtgcttctacatgggcttttggtaatcataaatgggtaaaaaatattggggtttttacgagaaaagctattataaatataataattatatttaatttaaataaaaaaatgtttataatattaaatgagtaattgttttttaatagaattatattgataaggagaggtaaggatgctgtgattgtatatattattagatagattctggcttggagtcgttcttgttgttttcttatttttaagattaatattatagtaggaattaatactaattcaaatagaatataaaatgaaattaaattagaggtggagaaagttaaaattaagattaaaagaattggaaagattgttgtaaaaatgtcttttagatttaatgaggatagaataattaatatcactcttattaatgatagtataattaaaatataggatgatttgtcctgaaatattattttgttaaaaatagtaattgctgaattgaagtttattaaaataattagtaaagataaaatggaaatagatataattaagaatggaagtcatgttaaagatctaataaaaactgagttggaagaattgtgtaaatttgatagtgatactaatattcttagtcttattcttgaacctcttactattaatgtaagtataattattattgatggaaatgaaattgatgaaaagttagttgaaatgaatgaaaataaagaaattaataataattctaatcttagaagtataattaaaatattttttcgtcatcaacatattcttaagattctgataataactatatgaaattattaataatattattaaagtagatgattttgtagattctggaattataattctttttattgtttgtttgaatgagttatttggaccatatatttcttgtcagtttttgtcgttattaaatgagatgattattattggaaatcaacggttaaataactttgttgaaataatatgggtgaatcataatgataaagaaaattgacctattgatttgtagataaatcttttaaaagatagtaatattcctgttataaaacctataattaatgtaattgtaattaaaaatttataatggtttgggaaaatgaatatattttggggttttattattcataatattgaggttcctaaaattaaaggtataattcttattattattattggggaatttgaataaattgaagtgtgattaaaagaatctggtttggatttaattaaaagtttacttgaaagatatattattcgtaaggagtacgatgaagttattccgatagataaaattattattaatgataatgttgtttctaattttgaattaattataaattcaataatattatctttagaaaagaatcctgaggtaaatggaagtcctattagagctatattagttaaagctaatgtggaattaatagatggattataatttgaattagatattaggcgtatatcttgataggaagattcatgaattaaaattccagcacatataaatattagtgatttgaaataagcgtgaataataaggtggaaatatcttagagaacttgatttaatggaaattgcaaatattattattgctatttgtcttagggtggataaagcaataattttttttaaatcttgttcccagttagctgaaagtccagcatataatgctgtaattgaagaaatgaatattaaggaaattaaaataaaagggtgaatattagttgtaattcggattatcaaataaattcctgcagttacaagagtggaggaatgaactagtgctgaaataggagttggagctgatattgctatgggaagtcaagctgagaaaggaaattgagcacttttagtgcatctagctagtattaatatgattaaaataagtaatggaaatatttcatttatgtttagttcccatcttaatgttaatattaatattctaattgataaaagaattataatgtctccgattcgatttgtgaggagtgtaattgaaccacatctagctgtggatcagttttgataatagattactaaaatataagaagatactcctagtatatctcatcctaataatattaaaaatagattgtttcttaaaattaagattattatggataagatgaatattaatagtattaaatgaaattgtttgtgttcatttttagggatataatatattctaaatactataattatacttgaaattataagtactgttcttatgaatagacaggatattcaatctagtattgaagataattgtacttgaaatgataatatgttttctatagggattgtaaaatacaaaaatgtattattaaataatataaatattctgattgaaagtaaattaaagaatttttttattgggtgtattctttgtagttagattacaaccggtatttatggtaagaattttaatttttattactttattttattcttatttgatttataaggtaattggaacattttggtttagatatatgttattgatagtaatattaagaggggttttagtaatttttacttatatagtaagattagttcctaatgagagttttgaagttgttaatttagtgattttattaagatttataattagtatatttgttaaatgggggttagattttggcggagatataggaattataagaatggatttgtgaatttcgtatttaggaggttttagattgtttttggttgtttttcttttggtaattatattgttagtggtggtagtgagatgtatgagtgggggaagttttcgagta
Oxyopes_striagatus
tgatactttttccaaaatatcaactgtgttacgacttaccttatcttatgataagggtgacgggcgatatgtgcacatttattattttattcaaatttaaatattatttaaaaattacttctaaatcctatttcttaaaaatattaaaagataatattccttaattaaattttaaagtaactcatttattctttaatataaattacaccttgacctaacattttataatttatttagaataattttt-taattagttcttttgatggcggtatacaaattttatttaaaagtaaaaattatcggggattgtcgattaataaacaagttcctttagtaaaatgaaatgccgccgttgtaaataagttttatgataaattattattactatgtttattttaatatactagggtttctaatcctattttaagtttaaaaattgtaactatagtttaaataaattttataaaattaattttactctttatagattggtttttattaaaaattaaatttatgttaatataatttaactaaaagaataaccgcaactgctggcacttaattattagttggttatataatcaataattctttatattttaaataatattagattttttaaaatcacattaatttttataattttatattaattttaatcattttcttaggtcctttcgtactagaagaaat-gtaagaagatagaaaccgacctggtttacaccggtctgaactcaaatcatgtaattgtttaaaagtcgaacagactttctttatccactattgcgcaaataagaatattaaatcaacatcgaggtcgcaatcattatttttaataagatctttaaaattttattacgctgttatccctacggtaatttggttatttaattaattttattagatcatttttataaagatttatattaaaatattaattaactaactgccccagttaaactaaagtaaaattcaatagggtcttatcgtctttctacttaataaaagtctttttacttttaagataattttaatatttaagttgaagaaataattttaaatgtaaaatcttttgttctagtctttaattaaaagacaaatgattatgctaccttagcacaattgcggctatttaataatttcattgagcagatattactattaataataa-taatagaaatgtttttgttaaacagtcattaaatatataagttcttttaatttatttaaaaaatttacttattttattatttttatattatataaatggtattttattaatatagtttaatttaattaatttaataagttattaaactatttgaatattataatttctttattttaataatta--gattttaaatttaattagtaatttattttacgaaaattatttttaatattatttttaataaaataccagatattaatttaatcgaataacgtttaatttcaattaaactttaaatttattcatgtaatgaatttattaagtttaatagatcttaaaatttcgggaattaaagattttttgaattaataaatcctgatactaaaggaatataataattctatgaaaaagtttaaatttccttttcagttataatttttatataaattattttcggtatttgatccaacttcttattttggtattagattgaattgattaattatttttgtaattttattatattttccaataaaatactatttaattgaaagtggattaatattagtctttaaaattttatttataagagtaagtaaggtttttaaggaagtttctatacctaatcatatagcactaaattttttatgtgtaataacgtttatatatttagtttttagaaatatattaggattatttccatttatttttactataacagctcatcctttaattacattaggattaggagttgttttttgattatcattttttttaataggattttcatttagttttaaaaatagatgtgcccatttagtaccagaaggaagacctataattttagctcctttaatagtattaattgaaagaattagtcatttaattcgaccttttactctttctattcggttggctgctaatataatagcaggccatttaattataggtttattatctagaattagaataattagtgtaattggttttactagatctttaattttacaaaatattcttttagtgttagagtttggggtaacggttattcaaggatttgtttttagaattttattattattatatgcattagaataccaatattttgaaaaaattctgtttttataggttttattttattaacagtattaatcattttttatttttttaaaaagaatgaaaaagttttagaagagaaagaaatagaattaaaagtaattatatttgaatttttatgataatactgcgatgattttattcaactaatcataaagatattggaacgttatatttaatgtttggagtttggtcggctatagtaggaacagcaataagagtattaattcgaatagaattaggacattcagggagaatattaggagatgatcatttatataatgtaattgttactgctcatgcttttgttataattttttttatagttataccaattttaattggtgggtttggaaattgattggttcctttaatattaggggctccggatatgtctttcccccgtataaataatttatcgttttgattacttcctccttctctatttttattatttatatcttctatagtagaaacgggagtaggagcaggatgaacagtttatcctcctttagcttcaacaacaggtcatataggaagatcaatagattttgctattttttctttacatttagcgggtgcttcatctattataggagctgtaaattttatttctactattataaatatacgattaagtagaataagaatagaaaaggttcctttgtttgtgtgatctgtttttattactgctgttttattattattatctttacctgttttagcgggtgctattactatattattaactgatcgaaattttaatacttcattttttgaccctgctggagggggagatcctattttatttcaacatttattttgattttttggtcatcctgaagtatatattttaattttaccagggtttggaatcgtttctcatgttattagatcttctgtggggaagcgggaaccatttggtagattaggaataatttatgctatagtaggaattggaggaatagggtttgttgtatgggcgcaccatatgttttcagtaggaatagatgttgatactcgagcatattttactgcggctactataattattgctgtacctactggtattaaggtttttagatgaatagctactattcatggttcttattttaaaataagaacttctataatatgatgtattggatttgtatttttatttactttaggaggaattacaggggtagttttatctaattcatcattagatgtggtattacatgatacatattatgttgttgctcattttcattatgtattaagaataggagctgtatttgctattttagctggaattacttattgatttcctttgttttttggagttgttttgaaggaaaaaataactaagcttcatttctttgttatatttttaggagtaaatttaactttttttcctcaacattttttaggtttaaatggaataccacgtcgatattcagattatcctgatgtttttattttttggaatatagtatcttctataggttctattttatctttatttgctgttatattatttatatatattgtttgagaagctatagttttaaagttatttggaaataatgaatattttgtaagttcttcattagaatgaattaataatattcctcctttagatcatacttttaatcagttgaacttattaagatattgccaacttgaagatctttattatttcaagatggggtttctccagtaatagaacatttgattttttttcatgatcatattataatagtgataattataattataattatagtaggatatgtgttaattaattcttgtttaaataaattttataatttaggtatgtttcaaggtcaaggacttgaaagaatttgaacggctatacctgcagtatttttattatttattgcttttccttctttacatttattgtatttaatagaagaaagagctaattacgatattactattaaagtaataggtcatcaatgatattgatcttatgaatatagagacttaggatttaaatcctatgattcttatatattatcaggtgatgatagaatatttcggttattaaatgtggataattctttagttatcccttataatagtaatgttcgaataattatttcaagaatggatgttatccattcttgaacaattccttctttaggtgtaaaggcagatgctgtaccaggtcggttaaatcaattattttatatttttaatcgagtaggattatttagtggtcaatgttcagaaatttgtggtgctaatcatagatttataccaattataattatagttgttccccgaatagaatttttaataaaatgattttacattatcatccttttcatatagtaaatatatccccttgacctttaataagaggttttggagctttggctttagtagtaggaataattaaactttttgttttttttgaaagagatttaatattaagatcattttatttattagtattagtagcattaatatgatgacgtgatgtaattcgagaaagtacctttcaaggttttcattctagtgtggtgttaaaaggacttatattaggtataatcttatttattgtaagagaaatttttttttttttttcttttttttgagcttttttccattctagattgagaccggcagtagagttaggagttcaatggcctcctataggtgtatttccttttaatccttttcaggtgcctttattaaatactgtaattttattaagatctggtgttagagttacttgagctcatcaaatgattttaaaggaagattgagaaggagctaaagcatctttaatggttacatgaatattaggggtatattttcttatactacaagggtttgaatattatatatcttcgtttggaattagagattctgtttttggttcgactttttttatagcaacaggatttcatggatttcatgtaattgtgggtagagtatttttatttattatttggtatcgatttttaaactatcatttttctaagggtcatcattttggatttgaagctgctgcttgatattgacattttgttgatgttgtttgattatttttgttttctgtagtatattgaattataaataattctttagttgatttaccttctccttctagtttaagatatttttgaaattttggttctttgttaggagtatttttaatagttcaaattttatcaggtttgtttttatcttttcattttagaggagatgttaatttatctttttttagaattattcatataatgcgagatgtaaattacggatgattgttacgagcaattcatgctaatggtgctagaatattttttttattaatatatattcatattggtcgaggattgtattatggttcatatcgatttgaaaaagtttgattaagtggggtaagaattttgttattatctatagctactgcttttttaggttatgttttaccttggggtcaaatatctttttgagcagctacagttattactaatttattatcagcaattccatatgtaggagtattgttagtagagtgaatttggggtggattttctgtaggtaatcctactttaacacgattttttgcttttcattttattttgccttttgttattttattttttgtaattttacatttgttttttcttcatgagaaaggatctagaaatcctttaggattaatagggagaagagataaaattatatttcatccttattatgtttttaaagatatttttggttttagttccttttttatgttttttataattatttgtttattatatccttatatttttatggatgtagaaaattttatttcttctaatcctttagtaactcctgttcatattcaacctgaatgatattttttatttgcttatactattcttcgctcagttccgagaaagattggaggtgtggttgctttagtaatatcggtattaattttatattttttacctttttttttaaaacatcgttttcgaagaacatttttttattttttaataaaatttttattttgaattttctttgtaaattgagttcttttaacttgaattggagcttgtgtagttgaaattccttatataacgttaggtataatatttagagtaatttattatataatgtatatattattttg----ttaaataggaattgtaataataaatatagatataggtaagaaaatttttcatcttaattttattaatatatcatatcgaaatcgagggaatgttcttcgtactcaaattaaaatgattgaaataattaataaaataaatatagaaaatattgatgtaatattcttaaaaaatataatagtagaaattattcttaagagtaatattcttatatattcagctaaaaaaattaatgcaaatcaaccacctatatattctacattaaaacctgatactaattctgattctccttctgcgaaatcaaatggtcttcgattagtttctgctaaacaggatgttaatcatataaatattaaaaatatatttcctcaataaaagtgtaagagtttttgtgactcttctatttgagtaaatgaataagattgagatataataacaatgaataaaataattatgaaaaaagatacttcataagaaattatttgggcaattcttcggattgctccaaggtaagaatatttagaatttgatgatcatcctactaatagaatgaaatatacacctaatcttgataaaatgaaaaagtataatatattatgtttattgtctaatagtggattggaattatataaaataattggcactattataattataataagtaatgataatgatggagttaagtaggaaagtataaagtttattctttctaaagaaattaagtttttattaaaaagtttaatagcgtctctaaatggttgtaaaattccaattaatcctactttatttggaccttttcgaatttgggtatatctaagaatttttcgttctaaaatagtataaaaagctactgctactaaaattctaattgaaattatatattattagatttcatttagttataagatctgatgattgatttttagtttgattaggtctagaaattaatataataatatttattataattatttataaacgatatagtatattaaatattgaatgttgtataaagtatttttttgtacagagaataggatctgctattttattaagtttgttttattttaaaaaaatatattttaaagaagtaatttgtttagttataagatataaggtgggggcaggacctttttttttttgatttccttctgtttgtggtggaatttcttggatatcttgttttgttttaatatgttttcagaaaattattccttttattttattaagaatatttttatctagaataatatttattattattatatttagtttattttttggtattataggaagatttaatcaaagagatttgaagcaattaattgctttttcttctttataccatttaggttgaataatattaagaatattatcttttgaagaattttgggtaatttatttaatattatatggattattaattcttcctatagttttgttttttaataaaaaaataataggaagattatcagatgtaattaaaatgaaacataaaaaatgatttgtaataataatgctaagaatggcagggatgcctcctttattagggttttttttaaaatggtttgcttttattacgattttttataaaagttattttttttgattggttttaattataagttcagtagtaatattttatgtatattatcgggtaatttatgatgttttaataggattttttatacagggagtatgaataaattgaattgagaaaagaaatgaaatttgatgggattttattactattattgggataattattggtgtggaatctgtttttttagtatttgtagtttattttttgtttttaatagtgtttttaaagttaagaagattaatagaagttataagatcatatgaatgtggatttgatattaattcgttagctcgagttgttttttcttatcgattttttttgttagcaattttatttattatttttgatgttgaaatttctttaatattaccagtaccttatttagtaattagacatgtaggagttattgttttttgcttgtttatatttgttttattaataggtttgatgtatgagtatttttttggttctctagattttctatttttataagtagaataataagcggaattaaatggataaataaagataggtaaattttataaggagtattaattagggggagtacttctattttattatgagaaatatttagaaatattattattgaaaatgatgttactgcaatagaagaaataaaaattatgattattgttattttatttcagattaatgttcttattataataaagatttctctaattgtattaattgtagggggggctgagatatttactatagtaaatataaatcatcaaaatgtaatgttaggagaaattgtaattaatcttttaaataaaacgattcttcgagaatgatattttaaatataaatcatttgttaataaaaataatgctgatgaagataatccatgagcgattattattaaaattgcaccaaatattcctagttttgttatagaaaataatcctaataaaacaaatcctatatgagctactgaagaataagcaattaatgattttaggtctttttgacgaacacaatttaatctagttaaagatgccccgattaatctgattctaatgattcatctattaattgagtttatttttttaatacataagggaataaatcgaattaacccgtatcctcctagttttagtaatatggctgctagaattattgatccttctaaaggagcttcaacgtgagcttttggtaatcataaatgtgtaaagaatattggagttttaactaggaaggctattataaatataataattatatttaatttgaataatgaaatatttaatgtgctaaatgaatagttattttttaataaaattaagttaataagaagaggtaaagatgctgtaatagtatatattattaagtagattctggcttgaaggcgttcttgttgttttcttatttttataattaatattatagtgggaattaacactaattcaaataaaatataaaataagattaaattagaaattgaaaaagttaatattaagactaataaaattggaaaaatagctgtaaaaatatcttttaaatttaatgaagataaaataattaatattactcttaataaagataatattattaaaatataagacgatttatcttggaatattattttattgaaaattataatggaggaattaaaatttattaaaataattattaaagctgtaaaggatatacacgtaattaataatggaagtcatgttaaagatctaatgaaaattgaactggaagaattatgtaaattagataatgatactaatatacttaatcttattcttgaacctcttactattaatgttagtataattattatagatgggaatgaaatagatgaaaaactagtagaaataaaaaaaaataatgaaattaatagtatttctaatctaagaagtataattaaaatgttttttcgtcatcaacatattcttagaattctaataataattataagaaattattagtaatattattattgaagatgactttgaagtttctggaattatagatatatttattgtttgtttaaatgaattatttggaccatatatttcttgtcaatttttatcattattaaatgaaatttttattaaaggaaatcaattattaaataattttgttgaaatataatgggtaaatcaaagtgaaagtgagaattggcctattgatttataaagaaatcttttaaaggataataatatacctaaaataaatcctaataataatgtaattgtaattatgaatttataatgatttggaaaggttaatatattttggggatttattattcatagtattaaagtacctaagattaaaggggtgattctcattattattattggggaatttgaatatatcgaggtatgattaaaagaatctggtttggatttaattaaaagtttacttgaaagataaattattcgtaaggaatatgatgatgttaatcccactgataaaattattattaatgataaaattgtttctagttttgaattaattataaattcaatgatattatctttagaaaaaaatcctgaggtgaatgggagacctattaaagctatattagttaaggctaatgttgaattaattgatggattataatttgaattagttattaaacgtatatcttgatatgaggattcgtgaattaaaattccagcacatataaatattaatgatttgaaataagcatgaataataaggtgaaaatatctaagagatcttgatttaatagaaattgcgaatattattattgctatttgtctgagggtagataaagcaataattttttttaaatcttgttctcagttggctgaaagtccagcatataaggctgtaattgaagaaatgaatattaaagtaattaaaattaaaggatgaatattagtagtaattcgaattattaagtaaattcctgcagtaacaagggtggaagaatgaactaatgctgaaataggagttggagctgatatggctataggaagtcaggctgaaaaaggaaattgagcacttttagtgcaactagctaatattaatattagcaaaattaataatgggaatatttcatttatatttaattctcaagttaatgttgatattaatatactaattgataaaagaatgaaaatatctccgattcgatttgttaaaagtgtaattgaaccacaactggctgtggatcaattttgataataaataactaaaatataggatgatactcctaatatatctcaacctaatagtattaatagtatattgtttcttaaaattaaaattattatagataaaataaatattattaatattagtaaaaattgtttgtgttcgtttttaggaatataatatattctaaaaattataattattcttgaaattattaaaactgttcttataaataagcaggatattcagtctaatatggtagttagttgtagttgaaacgataatatagtttctatagggattgtaaaatatataaatatattatgggataataaaaataatctaattaatagaaagttaatgaatttttttgataggggttttatttacagttagattacaaccagtatttatagttagaattttaatttttattactttattttattcttatttaatttataagataattggaacattttgatttagttatatattattaatagtaatattaagaggagttttagttattttcacttatatagtgagattaattcctaatgagagctttgaggtaattaatttagtagttttattaagatttataattggaatatttgttaagtggggattgaattttgataatgatatagggattataagaatagatctatggatttcttatttaggggggtttagattatttttagtgacttttttattacttgtaatattattagtggtagtagtaagatatataagagatgggagttttcgagta
Oxyopes_sushilae
tgatactttttccaaaatatcaactatgttacgacttaccttatcttatgataagggtgacgggcgatatgtgcacatttataattttattcaaatttaaatattattaaaagtttacttttaaatcctattttt--aatatattaaaatataatatt-tttaattaaattttaatgtaactcatttatcctttaatataaattacaccttgacctaacattttattatttatttagaataatattt-taattagttcttttgatggcgrtatataaattttatttaaaagtaaaaattatcggggattgtcgattaataaacaagttcctctaataaaatgaaatgccgccgttgtaaataagttttatattaaattattattactatatttgttttaatatactagggtttctaatcctattttaaatttgaaaattataacttttatttaaataaattttataaaattaattttactttttatgaattgatttttattaaaatttaaatttataaaaatataatttaactaaaaggataaccgcaactgctggcacttaattattagttggttatataattaatgattctttatattttaaataatattagatcttttaaaattaaatttatttttataattttatattaattttaatcattttcttaggtcctttcgtactagaagaaat-ataagaagatagaaaccgacctggtttacaccggtctgaactcaaatcatgtaattttttaaaagtcgaacagactttctttatccgttattgcataaataagaaaattaaatcaacatcgaggtcgcaatcattatttttaataagatctttaaaattttattacgctgttatccctatggtaatttgatcatttaattaattttattagatctattttataaaaatttatactaaaatattaattaattaactaccccagttaaactaaagtaaaattcaatagggtcttatcgtctttctatttaataaaagtctttttacttttaagataattttaatatttaaattaaagaaataattttaaatgtaaaatcttttattctagtctttaattaaaagacaaatgattatgctaccttagcacaattgcggctatttaatgatttcattgagcagattttactattaattataa-taatagaaatgtttttgttaaacagtcattaaatatatgagttctttaaatttatttaaataatttacttattatattatttttatattatataaatgatattttattagtatagtttaatttaggtaaattaataagttattaaactatttgaatattataatttctttatttaaaaaaatt--aattttaaatttaatttgtaatttattttacaaagattattattaatattattttttataaaataccagatattaatttaatcgaataacgtttaatttcaattaaattttaattttattcatataatgaatttattaaatttaatagatcttaaaatttcgggaattaaaaattttttaatttaataaatcctgatactaaaggaatataataattctatataaaagtttaatattccttttcagttttaaatttattatatattattttcagtatttgatccaacttcttattttggtttaagattaaattgattgattatttttataattttattatattttcctataaaattttatttaattgaaagtaaattaatgttgatttttaaaattttatttgtaagagtaagaaaagtttttaaagaaatttctattccaaatcatatagcattaaattttttatgtgtaataacatttatgtatttagtttttagaaatatattaggattatttccatttatttttactataacagctcatcctttaattacattaggattaggaattgttttttgattatcattttttttaataggattttcatttagttttaaaaatagatgtgctcatttggttcctgaaggaagacctataatattagcccctttaatagtattaattgaaagaattagtcatttaattcgaccttttactctttctattcggttagcagctaatataatagcaggtcatttgattataggtttactatctagaattagcataattaatataattggttttactagatctttaattttacaaaatattcttttagtattagaatttggagtaactattattcaaggatttgtttttagaattttattattattatatgcattagaataccaatattttgaaaaagttctgtttttataagttttattttattaatagtattagtacttttctttttttttaaaagaaaagaaaagttttttataaagaaagaagtagaattaaaaataattatatttgaattttcatgataatactgcgatgattttattcaactaatcataaagatattggaactttatatttaatatttggagtttgatctgctatagtaggaacggctataagagtattaattcgaatagaattaggacattctgggagaatattaggagatgaccatttatataatgtaattgttactgctcatgcttttgttataattttttttatagttataccaattttaattggtgggtttggaaattgattagttcctttaatattaggagctcctgatatatcttttcctcgaataaataatttatcattttgattacttcctccttctttatttttattatttatatcttctatagtagaaacaggagtaggagcagggtggacagtttaccctcctttagcttcaacaataggtcatataggaagatcaatagattttgctattttttctttacatttagcaggtgcatcttctattataggagctgtaaattttatttctactattataaatatacgtttgagtagaataagaatagaaaaggtccctttgtttgtgtggtctgttcttattactgctattttattattattatctttacctgttttagcaggtgctattactatattattaactgatcgaaattttaatacttcgttttttgatcctgctggagggggggatcctattttatttcaacatttattttgattttttggtcatcctgaagtatatattttaattttaccaggatttggaattgtttctcatattattagatcttctgttggaaagcgagaaccatttggtagattaggtataatttacgctatagtaggtattgggggtataggatttgttgtgtgagcacatcatatattttcagtaggaatagatgttgatactcgagcttattttactgctgctactataattattgctgttcctactggtattaaggtttttagttgaatagctacaattcatggttcttattttaaaataagaacttcaataatatgatgtattggttttgtgtttttatttactttaggtggtattacaggggtggttttatctaattcatcattagatgtagtattacatgatacatattatgttgttgctcattttcattatgtattaagaataggagctgtatttgctattttagctggtattacttattgatttcctttattttttggaatggttttgaaagaaaaaataaccaaacttcattttttagtaatatttttaggtgtaaatttaactttttttcctcaacattttttaggattaaatgggatacctcgtcgttattcagattatcctgatgcttttattttttgaaatatagtatcttctataggctctattttatctttatttgctgttatattatttatatatattgtttgagaagctatagttttaaaattatttggaaataatgaatattttataagttcttcattagaatgaattaacaatattcctcctttagatcatacttttaatcaattaaatttattaagagattgccaacttgaagatctatattgtttcaaaatggggtttctccggtaatagaacatttaattttttttcatgatcatattataatagtaataattataattataattatagtaggatatgtgttaattaattcttgtttaaataaattttataatttaggtatgtttcaaggtcaaggacttgaaagaatttggacagcaatacctgcagtatttttattatttattgctttcccttctcttcatttattatatttaatagaagaaagagctaattatgatattactattaaagtaataggacaccaatgatattgatcttatgaatatagagatttaggatttaaatcctttgattcttatatattatcaaatgatgatagaatatttcgattattaaatgtggataattctttagtaattccttataatagtaatgttcgtataattatttcaagaatagatgttattcattcttgaacaattccttctttaggtgtaaaagcagatgctgtgccaggtcgattaaatcaattattttatatttttaatcgagtaggattatttagtggtcaatgttcagaaatctgtggtgctaatcatagatttatacctattataattatagttgttcctcgaatagaatttttaataaagtgattttacattatcatccttttcatatagtaaatatatctccttggcctttaataagaggatttggggttttagctttaatagtgggattaattaagttttttgttttttttgaaagagatttagtattattatcattttatttattagtattagtagtaatagcgtgatgacgtgatgtaattcgagaaagtacctttcaaggatttcattcaagtgtggttttaaaagggcttatattaggtataatcttatttattgttagagaaatttttttttttttttcttttttttgagctttttttcattcgagattaagaccagcagtagaattaggagtacaatgacctcctataggtgtgtttccttttaatccttttcaagttcctttattaaatactgtaattttattaagatcgggtgttagagttacttgagcccatcaaataattttaaaagaaaattgagaaagagctaaaatatctttaataataacatgaatattaggggtatattttcttatattacaagggtttgagtattatatatcttcttttggaattagagattctgtatttggttctactttttttatagctacgggatttcatggatttcatgtaattgtaggtagattgtttttatttattatttgatatcgatttttaaattatcatttttctaaaagtcatcattttggatttgaagctgctgcttgatattgacattttgttgatgttgtttgattatttttgttttctgtagtatattgaattataaataattctttagttgatttaccttctccgtctagtttaagatatttttgaaattttggttctttattaggagtatttttgatagttcaaattttatcaggattatttttatcttttcattttagaggagatgtaaatttgtctttttttagaattattcatataatacgagatgtaaattatggatgattattacgaacaattcatgctaatggtgctagaatgttttttttattaatatatattcatattggtcgaggattatattatggttcttatcgatttgaaaaggtttgattaagaggagtaagaattttattattatctatagctactgcttttttaggttatgtattgccttgaggacaaatgtccttttgagccgctacagttattactaatttattatcagcaattccttatgtgggtgtattattagtagaatgaatttgaggaggattttcagtaggtaatcctactttaacacgattttttgcttttcattttattttaccttttattattttattttttgtaattttacatttattttttcttcatgaaaaaggatctagaaatcctttaggattaataggaagaagagataaaattatatttcatccttattatgtttttaaagatatttttggatttagttttttttttatattttttataattatttgtatattatatccttatatttttatagatgtagaaaattttatttcttctaatcctttagtaactcctgttcatattcaacctgaatggtattttttatttgcttatactattcttcgttcagttccaagaaaaattggaggtgttgttgcattagttatatcagtattaattttatattttatacctttttttttaaaacatcgttttcgaagaacatttttttattttttaataaaattttttttttgaattttttttgtaaattgaattcttttaacttgaattggagcttgtgtagttgaagttccttatataactttaggaataatttttagagtaatttattatataatgtatttaatattttgaaatataaataggaataataattgtaaatatggatataggtaaaaaaatttttcatcttaattttattaatatatcataacgaaatcgtggaaatgttcttcgtactcaaattaaaataattgaaataataagtaaaattaatattgaaataattgatctaatatttttgaaaaatataatagtggagattattcttagtaataatattcttatatattcagctaaaaaaattaatgcgaatcaaccacctatatattctacattgaagcctgatactaattctgactccccttctgcaaaatcaaaaggtcttcggttggtttctgctaaacaggatgttaatcatataaatattaaaaatatgtttcctcaaaaaaaatgtaaaagtttttgtgattcttctatttgagtaaatgaataagattgtgataaaataacgataaataaaataattataaaaaaagatacttcataagaaattatttgagcaactcttcgaatcgctccgagatatgaatatttagaattagatgatcatcctactaataaaataaaatatactcctaatcttgataaaataaaaaaatataataaattatgtttattgtctaataatgaattggaattatataaaataattggaattattataattataataagtaatgataatgatggggttaaatatgaaagtataaaatttattctttctaaggaaattaaatttttattaaaaagtttaatagcatctctaaatggttgtaaaattccaattaatcctactttatttgggccttttcgaatttgagtatatctaagaatttttcgttctaaaatagtataaaatgctactgctactaaaattctaattgaaattatatttagtaagatttcatttagttataagatctgacgattgatttttagtatgattaggattagaaattaatataataatatttattataattatttataaacgatatagaatattaaatgttgaatgttgtataaaatatttttttattcagagaataggatctgctattttattaagtcttttttatttaaaaaaaatatatttaaaagaagtaatttgtttagtaataagatataaagttggagcaggtccgttttttttttggtttccttctatttgtggtggaatttcttgaatatcttgttttattttaatatgttttcaaaaaattattccttttattttattaagaatatttatatctagaataatatttattattattatatttagtttgttttttggaattataggaagatttaatcagagagatttaaagcaattaattgctttttcttctttatatcatttaggttgaataatattaagaatattatcttttgatgagttttgaataatttatttaataatatatggtgtattaatttttccgataatttttttttttaatgaaaaaatattaagaagattattagatgtaattaaaataaaatataaaaaatgatttgtaataatgatattaagagtagcgggtatacctcctttattaggattttttttaaaatgatttgcttttattactatttttttaaaaagatatttttttttattggttttaattttaagttctatagtaatattttatgtatattatcgtgtaatttatgatgtcttaatgggattttttatgtgaggagtttgagtaaattgaattgaaaaatcaaatgaaatttgatgagattttgtaactattattggtataattattggagttgaatctatttttttagtatttatagtttattttttgtttttattagtttttttaaaagtaagaatattaatagaagttataagatcatatgaatgtggatttgatattaattctttagttcgagtggttttttcttatcgattttttttattagctattttatttattatttttgacgttgaaatttctttaatactacctattccatatttagtaattagatatataggagtatttattttttgtctatttatatttattttattaataggcttaatgtatgaatatttttttggctcgtaa------ctatttatataagtaaaataataagtggaaataaatggataaa----------taaattttataagaggtattaattaaaggaagaatttctattttattatgagaaatatttaaaaatattattattgaaaatgatgttactataatagaagaaataaaaattataattattgttattttatttcatattaatgttcttattataataaaaatttctctaattgtgttaatagtggggggagctgaaatgtttactatagtaaatataaatcatcaaaaaataatattaggagaaattgtaattaatcttttaaataaaatgattcttcgagaatgatattttaaatataaatcatttgttaataaaaataatgctgatgaagataatccatgggcaattattattaaaattgcaccaaataatcctatttttcttattgaaaataatcctaataatacaaatcctatatgggctactgaggagtaagcaattaatgattttaaatctttttgacgaacacaatttaatcttgttatggaagctccgattaatctaattctaataattcaactatttattgaatttatttttttaatacataaagggataaatcgaattaaaccataacctcctaattttaataatatagctgctaaaattattgacccttctaagggagcttcaacatgagcttttggtaaccataaatgtgtaaaaaatattggagtttttactaaaaaggctattataaatataataattatatttaatttaaataatgaaatgtttaatgtattaaatgaataattattttttaaaagaattaaattaataagaaggggtaaagatgctgtaatagtatatattattaaataaattctagcttgaaggcgttcttgttgttttcttatttttataattagtattatagtaggaattaacactaattcaaataaaatataaaatgaaattaaattagaagtagaaaaagttaaaattaatactaataaaattggaaaaattattgtaaaaatatcttttaaatttaatgaagataaaataattaatattactcttaataaagataatattattaaaatataagatgatttatcttgaaatattattttattaaaaattataatagaagaattaaaatttattaaaataattattaatgcaattaatgatatacatataattaaaaatggtagccatgttaaagatctaataaaaattgaattggaggagttgtgtaaattagataatgaaactaatatacttaatcttattcttgaacctcttactattaatgtaagtataattattatagatggaaatgaaattgatgaaaagctagtagagataaaaaaaaataaagaaattaataatatttctaatctaagaagtataattaaaatattttttcgtcatcaacatattcttaaaactctaataataattataagaaattataagtattattattaatgaagatgattttgaagtttctggaattatggatatttttattgtttgtttaaataaattatttgaaccatatatttcttgtcagtttttatcattattaaatgaaatttttattaaaggaaatcaattattaaataattttgttgaaatataatgtctaaatcaaagtgaaagtgaaaattgtcctaatgatttgtaaataaatcttttaaaagataaaagtattcctataataaatcctattattagtgtgattgtaattatgaatttataatgatttggaaaaattagtatattttgaggatttattattcacaatattaaagtgcctaaaattaaaggggtaattcttattattattattggtgaatttgagtattttgaagtatggttaaaaagatctggtttagatttaattaaaagtttatttgaaagatatattattcgtaaggaatatgatgatgttattccaattgataagattattattaatgatagtattgtttctaattttgaattaattataaattcaataatattatctttagaaaaaaatcctgaggtaaaaggtaaacctattaaagctatattagttaaagataatgtagaattaattgatggattatgatttgaattaattattaaacgtatatcttgatatgaagattcatggattaaaattccagcacatataaatatcaatgatttaaaataagcgtgaataataagatgaaaatatctaagggatcttgatttaatagaaattgcaaatattattatagctatttgtctaagagtagataatgcaataattttttttaaatcttgttctcaattggctgataatccagcgtataaagctgtaattgaagagataaatattaaagtaattaaaattaaaggatgaatattagatgtaattcgaattattaaataaatccctgcagtaacaagagtagaagaatgaactagtgctgaaataggagttggggctgatattgctataggaagtcatgctgaaaagggaaattgagcacttttagtacatctagctaatattaatataaataaaattattaatggaaatatttcatttatatttaattctcaggttaatgttgatattaatattctaattgataaaagaattaaaatatccccaattcgatttgttaaaagtgtaattgaaccacaactagctgtagatcaattttggtaataaataactaagatgtaggatgaaattcctaatatatctcatcctaataatattaataatatattatttcttaaaattaaaattattatagataaaataaatattaataatattaagaagaattgtttgtgttcgtttttaggaatataatatattctaaagattataattattcttgaaattattaatactgttcttataaataaacaggatattcaatctagtatagtagttaattgtaattgtaatgataatatagtttctacatctgttgggataaatgggagtacaagaaacgaaaggcagctgattttagttactcgcaaattaatgaatttttttattgggtattttatttacaattagattacaaccggtatttatagttagaattttaatttttattactttattttattcttttttaatttataaaatgattggaacgttttgatttagatatatgttattaataattatattaagaggagttttagttatttttacttatatagtaagattaattcccaatgaaagttttgaagtaattaatttagtaattttattaagatttataattagaatatttattaaatgaggattaagttttaataatgatataggtattataagaatagatttatgaatttcttatttaggaggatttagattatttttggttgtttttttattattggtaatattattagtagtagtagtaagatatataagagatgggagttttcgggta
Oxytate_striatipes
taatgctttttccaaaacattaactatgttacgacttaccttttcttgtgaaaagggtgacgggcgatatgtacacatcttttgtctgattaaaaattaaatattatttaatttatacttttaaatcctttttcatatagg-aataatttcttataattctaaaat-ttatttaaagtaatccattttatctttaatatatactacaccttgacctaattttttattatttattttgaataaattgttaatctgtttctttaaatggaggtatataagttttattttaaagtgaaatttattgcggattatcaattattaaacagattcctctaattagatgaaatgccgtcgttataaataggttt----atatttttatactaccttaaatttttcttaatactagggtatctaatccttttttttttaga-aaatattaaattaatataaattatttattataatattaattttacttttttgatattttttataattaaaatatttttttaaataagtaaagttagattttaagtttaaccgctactgctggcact-ataagttagttaatctattaaatagttgttttatatattttgaataatttaaaattttttataaacaatattatttttatatttatacaatattttaattaatttttttaggtcctttcgtactataataaaaaaaaaaaaaaaaaaaaccgaccgggtttaccccggtctgaactcaaatcatgtaatttttaaaaagtcgaacagacttcctaattttactattgcgtaaaaaaggatattaagtcaacatcgaggttgcaatctttattttaaataagatctttaaaataatattacactgttatccctacggtaacttgatcattaatttaattaaattaggtcatttaaaatatagttttatttaaaataataattaattaactaccccagttaaactaaagtaaagttcgatagggtcttatcgtctattttattaattaatgtttttttacattaaaaataattttaattaataattttaagaaatttatttaaatgtaaattcttttgttctagtcttaaattaaaagacaaatgattatgctaccttagcactaatgcggctatttaat-ttttcattgagcaga-tgtattattaataatttctaataacaatgtttttgatatacagtcattaaatatacgagtttttaaaaattaattggaatttttacttattttattattattaa--aataaatagaataatatattaatataacaataaa-----aggaaaagaggttttaatactttttagatactgtaattttttttttttttttttttttttttttgaataaatattataaattatattataatattttatttaaaattctttttttttattataccagatataattatgtacgaa-agcgtttaatttctatataaatttttattaaattatgaaataattatattattttatatagatcacataatttcgggatttttattatttaatattaaataaatcctgatactaaaggaacattatttttcttttaaaaaatttatatatccttttcagttttaaattgaatataaacttttttcagtttttgatccttcttcttattatggaataagattgaattgatttattttaatattaatttttctgtttttcccttttaaatattatttaatggagagaggaattatattaatatttaaggtattatttataggggtaagtaaggtttttaaagatgtatctgttcctaatcatttagctgttaattttttatgtgtaacaactttttgttatttaataatgagaaatttactaggcttatttccttttatttttactggaacggctcatcctataattactttaggattaggattagttatatgaatatcattttttattataggatttataaaaaattttaaaatgagatgtgctcatttggtaccagaaggaagtcctttaatattatctcctttaatagttttaattgaaagaattagtcatattattcgaccttttactttatctattcgattagcagctaatataatagcaggtcatttgattattggtttattatctagaattagtttgattagtttttttggtttttttggatctttaattcttcaaaatattttattaattttagaatttggtgttgctgttattcagggttttgtttttagaattttattgttattatatgctttagaatacctttaatatgaattttttctgttttaataattttattattaatattggtttttttgaatatatatttttttttaacccattaagtttttttattaaaa----------aatctaatgaattaaattatttagttaaatgataatactgcgatgaatatattcaactaatcacaaagatattgggactttatatttattatttggggcttgatctgctatagtaggaactgctataagagtattaattcgtatagagttaggtaattctggaagattattaggaaatgatcatttatataatgttattgttactgctcatgcttttgtaataattttttttatagttatacctattttaattggaggatttggaaattgattagttcctttaatattaggggctcctgatatatcatttcctcgtataaataatttatctttttgattgttacctccttctttgtttttgttatttatatcttctatggttgagataggtgtaggagcagggtgaactgtatatcctccgttggcttctagagtgggacatataggaagatctatagattttgctattttttctcttcatctagctggagcttcttctattataggagctgtaaattttatctctactattattaatatacgaagagttggaataagtatagaaaaagttcctttatttgtatgatctgtattaattactgcagtattattattattatctttacctgtgttagcaggagctattactatgttattaacagatcgtaattttaatacttctttttttgatcctgccggaggaggagatcctattttatttcaacatttattttggttttttggtcacccagaagtatatattttaatcttacctgggtttggtattgtttctcatgtaattagttcttctgtaggaaagcgagaaccttttgggagtttagggatgatttatgctatagcaggaattggtggtataggatttgttgtgtgggcacatcatatattttcagtaggaatagatgtggatacgcgggcttatttcactgctgctactataattattgctgtccctactgggattaaggtttttagttgaatagctactttacatggatcttattttaaaataacttcttctttgatatgatgtgtaggatttgtatttttatttactttaggaggaattacaggagtagttttgtctaattcttctttagatattattttacatgatacttattatgtagtagctcatttccattatgtattaagaataggagctgtttttgctattttggctggaattacgtattgatttcctcttttttttggtgtttctttaagagaaaaactttctaaatttcagttttatattatatttttaggagttaatcttactttttttccacaacattttttagggttaaatgggataccacgtcgttattctgattatccggatgcttttgtcttttggaatatagtttcttcaataggatctttattatctttatttggtgtaattttatttatatatattatttgagaatctttcattttaaagaattctaatggtagagaatattttattagatcttctctggaatgaatgaataatgttcctcctttagatcatacttataatcaattaaatttattaagaaattgccaacttgaagtagattattgtttcaaaatagtgtttcttcagttatggagcagttaattttttttcatgatcatattatagtagttatagtaatgattatagtaatagtaggatatattttaataaatagatgtttaacaaagttttatgatttaggaatatttcatggacagagattagaaagaatttgaactgttattcctgcagtttttttattatttattgcttttccttctcttcgtcttctttatttaatagaggaaagtgaagattttgatataactttaaaagtgttagggcatcaatgatattgatcttatgaatatagtgatttagggttaaggttttttgattcttatatattatctaataaagaatgtatttttcgattattgaatgtagataattgtttagttattccttttataacgaatgttcgaatgattgtttcaagaatagatgtaattcattcttgaactattccttctttaggggtaaaagttgatgctattccaggtcgattaaatcaattatttataagatttaatcgaataggtttgttttttgggcaatgttctgagatttgtggagctaatcatagatttatacctattttaataatagttattcctcgtttagagtttttagtaaattgaatttacattatcatccttttcatatagtaaatatatcaccttgacctttgataagagggttttctgctttagctttggttattggtataattaaaatatttatattttataatattaatttagttttaatatcattatttattttattattggtagttttaacttgatggcgagatgtaattcgagaaagaacttttcaaggttttcattctagaatagtattaagaggattgatttgaggtatgattttatttattgtaagagaaatttttttctttttatcttttttttgaggattctttcattctagattaagaccttcagttgaattaggagttcaatggccacctgaaggaattttttcttttaatccttttcaagttcctttattaaatactattattttattatcttctggggtaagagttacttgatgtcatcagataattttaaatgaaaattgaagtaaagctaattattcattaatattaacttgaatattaggagtatattttttaatactacaaggatttgaatatattataagatcttttagaattagagattgtgtttttggatctactttttttatatcaactggttttcatggatttcatgtaattattggaacactttttttatttatgatatgaatacggttttcaaaaaatcatttttctagaagacatcattttgggttcgaagcggctgcttgatattgacattttgttgatgtagtatggttatttttattttcagttgtatattgaattgttaacggatctttagtcgatttaccttctccttctagactttcatatttttgaaattttgggtccttactaggattatttttaataattcaaattttatcaggattatttttatcttttcattttagaggggatgttaatttatctttttatagagtaattcatataatacgagatgtaaattatgggtgattacttcgagttatccatgctaatggagctagaatattttttttattaatatatattcacattggtcgaggtttatattatggatcttatcgatttgaaaaagtgtgattaagaggagttaccatttttcttttatctatagctactgcatttttaggatatgtactcccttgaggtcaaatatctttttgagctgctactgtaattacaaatttactttcagcagttccttatataggaggtttattagtagagtgagtatgaggtggttttgcagtaggtaaccctactttaactcgatttttttctttccattttattttaccttttgtaattttattttttgtaattttacatttatttttcttacatgagaaagggtcaaataaccctctaggattatctagaggatgtgataaggtaatatttcatccttattatagaataaaagatttatatggattttttatattttctatattttttatttttatttgttttatatttccctatatttttatagatgtagaaaattttatttcatcaaaccctatagttactcctgttcatattcaacctgagtgatattttttatttgcttatactattttacgttcaattccaagaaaaattggaggagtagtggctttggtaatatctgttttaattttatattttttacctttttttttaaaacatcgttttcgaagaaacttattttattactttaataaatttttattttgattttatataattaattgattattattaacttgaattggagcttgtttagttgaaaatccttatatatttttaggaacttgttttagaattatttattttttttcttattttatattttgataaaattaatgggtaaagaataataaataaagttacaggaaggaaggattttcaacttaaatttattaatatatcataacggaaacgagggtaggtccctcgtactcaaattaaagagtatgaaattataattattataaggatagagaaataatttaataatgtttttaaaaatattattgtagtaattatacttaaaataattattcttgcatattctgcaagaaaaattaatgcaaatcaacctcctatatattctacattaaaacctgagactagttcagattccccttcggcaaaatcgaagggacttcgatttgtctctgccaaacaagaagttaatcaaattaaaaataaaattatatttcctcaaaaaaaatataatatattttgggattctctaatttgagtaaatgaataagattgagataataaaataataaataaaataattataaaaaaagtaatttcatatgaaattatttgagctactctacgaatagaacctaaataacaatatttagaattagtagatcatcctactaataaaataaaataaacagctattcttgatagaataaaaaaaaataaaattctttgtttaatatcaaataaaggatatttaaaaaaagaaataataggaatgattattaaagtaataaataaagaaaaagaaggagaaatataagaaaatataaaatttataaattctaaagatacaatatttttattaaatagcttaatagcatccctaaaaggttgtaaaattcctaaaaatcctactttattaggaccttttcgagtttgaatatatctcaatacttttcgttcaagaatagtataaaaagctactctaattaaaattctaattgaaattatatttaattagatttcatctagtaataaatagagatgattgatttttgatttggttaggtttagaagttaatataattatgtttattatttttatttataatcaatatgatataaatagatttgaattatgtttaaaatatttttttattcaaagattaggatcaggtatatttataggaatattttatttaggaatggaaaatttgaaaagagcagtgtgtttaattataagatataaaattggtgctggtccttttttcttttgatttccttctttaagaataatggttttttgagtgttttattttgttttattgacatttcaaaaatttattcctttaattttaataaatgtttttatagattatttaatagtattaattggtttaataagattatttattggagtttttggttctttcaatcaaaataatttaaagcgtttattagcatatttttttatttttcatttaggttgaattattatgtgcaatataactggggattttgcttggataatatatatatttatatatatattaatattaggtcctttagttttttttttaaaatacaataatgtggtttttttaggcgaattaattaaattaaaatatatatttttttttatatttttgatattaagaataggtggtataccgcctatattagggttttttgtaaaatgatatgctttaagagttataaaatttttaagatattatgtatttttggttttagttattttatctgttgtaatattttatatttactttcgtctattgtatgattatttattagatggggttcaaaatagattttgattgaaatgagataataaaataaaatattattgggttgatattttaagaagacttggatttttattagggatagaatgtttatttttagtaatagtaatttattttttatttggtataatattttttaaagtagacatagaaaacgaattaataagaagatatgaatgtggatttgatattaattcttttacacgatttgttttttcttatcgattttttttaatttcaattttatttattatttttgatgtagagatttctttgattttacctttaccttatttaatatattcaaatattatactgattgtattttttatatttatatttattttaatcttagggcttttttatgaatataaatatggttctttagattttctattttagggattaaaataattaaaggggtaaaatgtgtaaataaagataataaagttttatggggagatgagattgatgggaaatttttgtttttattatgagataaatttaaaaatattattattgaaaagatagttacagaaatagatataaaaaagattataattattgttgatttttctcatataattattcttattataattaaaatttcactaatagtattaattgaagggggagcggaaacgttgatagctataaataaaaatcatcaaaacactatatttggaaagatagctaatattcctttaaaacatataatattacgtgagtgatatttataataaacatcatttactaataggaataaagctgaggatgatagtccatgagcaattattattaatattgctcctattaatccgatggaattaaatgaaaataagcctaataaaactaaagctatatgagcaactgaagagtaagcaattaaagattttaaatctttttgtcggacacaatttaatccagttgcggtcgcacctactattctaatactaaaaataaatgaatttaataaatttatttttattaaacaaaagggtaaaaatcgaattaatccatatcctcctaattttaataaaattgctgctaaaattattgatccttctaatggggcttctacatgagctttaggtaatcataaatgagttataaatataggagattttactaaaaatgctaaaattaaaggtaaaattaatttaattttatataaaattaaattaggtaaaatgaatgatttatcaaatggaattaagataataattattaaaagaggtaatgatgctaaaattgtatatattaataaataaatgcttgcttgaagtcgttcaggttgttttcctgacattataattaatattattgtaggaattagaactaactcgaatataatataaaagtaaattatattaattgaagaaaaagctaatattaggataaaaataattaaggatattagataaataatttcagaaaaattattagtagataatgaaattaataaaaatcttattaaagttaatattataagagttatagaaatattatctattaaaaaattattatcaaaaataatagt------tttaaataatattagtttaaatataataaaaattattataaaagaagtaaatattattaataatgggtttaaagaatttataaatatagtattagatgaattatgtgtttttgataaagaaataagtaatcttaaacctaatcttgaacctcttactattattactaatataagtaagaaagaagaaaaggaaataattattatggaagatgatataaaaaagtatattgaaattaaaagtaattctagtcttaaaagtatagtaatagtattttttcgtcatcagcataatcttaaaaaactaattagtaatatttattattattactaatgttattatttgtaaagaattaattgtttctgtaaaagatattattaatatatttatagtaaaggttttttttggaccaaattcttcttgtcaacttttatctaatcaaaaaaataaatttattaaaggagaaaacatatttattaatatagtagatataatatgaataaatcataataaaattgcaggttttcctaatattttaaatttaattcttttaaatgaaagtattaatcctaatgataatcctattaataatataaatataattgtaaatttaaagaaattaggaaaaaagaatattgttcaagggttaatgattcatattattaatgttcctagaataattgatattggaattattattagaatagataagttcgattgaatagaagtgtgattaaataaatcaagttttcttttagagaaataattattcgataaagtaattattcgaaaagaataagaagctgttattccaatagaaataattattgaaattgataaaatacattctatttttgaattaattagtttttcgataatagaatcttttgaaaaaaatcctgatatgaatgggattcctattaatgctattcttgctacccctaacgtggatgagattaaagggtaacattttgatataattatttttcgtatatcttgatatcttgtttcatgaattattgttccagcacatataaatataagtgatttaaagaaagcgtgaattactaaatgaaaaaaggctagtaaagtagaataaatagaaatagcaaatattataatagctatttgtcttaaagttgataaagcaataattttttttaaatcttgttctcaattagctgatatacttgcatataaagctgtgattgatgaaatagttattaaaaataaagatgttgtagggtgtatattttctataattcggactattaaaaatactcctgcagtaactaaggttgatgagtgaactaaagctgaaataggagtaggtgctgatatagctataggaagtcaagcagaaaatggaaattgtgctctttttgtgcaagctgctagtatcaatataaatataataattaatgaatagtcttcatttatattaaattctcagttacaaatatagattaatattctaatagaaagtaaaataaaaatatctccgatacggttacttaataaagtaatagatcctgaagctgcagaagatctgttttgataatagattactaaaatatatgaagatattcctaatatgtctcatcctaataaaattaaaaataaattatttcttataattaaaattcttatagataaaatgaatattaaaagtattaatgaaaatcgaggttgttcttcttctggaatataataaattctgaataatataattatacttgaaataataagtactgtacttaaaaataaacatgatattcaatctaaaattattctggtagagatatttaaaaatcaaaaattaattaaagggaatgaaatataaataaaggtatttttaaatagaaaaagtatacttataattattataaaatagaatttttttaataggagtattttttgtaattagatttcaacctttatttatagtaagaagattaattttaattactttaatatattcttatctaatttataaaattacaggaactttttgatttagatatattttattaatagtaataataagaggagttttagtagtatttacttatatagtaagattaattcctaatgaatcttttgaaatttatagattaatattttttttctcctttttaataataatattactaaattttaattttttcttcttaagagatataagatttattagaataaatttatggataactgaattaagatatataaatttatttttagtatcttttttattagttattatattattagtagtatatataagatatatagaagagggagcttttcgtgta
Peucetia_latikae
tgatactttttccaaaatatcaactttgttacgacttaccttattttatgataagggtgacgggcgatatgtacacattttttatctaattcaatgataagaattatttaaaatttacttttagatccttttttatattaa-gttattaattaataatccttaactattgattaatgtaactcatttaatctttaatattgattacaccttgacctatttttttagtaaatatttagaataatattttaaattagttcttataatggcggtatataaatttttaattaaagtgaaatttatcgcgggttgtcgattaattaacaagttcctttaattagattaaatgccgccgttattaattagtttagtaaaaatttactactactataattactttaaaatactagggtatctaatcctatttttaagtga-aagttttagttaaaaggtaaaaatttatttttaaaaaaattttacttttttaaaatataattgttgtgaaatgtagttaaagtaaaatataatttagttttaagtataaccgcaactgctggcact--ataattagctaattgttttattaatttttctttatatagataataagataagatgttttcaagattaaattc---------------------gtaatctattttcttaggtcctttcgtactagaagaattataaagaagatagaaaccgacctggcttacaccggtctgaactcaaatcatgtaatttttaaaaagtcgaacagacttccattattttttattgcaaaatttggaaaattaaatcaacatcgaggtcacaatcatttttttaaataagagctttggaaaaaaattatgctgttatccctacggtaacttggtcaattaattaattttattaggtcattttttataagtatttaattaaaatattaattaatttactgccccagtttaactatagtaaagttcgatagggtcttatcgtctttcttttgtataaacgtctttttacgtttaagagagtttaaaagatttattaaaataaataaactaaaaagttaggtcttttgttctagtctttaattaaaagacaaattattatgctaccttagcactattgcggctatttaag-tattcattgagcagactttactattaataatttctaataaaaatgtttttgttaaacagtcatttagtttttgagttcatattaataatttaaatagtttacttgttttattattaattaatttgtaaggttttatttcaataataatatttgaattawaawatatgattagtttwtatactattaagaaactattattcttgagttta-aataaagtttaggtgaaattttatatataatttgttttatatatatttattataaaatttgtgtttttgaaaaaccagatatcattaaaaacgtataatgtttaatttctataaaaaattgtaataatttatgtaataaatttattataatttatagatcttttaatttcgggaatgaaagatttaaaaattaaataaatcctgatactaaaggaatatttaagtttctataaaatttttttatatccttttcagtttatgtaaaattatatattattttctgtatttgatccaacttcttattttggtttatctttgaattgagttattattataatagtatttatattttatccagtaaaatattatttagtagaaagaaagttattaatagtttttcagattttatttgttcaagttagaaaggtgtttaaggatgtttctatccctaatcatttagcattgaattttgtttgtgtaataacttttatttacttagttttaagaaatttattaggattgtttcctttcgtttttactagtacagctcatcctgttattactttaggattaggatttattttatgattttctttttttttaataggattttcttttaattttaaagaaagatgtgctcatttggttccggaaggaagtccattagtattatctcctttaatagtattaattgaaagaattagacatttaattcgtccttttactttatctattcgtttagctgcaaatataatggcaggtcatttaattattggtttattgtcaagtattagaatgattaatttgtttggtatatttagttcattaattttacaaaatattttattaattttggaatttggtgtaacggtgattcaaggatttgtgtttagaattttattattgttatatgctttagaataccattttattgatcgttatctgtatttataagtagtctacttttgttatcatatcttttcctttttta---taaaaaagaaagggatataataatgaaagtagactactctctaaatgtttttaaatataattttatatgataatactgcgatgattatattcaacaaatcataaggatattggaactttatatttactttttggagtttgatcagccatagttggtacggctatgagtgttttaattcggatggaattaggtcgtcctggtagatttttaggtaatgatcatttatataatgtgatagtgactgctcatgcttttgtaataattttctttatagttataccaattttgattggggggtttggaaattgattagttcctttaatattaggtgcaccagatatatcatttcctcgaatgaataatttatctttttggttactgcctccttctttgtttttattgtttatttcttcaatggttgaagtgggagtaggagccggttgaacggtatatcccccattagcttcaactgtagggcatatggggagatcaatagattttgctattttttctcttcatttagctggagcttcatcaattataggagctattaactttatttctactattattaatatacggtctgttggaataacaatggagaaagttcctttatttgtttggtcagtatttattactgctattttattattattatccttaccggtgttagctggtgctattactatattattgactgatcgaaattttaatacttctttttttgatcctgctgggggtggagatccaattttatttcaacatttgttttgattttttgggcatcctgaggtttatattttgattttacctggttttggaattgtttctcatatcattagatcttctgttggtaaacgagagccttttggggttttaggaatgatttatgctatggcgggaattggggctatagggtttgttgtttgagctcatcacatgttttctgttggaatagatgttgatactcgggcgtattttacagcagctactataattattgcagttcctactggaattaaggtttttagttgaatagctacattacatggttcttattttaaaataagtactcctttaatgtggtgtattggatttgtatttttgtttactttaggaggaattactggtgtagttttatctaactcttcgttagatattgttttacatgatacttattatgtagttgctcattttcattatgttttaagaatgggggctgtgtttgcaattttagctgggattacatattgatttcctttattttttggagtagtattaaaggaaaagtttacaaagcttcagttttttataatgtttttaggggtaaatataactttttttcctcaacattttttagggttaaatggaatacctcgtcgatatgctgattatccagatgtttttattttttggaatataatttcgtctatgggatcaattttgtcattattttctgttatattatttatatatatcgtttgggaagctttaattataaaatcttttggaacaaatgagtataatattagttcatcattagaatgaataaataatattcctcctttggatcacacttttaatcagttgaatttattaaataattgccaacttgaggttcgttattatttcaaaacggagtttctcctgtaatagaacatttaattttttttcatgatcatattatgatagttataattataattttaattatagttgggtatgttttgatgaattcttgttttaataaattttataacttaggattatttcatgggcagagtttagagagaatttgaactttattaccggcagtatttttattaataattgcttttccttccttacgattattatatttaatagaagaagtaggagattatgatataactattaaagttatagggcatcaatgatactgatcatatgaatatagagatttagggttcaattcatttgattcttatataatttcaagagattcgagaacgtttcgtttattaaatgttgataattctttattaattccgttaaatagaagtgttcgagtaattatatctagaactgatgttattcattcttgaacaatcccttctttaggggttaaggtggatgcaattcctgggcggttaaatcagttatcatttatttttaatcgagtaggattatttagaggacagtgttctgaaatttgtggtgcaaatcatagttttatacctattatagtaatagtagttcctcgaatggagtttttaataaagttaatttacattatcatccttttcatatagtaaatatgtctccttgaccactaataacgggatttagtgctttagtaataataattggaataattaaaatgtttgtatattttgaacaagatttattttttatatcgtttatattacttttatttattgcttttttatgatgacgggatgtagttcgagaaagaacctttcaaggttatcattctagcgtggttcttcaaggattgatctttgggataattttatttattgtaagagaagtttttttttttttttcttttttttgggccttttttcattctagtttaagaccaacaatagagttaggtttacagtggccaccttgtggtattttttctttcaatccttttcaagttcctttattaaatactttgattttactttcttctggagttagaattactttatgtcatcagataattttaagggaaaattgaagggatgctaagatatcattattaataacttgaatgttaggtgtatattttttatttttgcagggatttgaatattatatagcttcttttagaataagagattctgtatttggttcggtgttttttatggctacaggttttcatggttttcatgttttagtaggttcattatttttgtttgtcatttggtggcgatatttatgtaatcatttttctagaggacatcattttgggtttgaagcggctgcttgatattgacattttgttgatgtagtttgattgtttttgttttctgttgtttattggattattaataattcgttgatcgatctaccttctccttcgagacttacttatttttggaattttggttctttattaggattatttttaatggtacaaattgtttctggtttatttttagcttttcattttagaggtgatgttaatttatctttttacagaattattcatataatgcgggatgttaattatggttgattgcttcgtgtgattcatgcaaatggagcaagaatgttttttttactaatgtatattcatattggtcggggtttatattatggatcatatcgatttataaaggtttgattaagtggagtatctattttattattatcaatagcgactgcttttttaggatatgttttgccttgaggtcaaatatctttttgagctgctacagtaattactaatttattatcttctattccttatgtaggggttatattagtagaatgaatttgaggaggtttctctgtaagaaatcctactttaactcgtttttttgcttttcattttattttaccttttgttattttgttttttgtgattttacatttattttttcttcatgaaaagggttctagaaatccgttaggattggtttcaagaaatgataagattatgtttcatccttattattctttaaaggatatttatggttttatgttttttataattttttatattgtaatttgtttgttatatccttatatttttatggatgtggaaaattttattttatcaaatcctttagttactcctgttcatattcaaccggagtgatattttttatttgcttatacggttttgcgatcaattcctagaaagattgggggtgttattgctttggtaatgagagtggttgttttatattttttaccattttttatgaaacatcggtttcggagaacatttttttattatttaatgaaatttgttttttgagtatttataattaattgagtattattgacttggattggagcttgtgctgtggaggatccttatgcgagtttagggattgtttttagatttatttatttttttatatatgtattattttgaaataatgattggaaatataataataaataaggaaatagaaaggaaaatttttcatcttaaatttattaatatgtcatatcggaatcggggtaaagttcttcggactcagattaagataattgtaataaagattaaaattagtatagggaaaatgtttttagggtttttgaagaatataatagtggaaattattgataggatgagtattcctatgtattcacttaaaaagattagagcgaatcatcctcctatgtattctacattaaatcctgaaactaattctgattctccttctgcgaaatcgaatggtcttcggtttgtttctgctaagcatgatataattcatattaaaaatataataatgtttcctcaaaaaaaatatattatatattgtgattcttgaatttgagtaaatgaatatgattgagatataataacgataaataggatgattataaaaaaggaaatttcataagagattatttgggctactctacggatggaccctaggtgacaatattttgaatttgatgatcatccaattagtaaaataaaataaactcttattgttgataaaatgaaaaatattaaaattctgtgtttaatatcaaatagggggaacaaattataagaaataatgggagttaaagttaatataataaagagagataacataggggttaagaaagataatgaagaattcattatttctaatgataataaatttttattaaataattttaaggcatctctgaaaggttgtaggattcctaggaatcctactttgttaggtccttttcgaatttgtatatatcttaaaatttttcgttctaaaatagtatagaaggctacactaattaaaatactaattgaaattgtatttaataagttttatattagtaataaatagagatgattgatttttaatttgattaggtttagaaattaatataataatatttattgttattgtatatgaacgttgtaatatttttaatattgaatcttgcttaaaatatttttttattcaaagaataggttcagcaatcttaataagttttttatatgttggtaaagaataccttgatataatggtttgtttaattatgacatataaaattggaggaggtccattctttttttggtttccatccctttgcaagggaatttcatggatatcttgttttattttaatatgttttcaaaaaattattcctttaattttggtaagtctattcatatctttcattatgtttttaatggttttagtaagtttgttttttggggtgttaggaagttttaatcaaaaagatttgagggaattaattgcttattcgtcagtttatcatttgggatgattatttttattaagaatatctggtgatattttttgaatgttttatttattaatatatataataatattataccctgttgtatttttttttaataaaggtttagttaataatttgttaggagtggttaaggttaggagtaaaaaatgttttttagtgtgtatattaagaatagcaggaatacctccttttttaggattttttttgaagtgatttgcttttctaaatatttttcaaaaaagttttttttttagattgttgttggttttttcttcagttgtaatattttatgtatattttcgagtaatttatgatgtactgatagtttatcatgatcatgggatatgatcaaattgagttttaagtaaaaattatttttttatagatataatgtctgtattaggagtaattttagggttagaatctatttttttagtgggtttggtttatttaatttttttaattctttttattaggaatgataattattttgatatattagtatcatatgagtgtggatttgattctagttgtttaacgcggttaattttttcttatcggttttttttgatttctattttatttattgtttttgatgtagaggtttctctaataattcctattccttatttaatggcgagattaatgggagtttttgtttttttaatatttatttttgttttaatttttggtttaatgtatgaatatttttatggatcgctggagtttctatttttaatagaattagaattaaggggattgaatggataaatagagagttaaaagttttatgtgaggtttgatttgttgggaatgattcatttttgttgtgtgagatatttaaaaatattattatagaaaatgatgttattattattgatgaaatgaagattattattattgtagttttatttcagaaaattattcttattatgataaagatttctctgaaggtgttaattgttggtggggctgaaatgtttattgctatgaaaatgaatcatcagaagattaagtttggggaaattgataagattcctttgaatttattaatgtttcgtgaatgaaattttaaatataaatcatttactagtagaaataaggctgaagaaactaatccgtgggcaattattataaagatagcccctattataccaatatggtttatggaaaataatgctattaaaacgaaacctatgtgacctactgatgaataagcaataagtgattttaaatctttttgtcgaatacagtttattcttgttaaaatggctcctattaatctaattctgatgattcagttattaattttattgattttattaatgcataatgggataaatcgaattaaaccatatcctcctaattttaacaagactgatgctaggattattgatccttcgaggggggcttctacgtgagctttaggtagtcaaaggtgagagaaaaatataggtgttttaattaaaaaggctagaattataaatattactatgttaattttgaatattagaatttgtgaaataaagaatgattgattatgttttaatagaatgatattgataaggaggggcaacgatgctgtaattgtatatattattagataaattctagcttgtaatcgttcttgttgttttccagattttataataagaattatagtcgggattagaactagttcgaataggatataaaaaatgattatatttctagtggaaaatgttattattaaaatgataaaaattgtaaggattgttcagttgatttctttaaagttgtatgatgataggaaaattaaagttactctaattagtgttaatgctattaagattattgaaagagtatcttgtattactattttattaaataggagtatgaaatttctaaagttcgtgattgttattgagataagaatgattgtta---aagttcttagaattaggttggatgatattgagttaataaagtttgaatgtaatgagttgtgggaatttgataaagagattaataggcttaagccaattcttgatcctcttgctattattaataatataattattaatgatggtaaggatgaagcgagtaggtaataagatatgtaaaaatataaagagattaaaagaagttctaatcttattagtataataataatattttttcgtcatcaacatattcttataattcttaaactaattataactaattattattagaagtattaaagttgatgattttgataattcggggattgaagatgtttttattgttattataaacaatatattagggccataattttcttgtcagtgtttgtcatttataatatagtttttgaaataagggtatagaaaaattgataattttgttgaaagggtatgaataaatcatagggtaagggatatttttcctaatgatttatataagaatcttttaaaggataatattgttcctaatagtaatcctataattaatataataataatagagaattttataacttttggtattaatataatttgttcgggatttgttattcaaagtaagcatgctcctattattatggttgtaggtcttataagtgtgatgggtatgtttgaaaatagtgtagtatgatttgttaaatcaggttttgatttgattgagtacttatttgaaagaaaaattattcgaattgagtaacttgaggttattccgatagataagatcattaggagtgttagaatgcattctattttagatgaaattattttttcaatgattatgtcttttgatagaaaacctgatgtgaatggaaagcctattagggctatattagttagtcctaaaattgaattggtaaggggattatagtgagttgatgttattattcgtatgtcttgataggaagattcatgaattatgattcctgcgcatataaatattaaggatttaaagtatgcatggataattagatgaaaaaatgctaatgggatagatttaattgaaattgagaatattattattgctatttgtcttaaagttgacaaagcaataattttttttatgtcttgttctcagttggctgatattccagcgtataaggctgttaatgatgaaattattattagggttaatatggttaaagggtggatattatttattgttcgaattattaggtaaattccagctgttactagggttgatgaatgaactaaagctgaaattggagtaggggctgatatggctatagggagtcatgctgagaatggaaattgtgcacttttagtacatcttgctagtagcagtagtattataactaggaaagaaaatttttcatttatatttagttctcaatttattaggtgaattagtcttctaattgataagagaattataatatctccgattcggttagttaggagggtgatagatcctgatgatcctgataaatggttttggtaataaattactaagatataggaggatattcctagtatatctcatcctaataatattaaaaataggttatttctaataattaagattattattgataatacgaatattattaataatattgagaattgtttgtgttcttttttttgaatgtagtatattctaaataaaagaattattgaagagattatggaaacagttctgataaatatacatgatattcaatcaatgattaagctgatagggatttgtaaatatagatttataagtataggaattttaatgtaaatgaatatattataatacagaagataagatcttgtaaggaatgaataagggaatttttttaataggggtattttttttagtaagaatgcaacctgtttttatgataggggtgttaattgtaataacttttttatattccttgaaaatttatgaatatttgagaagatattggtttagttatattttattaatggttatgttaagaggggtgttagtagtttttacgtatatggctagattaactcctaatgaaagatttgagatttatagaattgtgatttttttgtttttaatatttagattgttagtagggtggtattgtgattatagaagagatgtaagaatgttgagagtaggtttatgaagaagatatttaggtgtatttagtttgtttttagttagatttttgttaggagttatgttgatagtagttattttaagatatataaatgatgggtcggttcgtgaa
;
end;

begin mrbayes;
charset 12S = 1-655;
charset 16S = 656-1623;
charset ATP6 = 1624-2270;
charset ATP8 = 2271-2417;
charset CO1 = 2418-3948;
charset CO2 = 3949-4163;
charset CO3 = 4164-5378;
charset Cytb = 5379-6439;
charset ND1 = 6440-7316;
charset ND2 = 7317-8213;
charset ND3 = 8214-8522;
charset ND4 = 8523-9746;
charset ND4L = 9747-9992;
charset ND5 = 9993-11565;
charset ND6 = 11566-11987;
partition by_gene = 15:12S,16S,ATP6,ATP8,CO1,CO2,CO3,Cytb,ND1,ND2,ND3,ND4,ND4L,ND5,ND6;
set partition = by_gene;
lset applyto=(1,2,6,7,10,15) nst=6 rates=gamma;
lset applyto=(3) nst=2 rates=invgamma;
lset applyto=(4,11,13) nst=2 rates=invgamma;
lset applyto=(5,8,9,12,14) nst=6 rates=gamma;
unlink shape=(all) pinvar=(all) statefreq=(all) revmat=(all);
link brlens=(all);
link topology=(all);
Prset applyto=(1,2,6,7,10,15) revmatpr=Dirichlet(1.0,1.0,1.0,1.0,1.0,1.0) statefreqpr=Dirichlet(1.0,1.0,1.0,1.0) shapepr=Uniform(0.1,50.0);
Prset applyto=(3) statefreqpr=Dirichlet(1.0,1.0,1.0,1.0) tratiopr=Beta(1.0,1.0) shapepr=Uniform(0.1,50.0) pinvarpr=Uniform(0.0,1.0);
Prset applyto=(4,11,13) statefreqpr=Dirichlet(1.0,1.0,1.0,1.0) tratiopr=Beta(1.0,1.0) shapepr=Uniform(0.1,50.0);
Prset applyto=(5,8,9,12,14) revmatpr=Dirichlet(1.0,1.0,1.0,1.0,1.0,1.0) statefreqpr=Dirichlet(1.0,1.0,1.0,1.0) shapepr=Uniform(0.1,50.0) pinvarpr=Uniform(0.0,1.0);
Prset applyto=(all) ratepr=variable;
showmodel;
mcmcp relburnin=yes burninfrac=0.25 temp=0.2 stoprule=yes stopval=0.001;
mcmc nruns=2 nchains=4 ngen=8000000 samplefreq=100 printfreq=100 savebrlens=yes;
end;
