# Supplementary material for: Mitogenomic Insights on the Phylogeny and Evolution of Lynx Spiders (Araneae, Oxyopidae)
Source: Ecol Evol. 2025 Sep 18;15(9):e72192. doi: 10.1002/ece3.72192 (PMC12445203; doi:10.1002/ece3.72192)
Supplement: Supplementary file 1 — Data S1: ece372192‐sup‐0001‐DataS1.zip. [file ECE3-15-e72192-s001.zip › The renewed version_ece372192-sup-0001-DataS1/ece372192-sup-0028-Supinfo28@The dataset including the 13 PCG and 2 rRNA genes for ML analysis.fas]

>Hamataliwa_aurita
tatatttaattagatttcatttagttataaatagagatgattgatttttggtatgatttg
gattagagattaatataataatatttattgtgattgtttatgagcgttatagagtttata
atattgaatcttgtataaaatatttttttattcaaagtataggttctgctttattaataa
taattttttatttaaataaaaatttaattagagaatttatatgtttagtaataagttata
aagttggtgcagggccattttttttttgatttccttcaatttgtaaaagaatttcatgat
tgtcttgttttattttaatatgttttcaaaaaattattccttttattttactaactttat
ttatatctttttttttatttattattattattattagattatttcttggtgtatttggaa
gatttaatcaaaaagatttaaaacaattgattgcttattcttctgtttatcatttaggtt
ggatattattaagaataatatgtttaaatatattttgaataatatatttaattatatata
taatattaatttttcctttgatttatttttttaataaaataaatattgatagtttacttg
atgtaattaaaataaagtataaaaaatgatttgtattattaatattaagaatatcaggta
tacctccatttttaggattttttttaaaatgatttgctttaattagaatttttattttag
aatattttttttgattagtattaatttttagatcaattattatattttatatttattatc
gagtaatttatgatgtattaatagtttattttaattatagaatttgaattaattgattaa
taaaaggtaatgaaatatgatgagatttaattagagtattaggaataattattggagtac
tgcgatgattatattctactaatcataaagatattggaacgttatatttaatatttggag
tttgatctgctatagttggtactgctataagagttttgattcgaatagaattaggacatt
ctggaagtttattaggagatgatcatttatataatgtaattgttacagctcatgcttttg
taataattttttttatagttatacctattttgattggtggatttggtaattgattggttc
ctttaatattaggtgctcctgatatatcttttcctcgaataaataatctttcattttggt
tacttcctccatctttatttttattatttatatcttctatagttgaagtaggagttgggg
ctggatgaacggtttatcctcctttagcttctacagttggtcatataggaagatcaatgg
attttgcaattttttctttacatttagcaggagcttcttctattataggggctgtaaatt
ttatttctactattattaatatacgattattaagtataagtatagaaaaggttcctttgt
ttgtgtgatctgtttttattactgcaattttattattattatcattacctgttttagcag
gagctattactatattgttaactgatcgaaattttaatacttcattttttgatcctgctg
gaggaggggatcctattttatttcaacatttattttgattttttgggcatccagaggttt
atattttaattcttcctggatttggaattgtttctcatgtaattagatcttctgttggaa
agcgagagccatttggaagattaggaataatttatgctatagtaggaattggaggaatag
gatttgttgtatgagcgcatcatatattttcggtaggaatagatgttgatactcgagcat
attttacagcagctactataattattgctgtacctactggtattaaggtgtttagatgaa
tagctactattcatggttcttattttaaaataagaaccccaataatgtgatctattggtt
ttgtatttttatttactttaggaggaattactggagtagttttatcaaattcatctttag
atgtagtattacatgatacatattatgttgttgctcattttcattatgttttaagaatag
gagctgtatttgctattttagctggaattacttattgatttcctttattttttggtgtag
ttttaaaggaaaaaataactaaattgcattttttagtaatatttttaggagtaaatttaa
ctttttttcctcaacattttttaggattaaatggtatacctcgtcgatattctgattatc
cagatgcttttattttttgaaatataatttcttctataggatcaattttatctttatttg
cagttatattttttatatatattgtttgagaagctatagtaataaaattatttggagtaa
atgaatattttttaaattcttcattagaatgaattaataatattcctcctttagatcata
cttttaatcagttaaatttataa-----ttgccgacttgggggacattattatttcaaga
tggagtatctccagtaatggagcatcttattttttttcatgatcatattgttatagtaat
aattataattataattatagtaggatatgttttaattaattcttgtttaagtaaactttt
taatttaggaatgtttcaaggtcaagggttagaaagaatttgaacagctatacctgctat
ttttttattattaattgcatttccttctttacatttattgtatttaatggaagagagtgc
agattatgatattactgtaaaagtaataggtcatcaatgatattgatcatatgaatatag
agatttaggatttaaatattttgattcttatatattatctgggaatgaaagaatatttcg
gttattaaatgtagataattctttagttattccttatagaagtaatgttcgaataattat
ttcaagtatagatgtaattcattcttgaactattccttctttaggtgtaaaagctgatgc
tgttcctggacgtttaaatcaattattttatttatttaatcgagtagggatttttagagg
acagtgttctgaaatttgtggggctaatcatagatttatgcctattttaattataattgt
tcctcgaatagaatttttaactaaatgattttaatacctttttattgaaaaaatagtgta
tttatagtatttttattattaatagtattagtatttttttactattttaaaaaaattgaa
---ttaataaatgtaagtaattttgataaagatataattatatttaaatttatatgataa
ttattttctgtttttgatcctacttcttattttagattttctttaaattgattaattatt
tttttaatttttatatattttcctattaaatattatttagttgaaagaggattaagaata
atgtttaaaattttatttatagaagtaagaaaagtatttaaagaagtttctattcctaat
catttagctttaaattttttatctgtaataacatttttgtatttagtatttagaaatgta
ttgggattattcccttttgtatttacaagaatagctcatcctttaattactttaggatta
ggggttgttttttggttatctttttttttaataggattttcatttaattttaaaaataga
tgtgctcatttagttcctgaaggaagacctataatattagctcctttaatagtattaatt
gaaagaattagtcatttaattcgaccttttactctttcaattcgattagcagctaatata
atagctggtcatttaattataggtttactttctagtattagattaattagaatttttggt
actatcgggtctttaattttacaaaatattttattattattagaatttggtgtagctatt
attcaaggatttgtttttagaattttattattactttatgctttagacattttcatcctt
ttcatatagtaaatatatcaccttggcctttaataagaggatttggagctttagctatag
ttattggaataattaaactttttgtatttatagagagagatttattgtcgttatcatttt
atttattaattattgttgctttattatgatgacgagatgttgttcgtgaaagtacctttc
aaggatttcattcaagtgtggttcttaaaggattgatactaggtataatcttatttattg
ttagagagatttttttttttttttcttttttttgagctttttttcattcaagattgagtc
caacagttgaattagggtctgagtggcctcctataggggtatttccttttaatccttttc
aagttcctttgttaaacactgtaattttattgagttcaggagtaagagtaacttgagctc
atcaaataattttaaaagaaaattgagaaggtgctaaaatttctttaataataacatgaa
tattgggagtatattttttaatattacagggttttgaatattttatatcgtcttttggga
ttagagattctgtatttggttctacattttttatagctactggatttcatgggtttcatg
taattattggaagtttatttttatttattatttgatatcgatttttgaattatcattttt
ctagaagacatcattttggatttgaagctgcagcttggtattgacattttgttgatgtag
tttgattatttttattttctgtagtatattgatagaatctttatttttagtattagtagt
atatattttgtttttaatagtatttttaaaaaaagatagtttatatgaaataatcagatg
ttatgaatgtggttttgatgttaattctatttctcgaatagtattttcttatcgattttt
tttattatctattttgtttattatttttgatgttgaggtttgtttaatattaccttttcc
ttatttaatatttaaaataattggtaattttattttttatttgtttatttttattttatt
agtggggtttttatatgaatatttttttggttctttagattatgaaattattattaaagt
taataaggttgaggattttgagatttcaggtaacattgatattattaaggtttctttgaa
tgaattattaggaccatagttttcttgtcaatttttatcgttttcatatgaaatatttat
taaaggaaaagatatggttgaaaaatttactgaaataaaatgagaaaatcataatgagat
tgatatttgtcctagtattttatataaatagtttttaaaattaaaagttattgctattaa
aaatcctgtaattagggtaataataattaatattttatatgaatttggaaatattaatat
ttgttgtggttttaatattcataatattaatcttcctaatataattggagtgattcttat
aatgataatagggttatttgaatataaattagtatgattaaatgaatctgattttgattt
aatagttgttttatttgaaatatatattattcgtaatgagtatgaagatgttataccaat
ggataggattattataattgttaaagttgattctaattttgaagaaattattatttcgat
aatagaatcttttgaaaagaatcctgaagtgaaaggaagacctattaatgctatatttga
aattcctaaaattgagttgattgatgggttaaaattagaatttattattattcgtatatc
ttgatatgatgattcatgaattataataccggcacatatgaatattaatgatttaaaata
agcatggataattaaatggaaatatcttagtaagttagatttaattgatactgcaaatat
tattattgatatttgtcttaaagttgataaagcaataattttttttatatcttgttctca
attagcagataatccagcatatatagctgttattgatgatataattataagaataataag
tataataggatgaatagttgttgataatcggattattaaataaattccagcagttactaa
agtagaagaatgaactaaagctgaaattggtgttggagctgatatggctattggtaatca
agctgaaaatggaaattgagctctttttgtacagcttgctaataataatataattaaaat
tattaatgtaaatagttcgtttatattaaattctcaggttattattgaaattaatattct
aattgataaaagaattataatatctccaattcgatttgtaattaaagtaatagatccaca
tcttgctgtagaaaaattttgataataaattactaaaatataggacgaaattcctagtat
atctcatcctaataatatgaataaaatattattacttaaaattaaaattattatagataa
aataaatattattattattaagaaaaattgtttttgttcttttttaggaatataatatat
tctaaatattaaaattattctggaaattattaaaactgttcttataaatatacaagatat
tcaatctaatattattcttaattgaatttgaaaggaagttattatttctaaaggaatagt
gaaataaataaatatgttgttaaataatattaaaattcttaatataagtaaattaatgat
tctatttttgaaattataataattaatggaattaaatgtataaataaagataaataaatt
ttgtgaggagtttggaaaattggtatgatttttattttattatgggaaatattaataaat
attattattgaaaatgatgtaactataatagatgaaataaaaattataaagattgttatt
ttatttcatattaaagttcttattataataaaaatttctctaatagtattaatagtagga
ggagctgaaatatttactatagtaaatataaatcatcagaatgtaatatttggtgaaata
gtaattattcttttaaataatataatgtttcgtgaatgatattttatatataaatcatta
gttaataaaaaaagagctgaagaagataatccatgagcgattattattaaaatggctcct
attaatccaatttttgttgttgaaaataatcctaataaaacgaatcctatatgagctaca
gaggagtatgcaattaaagattttaaatctttttgtcgaatacagtttattcttgttaaa
gaagctccaattaatctgattctaataattcaattgtttaatatgtttattttttttaaa
catataggaataaaccgaattaatccataacctcctaattttaataatatagctgctaga
attatagatccttctaaaggtgcttctacgtgagctttaggtaatcataaatgagtaaaa
aatataggtgtttttactaaaaatgctaaaataaatataataattatatttaattttaat
atagaaatgtttaacgaattaaatgaataattgttttttaataaaataagattgattaat
agtggaagagatgctgtgatagtatatattattaaataaattgaggcttgaagtcgttct
tgttgtttacttatttttataattaatattattgtaggaattaaaattaattcgaataaa
atataaaatcaaataatatttgaaattaaaaaggttaatataaggataattaaaattgga
aaaattgtagtaaaaatattttttaaagtgtaagatgatattaaaattaatattactctt
aataaagataatattattaaaataaatgatgatttatcttgaaatattatattgttaaat
ataataatattaaaattcatatttattataattattataataattaacaaggagattgaa
atgataataaaagataattttattaaaatattaatgaaaattgaatttgatgagttgtgt
gaatttgatagtgatactaatatgctaagtcttattcttgatcctcttactattatagtg
agtataattattaatgaaggtaaagataatgacgatatatttgttgcaatatgaaaaaat
aaagagattaatagtatttctaatcttaataatattactaaaatattttttcgtcatcaa
catattcttaaaattcttagtgtaattatatttttttattagggatcttttttgttgtaa
gattacaacctgtatttatagtgagaattttgatttttataacattgttttattcttata
ttatttataaaattattggtagtttttggtttagttatatattaatattagtaatgttaa
gaggtgtattggttatttttacttatatagtaagtttaattccgaatgagagttttgaaa
tttataatttaattattttgttaagattcataattagtatattaattaattgaaagaggg
tatatataattgatttaggaattttgagaattgatttatgagtgtcatatttaggagttt
ttagattatttttagtttcttttttattagctattatattattagttgttattataagat
atataagtggtggttcatttcgtgtaattataaataattctttagttgatttaccttctc
catctagattaagatatttctgaaattttggatctttattaggagtttttctaatagttc
agattttatctgggttatttttatcttttcattttagaggtgatgtaaatttatcctttt
atagaattattcatataatgcgagatgttaattatggttgattattacgagttattcatg
ctaatggggcaagaatgttttttttattaatatatattcatattggtcgtggattatatt
atggttcatatcgttttgaaaaagtatgactaagaggggtcacaattttattattatcta
tggctactgcttttttgggttatgttttaccgtgaggacaaatatcattttgagcagcaa
cagtaattactaatttattatcagctattccatatattggaattttattggtagagtgaa
tttgaggtggattttctgtaggaaatcctactttaactcgattttttgcatttcatttta
ttttaccttttattattttgttttttgttgtattacatttattttttttacatgaaaaag
gttctagaaatcctttaggattaataaatagaagagataaagtaatgtttcatccttatt
atgtatataaagatgtttttggattttctatattttttatgttttttgttattatttgtt
ttttgtttccttatatttttatagatgtagagaattttatttcttctaatcctttagtta
ctcctattcatattcaaccagaatgatattttttatttgcttatactattcttcgttctg
tacctagaaagattgggggagtaattgctttagtaatatctgtattaattttatatactt
taccattttttttaaaacatcgttttcgaagaacttttttttattttactataaaatttt
tattttgacttttttttattaattgagttttattaacatgaattggagcttgtattgtgg
aatctccatatatagaattagggataatttttagagtaatttattatatattatatataa
tattttg----ttaaagaggaattaaaattaagattattgagattggaaggaaaattttt
catcttagttttattaatatatcatatcgaaaacgaggaaaggttcttcgaactcaaatt
aaaataattgaaataataataagaataattattgatataatagatctaattgttttaaaa
aatataattgtggaaattattcttaagattaatattcttatatattcagccaagaaaatt
aatgcgaatcatcctcctatatattctacattaaatccagaaactaattctgattctcct
tctgcaaaatcaaatggtcttcgatttgtttctgctaaacaagaaattaatcatataaat
aacaaaaatcaatttcctcaaaagaaatataataatatttgagattcttttatttgagta
aatgaataagattgtgagagaattacaataaataaaataattataaagaaagatgtttca
tatgaaattatttgtgctactcttcgaattgaacctaaatgacaatattttgaattagat
gatcacccaattagtaaaattaagtaaactcctattcttgataaaataaaaaaatataat
agattatatttattatctattaaagaatatgaattaaataaaataattgggattattaaa
attataataaacaaagaaagagatggagttatataagataatgaaaaatttatggattct
aatgaaattaagtttttattaaatagtttaatagcatctctaataggttgaagaagacct
aaaaatcctactttatttggcccttttcgaatttgagtataactaagaattttacgttct
aaaatagtataaaaagctactctaattaaaattctaattgtaattaaaactattttctta
ggtcctttcgtactagaagaaatattaagaagatagaaaccgacctggtttacaccggtc
tgaactcaaatcatgtaattttttaaaagtcgaacagactttctttattaactattgcgt
aattaagaatattaaatcaacatcgaggtcgcaatctatattttttataagatctataaa
attttattacgctgttatccctacggtaatttgttcatttaattaattatattagatctt
tatttttaataatataattaaaattataattaatttacttccccagttaaactaaagtga
aattcaatagggtcttatcgtctttcttttttataaaaatctttttatttttaagataat
tttaataattaaattaaagaagtaa-tttaaatgtaaaatcttttgttctagtctttaat
taaaagacaaattattatgctaccttagcacaattgcggctattaaaa-tattcattgag
cagattttactattaataaattctaatagaaatgtttttgttaaacagtcattaaattta
aaagttattataaattatttatataatttacttattttattattattatattttaaggga
gatattttattaataaaatttaaattaaatgtaataattagttattaaactgtttggata
ttttaacttcttaattattttttaaa--agaaataaatttttattataatttatattata
atatataaatatagtatatttattattaaaataccagatatatttttaaacgaataacgt
ttaatttcaattaatattttaaataatttttgtaataaaattataaaaattaatagatct
taaaaattcgggatgataaaatattttaaattaataaatcttgatacaaaaggaacaaaa
tatttctttttaaaaattaattattccttttcagtaaatattttaatataaatgatactt
tttccaaaatatcaactatgttacgacttaccttattttgtaataagggtgacgggcgat
atgtgcacatttattattttattcaagaataaatattgttaattaattacttttaaatcc
tatttcatattta-attgaaatttaataatttcaaattatttattaatgtaactcattta
ttcttttatataaattacaccttgacctaacattttattaattattttgaataatacatt
aaattaattcttttgatggcggtatataaattac-tttaaaagtaaaaataatcggggat
tatcgattagtagacaagttcctctaatagaataagatgccgccgtcgttaataagtttt
attaaaatttaatattactaaatttatttcaatatactagggtttctaatcctattttaa
atttg-aagttttaatttattaaattattaattttatataatatattttactttagatat
tatttaaatttttaatataaatattaataatagtgtaattaaactgaaagtataaccgca
actgctggcact-attagttagttagttatttaattaattattctttatattttaaataa
ataaagattttttataggtaaatttatttttatatctatatattatt
>Heriaeus_mellotteei
tatattttttaagatttcatttagtgttaaacagagatgattgatttttagtttggttag
gtttggaaataaatataattatgtttattgttttaatctataatcagtatgatataggta
gatctgagtcttgtttaaggtatttcttcattcaaagattaggatctggtatttttataa
gattgttttatgtaaatgtgttcagtataaagagattgttgagagttataataagatata
agttaggtgcaggtcctttctttttttggtttccttctctttgtattggtatttcttgga
tatcgtgttttgttttattgacttttcagaaggtaattcctttaatattaataaatgttt
ttattggagatattttatttttaattgtaattatgagattattaattggaattttagggt
cgtttaatcaagttagtttaaaggagttgttagcttattcgtctgtatttcatttagggt
gaattattttatgtaatttagttgatgatttagtttgattagtttatatatttatttaca
tatttatattatgtcctttaatcttctttttttattattataatattttttttatttcgg
aagttttgaggattaaggcgaagggtatttttgtttttttaatactaagaatggcaggaa
taccccctctattgggtttttttgtaaagtgatttgctttatatattatgtttagtttaa
gatgatacataatatttattttagtaataagatctgtagttatgttttacgtatatttcc
gtttattgtacgatgttttgttagctggttcaacagagggtatttgaataatatgagaat
atgagtcatgaagattttgagtagatatgttaagagtaatagggatatttttaggagtac
tgcgatggttatattcaactaatcataaggatattggtacgttatatttattatttggtg
cttgatcagctatagttggaactgctataagagttttgattcgaatggaattggggaatt
ctggtagattattaggtaatgatcatttatataatgtaattgttactgctcatgcgtttg
ttatgattttttttatagtaatacctattttaattggtgggttcggaaattgattagttc
ctcttatgttaggggctcctgatatatcattccctcgaataaataatttatctttttgac
ttttacctccttctttatttttattatttatatcatctatagttgaaatgggggtaggag
ctggatgaactgtgtaccctcctttagcttctacggttggtcatataggaagatctatag
attttgctattttttctcttcatttagctggagcttcatctattataggagctgttaatt
ttatttctaccattattaatatacggactgtaggaataactatggaaaaagttccgttgt
ttgtttgatctgtattgattactgctattttgcttttattatccttgcctgtattagcag
gagctattactatattacttacagatcgtaattttaatacttctttttttgatccagctg
gaggaggggatcctattttatttcaacatttattttgattttttggtcatcctgaagttt
atattttaattttaccagggtttggaattgtttctcatgtaattagtgcttctgtaggta
aacgggaaccttttggaagattaggaataatttatgcaatagctggtattggtgggatag
gatttgttgtttgagctcatcatatattttcagtaggaatggatgtagatactcgagcat
attttactgctgctactataattattgctgttcctactggaatcaaggtttttagctgga
tagctactcttcatggttcttattttaaaataacatcttctttaatgtggtgtattggtt
ttgtatttctatttactttaggaggaattactggggttgttttatcaaattcatctttag
atattattttacatgatacttattatgtagtagctcattttcattatgtattgagaatag
gggctgtttttgctattttagcaggtattacttattgatttcctttattttttggagttt
ctttaagagagaagttaactaagtttcagttttatattatatttattggggtaaatctaa
ctttttttcctcaacattttcttggattgaatggtatacctcgtcggtattctgattatc
ctgatgcttttgtattttgaaatatagtgtcttctatagggtctttattatcattatttg
cagttataatatttatgtatattatttgggaatcatttgttttaaagaattctaatggaa
gagaatattttgttagttcttctttagaatgaataaataatgttcctcctttagatcata
cttataatcagttgaatttattaaataattgccaacttgaggtgggttattatttcaaaa
cagtgtttcttcagttatagagcaattaattttttttcatgatcatgtaatagtagtaat
agtaataattatggtaatggtaggttatattttagtaaattgttgtattggtaagtttta
tgatctagggatatttcatggtcaaagattggagagaatttgaacagttattcctgctat
ttttttattgtttattgcattcccttctttacggcttttatatttaatggaagaaagaga
taattttgatatgactttaaaggtattaggacatcagtgatattgatcttatgaatatag
agatttagatgtaaaatactttgattcttatatattatctgataatagatctgttttccg
tttattaaatgttgataattgtttagtagttcctttcaaaactaatgtacgtataattgt
atcaagaattgatgttattcattcctgaacaataccttctttaggggttaaagctgatgc
tattcctggtcgtttgaatcaattgtttctaaattttaatcgtatagggttattttttgg
ccagtgttcagagatttgtggagctaatcatagttttatacctattttattaatagttgt
ccctcggtgagagtttttaataaagtgatttgaatacctttattgtgagtttgttctaga
attatagttatttttttggttatagtaagtttagtattatattatattaaaatagatgg-
-----tttaggaaaattatgaattagaggagttgatttaaaatataaaataatatgataa
cttttttctgtttttgatccttcttcttattttgggttaggtttaaattgaattatttta
attatagtattaatatatttcccttttaagttttatttaattgaaagaggagtaattaga
gtttttaaaattctttttgtaagagtaagaaaggtgtttaaggatgtttctattcctaat
catttagcagttaattttttatgtgtaataacttttatatatttagtaatagtaaattta
ttaggaatgtttccttttgtttttacaggaactgctcatcctttaattactttaggatta
ggattagttatatggatgtcttttttttcaatagggtttattaagaattttaaaataaga
tgtgctcatttggttccagaaggaagtcctttagctttatctcctttaatagttattatt
gaaagaattagccatcttattcgtccttttactttatcggtgcggttggctgctaatata
atagctggacatttaattattgggttattatcaagaattagattagttagtttttttgga
ttttttggttctcttattttgcagaatattttattaattttagaatttggtgtagctgta
attcagggatttgtatttagaattttattattattatatgccttagacattttcatcctt
atcatatagttaatatgtctccttggcctttaataagagggttttctgcattagcggtgg
tggttggaataattaatatgtttatgaattatgatataaatttattgtttatttctttag
ctttattatttgtagtagctttaacttgatgacgggatgttattcgggagagaacttttc
aaggatatcattctagtgttgttttaagaggattaatttgaggaataattctgtttattg
taagagaggtttttttctttttttcttttttttgggggttttttcattctagattaagtc
cttcagttgaattaggatctcaatgacctcctattggaatttattcttttaatccttttc
aagttcctcttttaaatactattattttattgtcatctggggtaagagttacttgatgtc
atcaaataattttaaatgaaaattgaaagagagctaaattttctttaatgttaacctggg
tattaggactatattttttaatacttcaaggttttgaatattttataagttcttttagaa
ttagagattctgtatttggatctactttttttatagctactggatttcatggatttcatg
ttattgttggtactttgtttttatttataatttgattacgttttgttaagggtcattttt
ctagaagtcatcattttgggtttgaggctgctgcttgatattgacattttgtggatgtag
tttgattatttttgttttcggtagtttattgagggtatgttttttcttagttggagttgt
ttatttattatttggtataatatttttaaaggttgataaagagaatgaattaataagaag
atatgaatgtgggtttgatattaattcattcactcgtattgctttttcttatcgattttt
tcttatttctattttatttattatttttgatgtcgaaatttctttaatcttaccaattcc
ttttttaataatatcaggaattagagtttttattttttttatttttataagtattttggt
agtaggattattttatgaatataaatatgggtcattggattttaacaatattactaagga
tattatttgtaaagattttctaatttcaagattagatgttattgataatgtaatggtaaa
tgatttttttggtccatattcttcttgtcagtttttatctattcaaaagaataaatttat
aataggtgaaagaagttttattaagcttgaagacagaaaatgaataaatcatagtgaaat
tgctctttgtccaagagatttaaatttaaatctcttgtatgataatataattcctaaaga
gattcctaaaataagagttataataataaaatatttatataaattaggaaataaaattat
tgattgagggtttataattcatataaatatagatcctaaaataatagataagggggttat
aatggaaatagaaatattagaatttatattagagtgattgaatatatcaagttttgtttt
aattataggattattggataactttgttatacgaaatgaataagaagcagttaatccaat
agatataattatgaaaatacaagatatacattctatttttgaggagattattttttcaat
gattgaatctttagagaaaaatcctgatataaatggaattcctattaaagctattcttgt
gattcctaaagtagaggaaattaagggaaatgatttagatattattatttttcgtatatc
ttgatataatgattcatgaattattactccggcacatataaatattaaagatttaaaaaa
agcatgaataattaaatgaaagaaagccaatgaaatagaataaattgatactgcaaatat
tattattgctatttgtcttagagttgataaggcaataatttttttgaaatcttgttctca
atttgcagatattctagcgtatagggccgttaaagatgataaaactattaaaactcttat
tgtgaaaatatgaggtctttgcataattcgaattattaaaaatactcctgctgttactag
tgtagatgaatgtactaaagctgaaataggggttggagctgatatagctataggtaacca
agctgaaaaggggaattgtgctcttttagtgcaagccgcaattaaaagtattaatataat
taataaagaataatgttcattaacattaaattctcaatttgctatgtaaattaatattct
aattgataataagataaaaatatcccctagtcgatttcttaataaagtaatagatcctga
tgccgctgaaatattgttttgatagtaaattactaaaatgtaagaagatattcctaatat
atctcaccctagtagaatgaaaaaaagattatttcttataatcaaaattattattgataa
aataaatataagaagtataagtgaaaatcggctttgttcattttcaggaatataatataa
tctaaatataagaattagtcttgaaattaataaaactgtacttaaaaataaacaagatat
tcaatctaaaattattctaataggaatgttaattgatataatgtttattaatggtaatgt
tatataaatgaaagtatttttgaatattattgataaacctaatcttattatgataaggat
tctaaatttaaaattataataataagtggggttaaatgagtaaataatgaaagtatagtt
ttatgaggtgatgaaattgattgatttattttatttttattgtgagaaatgtttaagaat
attattatagaaaaaatggttactgaaatagatattataaagattaaaattatattatat
ttttgtcacataattattcttattataattataatttctcttaaagtattaatagaaggg
ggagctgatacattaattgctataaatataaatcatcaaaatacaatgttaggaaaaatt
gaaattaatcctttaaatgataaaatatttcgggaatgatatttataatatatatcattt
actagaaagaataatgctgaggatgataatccatgagcaattattattattatagcacct
ataattcctagataattaaaggaaaaaattcctaataaaactagagctatatgggcgaca
gaggaatatgcaataagggattttaaatctttttgtcgtacacaatttaaacctgtagct
atagctccaattattctgattctaaatattcatctattaattgaattaatttttttaata
cataaaggtacgaaacggattagcccatacccccctaattttaatagaattgctgcaaga
attatggatccttctaaaggtgcttctacatgggcttttggtagccaaaggtgagttaga
aatataggagattttactaaaaatgctagaataatagggataataaaattagaattatta
ttaagaagaaatggtaaaataaatcttttattaaagggtataagaataattattataaat
aagggtaaggaggctaaaatggtataaattattaaataaattcttgcttgaagacgttca
ggttgttttcctgatattataataagaattatagtaggaattaatacaagttcaaataaa
atataaaatgttattatatttatagaagaaaatgttaaaataaggatgattgagataggt
gaaatcgttttaataatttcgtaaaagtttctagtagaaataataattaataagaaactc
attaaagttaaagagattaatattaatgaaatattatcattaacgaatgagttatttata
attatagt------attagaatttgttatattaattaatataactactattataaatcta
attaataaaagtaagaatgatggaataatattaatagattgagttctagaagaattatgt
gttttagttattgaaattaataggcttaatcctaaacttgaacctcttactattattact
aatataattaataatgatgaaaaagaaattatagtaattaacgaagaaatgaaaaaatat
attgaaataaggagtaattctaatcttaaaagtattgtaataatattttttcgtcatcaa
catattcttaaaattctaattattat---atttttttattgagaattttttttgtaatta
gatttcaacccttatttatagtaagaagattgattttaattactttaacttattcttata
taatttataaaattgtaggaactttttgatttagatacattttattaatagtaataataa
gaggagtattagtggtatttacatatatagtaagattaattcctaatgaaagatttgaaa
cttatggtttagtaatatttttttcttttattattatatttttgttaagatttgattgtt
atttattaacagatataagaatttcaagagtaaatttgtgaataacttttttaagagtat
taaatttattattagtttcttttttattagtaattatgttattagtagtatatctgagat
atatagaggaaggtgcgtttcgagtaattgtcaatggatctctaattgatcttccttctc
catctagattaacatatttttgaaattttgggtcattattaggattatttttaataattc
aaattttatctggattatttttatcattccattttagaggggatgtaaatttatcttttt
atagagtaattcatataatacgtgatgtaaattatggttgattattacgtgtaattcatg
ctaatggagctagaatgttttttctattaatatatattcatattggtcgaggattatatt
atggatcttatcgatttgagaaagtatgattaagaggtgtaactattttattgttatcta
tagctactgcttttttagggtatgtattaccctgaggtcaaatatctttttgagcagcta
cagtaattactaatttattatctgctgttccttatataggaggaagtttggttgaatgga
tttgagggggatttgctgtaggaaatcctacattaactcgatttttttcttttcatttta
ttttaccttttgtaattttattttttgtaattttacatttgttttttcttcatgaaaaag
gttcaaacaatcctttaggtttatcaagaggatgtgataaagtggtttttcatccttatt
atagagtaaaagatatttatggatttgctgtattttttatattatttgtttctatttgtt
ttttatttccttatatttttatagacgtagaaaattttatttcttctaatcctatagtta
ctcctgttcatattcaacctgagtgatattttttgtttgcgtatactattttacgttcta
ttcctagaaaaattggaggtgtagtggctttagtaatatctgttttaattttgtattttc
ttcctttttttttaaaacatcgatttcgtagaaatctattttatttttttaataagtttt
tattttgattttatgtaattaattgattattattaacttgaattggagcttgtgtagttg
aagttccttatataactttaggtatttattttagagtaatttattattttatgtatattc
tattttgataaaattaaagggatagggataataaataaagtaactggtaagaaagatttt
catcttaagtttattaatatatcataacgaaatcggggataagttcctcgcactcaaatt
aatataattctaataaaaattataatagaaattgatattgggttaaatagtgttttaaaa
aatattaaggtagaaattattcttaaaataagtattctagcatattctgctagaaaaatt
aaagcaaatcatcctcctatatattctacattaaatccagaaactaattcagattctcct
tctgcaaaatcaaatggtcttcgatttgtttcagctaagcaagaagttagtcaaattatg
aatagaattatatttcctcaaaaaaagtaaagtatattttgagactctctaatttgagta
aatgaatatgattgggataagaagattacaaataatataattataaaaaatgtaatctca
taagaaattatttgggcaactctacgaattctccctaaataacaatactttgaattggta
gaccaacctactaataaaataaaataaacagctattctggataaaataaaaaaaaataat
atactttgtttattatcaaaaataggatatttaaaaaaagaaataataggaatgattatt
aatacgataaataaagataatgagggagagagatatgaaaatataaaatttataaattcc
attgatacaatatttttattaaaaagttttaatgcatctctaaaaggttgtaaaattcct
ataaatcctactttattaggtccttttcgggtttgaatatatcttaaaatttttcgttct
agaatagtataaaatgctactctaattaaaattctaattgagatttaaattaaattttta
ggtcctttcgtactgtaaaaaaatttaaaaagatggaaaccgacctggtttacaccggtc
tgaactcaattcatgtaattgtttaaaagtcgaacagactttctttaataactattgcgt
tattaagaatattaagtcaacatcgaggttgcaatcattattttaaataaggtctttaaa
ataatattacactgttatccctacggtaacttggtcatgtaattaattatattaggtcat
taaatatttaatataatttaaaataataattaattaactgccccagttaaacttaagtaa
agttcgatagggtcttatcgtctatttaattaattaatgtttttttacattaaaaataac
ttaaataaataaattaaagaaatttgtttaaatgtgaagtcttttgttctagtctttaat
taaaagacaaatgattatgctaccttagcacgattgcggctatttaat-ttttcattgag
cagactttattattaatgaaatctaataaaaatgtttttgttaaacagtcattaaacatg
cgagttattttaatttaatttagtgatttactaattttattatttttaa-taataaagga
aataatatagttttattaatagaat-----aaagaagaaagtttcaacacaatatgaaaa
cttttattctttttttttttttttttttttaaggaaattattattataaattatattata
ataaattgtttaaaattctttttttttattataccagatattattatgtacgaa-aacgt
ttaatttctactagtttttattttaatttatgaaataattatagtaaatttagtagatca
cataatttcgggaatttaaaattttagggtttgataaatcctgatactaaaggaacatta
tatttcttttgtaaagttttattatccttttcagtttttgttaaaatttaggtgatactt
tttccaaaatatcaactatgttacgacttaccttttcttgtgagaagggtgacgggcgat
atgtgcacattttttatcttattaataaattaatattattattttattacttttaaatcc
tattttataattt-aaaaatttaaattaatccataaat-ttttttatagtaatccattaa
aactttaatatggactacaccttgacctaactttttaatatttgtttagagtaaattgat
aatttaactcttatgatggcggtatataagttttattttaaagtgaaaattattgtggat
tatctattattaaacagattcctctaatgagaagaaatgccgccgttaaaaataggtttt
a--aatattttttactacc-tgatgtttttaaaatactagggtatctaatcctattttta
a-----ataatttaaatttatgttaattactagttttggtattaattttattttattttt
tagaatattttgtgggttaaaggtaaattttaataaaactagattttgagtataaccgct
actgctggcact--taagttagtaaatctttctattaatatttttatatatgagtaataa
tttaaaatttttttaagacaaatttattt------------------
>Oxyopes_bianatinus
---atttaattagatttcatttagtaataagatctgatgattgatttttggtttggttgg
gtttagaaattaatataataatatttattataattgtttatgaacgatatagaatattaa
atattgaatgttgtataaaatatttttttattcagagaataggttctgctattttattaa
gtttattttatttaaaaaaaatatattttaaagaagtggtttgtttggtaataagatata
aggttggggcaggaccattttttttttggtttccttctatttgtagaggaatttcttgaa
tatcttgttttattttaatgtgttttcaaaaaattattccctttattttattaagaatat
ttatatctagtattatatttataattattatgcttagcttgttttttgggattataggta
gatttaatcaaagagatttaaaacaattagttgctttttcttctttatatcatttaggat
gaataatattaagaatatcttcttttgaagagttttgaataatttatttgcttatatata
gaatattaatttttcctataattgttttttttgatagaaaaaagacaaaaagattattag
atgttattaaaataaaatataaaaagtggtttgtaataatgatattaagaatagcaggta
tacctcctttattaggattttttttaaaatgatttgcttttattataatttttataataa
gatattttttttggatagttttaattgttagttctgtagtaatgttttatgtatattatc
gtattatttatgatgtattaataaagagttttaatcaagggatttgagtaaattgaatta
aaaaaagaaatgagatttgatgagatatattaactattgttggaataattattggggtac
tgcgatgattttattcaactaatcataaagatattggaactttatatttaatatttggtg
tttgatcggctatagtaggtacagcaataagagtattaattcggatggaacttggtcatt
ctggaagaatattaggggatgatcatttatataatgtaattgtcactgctcatgcttttg
ttataattttttttatagttataccaattttaattggtgggtttggaaattggttagttc
ctttaatgttaggagctcctgatatatcttttcctcgaataaataatttatcattttggt
tgcttcctccctctttatttttattatttatgtcttctatagtagaaacaggagtaggag
caggatgaacagtttatcctcctttagcctcaactacaggtcatataggtagatctatag
actttgctattttttctttacatttagcaggtgcttcttctattataggagctgtaaatt
ttatttctactattataaatatacgactaagtagaataagaatagaaaaagtccctttat
ttgtatgatctgtttttattactgctattttattattattatctttacctgttttagcag
gtgctattactatattattaactgatcgaaattttaatacttcattttttgatcctgcag
gaggaggagatcctattttatttcaacatttattttggttttttgggcatcctgaagtat
atattttaattttaccgggatttggaattgtttctcatgtaattagatcttctgtaggaa
agcgagaaccatttggtagattaggaataatttatgctatagtaggaattggaggtatag
gatttgttgtatgagcacatcatatattttcagtaggaatagatgttgatacccgggctt
attttactgcggctactataattattgctgtccctactgggattaaggtttttagatgaa
tagctacaattcatggttcttattttaaaataagaaccccaataatatgatctattggat
ttgtatttttatttactttaggaggaattacaggtgtagtattatctaattcatcattag
atgtagtattacatgatacttattatgtagttgctcattttcattatgttttaagaatag
gagctgtatttgctattttagctggaattacttattgatttcctttgttctttggggctg
ttttaaaggaaaaaataactaagcttcacttttttattatatttttaggtgtaaatttaa
ctttttttcctcaacattttttaggattaaatggaatacctcgtcggtattcagattatc
ctgatgcttttattttttgaaatataatttcatctataggttctattttatctttatttg
ctgttatgttatttatatatattgtttgagaagctatggttttgaagttatttggagata
atgaatattatgtaagttcttcgttagaatgaattaataatattcctcctttagatcata
cttttaatcagttaaatttattaagtgaatgccaacttgaagatctttattatttcaaga
cggagtttctccggtaatagaacatttaattttttttcatgatcatattataatagttat
agttataattataattatagtaggatatgtattagttaattcttgttttaataaatttta
tgatttaggaatatttcaaggtcaaggacttgaaagaatttgaacagcgatgcctgctgt
gtttttgttacttattgcttttccttctttacatttattatatttaatagaagaaagagc
taattatgatattacgattaaagtaataggacatcaatgatattgatcttatgaatatag
agatttaggttttaaatcttttgattcttatatattatcagatgataat---atatttcg
attattaaatgtagataattctttagtaattccttataatagaaatgttcgaataattat
ttcaagtatggatgtaatccattcttgaacaattccttctttaggagtaaaagcagatgc
tgttccaggtcgattaaatcaattgttctatatttttaatcgagtaggcttatttagtgg
gcaatgttctgagatttgcggagcaaatcacagatttatacctattataattatagttgt
tcctcgaatagaatttttattaaaatgattttaataccaatgttttgaaaaaattcaatt
tttatagggtttttgttattatcagtattaattattttctattttttaaaaaaggtagag
agatttttaataaagaaagaagtagaattagaagtaattatatttgaattttcatgataa
ttattttcagtatttgatccaacttcttattttggtttaagattaaattggttaattgtt
tttataattttattatattttcccatgaaattttatttaattgaaagtgggttagtatta
atttttaaaattttatttgtaagagtaagtaaggtttttaaggaagtttctgttccaaat
catatagcattaaattttctatgtataataacatttatatatttagtttttagaaatata
ttaggattattcccatttatttttactataacagctcacccattaattacgttaggatta
ggaattattttttgattatcattttttttaataggattttcatttagatttaaaaataga
tgtgctcatctagtaccagaaggaagaccaataattttagctcctttaatagtattaatt
gaaagaattagtcatttaattcgaccttttaccctttctattcgattagcggctaatata
atagcggggcatttaattataggtttattatctagaattagaataattaatatagttggt
tttattagatctttaattttacaaaatattcttttattattagaatttggggtgacgatt
attcaaggatttgtttttagaattttactattattatatgcgttagacattatcatccat
ttcatatagtgaatatatctccttgacctttaataagagggtttggagctttagctttag
taacgggaataattaaactttttatttttttcgagagagatttagtaatatgatcatttt
atttattagtattggtagcaataatatgatgacgtgatgtgattcgagaaagtacctttc
aaggatttcattcgagtgtggttcttaaaggacttatattaggtataatcttatttattg
ttagagaaatttttttttttttttcttttttttgagctttttttcattctagattgagac
cggcagtagaattaggagtccaatgaccacctataggtgtatttccttttaatccttttc
aagttcctttattaaatactgttattttattaagatctggtgtaagagttacttgggctc
atcaaataattttaagggaaaattgagaaagagctaaaatatctttaatggttacatgaa
tattaggattttattttcttatgctacaaggatttgagtattatatatcttcttttggaa
ttagagattctgtatttgggtctactttttttatagcgactggatttcatggatttcatg
taattgtaggaagagcgtttttatttattatttgatatcgattcttaaattatcattttt
ctaaaagtcatcatttcgggtttgaggctgctgcttgatattgacattttgtggatgtgg
tttgattgtttttgttttctgtagtatattgattgaatctatttttttagtatttgtggt
ttattttttatttttattggttttttttaggttaatgagattaatagaagttataagatc
ttatgaatgtggatttgatattaattcattagctcgagttgtgttttcatatcgattttt
cttgttagctattttgtttattatttttgatgttgaaatttctttaatattaccaatacc
ttatttaatgattagatatataggggtatttgtattttgtttatttatatttgttttatt
aataggattaatatatgaatatttttttggttcgttagattaagaaattataattaatat
tattagtgaagatgatttagaagattcaggaattatagatatttttattgtttgtttaaa
tgaattatttggaccgtatatttcttgtcaatttttatcattattaaatgaaatttttat
taaaggaaatcaattattaaataattttgttgaaatgaaatgagtaaatcagagtgaaag
tgaaaattgtcctattaatttataaaaaaatcttttgaaagataatataattcctaaaat
gaatcctaatattaatgtaattataattgtaaatttatataagtttggaaatataaatat
gttttggggatttattaatcataatattgaggaacctaaaattaaaggagtaattcttat
tatgattataggataattagaataaattgaggtatgattgaaagagtctgatttggattt
aattaaaatttttcttgaaagatatattattcgtaaagaataagatgaagttattcctac
tgataaaattattattagtgataatgttgtttctaattttgaattgattataaattcaat
aatattatctttagaaaaaaatcctgaagtaaaaggaagtcctattaaggctatattagt
taaagctaatgtggaattaattgatgggttatgatttgaattaactattaaacgtatatc
ttgatatgaggattcgtgaattaaaattccagcacatataaatattaatgatttgaaata
agcatgaataataagatgaaaatatctaagtgatcttgatttaatggaaattgcaaatat
tattattgctatttgtcttaaggtagataatgcaataattttttttaaatcttgttctca
atttgctgagagtccagcgtataaagctgttattgaggagataaatattaaagaaattaa
aattaaagggtgaatattagaggtaattcgaattattaaataaatacctgcggttacaag
agtggaagaatgtactaatgctgaaataggagttggagctgatattgctatgggaagtca
agctgaaaaaggaaattgagctcttttagtacatctagctagtattaatataaatataat
tagtaatgaaaatatttcatttatgtttaattctcaagttagtgttgatattaatattct
aattgataataaaattataatatctccgatacgatttgttaagagtgtaattgatccaca
gctagctgtggatcaattttgataataaattactaaaatataggaggagacacctaatat
atctcaacctaataatattaataatagattatttcttaaaattaaaattattatagataa
aataaatattaatagtattaggaagaattgtttgtgttcatttttaggaatataatatat
tctaaaaattataattattcttgaaattattaatactgttcttataaataaacaagatat
tcaatctaatattaaagataattgtagttgaaatgataatatggtttctagagggattgt
aaaatatataaatgtattttgatataataaaagtaatctaattaataaaagattaaagat
tctagttttataagtagaataataagtggaattaaatgtataaataaagataaataaatt
ttataaggagtgttaattaaaggaaaaatttctatcttattatgagaaatatttaaaaat
attattattgagaatgaagttactgtaatagaggaaatgaaaattataattattgttatt
ttgtttcatattaatgttcttattataataaaaatttctctaattgtgttaatggttggg
ggagctgaaatattaactatagtaaatataaatcatcaaaaggtaatattaggagaaatt
ataattaatcttttaaataaaataattcttcgggaatggtattttaaatataaatcgttt
gttaataaaaataatgctgatgaagataatccatgagcaattattattaaaattgctcca
tatatacctagttttgttattgaaaatagtcctaataacacaaatcctatatgagctacc
gaagaataagcaattaatgatttaagatctttttgtcgaatacaatttaatcttgttaag
gaagctccaattagtctaattctaatgattcagttattaatggaatttattttttttaca
cataaaggaatgaatcgaattaaaccataacctcctaattttaataatatagctgctaaa
attattgaaccttctaagggggcttcaacatgagcttttggtaatcataaatgtgtaaaa
aatattggagttttaactagaaaggctattacaaatataataattatatttaatttgaat
aatgaaatattaagtatattaaatgaataattattttttaataaaattaagttaataagt
aggggtaaagatgctgtaatagtatatattattaagtaaattctagcttggagacgttct
tgttgttttcttatttttataataagtattatagtaggaattaatactaattcaaataaa
atataaaatgaaattaaattagatgtagagaaagttaaaattaaaattaataagattgga
aaaattgttatgaaaatgtcttttaagtttaaagaagataaaataattaatattactctt
aataaggataatataattaaaatgtaagatgatttatcttgagatattattttattaaaa
attataattgaggaattaaagtttattagaataattattaaagtaataaatgatatagat
gaaattaaaaatggaagtcattttaaagatctaataaaaattgagttagatgaattatgt
aaattagataatgatactaatatgcttaatcttattcttgaacctcttactattaacgtg
agtataattattattgatggaaatgaaattagtgaaaaattagtagaaatgaagaaaaat
aaggaaattaataatatttctaatcttaaaagtattactaaaatgttttttcgtcatcaa
catattcttaggattctaataataactatgtttttttattgggaatattgtttgtaatta
gattacaaccagtattcatggttagaattttgatttttattactttattttattcttatt
taatttataatataattggtacattttgatttagttatatattgttaatagtaatattga
gaggagttttagtaatttttacttatatagtgagattagtacctaatgagagttttgaag
tagttaatttagtaattttattaagatttataattagaatatttgtaaagtgaggattga
attttagtaatgatatgggagttataagagtaaatttgtgaatctcgtatttaggtagtt
ttagattatttttagttgttcttttattaataattatattattagtggtggtagtaagat
atataagagatggaagttttcgagtaattataaataattctttagttgatttaccttctc
cttctagcttaagatatttttggaattttggttctttattaggagtatttctaatagttc
aaattttatcaggtttatttttatcttttcattttggtggagatgtaaatctatcttttt
ttagaattattcatataatacgagatgtgaattatggatgattaatacgagcaatccatg
ctaatggtgctagaatattttttttattaatatatattcatgttggtcgagggttatatt
atggttcatatcgctttgaaaaggtttggttaagtggagtaagaattttattattatcta
tagctactgcttttttagggtatgttttaccttgagggcaaatgtctttttgagctgcta
cagttattactaatttattatcagcgattccttatgtaggggtattattagtagagtgaa
tttgaggtgggttttcagtaggtaatcctactttaactcgattttttgcttttcatttta
ttttaccttttgtgattttattttttgttattttacatttgttttttcttcatgaaaaag
ggtctagaaatcccttaggattaataggagcaagagataaaattatgtttcatccttatt
atgtttttaaggatatttttggttttagttttttttttatattttttataattatttgtc
tattatatccttatatttttatagatgtagagaattttatttcttctaatcctttagtta
ctcctgttcatattcaacctgaatgatattttttatttgcttatactattcttcgttcag
taccaagtaaaattggaggagtagttgcattagtaatgtcagtattagttttatatttta
ttcctttttttttgaagcatcgttttcgaagaacgtttttttattttttaatgaaatttt
tattttgaattttttttgtaaattgagttcttttgacttgaattggagcttgtgtagttg
aaattccttatataacattaggaatagtttttagagtaatttattatataatatatttac
ttttttgaaatataaacaggtataatgattgtaaatatagataaaggtaaaaaaattttt
catcttaattttattaatatatcatatcgaaatcgagggaatgtgcttcgcactcagatt
aaaataattgaaataattattaaaattaatattgaaaaagttaatttaatatttttaaaa
aatataataattgaaattatgcttaaaattagtattcttatatattcagctaaaaaaatt
aatgcaaatcaaccacctatatattccacattaaatcctgatactaattctgattctcct
tctgcaaaatcaaaaggacttcggttagtctctgctaaacaagatgttaatcatattaat
ataaggaatatattacctcaataaaaatgtaaaagtttttgtgactcttctatttgagta
aatgaataagattgggatataattacaatgaatagaataattataaaaaaagatacttca
tatgaaattatttgagcaattcttcggattgcaccaagatatgaatatttagagtttgat
gatcatcctactaataaaataaaatatacacctaatctggataaaatgaaaaaatacaat
atattatgcttattatccattagtgaatttgaattaaatgtaataataggtactattatg
attatgataaataatgataatgatggagttaaatatgataagagaaagtttattgactct
aaagaaatcaaatttttattgaaaagtttaattgcatcgctaaatggttgtaaaagtcca
attaatcctactttattaggaccttttcgaatttgagtatatcttaaaatttttcgttct
aaaatagtgtaaaaagctactgctactaaaattctaattgagattttaatcattttctta
ggtcctttcgtactagaagaaataacaagaagatagaaaccgacctggtttacaccggtc
tgaactcaaatcatgtaattttttaagagtcgaacagactttctttatccactattacgt
aaataagaatattaaatcaacatcgaggtcgcaatcattatttttaataagatctttaaa
attttattacgctgttatccctacggtaatttagttatttaattaattttattagatcaa
ttttataaatatttatattaaaatattaattaattaactgccccagttaaactgaagtaa
aattcaatagggtcttatcgtctttctattaaataaaaatctttttatttttaagataat
tttaatatttaaattaaagaaataattttaaatgttaaatcttttgttctagtctttaat
tagaagacaaatgattatgctaccttagcacaactgcggctatttaataatttcattgag
cagattttactattaataataa-taatagaaatgtttttgttaaacagtcattaaatata
tgagttgtttaaatttattttaaaaatttacttattttattatttttgtgaaattgaaat
aatattttattattatagtttaatttaataaagtta-taagttattaaactatttgaata
ttataatttctttatttgtaaaaataatttttttaaattttatttgtattttattataca
aaaattattataaatataattatttataaaataccagatatcattttaatcgaataacgt
ttaatttccattaaattttaagtttatttatgtaataaataagttagatttaatagattt
taaaatttcgggagtaaaaagtttttttaataaataaatcctgatactaaaggaacaata
taattctacaataaagtttatatctccttttcagttttaatttttatatttatgatactt
tttccaaaatatcaactatgttacgacttaccttatcttatgataagggtgacgggcgat
atgtacacatttattattttattcaagtttaaatattatttaaaaattacttctaaatcc
tatttta--tatatgttaagggatagtatt-tttaattaaattttaatgtaacttattta
ttctttaatataaattacaccttggcctaacattttataaattgtttagaataatattat
taattagttcttttgatggtggtatataaattttattttaaagtaaaaattatcgtgggt
tgtcgattaataaacgagttcctctagtaaaatgaaatgccgtcgttgtaaataagtttt
ataataaattattattactatgtttattttaaaatactagggtttctaatcctattttaa
atttaaaatttataacttttatttaaataaattttataaaaataattttactttttgtaa
attggtttttattattttttaaatttttaaaaatataatttaactaaaagaataaccgca
gctgctggcacttaattattagcaggttatataattaatgattctttatattttatataa
taatagattttttaaaattaaattaatttttttaattttatattaat
>Oxyopes_Hotingchiehi
tatatttaataagatttcatttagtaataagatctgatgattgatttttagtttgattag
gcttggagatcaatataataatatttattataattgtttatgagcggtatagaatattga
atattgaatcttgtataaaatatttttttattcaaagaataggttctgctattttattga
gtttattttattttggaaaggtatattttaaggaagtggtttgtttagtaataagatata
aggttggggcaggacctttttttttttggtttccttctatttgtgggggaatttcttgat
tatcttgttttattttaatgtgttttcaaaaaattattccctttattctattaagaatgt
ttatatctggtttaatattttttgtaattatatttagtttagtttttggaattataggaa
gatttaatcaaaatgatttaaaacagttaattgctttttcttcggtatatcatttaggat
gaataatattaagattaatatcttctgatgaattttgagtgatttatttaataatatatg
gattattaatttttcctttaattcttttttttaaaagaaagataatattaagattaatag
atgtaatcaagataaaatataaaaagtgatttgtagtaataatattaagaatagcaggta
tacctcctttattaggattttttttaaagtgatttgcttttattacgattttttttaaaa
gatattttttttgattggtcctaataataagttctgtagtgatgttttatgtatattatc
gtgttatttatgatgttttaatagggttttttgttagcggggtatgaacaaattgaatag
aaaaaagaaatcaggtttgatgagatttagtaactatttttggaataattataggtgtac
tgcgatgattttattcaactaatcataaggatattggaactttatatttgatatttggag
tttgatcagctatagttggaacagcaataagagtattaattcgaatggaattagggcatt
ctggaagaatattaggagatgatcatttatataatgtaattgttactgctcatgcttttg
tgataattttttttatagttataccaattttaattggtggatttggaaattgattggttc
ctttaatgttaggggctcctgatatatctttcccccgaataaataatttatcattttggt
tacttcctccttctttgtttttattatttatatcttctatagttgaaactggggttgggg
caggatgaacagtttatcctcctttagcttcaactactggacatataggaagatcaatgg
attttgctattttttctttacatttagctggtgcttcttctattataggggctgtaaatt
ttatttctactattattaatatacgattaagtagaataagaatagaaaagattcctttgt
ttgtatgatctgtttttattactgctattttattattgttatctttaccagtattagctg
gggctattactatattgttaactgatcgaaattttaatacttcattctttgatcctgcag
ggggaggagatcctattttgtttcaacatttgttttgattctttgggcatccagaagtat
atattttaattttacctggatttgggattgtttctcatgtaattagatcttctgttggaa
agcgagaaccatttggaagattaggaataatttatgctatagtaggaattggaggaatag
gatttgttgtttgagcacatcatatgttttcagtagggatagatgtagatactcgagctt
attttactgcggctactataattattgctgtacctactgggattaaggtttttagttgaa
tagcaacaattcatggttcttactttaagataagaacttctataatatgatgtattggat
ttgtgtttttatttactttagggggtattactggggttgttttatctaattcttcattag
atgtagtattacatgatacatattatgtagtagctcattttcattatgtgttaagaatag
gagctgtatttgctattttagctgggattacttattgatttcctttattttttggggtag
tattaaaggaaaagataactaagcttcatttctttgttatatttctaggggtaaatttaa
cattctttcctcaacattttttaggattaaatggaataccacgtcgatattcagattatc
ctgatgcttttattttttgaaatatagtttcttctatgggttctattttatctttatttg
ctgttatattatttatatatattgtttgagaggctatagttttaaagttatttggaaata
atgaatattttgtaagttcatcgttagagtgaattaataacattcctcctttagatcata
cttttaaccaattgaatttattaagagattgccaacttgaagatctttattatttcaaga
tggagtttctccagtaatagaacatttaatttttttccatgatcatattataatagtaat
aattataattataatcatggtaggttatgtattagtaaattcttgttttaataagtttta
taatttaggaatattccaaggtcaggggcttgaaagaatttgaacagcaatgcctgctgt
atttttattatttattgcttttccttctttacatttattatatttaatggaagaaggtgc
ttcttatgatattacggttaaggtaatagggcatcaatgatattgatcttatgagtatag
agatttaggatttaagtcttttgattcatatatattgtcaggtgatgatgtgatatttcg
actattgaatgtagataattcattagttattccttataatagaaacgttcgtataattat
ttcaagaatggatgtaattcattcttgaactattccttctttaggggtaaaagctgatgc
tgtacctggtcgattaaatcaattgttttatatttttaatcgtgtaggattatttagtgg
acaatgttcagaaatttgtggagcaaatcatagatttatacctattataattatagttgt
tcctcggatagagtttttaacaaagtgattttaataccgatgttttgaaaaagatctgtt
tttatgggttttatattattattagtaatggtaattttttatttttttaaaaagatagaa
aattttataataaaggaggatattaaattaaaaataattaattttgagtttttatgataa
ttattttcagtatttgatcctacttcttattttggtttgagattaaattgattaattgtt
tttataattttattatattttcctataaagttttatttgattgaaagtggattaatgttg
atttttaaaattttatttgttagagtaagtaaggtttttaaggaagtttctgtcccaaat
catatagcattaaattttttatgtgtaataacgtttatatatttagtatttagaaatata
ttaggtttatttccatttatttttactataacagctcacccactaattacattaggatta
ggggttgtcttttgattgtcattttttttaataggattttcgtttagatttaaaaataga
tgtgctcatttagtaccagaaggtagtcctatggttttagctcctttaatagtattaatt
gaaagaattagacatttaattcggccttttactctttctattcggttagcagctaatatg
atagcaggtcatttaattataggattattatctagaattagaataattagtgtatttggt
tttactagatctttaattttacaaaacattcttttggtattagaatttggggtaacggtt
attcaaggatttgtttttagaattttattattattatatgcattggacattatcatcctt
ttcatatagtaaatatatctccttgacctttaataagaggatttggagctttggctttag
tagttggattaattaaactttttgttttttttgaaagagatttgatatttagatcatttt
atttattagtattagtagcattattatgatgacgtgatgttattcgggaaagtacctttc
aaggttttcattctagtgtggtattgaaaggacttatattaggtataatcttatttattg
taagagaaatttttttttttttttcttttttttgagctttttttcattctagattgagac
cggcagtagaattaggggttcaatgaccacctataggtgtatttccttttaatccttttc
aagttcctttattaaatacagttattttattaagatctggtgtaagagttacttgggctc
atcaaataattttgaaggaagattgagagagtgctaagatgtctttaatggttacgtgaa
tattaggtgtgtattttcttatattacaaggttttgaatattatatgtcttctttcggga
ttagagattctgtatttggttctactttttttatagcgactgggtttcatggatttcatg
taattgtaggtagaatatttttatttattatttgatatcggtttttaaattatcattttt
ctaagagtcatcattttggatttgaagctgctgcttgatattgacattttgttgatgtgg
tttgattgtttttgttttctgtagtatattgattgaatctatttttttagtatttgtggt
atattttttatttttaatggtttttttgaaattaagaagattagtggaagtaataagatc
atatgagtgtggatttgatattaattctttagcacgaattgtattttcttatcgattttt
tttgttagctattttgtttattatttttgatgtagaagtttctttaatattaccagttcc
ttatttaatagttagatatataggggtgattgttttttgtctatttatatttattttgtt
attaggtttaatgtatgaatatttttttggatctttagattatgaaattattaatagtat
tattagagtagatgattttgtggattcaggaattatagttctttttattgtttgtttgaa
tgaattatttggcccatatatttcttgtcaatttttatcattattaaatgagataattat
tattgggaatcaacggttaaataattttgttgatataatatgagtgaatcataatgataa
tgaaaattggcctattgatttatataaaaatctcttaaaagataataatattcctgttat
gaaacctaaaattaatgtaattgaaataagaaatttataatggtttggaaaaataaatat
gttttgaggctttattattcataatattgaagttcctaaaattaaaggtgtaattcttat
tattattattggagaattagaatagattgaggtgtgattaaaagaatctggttttgattt
gattaatagtttgcttgagaggaacattattcgtagagagtatgatgaagttattccaat
agataaaattattattaatgataatgttgtttctaattttgaattaattatgaattcaat
gatattgtctttagaaaaaaatcctgaggtaaatggtagccctattaaggctatgttagt
taaagctaatgtagaattgatagatggattataatttgaattagatattaaacgtatatc
ttgataggaagattcgtgaattaaaattccagcacatataaatattagtgatttgaaata
agcgtgaataataagatgaaaatatcttagagaacttgatttaatggaaattgcaaatat
tattattgctatttgtcttaaagtagacaaagcaataattttttttaaatcttgttctca
attggctgaaagtccagcatataatgctgtaattgaggaaataaatattaaagaaattaa
aataaaaggatgaatgttagttgtaattcgaattattaggtaaattcctgcggttacaag
agtagaggaatgaactaatgctgaaataggagttggggctgatattgctataggaagtca
agctgagaaaggaaattgggcacttttggtgcatctagccaatattaatataattagaat
taataatggaaatatttcatttatattcagttcccatcttaatgttagtattagtattct
aattgataaaagaattataatatctccaattcggtttgtaagaagtgtaattgatccaca
tctagctgtggatcaattttgataataaattactaaaatataggaagatacacctagcat
atctcatcctaataatattaaaaataagttatttcttaaaattaagattattatagataa
aataaatattaataatattaaatgaaattgtttatgttcatttttaggaatataatatat
tctaaatactataattattcttgaaattattaaaactgttcttataaataaacaagatat
tcaatctagtattgaagataattgtacttggaatgataatatgttttctatgggaattgt
aaaatataaaaacatattattaaataatagaaatattctggttaaaagtaaattaaggat
tctatttttattaataataaaataagtgggactaagtgaataaataatgataaaaaaatt
ttgtaaggtgtttgaattaaaggcagaggatatattttgttatgagaaatattaagaaat
attattattgaaaatgcagttactgcgattgaagaaataaaaattataattattgttatt
ttatttcatattaatgttcttattataatgaaaatttctctaattgtattaatagtggga
ggggctgaaatgtttactattgtaaatataaatcatcaaaaggtgatattaggagtaatt
gtaattattcttttaaataaaataattcttcgagaatggtattttaaatacaaatcgttt
gttaataaaaataatgctgatgatgacaaaccgtgagcaattattattaagattgctcca
aatattcctaattttgttattgaaaatagtcctagtaggacaaatcctatatgagctact
gaagaataagcaattaatgatttaagatctttttgacgaatacagtttaatcttgttaaa
gaggctccaattaatctaattctaataattcaattattaattgaatttatttttttgata
cataatggaatgaatcgaattaatccgtatcctcctaattttaataatatggctgctaga
attattgacccttctaggggagcttctacgtgtgcttttggtagtcataaatgagtaaaa
aatattggagtttttacaagaaaagctattataaatataacaattatgtttaatttaaat
agagaaatgtttaaaatattaaatgagtaattattttttaataaaattatattaataagt
aatggtaatgatgctgtaattgtatatattattaagtaaattctagcttggagtcgttct
tgttgttttcttatttttataattaatattatagttggaattaatactagttcaaataaa
atgtaaaatgaaattaaattagaggtggagaaagttaaaattagaattaaaagaattgga
aagattgttgtgaaaatgtcttttaggtttaatgaggataagataattaatattactctt
attaatgataatataattaaaatataagatgatttatcttgaaatattattttattaaaa
atagtaattgttgaattaaaattaattaaaataattaataaggataggattgaaatggat
ataattaagaatggaagtcatgttaaagatctaataaaaattgaattggaggaattgtgt
aagtttgatagtgatactagtattcttagtcttattcttgagcctcttactattaatgta
agtataattattattgatggaaatgagattgatgaaaaattagttgaaataaatgaaaat
aaagaaattaataataattctagtcttaagagtataattaaaatattttttcgtcatcaa
catattcttaaaattctaataataattatatttttttgttgggtgtattttttgtagtta
gattacaaccagtatttatagtaagaattttgatttttattactttattttattcttact
taatttatagggtgattggtacattttgatttagatacatattgttaatggtaatgttaa
gaggggttttagtaatttttacttatatagtgagattagttcctaatgaaagttttgaag
ttgtaaatttagtaattttgttaagatttataattagtatgtttgttaaatgaggtttaa
attttgatggagatataggaattataagaatggatttatgaatttcatatttaggaggtt
ttagattgtttttagttgtatttcttttagtaattatattattagtggtagtagtgagat
gtataagtgatgggagttttcgggtgattataaataattctttagttgatttaccttctc
cttctagtttaagatatttttgaaattttggttctttgttaggtgtatttctaatagtgc
aaattttgtcaggtttgtttttatcttttcattttagaggggacgtaaacttgtcttttt
ttagaattattcatataatacgagatgtaaattatgggtgattactacgagctattcatg
ctaatggtgctagaatgttttttctattaatatatattcatattggtcgaggattgtatt
atggttcgtatcggtttgaaaaggtctgattaagaggggttagaattttactattatcta
tagctacagcttttttaggatatgttttgccttgaggacaaatatctttttgagctgcta
cagtaattactaatttattatcagctattccgtatgtaggagtattgttggtagagtgaa
tttggggaggattttcagtaggaaatcctactctaactcggttctttgcttttcatttta
ttttaccttttgtaattttgttttttgttattctacatttattttttcttcatgaaaaag
gatctagaaatcctttaggattgataggaagaagagataaaattatgtttcatccttatt
atgtttttaaggatatttttgggtttagttttttctttatattttttatagtaatttgtt
tattgtatccttatatttttatggatgtagaaaattttatttcttctaatcctttagtta
ctcctgttcatattcaacctgaatgatattttttatttgcttatactattcttcgttctg
ttccaagaaagattggaggagttgttgcattagtaatatcagtattagtattgtactttt
tacccttctttttgaaacatcgttttcgaagaacttttttttattttttaataaaatttt
tattttgaatttttcttgtaaattgagttcttttaacttgaattggggcttgtgtagttg
aaattccttatataacattaggaatggtttttagagtaatttattatatgatgtatatta
tattttgaaatgaaaataggaataataattattagtatagatataggtagaaagattttt
catcttaattttattaatatatcatatcgaaatcggggaaatgttcttcgtacccaaatt
aaaataattgaaatagttagtaaaatcaatattgaaaatattgattttatacttttaaaa
aatatgatggtagaaattattcttaaaagaagtattcttatatattcggctaagaaaatt
aatgcaaatcaacctcctatatattctacgttaaatcctgatactaattctgattctcct
tctgcgaaatcaaaaggacttcgattagtttctgctaagcaagaagttagtcatatgaat
ataaggaatatgtttccccagaaaaaatgtaaaagtttttgtgactcttctatttgagta
aatgaatatgattgtgatataataacaataaataagataattataaagaaagatacttcg
taagaaattatttgagcaattcttcgaattgctccaaggtaggagtattttgaattggat
gatcatcctactaataaaatgaaatatacacctaatcttgataaaataaaaaaatatagt
atattgtgtttattatctattagtgagttcgaattatataaaataataggcactattata
attataataagaagagataatgatggagttaaatatgatagtataaagtttattgattct
agagaaattaagtttttgttgaaaagtttaattgcatctctaaacggttgaagtaatcca
attagtcccactttatttggacctttccggatttgagtgtatctaagaatttttcgttct
aaaatagtataaaaagctactgctactaaaattctaattgaaatttgaatcattttctta
ggtcctttcgtactagaagaaat-ataagaagatagaaaccgacctggtttacaccggtc
tgaactcaaatcatgtaattttttaagagtcgaacagactttctttatccactattgcgc
agataagaatattaaatcaacatcgaggtcgcaatcatttttttaaataagatcttttaa
attttattacgctgttatccctacggtaatttggtcatttaattaattttattagatcaa
ttttataagtatttttattaaaatattaattaattaactgccccagttaaactaaagtaa
aattcaatagggtcttatcgtctttcttctatataaaaggctttttacttttaagataat
ttaaatatttaaattaaagaaataattttaagtgttaaatcttttgttctagtctttaat
taaaagacaaatgattatgctaccttagcacaattgcggctattcaataatttcattgag
cagattttactattaattataaataatagaaatgtttttgttaaacagtcattaaatata
tgagttatttaaatttatttaaataatttacttattttattatttttatattataaaaat
gatattttaatagtatagtttaatttaatttgatttgtaagttattaaactatttgaata
ttataatttctatatttgtaagtatgttttttttaaattttatttgtaatttgttttaca
ataattatttttaatatgtttttttataaaataccagatattattttaatcggataacgt
ttaatttcaatttaatattgtatttattcgtataatgagtttgtaatattaaatagatct
taaaatttcgggaattaaaaattttttgaattaataaatcctgatactaaaggaatataa
taattctttgaaaaagtttattgttccttttcagttttagtttttatattta-gatactt
tttccaaaataccaactatgttacgacttaccttatcttatgataagggtgacgggcgat
atgtgcacatttattattttattcaaatttaaatattattaaaaatttacttctaaatcc
tatttcttaaaaatattaaaagataatgttctttaattaaattttaatgtaactcattta
ttctttaatattaattacaccttgacctaacattttataatttatttagaataatattat
taattagttcttttgatggcggtatataaactttattttaaagtaaaatttatcgggggt
tgtcgattaataaacaagttcctctagtaaaatgaaatgccgccgttgtaaataagtttt
attataagttattattactatatttattttaatatactagggtttctaatcctattttaa
gtttgaaaattataacttttgtttaaataaattttatataattaattttactttttatta
attgattttttattaattttaattttatgaaaatataatttaactaaaagaataaccgca
actgctggcacttaattattagttagttatttaattaattattctttatattttaaataa
tattagatgttataaaattaaatttatttttataattttatattaat
>Oxyopes_licenti
tatattttattagatttcatttagtaataagatctgatgattgatttttgatttgattag
gattagaaattaatataataatatttattataattatttatgaacgatatagaatattta
acattgaatcttgtataaaatattttttcattcaaagaataggttctgctattttattaa
gtttgttttattttggaaaaatatactttaaagaagtagtttgtttagttataagatata
aggttggagctggacctttctttttttgatttccttctctttgtagaggaatttcatgga
tatcttgttttattttaatgtgttttcaaaaaattattccttttattttattaagaatat
ttttatctggtttggttttttatataattatattaagtttattttttggtatcataggaa
gatttaatcagagagatttaaagcaattaattgcttattcttcagtatatcatttaggat
gaatattattaagattaatatcttttaatgaattttgaataatttatttgattttatatg
gaatattaattataccaattatttattttttttatataaaaaaaataaataatttgtttg
atgtaattaaaatgaagcataaaaagtgatttgtaataatgatgttaagaatagcaggaa
tacctcctttattaggattttttttaaaatgatttgcttttattacaatttttatacaaa
gttcttttttttgatttattttagttttaagttctgtagtgatattttatgtatattatc
gagttatttatgatgtattgataggattttttatatatggggtttgaataaactgagtga
ttgaaagaaataaaatttggtgagattttattacaattgttggaattgttattggag---
--cgatggttttattcaactaatcataaagatattggaactttatatttaatatttggag
tttggtcagctatagtaggaacagcaataagagttttaattcgtatagaattaggtcatt
ctggaagaatattaggagatgatcatttatataatgttattgttactgctcatgcttttg
taataattttttttatagttataccaattttgattggtggatttggaaattgattagttc
ctttaatattaggggctcctgatatatcatttcctcgaataaataatttatcattttgat
tacttcctccttctttatttttattatttatatcttctatggttgaaacaggggtaggag
ccgggtgaacagtgtatcctcctttggcttctagtactggtcatataggaagatcaatag
attttgctattttttctttacatttagctggtgcttcttctattataggagctgtaaatt
ttatttctactattattaatatacggttaagtagaatgagaatagaaaaagttcctttat
ttgtgtgatctgtttttattactgccattttattattattatctttacctgttttagcag
gagctattactatattattgactgatcgaaattttaatacttctttttttgatcctgctg
ggggaggagatcctattttatttcaacatttattttgattttttggtcatcctgaagtat
acattttaattttacctggatttggaattgtgtctcatgtaattagatcttctgttggaa
agcgagaaccatttggaagattaggaatgatttatgctatagtaggtattggaggaatag
gatttgttgtgtgagcacatcatatattttcagtaggtatagatgttgatactcgagctt
attttactgcagctactataattattgctgttcctactggaattaaggtttttagttgaa
tagctactattcatggttcttattttaaaataagaactcctataatatgaagtattggat
ttgtatttttatttactttaggagggattactggagttgttttatctaattcatcgttag
atgtagtattacatgatacatattatgtagtggctcactttcattatgttttaagaatag
gagctgtatttgctattttagctggaattacttattgatttcctttgttttttggaatag
ttttaggagagaaaataactaagcttcatttttttgtaatatttttaggtgtaaatttaa
cattttttcctcaacattttttaggattaaatggaatacctcgtcgttattcagattatc
ctgatgcttttattttttgaaatataatttcatctataggttctattttatctttatttg
cagtaatattatttatatatattgtttgagaggctatagttttaaagttatttggtagta
atgagtatcatgttaattcatctttagaatgaattaataacattccacctttagatcata
cttttaatcaattgaatttattaagagattgccaacttgaagatctttattatttcaaga
tggggtttctccagtaatagagcatttaattttttttcatgatcatattataatagtaat
aattataattataattatagtgggttatgtacttgttaattcttgttttaataagtttta
taatttaggaatatttcagggacagggacttgaaagaatttgaactgcaatacctgctat
ttttttattgtttattgcctttccttctttacatttattatatttaatggaagaaagatc
agattatgatattacaattaaggtaataggtcatcaatgatattgatcttatgaatatag
agatttaggatttaaatcatttgattcttatatattgtcaagtgatgatgcaatatttcg
attattaaatgtagataactctttagttattccttttaatagaaatattcgaataattat
ttcaagaatagatgtaattcattcttgaactattccttcattaggtgtaaaggcagatgc
tgtacctggtcgactaaatcaattattttatgtatttaatcgaataggtttatttagtgg
acagtgttctgaaatttgtggtgcaaatcatagatttatacctattataattatagttgt
tcctcgaatagagtttctgtcaaagtgattt--atacctatattttgaaaaagttctatt
ttaatgagttttatattattgttagttttaattattttttataattttaaaatatcggaa
tattttataaaaaattctgatataaataataaaattattttatttgagtttatatgataa
ttattttcagtatttgatccaacttcttattttggtataagattaaattgattaattgtt
tttataattttattatattttcctataaagttttatttaattgaaagtggattaatatct
atttttaaaattttatttataagagtaagaaaagtttttaaagaagtttcaattccaaat
catatagcgttgaattttttatgtgtaataacatttatttatttagtttttagaaatata
ttaggattatttccatttatttttactataacagctcatcctttaattacattaggatta
ggagttgttttttgaatatcattttttttaataggattttcgtttagttttaaaaataga
tgtgctcatctagttccagaaggaagtcctataattttagctcctttaatagtattaatt
gaaagaattagtcatttaattcgaccttttacactttctattcgattagctgctaatata
atggcaggacatttaattataggattattatctagaattagaatagtaagtgtaattggt
tttgttagatctttaattttacaaaatattcttttaatcttagaatttggagttacagtt
attcaaggatttgtatttagaattttattgttattatacgcgttagacattatcatcctt
ttcatatagtaaatatatctccttgacctttaataagaggattaggagctttggtattag
ttgtaggtttaattaagctttttgttttttttgaaagagatttaatatttagatcatttt
atttattaattttagtaacaataatatgatgacgtgatgtaattcgagaaagtacctttc
aaggatttcattcaagtgtggtgttaaaaggacttatattaggtataattttatttattg
taagagaaatttttttttttttttcttttttttgggcttttttccattctagattgagac
cgtcagtagaattaggaattcaatgacctccaataggagtatttccttttaatccttttc
aggttcctttattaaatactgttattttattaagatctggagttagagttacttgagctc
atcagataatcttgaaagaagattgagaaggtgctaaaatttcgttaatagttacatgaa
tattaggtggatattttttaattttacaaggatttgagtattatatatcttcttttggaa
ttagagattctgtatttgggtctactttttttatagctacgggatttcatggatttcatg
ttattgttggaagagtatttttatttattatttgatatcgtttcttaaattatcattttt
ctaaaagtcatcattttgggtttgaagctgctgcatgatattgacattttgttgatgttg
tttggttatttttattttctgtagtgtattgattgaatctattttattagtatttttggt
ttattttttatttttattggtctgtttaaggttaagaatattaatagaagttataagatc
atatgaatgcgggtttgatattaattctttagttcgatttgtgttttcctatcggttttt
tttattagctattttgtttattatttttgatgtagaaatttctttaatgttacctattcc
gtatttaataattagattgatgggtgtttttattttttgtttgtttatattggttttaat
agttggattattatatgaatacttttttggatcattagattaagaaattattaacaatat
tattaatgttgatgattttgaggattctggaattatagatatttttattgtttgtttaaa
tgaattgtttggtccatacatttcttgtcaatttttatcattattaaatgagattaccat
taaaggaaatcagtaattaaatatttttgttgaaataaaatgagtaaatcataatgaaag
tgaaaattgtcctattgatttataaaaaaatctcttgaaagataatattattcctaaggt
gaatcctaatataagtgaagttataattgaaaatttataataatttgggaaaataaatat
gctttggggttttatgattcataatattaaagttcctaaaactaaaggagtaattcttat
aattattaatggaaaattagaataaaatgaagtatgattgaaagagtctgatttagattt
aattagaattttacttgataaatatattattcgtaaagagtatgatgaagttattccaat
tgataaaattattataaatgacaaaactgattctagttttgtggtaattatgaattcaat
aatgttatctttagaaaaaaatccagatgtaaaagggagtcctattaaagctatattagt
taaagctaatgtggaattaattgctggattattatttgaattagttattaagcgtatatc
ttgatatgatgattcatgaattaaaattcctgcacatataaatatcaatgatttaaaata
agcatgaataataaggtgaaaatatcttaatgaatttgatttaattgaaattgcaaatat
tattattgctatttgtcttaaagtagataatgcaataattttttttagatcttgttctca
attagctgaaagtccagcatataatgctgtaattgaggaaataaatattaaagaaattaa
aatgtaaggatgaatattagttgtaattcgaattattaaataaattcctgctgttactaa
agtggaggaatgaactaatgctgaaataggagtgggggcggatattgctataggtaatca
agctgaaaaaggaaattgagctcttttagtacatgcagctaatattaatataaatagaat
tattaatggaaatatttcatttatattcaattctcaatttaatgttgataataatattct
aattgataaaagaattaaaatatctccagtacgatttgtaagaagtgtaattgacccaca
gctagctgtagatcaattttgatagtagattactaaaatataagaagatactcctaatat
atctcatcctaataatattaaaaataaattgtttcttaaaattaaaattattattgataa
aataaatattattaacattaaatgaaattgtttatattcattctttgggatataatatat
tctaaaaattataattattcttgaaattattaacactgttcttataaataaacaggatat
tcaatctagtattgttgttaattggatttgtaatgatattatagcttctaatggaattgt
aaaatatagaaaggtattataaaataataaatataatcttattaaaaaaaaattaaagat
tctatttttataagcaaaataattaatggaattaaatggataaataaagacaaataaatt
ttatatggagtattgattaaaggaaggatttctattttgttatgagaaatatttaaaaac
attattattgaaaatgaagttactacaatagaagataaaaaaattataattattgttatt
ttatttcatattaatgttcttattataataaaaatttctcttactgtattaatagtagga
ggggctgaaatatttactatggtaaatataaatcatcaaaaggtaatattaggagaaatt
gaaattaatcttttaaataaaacgattcttcgagaatgatattttaaatataaatcattt
gttaataaaaataaagctgacgatgataatccatgagcaattattattaaaattgctcct
attattcctagttttattattgaaaataatcctaacaatacaaatcctatatgggctact
gaagaataagcaattaatgatttaagatctttttgtcgaatgcaatttagtctagttaaa
gtagctcctattaatctaattctaataattcagttattaattgaatttatttttttaata
cataaaggaataaatcgaattaaaccatatcctcctaattttaataatatagcagctaag
attattgatccttcaagaggtgcttcaacatgagcttttggtaatcaaatatgggtaaag
aatattggagttttggctagaaaagctattataaatataataattatatttaatttgaat
aatgaaatattaagtatattgaatgaataattattttttaaaataataatattaataagt
aatggaagagatgctgtaatagtatatattattaagtaaattctagcttgaagacgttct
tgttgttttcttatttttataattaatattatggttggaattaaaactagttcaaacaaa
atataaaatataattaagtttgaaattgaaaaagttaaaataagaattaataaaatagga
aaaatagttataaaaatactttttaaattaaatgatgataaaataattaatattactctt
attagcgataatataattaaaatataggatgatttatcttgaaatataattttattaaaa
atgataattctgtaattgaaatttattaaggtaattattataaatataattgatatataa
ataattaaaaaaggaagtcatgttaaagatctaataaaaattgaactagaagaattatgt
gaatttgataatgaaattaatatacttaatcttatgctggatcctcttactattattgta
agtataattattattgatggaaatgaaattgatgagaagttaattgaaataaaaaagaat
aatgaaattaacaataattctaatcttaatagtataattaaaatgttttttcgtcatcag
catattcttaaaattctaattataattatatttttttgttaggggtattatttattatta
gattacaaccggtatttatagttagaattttaatttttattactcttctttattcttatt
taatttataaagtaattggtactttttgatttagatatatattattaatagttatgttaa
gaggagtattagtaatttttacatacatagtaagattagttcctaatgaaagttttgaag
tagttaatttagttattttattaagatttatagttagaatatttttaaattgaggattaa
attttaataatgatataggtattataagaatagatttatgagcttcatatttaggtagat
ttagattatttttagttattttcttattagcagttatattattagtagttgtagtaagat
gtataactgaaggaagttttcgggtgattataaataattctttagttgatttaccttctc
cttctagtttaagatatttttgaaattttggttctttgttaggtgtatttttaatagttc
agattttatctggcttatttttatcttttcattttagaggggatgtaaatttgtcttttt
ttagaattattcatataatgcgagatgtaaattatggatgattattacgagtaattcatg
ctaatggtgctagaatattttttttgttaatatatattcatattggtcgaggtttatatt
atgggtcgtatcgatttgaaaaagtatgattaagaggtgtgagaattttattattgtcta
tggctactgctttcttaggatatgttttaccttgagggcaaatatctttttgggctgcta
ctgtaattactaatttactatcagcgattccttatgtaggagtattattagtagaatgaa
tttgaggtggattttcggttagtaatcctactttaactcgattttttgcttttcatttta
ttttaccttttgttattcttttttttgttattttacatttgttttttcttcatgaaaaag
ggtctagaaatcctctaggattaataggaagaagagataaaattatattccatccttatt
atgtttttaaggatatttttggatttagatttttttttatattttttataataatttgtt
tattatatccttatatttttatggatgtagaaaattttatttcttctaatcctctagtta
ctcctgttcatattcaacctgaatgatactttttatttgcttatactattcttcgttcag
ttcctagaaaaattgggggagttgttgcattagttatatcagtattaattttatactttt
tacctttttttttaaaacatcgttttcgaagaacatttttttatttttttataaaattta
tgttttgaattttttttgttaattgattacttttgacttgaattggagcttgtgtagttg
aagttccttatatagaattaggaataatttttagagttatttattatataatatatataa
tattttgaaataaaaattggtataataattgttaatatagatattggtaaaaagattttt
catcttaattttattaatatatcatatcgaaatcgaggaaatgttcttcgaactcaaatt
aaaataattgagataattattaaaattaatattgagaagattgatttgatgcttttaaaa
aatataatagtagtaattattcttaaaattaatatacttatatattctgctaaaaaaatt
aatgcaaatcaacctcctatgtattctacattaaatccggaaactaattctgattctcct
tctgcaaagtcaaaaggacttcgatttgtttctgctaaacaggatgttaatcatataaat
ataataaatatatttccccaaaaaaaatgtaataatttttgtgattcttctatttgagta
aatgcataagattgtgataaaataacaataaataaaataattatgaaaaatgatacttca
taagaaattatttgagcaactcttcgaattgctcctagatatgaatacttagaatttgat
gatcatcctactaataaaataaagtatactcctaatcttgataaaataaaaaagtataat
atattatgtttattatctattaatgagttagaattaaatagaataattggaattattata
attataataagtaatgatagtgatggggttaaatatgataatataaagtttattgattct
atagaaattaggtttttattaaataatttaatagcatctctaaatggttgaaggagtcca
attaatcctactttattaggtccttttcgaatttgagtatatctaagaatttttcgttct
aaaatagtataaaaagctacagctactaaaattctaattgaaattttaattattttctta
ggtcctctcgtactagaagaaat-ttaagaagatagaaaccgacctggtttgcaccggtc
tgaactcaaatcatgtaattttttaaaagtcgaacagactttctatatctactattgcgt
gaataagaatattaaatcaacatcgaggtcgcaattattatttttaataagatctttaaa
attttattacgctgttatccctacggtaatttaatcatttaattaattttattagatcaa
tttaataaatattattattaaaatatttattaattaactgccccagttaaactaaagtaa
aattcaatagggtcttatcgtctttctattttataaaagtctttttacttttaagataat
tttaatatttagattaaagaaataattttaaatgttaaatcttttgttctagtctttaat
taaaagacaaatgattatgctaccttagcacaattgcggctattaaataatttcattgag
cagatcttactattaattatttctaatagagatgtttttgttaaacagtcattaaatata
tgagttatttaaatttatttaaaatatttacttattttatcatttttatataataaagat
gatattttattagtagagttttatttaattaaattaataagttattaaactgtttgaata
ttataatttctatatttagttttataaaaaaaataaacttttaatgtaatttatcttaca
aaaattatatttaatataattttttataaaataccagatattaatttaatcgaataacgt
ttaatttcaatttaacttt-taaaagttcatataatgagtttataaaattaaatagatct
taaaatttcgggaataaaaaattatttgaataaataaatcctgatactaaaggaataata
tatttctttgaaaaatttttattttccttttcagtttttattttaatataattgatactt
tttccaaaatatcaactatgttacgacttaccttatcttatgataagggtgacgggcgat
atgtgcacatttataattttattcaaattttaatattattagaaatttacttctaaatcc
tatttcttaaaag-attaatattaattattcgttaattaaattttaatgtaactcattta
ttctttaatgtaaattacaccttgacctaacattttattatttatttagaataatatttt
taattagttcttttgatggcggtatataaattttattataaagtaaaaattatcgggggt
tgtcgattaataaacaagttcctctagtaaaatgaaatgccgccgttgtaaataagtttt
gtaataaattattattactttatttattttaatatactagggtttctaatcctattttaa
gtttgaaaactataacttttatttatataaattttgtaaaattaattttacttttaatag
attgattttttataaaatatagatttataaaaatataatttaactaaaaggataaccgca
actgctggcacttaataattagttagttatttaattaattgttctttatatattaaataa
tattagatttataaaaattaaatttatttttataatttttcatgaat
>Oxyopes_sertatoides
tatatttaataagatttcatttagtaataagatctgatgattgatttttagtttgattag
gattagaaattaatataatgatatttattataattgtttatgaacggtatagaatattaa
atattgagtcttgtataaaatatttttttattcaaagaataggctctgctattttattga
gtttattttattttggaaaaatatattttaaggaagtagtttgtttagtaataagatata
aagttggagcaggacccttttttttttggtttccttctatttgtggtgggatttcttgat
tatcttgttttattttaatatgttttcaaaagattattccttttattttattaagaatgt
ttgtatctggtttgatattttttgtaattatacttagtttggcttttggaattataggaa
gatttaatcaaaatgatttaaagcaattaattgctttttcttcagtgtatcatttaggat
gaataatattaagattaatatcttctgatgaattttgggtaatttatttaattatatata
gattattaatttttcctataattcttttttttaaaaaaaagataataattagattaatag
atgtagttaggataaaatataaaaagtgatttgtaataatgatattaagaatagcaggta
tacctcctttattaggattttttttaaagtgatttgcttttattacgatttttttaaaaa
gatattttttttgattaattttaatgatgagttctgtggtaatgttttatgtatattatc
gtgttatttatgatgttttgatgggattttttataaatggggtttggacaaattgaatgg
aaaaaagaaatgaggtttggtgagatttagtaactatttttggtatagttataggtgtac
tgcgatgattttattcaactaatcataaggatattggaactttatatttaatatttggga
tttgatcggctatagttggaacggcaataagagtattgattcggatggaattagggcatt
ctgggagaatattaggggatgaccatttatataatgtgattgttactgctcatgcttttg
taataattttttttatggttataccaattttaattggtgggtttggaaattgattggttc
ctttgatattaggggctcctgatatgtctttccctcgaataaataatttatcgttttgat
tacttcctccttctttgtttttattatttatatcttctatggttgaaactggggttggag
caggatgaacggtttatcctcctttagcttcgactactggtcatataggaagatcaatag
attttgctattttttctttacatttagctggtgcttcttctattataggggctgtaaatt
ttatttctactattattaatatacgattaagtagaataagaatggaaaaggttcctttgt
ttgtctgatctgtttttattactgctattttattgttgttatctttaccagtattagctg
gagctattactatgctattaactgatcgaaattttaatacttcattttttgatcctgcag
gggggggagatccaattttatttcaacatttattttgattctttggacatccagaagtat
atattttaattttacctggatttggaattgtttctcatgtaattagatcttctgtgggaa
agcgagaaccgtttggaagattaggaataatttatgctatagtaggaattgggggtatag
gatttgttgtttgagcacatcatatattttcggtaggaatagatgtagatactcgagctt
attttactgcggctactataattattgctatcccaactgggattaaggtttttagttgaa
tagcaacaattcatggttcttattttaaaataagaacttctatgatatgatgtattgggt
ttgtatttttatttactttaggtggtattactggggttgttttatctaattcatcgttag
atgtagtattacatgatacatattatgtagtagctcattttcattatgtattaagaatag
gagctgtatttgctattttagctggaattacttattgatttcctttattttttggagtag
ttttaaaggagaaaatgactaagcttcatttctttgttatatttttaggagtaaatttga
cattctttcctcaacattttttaggattaaatgggataccacgtcgatattcagattatc
ctgatgcttttattttttgaaatatagtttcttctataggttctattttatctttatttg
ctgttatactatttatatatattgtttgagaagctataattttaaaattatttgggaata
atgaatattttgtgagttcttcgttagaatgaattaataatattcctcctttagatcata
cttttaatcaattgaatttattaagagattgccaacttgaagatctttgttgtttcaaga
tggagtttctccagtaatagaacatttaattttttttcatgatcatattataatagtaat
aattataattataattatggtagggtatgtattagtgaattcttgttttaataaatttta
taatttaggaatgtttcaaggtcaggggcttgaaagaatttgaacagcaatacctgctgt
atttttgttatttattgcttttccttctttacatttgttatatttgatggaagaaggagc
ttcttatgatattacggttaaggttataggacaccaatggtattggtcttatgaatatag
agatttaggatttaagtcttttgattcatatatattatcaggtgatgatgtaatatttcg
attgttaaatgttgataattcattagttattccttataatagaaatgttcgaataattat
ttcaagaatagatgtaattcattcttgaactattccttctttaggtgtaaaggctgatgc
cgtacctggccgattaaatcaattgttttatatttttaatcgtgtaggattatttagtgg
acaatgttcagaaatttgtggtgcaaatcatagatttatacctattataattatagttgt
tcctcgaatagagtttttgacaaagtgattttaataccaatattttgaaaaagatctgtt
tttataggttttatattattattagtaatagtagtcttctatttttttaaaaaaatagaa
gactttataataaaggaagatataaagttaaaaatgattaagtttgaatttttatgataa
ttattttcggtatttgatcctacttcttattttggcttaagatttaattgattaattgtt
tttataattttattgtattttcctataaagttttatttaattgaaagtggattaatatta
atttttaaaattttatttgttagagtaagtaaggtttttaaagaagtttctattccaaat
catatagcattaaattttttatgtgtaataacgtttatatatttagtgtttagtaatata
ctaggtttatttccatttatttttactataacggctcatccattaattacattaggatta
ggagttgttttttggttgtcattttttttaataggattttcgtttagatttaaaaataga
tgtgctcatctagtaccagaaggtagtcctatagttttagctcctttaatagtattaatt
gagagaatcagtcatttaattcgaccttttactctttctattcgattagcggctaatata
atggcgggccatttaattataggattattatctagaattagaatgattagtgtatttggt
tttactagatctttaattttacaaaatattcttttggtgttagaatttggagtaacagtt
attcaaggatttgtttttagaattttattattattatatgcattagacattatcatcctt
ttcatatagtaaatatatctccttgacctttaataagaggatttggagcgttggctttag
tagttggattaattaaattttttgttttttttgaaagagatttattatttagatcatttt
atttattagtattagtagcgttattatgatgacgtgatgttattcgggaaagtacctttc
aaggttttcattctagtgtggtgttgaaaggacttatattagggataattctatttattg
taagagaaatttttttttttttttttttttttt---ttttttttcattctagattgagac
cagcagtagaattaggagttcagtgaccacctatgggtgtgtttccttttaatccttttc
aagttcctttattaaatacggttattttattaagatctggtgtgagagttacttgagctc
atcaaatgattttaaaggaggattgagaaagagctaagatgtctttaatagttacgtgaa
tattaggtctatattttcttatgttgcaaggttttgagtattatatatcttcttttggaa
ttagagattctgtatttggttctactttttttatagcaactggatttcatggatttcatg
taattgtgggaagagtgtttttatttattatttgatatcggtttttaaattatcattttt
ctaaaagtcatcattttgggtttgaagctgctgcttgatattgacattttgtggatgtgg
tttggttatttttgttttctgtagtatattgattgaatctatttttttagtgtttgtggt
ttattttttgtttctaatagtttttttaaaattaagaagattagtggaagtaataagatc
atatgaatgtggatttgatattaattctttagcacgtattgtgttttcttatcgattttt
tttattagctattttgtttattatttttgatgtagaaatttctttgatgttgccggttcc
ctatttaatagttagatatataggggtaattgttttttgtttgtttatatttattttgtt
attaggtttaatatatgaatatttttttggatctttagattatgaaattattaataatat
tattaaagtagatgattttgtagattctggaattataattctttttattgtttgtttgaa
tgagttatttggaccatatatttcttgtcagtttttgtcgttattaaatgagatgattat
tattggaaatcaatggttaaataactttgttgatataatatgggtgaatcataatgataa
agaaaattgacctattgatttgtaaataaatcttttaaaagatagtaatattcctgttat
aaaacctataattaatgtaattgtaattaaaaatttataatggtttgggaaaatgaatat
attttggggttttattattcataatattgaggttcctaaaattaaaggtgtaattcttat
tattattattggggaatttgaataaattgaagtgtgattaaaagaatctggtttggattt
aattaaaagtttacttgaaagatatattattcgtaaggagtacgatgaagttattccgat
ggataaaattattattaatgataatgttgtttctaattttgaattaattataaattcaat
aatattatctttagaaaagaatcctgaagtaaatggaagtcctattagagctatattagt
taaagttaatgtggaattaatagatggattataatttgaattagatattaggcgtatatc
ttgataagaggattcatgaattaaaattccagcacatataaatattagtgatttgaaata
agcgtgaataataaggtggaaatatcttagagaacttgatttaatggaaattgcaaatat
tattattgctatttgtcttagggtggataaagcaataattttttttaaatcttgttccca
gttagctgaaagtccagcatataatgctgtaattgaagaaataaatattaaggaaattaa
aataaaaggatgaatattagttgtaattcggattatcaaataaattcctgcagttacaag
agtggaggaatgaactagtgctgaaataggagttggagctgatattgctatgggaagtca
agctgagaaaggaaattgagcacttttagtgcatctagctagtattaatatgattaaaat
aagtaatggaaatatttcatttatgtttagttctcatcttaatattaatattaatattct
aattgataaaaggattataatgtctccgattcgatttgtgaggagtgtaattgaaccgca
tctagctgtagatcagttttgataatagattactaaaatataagaagatactcctagtat
atctcatcctaataatattaaaaatagattgtttcttaaaattaagattattatggataa
gatgaatattaatagtattaaatgaaattgtttgtgctcatttttagggatataatatat
tctaaatattataattatacttgaaattataagtactgttcttatgaatagacaggatat
tcaatctagtattgaagataattgtatttgaaatgataatatgttttctatagggattgt
aaaatataaaaatgtattattaaataatatatatattctgattgaaagtaaattaaagat
tctatttttgttaataatataataagtggaattaaatggataaataatgataaatagatt
ttgtaaggtgtatgaattaaagggagagaatgtattttattatgagagatgttgagaaat
attattattgaaaatgcggttactgcgattgaagaaataaaaattataattattgttatt
ttgtttcatattaatgttcttattataataaaaatttctctaattgtattgatagtaggg
ggagctgaaatatttactatagtaaatataaatcatcaaaaagtaatgttaggagtaatt
gtaattattcttttaaataaaatgattcttcgggaatggtattttaaatataagtcattt
gttaataaaaataatgctgatgatgataaaccatgagcgattattatcaaaattgctcca
aatattcctagttttgttatcgagaataatcctagtagaacgaatcctatatgagccact
gaggagtaagcaattaatgatttaagatctttttggcgaatacagtttaatcttgttaag
gaagcaccgattaatctgattctaataattcaattgttaattgaatttatttttttaata
cataatggaataaatcgaattaatccatatcctcctaattttaataatatagctgctaaa
attattgatccttctaggggtgcttctacatgggcttttggtaatcataaatgggtaaaa
aatattggggtttttacgagaaaagctattataaatataataattatatttaatttaaat
aaaaaaatgtttagaatattaaatgagtaattgttttttaatagaattatattgataagg
agaggtaaggatgctgtgattgtatatattattagatagattctggcttggagtcgttct
tgttgttttcttatttttaagattaatattatagtaggaattaatactaattcaaataga
atataaaatgaaattaaattagaggtggagaaagttaaaattaagattaaaagaattgga
aagattgttgtaaaaatgtcttttagatttaatgaggatagaataattaatatcactctt
attaatgatagtataattaaaatataggatgatttgtcctgaaatattattttattgaaa
atggtaattgttgaattgaagtttattaaaataattagtaaagataaaatggaaatagat
ataattaagaatggaagtcatgttaaagatctaataaaaactgagttggaagaattgtgt
aaatttgatagtgatactaatattcttagtcttattcttgaacctcttactattaatgta
agtataattattattgatggaaatgaaattgatgaaaagttagttgaaatgaatgaaaat
aaagaaattaataataattctaatcttagaagtataattaaaatattttttcgtcatcaa
catattcttaagattctgataataactatatttttttattgggtgtattctttgtagtta
gattacaaccggtatttatggtaagaattttaatttttattactttattttattcttatt
taatttataaggtgattggaacattttggtttagatatatgttattgatagtaatattaa
gaggggttttagtaatttttacttatatagtaagattagttcctaatgagagttttgaag
ttgttagtttagtgattttattaagatttataattagtatatttgttaaatgggggttag
attttggcggggatataggaattataagaatggatttgtgaatttcgtatttaggaggtt
ttagattgtttttggttgtttttcttttggtaattatattgttagtggtggtagtgagat
gtatgagtgatggaagttttcgagtaattataaataattctttagttgatttaccttctc
catctagtttaagatatttttgaaattttggttctttgttaggtgtatttttaatggtgc
agattttatctggtttatttttatcttttcattttagaggagatgtaaatttgtcttttt
ttagtattattcatataatacgagatgtaaattatggatgattattacgagctattcatg
ctaatggtgctagaatgttttttttattgatatatattcatattggtcggggattgtatt
atggttcatatcgatttgagaaggtttgattaagaggggttagaattttattattatcta
tggctacggcttttttagggtatgttttgccttgggggcaaatgtctttttgagctgcta
cagtgattactaatttattatcggctattccttatgtaggagtattattggtagagtgaa
tttgagggggattttcggtaggaaatcctactctgactcgattttttgcttttcatttta
ttttaccttttgtaattttgttttttgttattctgcatttgttttttcttcatgagaaag
gatctagaaatcctttaggtttaatgggtagaagagataaaattatgtttcatccttatt
atgtttttaaggatatttttggatttagtttttttttcatgttttttatagtgatttgtt
ttttgtatccttatatttttatggatgtggaaaattttatttcttctaatcctttagtta
cgcctgttcatattcaacctgaatgatattttttgtttgcttatactattcttcgttctg
taccaagaaagattgggggagttgttgcgttggtaatatcagtattagttttgtattttt
tgcctttttttttaaaacatcgttttcgaagaacttttttttattttttaataaaatttt
tattttgaattttttttgtaaattgagtgcttttaacttgaattggggcttgtgtagttg
aaattccttatatgacattaggaatgatttttagagtaatttattatatgatatatatta
tgttttgaagtgaaaatagggataataattgttagtatagatataggtaaaaagattttt
catcttagttttattaatatatcatatcggaatcggggaaatgttcttcgtactcaaatt
aaaataactgaaataactaataagataaatattgaaaatattgatttgatatttttaaaa
aatataatagtagaaattattcttaaaagaagtatacttatatattcagctaagaaaatt
aatgcgaatcaacctcctatgtattctacattaaatcctgatactaattctgattctcct
tctgcgaaatcgaaaggacttcggttggtttctgctaaacaagaagttaatcatataaat
ataagaaatatgtttcctcagaaaaaatataagagtttttgtgattcttctatttgagta
aatgaataagactgcgatataataacaataaataagataattataaaaaaagatacttcg
taagaaattatttgagcaattcttcgaattgccccaagatatgaatattttgaattagat
gatcatcctactaataaaatgaaatatactcctagtcttgataaaataaagaagtataat
atgttgtgtttattgtctattagtgaatttgaattgtataaaataatagggactattatt
attataatgagtaaggataatgatggggttaaatatgatagtataaaatttattgattct
aaggagattaaatttttattaaaaagtttaattgcgtctctgaatggttgaagtaatcca
attagtcctactttatttggaccttttcggatttgagtatatctaaggatttttcgttct
aaaatagtgtaaaaagctactgctactaaaattctaattgaaattttaatcattttctta
ggtcctttcgtactagaagaaataataagaagatagaaaccgacctggttcacaccggtc
tgaactcaaatcatgtaattttttaagagtcgaacagactttctttatccactattgcgc
agataagaatattaaatcaacatcgaggtcgcaatcatttttttaaataagatcttttaa
attttattacgctgttatccctacggtaatttggtcatttaattaattttattagatcag
ttttataagtatttttattaaaatattaattaattaactgccccagttaaactaaagtaa
aattcaatagggtcttatcgtctttctgttatataaaaggctttttacttttaagataat
tttaatatttaaattaaagaaataattttaagtgttaaatcttttgttctagtctttaat
taaaagacaaatgattatgctaccttagcacaattgcggctattcaaatatttcattgag
cagattttactattaattatgattaatagaaatgtttttgttaaacagtcattaaatata
tgagttattgtaatttatttaaataatttacttattttattatttttatattattaaaat
gatattttaatagtatagtttaatttaatttgtttagtaagttattaaactatttgaata
ttataatttctatatttgtaagtatg--ttttttaaattttatttgtaatttgttttaca
aaaattatttttaatatatttttttataaaataccagatattattttaatcgaataacgt
ctaatttcgattgaatattataattattcatataatgaatttataatattaaatagatct
taaaatttcgggaattaaaaattttttgaattaatagatcctgatactaaaggaatatta
taattctttgaaaaagtttatttttccttttcagtttaaatttttatgtaca-gatactt
tttccaaaatatcaactgtgttacgacttaccttatcttatgataagggtgacgggcgat
atgtgcacatttattattttattcaaatttaaatattattaaaaatttacttctaaatcc
tatttcttaaaaatattaaaaaataatgttctttaattaaattttaatgtaactcattta
ttctttaacattaattacaccttgacctaacattttataatttatttagaataatattat
taattagttcttttgatggcggtatataaactttgttttaaagtaaaatttatcgggggt
tgtcgattaataaacaagttcctctagaaaaataaaatgccgccgttgtaaataagtttt
attataaattattattactatatttattttaatatactagggtttctaatcctattttaa
gtttaaaaattataacttttatttaaataaattttatataattaattttactttttatta
attgattttttattaattttaatttaatataaatataatttaactaaaagaataaccgca
actgctggcacttaattattagttagttatttagttaattattctttatattttaaataa
tgttagatgttacaaaattaaattgatttttataattttgtattaat
>Oxyopes_sertatus
tatatttaataagatttcatttagtaataagatctgatgattgatttttagtttgattag
gattagaaattaatataatgatatttattataattgtttatgaacggtatagagtattaa
atattgagtcttgtataaaatatttttttatccaaagaataggctctgctattttattga
gtttattttattttggaaaaatatattttaaggaagtagtttgtttagtaataagatata
aagttggagcaggacccttttttttttggtttccttctatttgtggtgggatttcttgat
tatcttgttttattttaatatgttttcaaaagattattccttttattttattaagaatgt
ttgtatctggtttgatattttttgtaattatacttagtttggcttttggaattataggaa
gatttaatcaaaatgatttaaagcaattaattgctttttcttcagtgtatcatttaggat
gaataatattaagattaatatcttctgatgaattttgggtaatttatttaattatatata
gattattaatttttcctataattcttttttttaaaagaaagataataattagattaatag
atgtagttaggataaaatataaaaagtgatttgtaataatgatattaagaatagcaggca
tacctcccttattaggattttttttaaagtgatttgcttttattacgatttttttaaaaa
gatattttttttgattaattttaatgatgagttctgtggtaatgttttatgtatattatc
gtgttatttatgatgttttgatgggattttttataaatggggtttggacaaattgaatgg
aaaaaagaaatgaggtttggtgagatttagtaactatttttggtatagttataggtg---
--cgatgattttattcaactaatcataaggatattggaactttatatttaatatttgggg
tttgatcggctatagttggaacggcaataagagtattgattcggatggaattagggcatt
ctgggagaatattaggggatgatcatttatataatgtgattgttactgctcatgcttttg
taataattttttttatagttataccaattttaattggtgggtttggaaattgattggttc
ctttgatattaggggctcctgatatgtctttccctcgaataaataatttatcgttttgat
tacttcctccttctttgtttttattatttatatcttctatggttgaaactggggttggag
caggatgaacggtttatcctcctttagcttcgactactggtcatataggaagatcaatag
attttgctattttttctttacatttagctggtgcttcttctattataggggctgtaaatt
ttatttctactattattaatatacgattaagtagaataagaatggaaaaggttcctttgt
ttgtctgatctgtttttattactgctattttattgttgttatctttaccagtattagctg
gagctattactatgttattaactgatcgaaattttaatacttcattttttgatcctgcag
gggggggagatcctattttatttcaacatttattttgattttttggacatccagaagtat
atattttaattttacctggatttggaattgtttctcatgtaattagatcttctgtgggaa
agcgagaaccgtttggaagattaggaataatttatgctatagtaggaattgggggtatag
gatttgttgtttgagcacatcatatattttcggtaggaatagatgtagatactcgagctt
attttactgcggctactataattattgctgtcccaactgggattaaggtttttagttgaa
tagcaacaattcatggttcttattttaaaataagaacttctataatatgatgtattgggt
ttgtatttttatttactttaggtggtattactggggttgttttatctaattcatcgttag
atgtagtattacatgatacatattatgtagtagctcattttcattatgtattaagaatag
gagctgtatttgctattttagctggaattacttattgatttcctttattttttggagtag
ttttgaaggagaaaatgactaagcttcatttctttgttatgtttttaggagtaaatttga
cattctttcctcaacattttttaggattaaatgggataccacgtcgatattcagattatc
ctgatgcttttattttttgaaatatagtttcttctataggttctattttatctttatttg
ctgttatactatttatatatattgtttgagaagctataattttaaaattatttgggaata
atgaatattttgtgagttcttcgttagaatgaattaataatattcctcctttagatcata
cttttaatcaattgaatttattaagagattgccaacttgaagatctttgttgtttcaaga
tggagtttctccagtaatagaacatttaattttttttcatgatcatattataatagtaat
aattataattataattatggtaggatatgtattagtgaattcttgttttaataaatttta
taatttaggaatgtttcaaggtcaggggcttgaaagaatttgaacagcaatacctgctgt
atttttgttatttattgcttttccttctttacatttgttatatttgatggaagaaggagc
ttcttatgatattacggttaaggttataggacaccaatggtattggtcttatgaatatag
agatttaggatttaagtcttttgattcatatatattatcaggtgatgatgtaatatttcg
attgttaaatgttgataattcattagttattccttataatagaaatgttcgaataattat
ttcaagaatagatgtaattcattcttgaactattccttctttaggtgtaaaggctgatgc
cgtacctggtcgattaaatcaattgttttatatttttaatcgtgtaggattatttagtgg
acaatgttcagaaatttgtggtgtaaatcatagatttatacctattataattatagttgt
tcctcgaatagagtttttgacaaagtgattt--ataccaatattttgaaaaagatctgtt
tttataggttttatattattattagtaatagtagtcttctatttttttaaaaaaatagaa
gactttataataaaggaagatataaagttaaaaatgattaagtttgaatttttatgataa
ttattttcggtatttgatcctacttcttattttggcttaagattaaattgattaattgtt
tttataattttattgtattttcctataaagttttatttaattgaaagtggattaatatta
atttttaaaattttatttgttagagtaagtaaggtttttaaagaagtttctattccaaat
catatagcattaaattttttatgtgtaataacgtttatatatttagtgtttagtaatata
ctaggtttatttccatttatttttactataacggctcatccattaattacattaggatta
ggagttgttttttggttgtcattttttttaataggattttcatttagatttaaaaataga
tgtgctcatctagtaccagaaggtagtcctatagttttagctcctttaatagtattaatt
gagagaatcagtcatttaattcgaccttttactctttctattcgattagcggctaatata
atggcgggccatttaattataggattattatctagaattagaatgattagtgtatttggt
tttactagatctttaattttacaaaatattcttttggtgttagaatttggagtaacagtt
attcaaggatttgtttttagaattttattattattatatgcattggacattatcatcctt
ttcatatagtaaatatatctccttgacctttgataagaggatttggagcgttggctttag
tagttggattaattaaactttttgttttttttgaaagagatttattatttagatcatttt
atttattagtattagtagcgttattatgatgacgtgatgttattcgggaaagtacctttc
aaggttttcattctagtgtggtgttgaaaggacttatattagggataattctatttattg
taagagaaatttttttttttttttcttttttttgagctttttttcattctagattgagac
cggcagtagaattaggagttcagtgaccacctatgggtgtgtttccttttaatccttttc
aagttcctttattaaatacggttattttattaagatctggtgtgagagttacttgagctc
atcaaatgattttaaaggaggattgagaaagagctaagatgtctttaatagttacgtgaa
tattgggtttatattttcttatgttgcaaggttttgagtattatatatcttcttttggaa
ttagagattctgtatttggttctactttttttatagcgactggatttcatggatttcatg
taattgtgggaagagtgtttttatttattatttgatatcggtttttaaattatcattttt
ctaaaagtcatcattttgggtttgaagctgctgcttgatattgacattttgtggatgtgg
tttggttgtttttgttttctgtagtatattgattgaatctatctttttagtgtttgtggt
ttattttttgtttttaatagtttttttaaaattaagaagattagtggaagtaataagatc
atatgagtgtggatttgatattaattctttagcacgtattgtgttttcttatcgattttt
tttattagctattttgtttattatttttgatgtagaaatttctttgatattgccggttcc
ctatttgatagttagatacataggggtaattgttttttgtttgtttatatttattctgtt
attaggtttaatatatgaatatttttttggatctttagattatgaaattattaataatat
tattaaagtagatgattttgtagattctggaattataattctttttattgtttgtttgaa
tgagttatttggaccatatatttcttgtcagtttttgtcgttattaaatgagatgattat
tattggaaatcaacggttaaataactttgttgaaataatatgggtgaatcataatgataa
agaaaattgacctattgatttgtagataaatcttttaaaagatagtaatattcctgttat
aaaacctataattaatgtaattgtaattaaaaatttataatggtttgggaaaatgaatat
attttggggttttattattcataatattgaggttcctaaaattaaaggtataattcttat
tattattattggggaatttgaataaattgaagtgtgattaaaagaatctggtttggattt
aattaaaagtttacttgaaagatatattattcgtaaggagtacgatgaagttattccgat
agataaaattattattaatgataatgttgtttctaattttgaattaattataaattcaat
aatattatctttagaaaagaatcctgaggtaaatggaagtcctattagagctatattagt
taaagctaatgtggaattaatagatggattataatttgaattagatattaggcgtatatc
ttgataggaagattcatgaattaaaattccagcacatataaatattagtgatttgaaata
agcgtgaataataaggtggaaatatcttagagaacttgatttaatggaaattgcaaatat
tattattgctatttgtcttagggtggataaagcaataattttttttaaatcttgttccca
gttagctgaaagtccagcatataatgctgtaattgaagaaatgaatattaaggaaattaa
aataaaagggtgaatattagttgtaattcggattatcaaataaattcctgcagttacaag
agtggaggaatgaactagtgctgaaataggagttggagctgatattgctatgggaagtca
agctgagaaaggaaattgagcacttttagtgcatctagctagtattaatatgattaaaat
aagtaatggaaatatttcatttatgtttagttcccatcttaatgttaatattaatattct
aattgataaaagaattataatgtctccgattcgatttgtgaggagtgtaattgaaccaca
tctagctgtggatcagttttgataatagattactaaaatataagaagatactcctagtat
atctcatcctaataatattaaaaatagattgtttcttaaaattaagattattatggataa
gatgaatattaatagtattaaatgaaattgtttgtgttcatttttagggatataatatat
tctaaatactataattatacttgaaattataagtactgttcttatgaatagacaggatat
tcaatctagtattgaagataattgtacttgaaatgataatatgttttctatagggattgt
aaaatacaaaaatgtattattaaataatataaatattctgattgaaagtaaattaaagat
tctatttttgttaataatataataagtggaattaaatggataaataatgataagtagatt
ttgtaaggtgtgtgaattaaagggagagaatgtattttattatgagagatattgagaaat
attattattgaaaatgcggttactgcgattgaagaaataaaaattataattattgttatt
ttgtttcatattaatgttcttattataataaaaatttctctaattgtattgatagtaggg
ggagctgaaatatttactatagtaaatataaatcatcaaaaagtaatgttaggggtaatt
gtaattattcttttaaataaaatgattcttcgggaatggtattttaaatataagtcattt
gttaataaaaataatgctgatgatgataaaccatgagcgattattatcaaaattgctcca
aatattcctagttttgttatcgaaaataatcctagtagaacgaatcctatatgggccact
gaggagtaagcaattaatgatttaagatctttttggcgaatacagtttaatcttgttaag
gaagcaccgattaatctgattctaataattcaattgttaattgaatttatttttttaata
cataatggaataaatcgaattaatccatatcctcctaattttaataatatagctgctaaa
attattgatccttctaggggtgcttctacatgggcttttggtaatcataaatgggtaaaa
aatattggggtttttacgagaaaagctattataaatataataattatatttaatttaaat
aaaaaaatgtttataatattaaatgagtaattgttttttaatagaattatattgataagg
agaggtaaggatgctgtgattgtatatattattagatagattctggcttggagtcgttct
tgttgttttcttatttttaagattaatattatagtaggaattaatactaattcaaataga
atataaaatgaaattaaattagaggtggagaaagttaaaattaagattaaaagaattgga
aagattgttgtaaaaatgtcttttagatttaatgaggatagaataattaatatcactctt
attaatgatagtataattaaaatataggatgatttgtcctgaaatattattttgttaaaa
atagtaattgctgaattgaagtttattaaaataattagtaaagataaaatggaaatagat
ataattaagaatggaagtcatgttaaagatctaataaaaactgagttggaagaattgtgt
aaatttgatagtgatactaatattcttagtcttattcttgaacctcttactattaatgta
agtataattattattgatggaaatgaaattgatgaaaagttagttgaaatgaatgaaaat
aaagaaattaataataattctaatcttagaagtataattaaaatattttttcgtcatcaa
catattcttaagattctgataataactatatttttttattgggtgtattctttgtagtta
gattacaaccggtatttatggtaagaattttaatttttattactttattttattcttatt
tgatttataaggtaattggaacattttggtttagatatatgttattgatagtaatattaa
gaggggttttagtaatttttacttatatagtaagattagttcctaatgagagttttgaag
ttgttaatttagtgattttattaagatttataattagtatatttgttaaatgggggttag
attttggcggagatataggaattataagaatggatttgtgaatttcgtatttaggaggtt
ttagattgtttttggttgtttttcttttggtaattatattgttagtggtggtagtgagat
gtatgagtgggggaagttttcgagtaattataaataattctttagttgatttaccttctc
catctagtttaagatatttttgaaattttggttctttgttaggtgtatttttaatggtgc
agattttatctggtttatttttatcttttcattttagaggagatgtaaatttgtcttttt
ttagtattattcatataatacgagatgtaaattatggatgattgttacgagctattcatg
ctaatggtgctagaatgttttttttattgatatatattcatattggtcggggattgtatt
atggttcatatcgatttgagaaggtttgattgagaggggttagaattttattattatcta
tggctacggcttttttagggtatgttttgccttgggggcaaatgtctttttgagctgcta
cagtgattactaatttattatcggctattccttatgtaggagtattattggtagagtgaa
tttgagggggattttcggtaggaaatcctactctgactcgattttttgcttttcatttta
ttttaccttttgtaattttgttttttgttattctgcatttgttttttcttcatgagaaag
gatctagaaatcctttaggattaatgggtagaagagataaaattatatttcatccttatt
atgtttttaaggatatttttggatttagtttttttttcatgttttttatagtgatttgtt
tgttgtatccttatatttttatggatgtggaaaattttatttcttctaatcctttagtta
cgcctgttcatattcaacctgaatgatattttttgtttgcttatactattcttcgttctg
taccaagaaagattgggggagttgttgcgttggtgatatcagtattagttttgtattttt
tgcctttttttttaaaacatcgttttcgaagaacttttttttattttttaataaaatttt
tattttgaattttttttgtaaattgagtgcttttaacttgaattggggcttgtgtagttg
aaattccttatatgacattaggaatgatttttagagtaatttattatatgatatatatta
tgttttgaagtgaaaatagggataataattgttagtatagatataggtaaaaagattttt
catcttagttttattaatatatcatatcggaatcggggaaatgttcttcgtactcaaatt
aaaataactgaaataactaataagataaatattgaaaatattgatttaatatttttaaaa
aatataatagtagaaattattcttaaaagaagtatacttatatattcagctaagaaaatt
agtgcgaatcaacctcctatatattctacattaaatcctgatactaattctgattctcct
tctgcgaaatcgaaaggacttcggttggtttctgctaaacaagaagttaatcatataaat
ataagaaatatgtttcctcagaaaaaatgtaagagtttttgtgattcttctatttgagta
aatgaataagactgtgatataataacaataaataagataattataaaaaaagatacttcg
taagaaattatttgagcaattcttcgaattgccccaagatatgaatattttgaattagat
gatcatcctactaataaaatgaaatatactcctagtcttgataaaataaagaagtataat
atgttgtgtttattgtctattaatgaatttgaattgtataaaataatagggactattatt
attataatgagtaaggataatgatggggttaaatatgatagtataaaatttattgattct
aaggagattaaatttttattaaaaagtttaattgcgtctctgaatggttgaagtaatcca
attagtcctactttatttggaccttttcggatttgagtatatctaaggatttttcgttct
aaaatagtgtaaaaagctactgctactaaaattctaattgaaatttaaatcattttctta
ggtcctttcgtactagaagaaataataagaagatagaaaccgacctggtttacaccggtc
tgaactcaaatcatgtaattttttaagagtcgaacagactttctttatccactattgcgc
agataagaatattaaatcaacatcgaggtcgcaatcatttttttaaataagatcttttaa
attttattacgctgttatccctacggtaatttggtcatttaattaattttattagatcag
ttttataagtatttttattaaaatattaattaattaactgccccagttaaactaaagtaa
aattcaatagggtcttatcgtctttctgttatataaaaggctttttacttttaagataat
tttaatatttaaattaaagaaataattttaagtgttaaatcttttgttctagtctttaat
taaaagacaaatgattatgctaccttagcacaattgcggctattcaaatatttcattgag
cagattttactattaattatgattaatagaaatgtttttgttaaacagtcattaaatata
tgagttattgtaatttatttaaataatttacttattttattatttttatattattaaaat
gatattttaatagtatagtttaatttaatttgtttagtaagttattaaactatttgaata
ttataatttctatatttgtaagtatg--ttttttaaattttatttgtaatttgttttaca
aaaattatttttaatatatttttttataaaataccagatattattttaatcgaataacgt
ctaatttcgattgaatattataattattcatataatgaatttataatattaaatagatct
taaaatttcgggaattaaaaattttttgaattaatagatcctgatactaaaggaatatta
taattctttgaaaaagtttatttttccttttcagtttaaatttttatgtgtatgatactt
tttccaaaataccaactgtgttacgacttaccttatcttatgataagggtgacgggcgat
atgtgcacatttattattttattcaaatttaaatattattaaaaatttacttctaaatcc
tatttcttaaaaatattaaagaataatgttctttaattaaattttaatgtaactcattta
ttctttaacattaattacaccttgacctaacattttataatttatttagaataatattat
taattagttcttttgatggcggtatataaactttgttttaaagtaaaatttatcgggggt
tgtcgattaataaacaagttcctctagaaaaataaaatgccgccgttgtaaataagtttt
attataaattattattactatatttattttaatatactagggtttctaatcctattttaa
gtttaaaaattataacttttatttaaataaattttatataattaattttactttttagta
attgattttttattaattttaatttaatataaatataatttaactaaaagaataaccgca
actgctggcacttaattattagttagttatttagttaattattctttatattttaaataa
tgttagatgttacaaaattaaattgatttttataattttgtattaat
>Oxyopes_striagatus
tatatattattagatttcatttagttataagatctgatgattgatttttagtttgattag
gtctagaaattaatataataatatttattataattatttataaacgatatagtatattaa
atattgaatgttgtataaagtatttttttgtacagagaataggatctgctattttattaa
gtttgttttattttaaaaaaatatattttaaagaagtaatttgtttagttataagatata
aggtgggggcaggacctttttttttttgatttccttctgtttgtggtggaatttcttgga
tatcttgttttgttttaatatgttttcagaaaattattccttttattttattaagaatat
ttttatctagaataatatttattattattatatttagtttattttttggtattataggaa
gatttaatcaaagagatttgaagcaattaattgctttttcttctttataccatttaggtt
gaataatattaagaatattatcttttgaagaattttgggtaatttatttaatattatatg
gattattaattcttcctatagttttgttttttaataaaaaaataataggaagattatcag
atgtaattaaaatgaaacataaaaaatgatttgtaataataatgctaagaatggcaggga
tgcctcctttattagggttttttttaaaatggtttgcttttattacgattttttataaaa
gttattttttttgattggttttaattataagttcagtagtaatattttatgtatattatc
gggtaatttatgatgttttaataggattttttatacagggagtatgaataaattgaattg
agaaaagaaatgaaatttgatgggattttattactattattgggataattattggtgtac
tgcgatgattttattcaactaatcataaagatattggaacgttatatttaatgtttggag
tttggtcggctatagtaggaacagcaataagagtattaattcgaatagaattaggacatt
cagggagaatattaggagatgatcatttatataatgtaattgttactgctcatgcttttg
ttataattttttttatagttataccaattttaattggtgggtttggaaattgattggttc
ctttaatattaggggctccggatatgtctttcccccgtataaataatttatcgttttgat
tacttcctccttctctatttttattatttatatcttctatagtagaaacgggagtaggag
caggatgaacagtttatcctcctttagcttcaacaacaggtcatataggaagatcaatag
attttgctattttttctttacatttagcgggtgcttcatctattataggagctgtaaatt
ttatttctactattataaatatacgattaagtagaataagaatagaaaaggttcctttgt
ttgtgtgatctgtttttattactgctgttttattattattatctttacctgttttagcgg
gtgctattactatattattaactgatcgaaattttaatacttcattttttgaccctgctg
gagggggagatcctattttatttcaacatttattttgattttttggtcatcctgaagtat
atattttaattttaccagggtttggaatcgtttctcatgttattagatcttctgtgggga
agcgggaaccatttggtagattaggaataatttatgctatagtaggaattggaggaatag
ggtttgttgtatgggcgcaccatatgttttcagtaggaatagatgttgatactcgagcat
attttactgcggctactataattattgctgtacctactggtattaaggtttttagatgaa
tagctactattcatggttcttattttaaaataagaacttctataatatgatgtattggat
ttgtatttttatttactttaggaggaattacaggggtagttttatctaattcatcattag
atgtggtattacatgatacatattatgttgttgctcattttcattatgtattaagaatag
gagctgtatttgctattttagctggaattacttattgatttcctttgttttttggagttg
ttttgaaggaaaaaataactaagcttcatttctttgttatatttttaggagtaaatttaa
ctttttttcctcaacattttttaggtttaaatggaataccacgtcgatattcagattatc
ctgatgtttttattttttggaatatagtatcttctataggttctattttatctttatttg
ctgttatattatttatatatattgtttgagaagctatagttttaaagttatttggaaata
atgaatattttgtaagttcttcattagaatgaattaataatattcctcctttagatcata
cttttaatcagttgaacttattaagatattgccaacttgaagatctttattatttcaaga
tggggtttctccagtaatagaacatttgattttttttcatgatcatattataatagtgat
aattataattataattatagtaggatatgtgttaattaattcttgtttaaataaatttta
taatttaggtatgtttcaaggtcaaggacttgaaagaatttgaacggctatacctgcagt
atttttattatttattgcttttccttctttacatttattgtatttaatagaagaaagagc
taattacgatattactattaaagtaataggtcatcaatgatattgatcttatgaatatag
agacttaggatttaaatcctatgattcttatatattatcaggtgatgatagaatatttcg
gttattaaatgtggataattctttagttatcccttataatagtaatgttcgaataattat
ttcaagaatggatgttatccattcttgaacaattccttctttaggtgtaaaggcagatgc
tgtaccaggtcggttaaatcaattattttatatttttaatcgagtaggattatttagtgg
tcaatgttcagaaatttgtggtgctaatcatagatttataccaattataattatagttgt
tccccgaatagaatttttaataaaatgattttaataccaatattttgaaaaaattctgtt
tttataggttttattttattaacagtattaatcattttttatttttttaaaaagaatgaa
aaagttttagaagagaaagaaatagaattaaaagtaattatatttgaatttttatgataa
ttattttcggtatttgatccaacttcttattttggtattagattgaattgattaattatt
tttgtaattttattatattttccaataaaatactatttaattgaaagtggattaatatta
gtctttaaaattttatttataagagtaagtaaggtttttaaggaagtttctatacctaat
catatagcactaaattttttatgtgtaataacgtttatatatttagtttttagaaatata
ttaggattatttccatttatttttactataacagctcatcctttaattacattaggatta
ggagttgttttttgattatcattttttttaataggattttcatttagttttaaaaataga
tgtgcccatttagtaccagaaggaagacctataattttagctcctttaatagtattaatt
gaaagaattagtcatttaattcgaccttttactctttctattcggttggctgctaatata
atagcaggccatttaattataggtttattatctagaattagaataattagtgtaattggt
tttactagatctttaattttacaaaatattcttttagtgttagagtttggggtaacggtt
attcaaggatttgtttttagaattttattattattatatgcattagacattatcatcctt
ttcatatagtaaatatatccccttgacctttaataagaggttttggagctttggctttag
tagtaggaataattaaactttttgttttttttgaaagagatttaatattaagatcatttt
atttattagtattagtagcattaatatgatgacgtgatgtaattcgagaaagtacctttc
aaggttttcattctagtgtggtgttaaaaggacttatattaggtataatcttatttattg
taagagaaatttttttttttttttcttttttttgagcttttttccattctagattgagac
cggcagtagagttaggagttcaatggcctcctataggtgtatttccttttaatccttttc
aggtgcctttattaaatactgtaattttattaagatctggtgttagagttacttgagctc
atcaaatgattttaaaggaagattgagaaggagctaaagcatctttaatggttacatgaa
tattaggggtatattttcttatactacaagggtttgaatattatatatcttcgtttggaa
ttagagattctgtttttggttcgactttttttatagcaacaggatttcatggatttcatg
taattgtgggtagagtatttttatttattatttggtatcgatttttaaactatcattttt
ctaagggtcatcattttggatttgaagctgctgcttgatattgacattttgttgatgttg
tttgattatttttgttttctgtagtatattgatggaatctgtttttttagtatttgtagt
ttattttttgtttttaatagtgtttttaaagttaagaagattaatagaagttataagatc
atatgaatgtggatttgatattaattcgttagctcgagttgttttttcttatcgattttt
tttgttagcaattttatttattatttttgatgttgaaatttctttaatattaccagtacc
ttatttagtaattagacatgtaggagttattgttttttgcttgtttatatttgttttatt
aataggtttgatgtatgagtatttttttggttctctagattaagaaattattagtaatat
tattattgaagatgactttgaagtttctggaattatagatatatttattgtttgtttaaa
tgaattatttggaccatatatttcttgtcaatttttatcattattaaatgaaatttttat
taaaggaaatcaattattaaataattttgttgaaatataatgggtaaatcaaagtgaaag
tgagaattggcctattgatttataaagaaatcttttaaaggataataatatacctaaaat
aaatcctaataataatgtaattgtaattatgaatttataatgatttggaaaggttaatat
attttggggatttattattcatagtattaaagtacctaagattaaaggggtgattctcat
tattattattggggaatttgaatatatcgaggtatgattaaaagaatctggtttggattt
aattaaaagtttacttgaaagataaattattcgtaaggaatatgatgatgttaatcccac
tgataaaattattattaatgataaaattgtttctagttttgaattaattataaattcaat
gatattatctttagaaaaaaatcctgaggtgaatgggagacctattaaagctatattagt
taaggctaatgttgaattaattgatggattataatttgaattagttattaaacgtatatc
ttgatatgaggattcgtgaattaaaattccagcacatataaatattaatgatttgaaata
agcatgaataataaggtgaaaatatctaagagatcttgatttaatagaaattgcgaatat
tattattgctatttgtctgagggtagataaagcaataattttttttaaatcttgttctca
gttggctgaaagtccagcatataaggctgtaattgaagaaatgaatattaaagtaattaa
aattaaaggatgaatattagtagtaattcgaattattaagtaaattcctgcagtaacaag
ggtggaagaatgaactaatgctgaaataggagttggagctgatatggctataggaagtca
ggctgaaaaaggaaattgagcacttttagtgcaactagctaatattaatattagcaaaat
taataatgggaatatttcatttatatttaattctcaagttaatgttgatattaatatact
aattgataaaagaatgaaaatatctccgattcgatttgttaaaagtgtaattgaaccaca
actggctgtggatcaattttgataataaataactaaaatataggatgatactcctaatat
atctcaacctaatagtattaatagtatattgtttcttaaaattaaaattattatagataa
aataaatattattaatattagtaaaaattgtttgtgttcgtttttaggaatataatatat
tctaaaaattataattattcttgaaattattaaaactgttcttataaataagcaggatat
tcagtctaatatggtagttagttgtagttgaaacgataatatagtttctatagggattgt
aaaatatataaatatattatgggataataaaaataatctaattaatagaaagttaatgat
tctatttttataagtagaataataagcggaattaaatggataaataaagataggtaaatt
ttataaggagtattaattagggggagtacttctattttattatgagaaatatttagaaat
attattattgaaaatgatgttactgcaatagaagaaataaaaattatgattattgttatt
ttatttcagattaatgttcttattataataaagatttctctaattgtattaattgtaggg
ggggctgagatatttactatagtaaatataaatcatcaaaatgtaatgttaggagaaatt
gtaattaatcttttaaataaaacgattcttcgagaatgatattttaaatataaatcattt
gttaataaaaataatgctgatgaagataatccatgagcgattattattaaaattgcacca
aatattcctagttttgttatagaaaataatcctaataaaacaaatcctatatgagctact
gaagaataagcaattaatgattttaggtctttttgacgaacacaatttaatctagttaaa
gatgccccgattaatctgattctaatgattcatctattaattgagtttatttttttaata
cataagggaataaatcgaattaacccgtatcctcctagttttagtaatatggctgctaga
attattgatccttctaaaggagcttcaacgtgagcttttggtaatcataaatgtgtaaag
aatattggagttttaactaggaaggctattataaatataataattatatttaatttgaat
aatgaaatatttaatgtgctaaatgaatagttattttttaataaaattaagttaataaga
agaggtaaagatgctgtaatagtatatattattaagtagattctggcttgaaggcgttct
tgttgttttcttatttttataattaatattatagtgggaattaacactaattcaaataaa
atataaaataagattaaattagaaattgaaaaagttaatattaagactaataaaattgga
aaaatagctgtaaaaatatcttttaaatttaatgaagataaaataattaatattactctt
aataaagataatattattaaaatataagacgatttatcttggaatattattttattgaaa
attataatggaggaattaaaatttattaaaataattattaaagctgtaaaggatatacac
gtaattaataatggaagtcatgttaaagatctaatgaaaattgaactggaagaattatgt
aaattagataatgatactaatatacttaatcttattcttgaacctcttactattaatgtt
agtataattattatagatgggaatgaaatagatgaaaaactagtagaaataaaaaaaaat
aatgaaattaatagtatttctaatctaagaagtataattaaaatgttttttcgtcatcaa
catattcttagaattctaataataattatatttttttgataggggttttatttacagtta
gattacaaccagtatttatagttagaattttaatttttattactttattttattcttatt
taatttataagataattggaacattttgatttagttatatattattaatagtaatattaa
gaggagttttagttattttcacttatatagtgagattaattcctaatgagagctttgagg
taattaatttagtagttttattaagatttataattggaatatttgttaagtggggattga
attttgataatgatatagggattataagaatagatctatggatttcttatttaggggggt
ttagattatttttagtgacttttttattacttgtaatattattagtggtagtagtaagat
atataagagatgggagttttcgagtaattataaataattctttagttgatttaccttctc
cttctagtttaagatatttttgaaattttggttctttgttaggagtatttttaatagttc
aaattttatcaggtttgtttttatcttttcattttagaggagatgttaatttatcttttt
ttagaattattcatataatgcgagatgtaaattacggatgattgttacgagcaattcatg
ctaatggtgctagaatattttttttattaatatatattcatattggtcgaggattgtatt
atggttcatatcgatttgaaaaagtttgattaagtggggtaagaattttgttattatcta
tagctactgcttttttaggttatgttttaccttggggtcaaatatctttttgagcagcta
cagttattactaatttattatcagcaattccatatgtaggagtattgttagtagagtgaa
tttggggtggattttctgtaggtaatcctactttaacacgattttttgcttttcatttta
ttttgccttttgttattttattttttgtaattttacatttgttttttcttcatgagaaag
gatctagaaatcctttaggattaatagggagaagagataaaattatatttcatccttatt
atgtttttaaagatatttttggttttagttccttttttatgttttttataattatttgtt
tattatatccttatatttttatggatgtagaaaattttatttcttctaatcctttagtaa
ctcctgttcatattcaacctgaatgatattttttatttgcttatactattcttcgctcag
ttccgagaaagattggaggtgtggttgctttagtaatatcggtattaattttatattttt
tacctttttttttaaaacatcgttttcgaagaacatttttttattttttaataaaatttt
tattttgaattttctttgtaaattgagttcttttaacttgaattggagcttgtgtagttg
aaattccttatataacgttaggtataatatttagagtaatttattatataatgtatatat
tattttg----ttaaataggaattgtaataataaatatagatataggtaagaaaattttt
catcttaattttattaatatatcatatcgaaatcgagggaatgttcttcgtactcaaatt
aaaatgattgaaataattaataaaataaatatagaaaatattgatgtaatattcttaaaa
aatataatagtagaaattattcttaagagtaatattcttatatattcagctaaaaaaatt
aatgcaaatcaaccacctatatattctacattaaaacctgatactaattctgattctcct
tctgcgaaatcaaatggtcttcgattagtttctgctaaacaggatgttaatcatataaat
attaaaaatatatttcctcaataaaagtgtaagagtttttgtgactcttctatttgagta
aatgaataagattgagatataataacaatgaataaaataattatgaaaaaagatacttca
taagaaattatttgggcaattcttcggattgctccaaggtaagaatatttagaatttgat
gatcatcctactaatagaatgaaatatacacctaatcttgataaaatgaaaaagtataat
atattatgtttattgtctaatagtggattggaattatataaaataattggcactattata
attataataagtaatgataatgatggagttaagtaggaaagtataaagtttattctttct
aaagaaattaagtttttattaaaaagtttaatagcgtctctaaatggttgtaaaattcca
attaatcctactttatttggaccttttcgaatttgggtatatctaagaatttttcgttct
aaaatagtataaaaagctactgctactaaaattctaattgaaattttaatcattttctta
ggtcctttcgtactagaagaaat-gtaagaagatagaaaccgacctggtttacaccggtc
tgaactcaaatcatgtaattgtttaaaagtcgaacagactttctttatccactattgcgc
aaataagaatattaaatcaacatcgaggtcgcaatcattatttttaataagatctttaaa
attttattacgctgttatccctacggtaatttggttatttaattaattttattagatcat
ttttataaagatttatattaaaatattaattaactaactgccccagttaaactaaagtaa
aattcaatagggtcttatcgtctttctacttaataaaagtctttttacttttaagataat
tttaatatttaagttgaagaaataattttaaatgtaaaatcttttgttctagtctttaat
taaaagacaaatgattatgctaccttagcacaattgcggctatttaataatttcattgag
cagatattactattaataataa-taatagaaatgtttttgttaaacagtcattaaatata
taagttcttttaatttatttaaaaaatttacttattttattatttttatattatataaat
ggtattttattaatatagtttaatttaattaatttaataagttattaaactatttgaata
ttataatttctttattttaataatta--gattttaaatttaattagtaatttattttacg
aaaattatttttaatattatttttaataaaataccagatattaatttaatcgaataacgt
ttaatttcaattaaactttaaatttattcatgtaatgaatttattaagtttaatagatct
taaaatttcgggaattaaagattttttgaattaataaatcctgatactaaaggaatataa
taattctatgaaaaagtttaaatttccttttcagttataatttttatataaatgatactt
tttccaaaatatcaactgtgttacgacttaccttatcttatgataagggtgacgggcgat
atgtgcacatttattattttattcaaatttaaatattatttaaaaattacttctaaatcc
tatttcttaaaaatattaaaagataatattccttaattaaattttaaagtaactcattta
ttctttaatataaattacaccttgacctaacattttataatttatttagaataattttt-
taattagttcttttgatggcggtatacaaattttatttaaaagtaaaaattatcggggat
tgtcgattaataaacaagttcctttagtaaaatgaaatgccgccgttgtaaataagtttt
atgataaattattattactatgtttattttaatatactagggtttctaatcctattttaa
gtttaaaaattgtaactatagtttaaataaattttataaaattaattttactctttatag
attggtttttattaaaaattaaatttatgttaatataatttaactaaaagaataaccgca
actgctggcacttaattattagttggttatataatcaataattctttatattttaaataa
tattagattttttaaaatcacattaatttttataattttatattaat
>Oxyopes_sushilae
tatatttagtaagatttcatttagttataagatctgacgattgatttttagtatgattag
gattagaaattaatataataatatttattataattatttataaacgatatagaatattaa
atgttgaatgttgtataaaatatttttttattcagagaataggatctgctattttattaa
gtcttttttatttaaaaaaaatatatttaaaagaagtaatttgtttagtaataagatata
aagttggagcaggtccgttttttttttggtttccttctatttgtggtggaatttcttgaa
tatcttgttttattttaatatgttttcaaaaaattattccttttattttattaagaatat
ttatatctagaataatatttattattattatatttagtttgttttttggaattataggaa
gatttaatcagagagatttaaagcaattaattgctttttcttctttatatcatttaggtt
gaataatattaagaatattatcttttgatgagttttgaataatttatttaataatatatg
gtgtattaatttttccgataatttttttttttaatgaaaaaatattaagaagattattag
atgtaattaaaataaaatataaaaaatgatttgtaataatgatattaagagtagcgggta
tacctcctttattaggattttttttaaaatgatttgcttttattactatttttttaaaaa
gatatttttttttattggttttaattttaagttctatagtaatattttatgtatattatc
gtgtaatttatgatgtcttaatgggattttttatgtgaggagtttgagtaaattgaattg
aaaaatcaaatgaaatttgatgagattttgtaactattattggtataattattggagtac
tgcgatgattttattcaactaatcataaagatattggaactttatatttaatatttggag
tttgatctgctatagtaggaacggctataagagtattaattcgaatagaattaggacatt
ctgggagaatattaggagatgaccatttatataatgtaattgttactgctcatgcttttg
ttataattttttttatagttataccaattttaattggtgggtttggaaattgattagttc
ctttaatattaggagctcctgatatatcttttcctcgaataaataatttatcattttgat
tacttcctccttctttatttttattatttatatcttctatagtagaaacaggagtaggag
cagggtggacagtttaccctcctttagcttcaacaataggtcatataggaagatcaatag
attttgctattttttctttacatttagcaggtgcatcttctattataggagctgtaaatt
ttatttctactattataaatatacgtttgagtagaataagaatagaaaaggtccctttgt
ttgtgtggtctgttcttattactgctattttattattattatctttacctgttttagcag
gtgctattactatattattaactgatcgaaattttaatacttcgttttttgatcctgctg
gagggggggatcctattttatttcaacatttattttgattttttggtcatcctgaagtat
atattttaattttaccaggatttggaattgtttctcatattattagatcttctgttggaa
agcgagaaccatttggtagattaggtataatttacgctatagtaggtattgggggtatag
gatttgttgtgtgagcacatcatatattttcagtaggaatagatgttgatactcgagctt
attttactgctgctactataattattgctgttcctactggtattaaggtttttagttgaa
tagctacaattcatggttcttattttaaaataagaacttcaataatatgatgtattggtt
ttgtgtttttatttactttaggtggtattacaggggtggttttatctaattcatcattag
atgtagtattacatgatacatattatgttgttgctcattttcattatgtattaagaatag
gagctgtatttgctattttagctggtattacttattgatttcctttattttttggaatgg
ttttgaaagaaaaaataaccaaacttcattttttagtaatatttttaggtgtaaatttaa
ctttttttcctcaacattttttaggattaaatgggatacctcgtcgttattcagattatc
ctgatgcttttattttttgaaatatagtatcttctataggctctattttatctttatttg
ctgttatattatttatatatattgtttgagaagctatagttttaaaattatttggaaata
atgaatattttataagttcttcattagaatgaattaacaatattcctcctttagatcata
cttttaatcaattaaatttattaagagattgccaacttgaagatctatattgtttcaaaa
tggggtttctccggtaatagaacatttaattttttttcatgatcatattataatagtaat
aattataattataattatagtaggatatgtgttaattaattcttgtttaaataaatttta
taatttaggtatgtttcaaggtcaaggacttgaaagaatttggacagcaatacctgcagt
atttttattatttattgctttcccttctcttcatttattatatttaatagaagaaagagc
taattatgatattactattaaagtaataggacaccaatgatattgatcttatgaatatag
agatttaggatttaaatcctttgattcttatatattatcaaatgatgatagaatatttcg
attattaaatgtggataattctttagtaattccttataatagtaatgttcgtataattat
ttcaagaatagatgttattcattcttgaacaattccttctttaggtgtaaaagcagatgc
tgtgccaggtcgattaaatcaattattttatatttttaatcgagtaggattatttagtgg
tcaatgttcagaaatctgtggtgctaatcatagatttatacctattataattatagttgt
tcctcgaatagaatttttaataaagtgattttaataccaatattttgaaaaagttctgtt
tttataagttttattttattaatagtattagtacttttctttttttttaaaagaaaagaa
aagttttttataaagaaagaagtagaattaaaaataattatatttgaattttcatgataa
ttattttcagtatttgatccaacttcttattttggtttaagattaaattgattgattatt
tttataattttattatattttcctataaaattttatttaattgaaagtaaattaatgttg
atttttaaaattttatttgtaagagtaagaaaagtttttaaagaaatttctattccaaat
catatagcattaaattttttatgtgtaataacatttatgtatttagtttttagaaatata
ttaggattatttccatttatttttactataacagctcatcctttaattacattaggatta
ggaattgttttttgattatcattttttttaataggattttcatttagttttaaaaataga
tgtgctcatttggttcctgaaggaagacctataatattagcccctttaatagtattaatt
gaaagaattagtcatttaattcgaccttttactctttctattcggttagcagctaatata
atagcaggtcatttgattataggtttactatctagaattagcataattaatataattggt
tttactagatctttaattttacaaaatattcttttagtattagaatttggagtaactatt
attcaaggatttgtttttagaattttattattattatatgcattagacattatcatcctt
ttcatatagtaaatatatctccttggcctttaataagaggatttggggttttagctttaa
tagtgggattaattaagttttttgttttttttgaaagagatttagtattattatcatttt
atttattagtattagtagtaatagcgtgatgacgtgatgtaattcgagaaagtacctttc
aaggatttcattcaagtgtggttttaaaagggcttatattaggtataatcttatttattg
ttagagaaatttttttttttttttcttttttttgagctttttttcattcgagattaagac
cagcagtagaattaggagtacaatgacctcctataggtgtgtttccttttaatccttttc
aagttcctttattaaatactgtaattttattaagatcgggtgttagagttacttgagccc
atcaaataattttaaaagaaaattgagaaagagctaaaatatctttaataataacatgaa
tattaggggtatattttcttatattacaagggtttgagtattatatatcttcttttggaa
ttagagattctgtatttggttctactttttttatagctacgggatttcatggatttcatg
taattgtaggtagattgtttttatttattatttgatatcgatttttaaattatcattttt
ctaaaagtcatcattttggatttgaagctgctgcttgatattgacattttgttgatgttg
tttgattatttttgttttctgtagtatattgattgaatctatttttttagtatttatagt
ttattttttgtttttattagtttttttaaaagtaagaatattaatagaagttataagatc
atatgaatgtggatttgatattaattctttagttcgagtggttttttcttatcgattttt
tttattagctattttatttattatttttgacgttgaaatttctttaatactacctattcc
atatttagtaattagatatataggagtatttattttttgtctatttatatttattttatt
aataggcttaatgtatgaatatttttttggctcgtaa----aagaaattataagtattat
tattaatgaagatgattttgaagtttctggaattatggatatttttattgtttgtttaaa
taaattatttgaaccatatatttcttgtcagtttttatcattattaaatgaaatttttat
taaaggaaatcaattattaaataattttgttgaaatataatgtctaaatcaaagtgaaag
tgaaaattgtcctaatgatttgtaaataaatcttttaaaagataaaagtattcctataat
aaatcctattattagtgtgattgtaattatgaatttataatgatttggaaaaattagtat
attttgaggatttattattcacaatattaaagtgcctaaaattaaaggggtaattcttat
tattattattggtgaatttgagtattttgaagtatggttaaaaagatctggtttagattt
aattaaaagtttatttgaaagatatattattcgtaaggaatatgatgatgttattccaat
tgataagattattattaatgatagtattgtttctaattttgaattaattataaattcaat
aatattatctttagaaaaaaatcctgaggtaaaaggtaaacctattaaagctatattagt
taaagataatgtagaattaattgatggattatgatttgaattaattattaaacgtatatc
ttgatatgaagattcatggattaaaattccagcacatataaatatcaatgatttaaaata
agcgtgaataataagatgaaaatatctaagggatcttgatttaatagaaattgcaaatat
tattatagctatttgtctaagagtagataatgcaataattttttttaaatcttgttctca
attggctgataatccagcgtataaagctgtaattgaagagataaatattaaagtaattaa
aattaaaggatgaatattagatgtaattcgaattattaaataaatccctgcagtaacaag
agtagaagaatgaactagtgctgaaataggagttggggctgatattgctataggaagtca
tgctgaaaagggaaattgagcacttttagtacatctagctaatattaatataaataaaat
tattaatggaaatatttcatttatatttaattctcaggttaatgttgatattaatattct
aattgataaaagaattaaaatatccccaattcgatttgttaaaagtgtaattgaaccaca
actagctgtagatcaattttggtaataaataactaagatgtaggatgaaattcctaatat
atctcatcctaataatattaataatatattatttcttaaaattaaaattattatagataa
aataaatattaataatattaagaagaattgtttgtgttcgtttttaggaatataatatat
tctaaagattataattattcttgaaattattaatactgttcttataaataaacaggatat
tcaatctagtatagtagttaattgtaattgtaatgataatatagtttctacatctgttgg
gataaatgggagtacaagaaacgaaaggcagctgattttagttactcgcaaattaatga-
-ctatttatataagtaaaataataagtggaaataaatggataaa----------taaatt
ttataagaggtattaattaaaggaagaatttctattttattatgagaaatatttaaaaat
attattattgaaaatgatgttactataatagaagaaataaaaattataattattgttatt
ttatttcatattaatgttcttattataataaaaatttctctaattgtgttaatagtgggg
ggagctgaaatgtttactatagtaaatataaatcatcaaaaaataatattaggagaaatt
gtaattaatcttttaaataaaatgattcttcgagaatgatattttaaatataaatcattt
gttaataaaaataatgctgatgaagataatccatgggcaattattattaaaattgcacca
aataatcctatttttcttattgaaaataatcctaataatacaaatcctatatgggctact
gaggagtaagcaattaatgattttaaatctttttgacgaacacaatttaatcttgttatg
gaagctccgattaatctaattctaataattcaactatttattgaatttatttttttaata
cataaagggataaatcgaattaaaccataacctcctaattttaataatatagctgctaaa
attattgacccttctaagggagcttcaacatgagcttttggtaaccataaatgtgtaaaa
aatattggagtttttactaaaaaggctattataaatataataattatatttaatttaaat
aatgaaatgtttaatgtattaaatgaataattattttttaaaagaattaaattaataaga
aggggtaaagatgctgtaatagtatatattattaaataaattctagcttgaaggcgttct
tgttgttttcttatttttataattagtattatagtaggaattaacactaattcaaataaa
atataaaatgaaattaaattagaagtagaaaaagttaaaattaatactaataaaattgga
aaaattattgtaaaaatatcttttaaatttaatgaagataaaataattaatattactctt
aataaagataatattattaaaatataagatgatttatcttgaaatattattttattaaaa
attataatagaagaattaaaatttattaaaataattattaatgcaattaatgatatacat
ataattaaaaatggtagccatgttaaagatctaataaaaattgaattggaggagttgtgt
aaattagataatgaaactaatatacttaatcttattcttgaacctcttactattaatgta
agtataattattatagatggaaatgaaattgatgaaaagctagtagagataaaaaaaaat
aaagaaattaataatatttctaatctaagaagtataattaaaatattttttcgtcatcaa
catattcttaaaactctaataataattatatttttttattgggtattttatttacaatta
gattacaaccggtatttatagttagaattttaatttttattactttattttattcttttt
taatttataaaatgattggaacgttttgatttagatatatgttattaataattatattaa
gaggagttttagttatttttacttatatagtaagattaattcccaatgaaagttttgaag
taattaatttagtaattttattaagatttataattagaatatttattaaatgaggattaa
gttttaataatgatataggtattataagaatagatttatgaatttcttatttaggaggat
ttagattatttttggttgtttttttattattggtaatattattagtagtagtagtaagat
atataagagatgggagttttcgggtaattataaataattctttagttgatttaccttctc
cgtctagtttaagatatttttgaaattttggttctttattaggagtatttttgatagttc
aaattttatcaggattatttttatcttttcattttagaggagatgtaaatttgtcttttt
ttagaattattcatataatacgagatgtaaattatggatgattattacgaacaattcatg
ctaatggtgctagaatgttttttttattaatatatattcatattggtcgaggattatatt
atggttcttatcgatttgaaaaggtttgattaagaggagtaagaattttattattatcta
tagctactgcttttttaggttatgtattgccttgaggacaaatgtccttttgagccgcta
cagttattactaatttattatcagcaattccttatgtgggtgtattattagtagaatgaa
tttgaggaggattttcagtaggtaatcctactttaacacgattttttgcttttcatttta
ttttaccttttattattttattttttgtaattttacatttattttttcttcatgaaaaag
gatctagaaatcctttaggattaataggaagaagagataaaattatatttcatccttatt
atgtttttaaagatatttttggatttagttttttttttatattttttataattatttgta
tattatatccttatatttttatagatgtagaaaattttatttcttctaatcctttagtaa
ctcctgttcatattcaacctgaatggtattttttatttgcttatactattcttcgttcag
ttccaagaaaaattggaggtgttgttgcattagttatatcagtattaattttatatttta
tacctttttttttaaaacatcgttttcgaagaacatttttttattttttaataaaatttt
ttttttgaattttttttgtaaattgaattcttttaacttgaattggagcttgtgtagttg
aagttccttatataactttaggaataatttttagagtaatttattatataatgtatttaa
tattttgaaatataaataggaataataattgtaaatatggatataggtaaaaaaattttt
catcttaattttattaatatatcataacgaaatcgtggaaatgttcttcgtactcaaatt
aaaataattgaaataataagtaaaattaatattgaaataattgatctaatatttttgaaa
aatataatagtggagattattcttagtaataatattcttatatattcagctaaaaaaatt
aatgcgaatcaaccacctatatattctacattgaagcctgatactaattctgactcccct
tctgcaaaatcaaaaggtcttcggttggtttctgctaaacaggatgttaatcatataaat
attaaaaatatgtttcctcaaaaaaaatgtaaaagtttttgtgattcttctatttgagta
aatgaataagattgtgataaaataacgataaataaaataattataaaaaaagatacttca
taagaaattatttgagcaactcttcgaatcgctccgagatatgaatatttagaattagat
gatcatcctactaataaaataaaatatactcctaatcttgataaaataaaaaaatataat
aaattatgtttattgtctaataatgaattggaattatataaaataattggaattattata
attataataagtaatgataatgatggggttaaatatgaaagtataaaatttattctttct
aaggaaattaaatttttattaaaaagtttaatagcatctctaaatggttgtaaaattcca
attaatcctactttatttgggccttttcgaatttgagtatatctaagaatttttcgttct
aaaatagtataaaatgctactgctactaaaattctaattgaaattttaatcattttctta
ggtcctttcgtactagaagaaat-ataagaagatagaaaccgacctggtttacaccggtc
tgaactcaaatcatgtaattttttaaaagtcgaacagactttctttatccgttattgcat
aaataagaaaattaaatcaacatcgaggtcgcaatcattatttttaataagatctttaaa
attttattacgctgttatccctatggtaatttgatcatttaattaattttattagatcta
ttttataaaaatttatactaaaatattaattaattaactaccccagttaaactaaagtaa
aattcaatagggtcttatcgtctttctatttaataaaagtctttttacttttaagataat
tttaatatttaaattaaagaaataattttaaatgtaaaatcttttattctagtctttaat
taaaagacaaatgattatgctaccttagcacaattgcggctatttaatgatttcattgag
cagattttactattaattataa-taatagaaatgtttttgttaaacagtcattaaatata
tgagttctttaaatttatttaaataatttacttattatattatttttatattatataaat
gatattttattagtatagtttaatttaggtaaattaataagttattaaactatttgaata
ttataatttctttatttaaaaaaatt--aattttaaatttaatttgtaatttattttaca
aagattattattaatattattttttataaaataccagatattaatttaatcgaataacgt
ttaatttcaattaaattttaattttattcatataatgaatttattaaatttaatagatct
taaaatttcgggaattaaaaattttttaatttaataaatcctgatactaaaggaatataa
taattctatataaaagtttaatattccttttcagttttaaatttattatatatgatactt
tttccaaaatatcaactatgttacgacttaccttatcttatgataagggtgacgggcgat
atgtgcacatttataattttattcaaatttaaatattattaaaagtttacttttaaatcc
tattttt--aatatattaaaatataatatt-tttaattaaattttaatgtaactcattta
tcctttaatataaattacaccttgacctaacattttattatttatttagaataatattt-
taattagttcttttgatggcgrtatataaattttatttaaaagtaaaaattatcggggat
tgtcgattaataaacaagttcctctaataaaatgaaatgccgccgttgtaaataagtttt
atattaaattattattactatatttgttttaatatactagggtttctaatcctattttaa
atttgaaaattataacttttatttaaataaattttataaaattaattttactttttatga
attgatttttattaaaatttaaatttataaaaatataatttaactaaaaggataaccgca
actgctggcacttaattattagttggttatataattaatgattctttatattttaaataa
tattagatcttttaaaattaaatttatttttataattttatattaat
>Oxytate_striatipes
tatatttaattagatttcatctagtaataaatagagatgattgatttttgatttggttag
gtttagaagttaatataattatgtttattatttttatttataatcaatatgatataaata
gatttgaattatgtttaaaatatttttttattcaaagattaggatcaggtatatttatag
gaatattttatttaggaatggaaaatttgaaaagagcagtgtgtttaattataagatata
aaattggtgctggtccttttttcttttgatttccttctttaagaataatggttttttgag
tgttttattttgttttattgacatttcaaaaatttattcctttaattttaataaatgttt
ttatagattatttaatagtattaattggtttaataagattatttattggagtttttggtt
ctttcaatcaaaataatttaaagcgtttattagcatatttttttatttttcatttaggtt
gaattattatgtgcaatataactggggattttgcttggataatatatatatttatatata
tattaatattaggtcctttagttttttttttaaaatacaataatgtggtttttttaggcg
aattaattaaattaaaatatatatttttttttatatttttgatattaagaataggtggta
taccgcctatattagggttttttgtaaaatgatatgctttaagagttataaaatttttaa
gatattatgtatttttggttttagttattttatctgttgtaatattttatatttactttc
gtctattgtatgattatttattagatggggttcaaaatagattttgattgaaatgagata
ataaaataaaatattattgggttgatattttaagaagacttggatttttattagggatac
tgcgatgaatatattcaactaatcacaaagatattgggactttatatttattatttgggg
cttgatctgctatagtaggaactgctataagagtattaattcgtatagagttaggtaatt
ctggaagattattaggaaatgatcatttatataatgttattgttactgctcatgcttttg
taataattttttttatagttatacctattttaattggaggatttggaaattgattagttc
ctttaatattaggggctcctgatatatcatttcctcgtataaataatttatctttttgat
tgttacctccttctttgtttttgttatttatatcttctatggttgagataggtgtaggag
cagggtgaactgtatatcctccgttggcttctagagtgggacatataggaagatctatag
attttgctattttttctcttcatctagctggagcttcttctattataggagctgtaaatt
ttatctctactattattaatatacgaagagttggaataagtatagaaaaagttcctttat
ttgtatgatctgtattaattactgcagtattattattattatctttacctgtgttagcag
gagctattactatgttattaacagatcgtaattttaatacttctttttttgatcctgccg
gaggaggagatcctattttatttcaacatttattttggttttttggtcacccagaagtat
atattttaatcttacctgggtttggtattgtttctcatgtaattagttcttctgtaggaa
agcgagaaccttttgggagtttagggatgatttatgctatagcaggaattggtggtatag
gatttgttgtgtgggcacatcatatattttcagtaggaatagatgtggatacgcgggctt
atttcactgctgctactataattattgctgtccctactgggattaaggtttttagttgaa
tagctactttacatggatcttattttaaaataacttcttctttgatatgatgtgtaggat
ttgtatttttatttactttaggaggaattacaggagtagttttgtctaattcttctttag
atattattttacatgatacttattatgtagtagctcatttccattatgtattaagaatag
gagctgtttttgctattttggctggaattacgtattgatttcctcttttttttggtgttt
ctttaagagaaaaactttctaaatttcagttttatattatatttttaggagttaatctta
ctttttttccacaacattttttagggttaaatgggataccacgtcgttattctgattatc
cggatgcttttgtcttttggaatatagtttcttcaataggatctttattatctttatttg
gtgtaattttatttatatatattatttgagaatctttcattttaaagaattctaatggta
gagaatattttattagatcttctctggaatgaatgaataatgttcctcctttagatcata
cttataatcaattaaatttattaagaaattgccaacttgaagtagattattgtttcaaaa
tagtgtttcttcagttatggagcagttaattttttttcatgatcatattatagtagttat
agtaatgattatagtaatagtaggatatattttaataaatagatgtttaacaaagtttta
tgatttaggaatatttcatggacagagattagaaagaatttgaactgttattcctgcagt
ttttttattatttattgcttttccttctcttcgtcttctttatttaatagaggaaagtga
agattttgatataactttaaaagtgttagggcatcaatgatattgatcttatgaatatag
tgatttagggttaaggttttttgattcttatatattatctaataaagaatgtatttttcg
attattgaatgtagataattgtttagttattccttttataacgaatgttcgaatgattgt
ttcaagaatagatgtaattcattcttgaactattccttctttaggggtaaaagttgatgc
tattccaggtcgattaaatcaattatttataagatttaatcgaataggtttgttttttgg
gcaatgttctgagatttgtggagctaatcatagatttatacctattttaataatagttat
tcctcgtttagagtttttagtaaattgaatttaatacctttaatatgaattttttctgtt
ttaataattttattattaatattggtttttttgaatatatatttttttttaacccattaa
gtttttttattaaaa----------aatctaatgaattaaattatttagttaaatgataa
cttttttcagtttttgatccttcttcttattatggaataagattgaattgatttatttta
atattaatttttctgtttttcccttttaaatattatttaatggagagaggaattatatta
atatttaaggtattatttataggggtaagtaaggtttttaaagatgtatctgttcctaat
catttagctgttaattttttatgtgtaacaactttttgttatttaataatgagaaattta
ctaggcttatttccttttatttttactggaacggctcatcctataattactttaggatta
ggattagttatatgaatatcattttttattataggatttataaaaaattttaaaatgaga
tgtgctcatttggtaccagaaggaagtcctttaatattatctcctttaatagttttaatt
gaaagaattagtcatattattcgaccttttactttatctattcgattagcagctaatata
atagcaggtcatttgattattggtttattatctagaattagtttgattagtttttttggt
ttttttggatctttaattcttcaaaatattttattaattttagaatttggtgttgctgtt
attcagggttttgtttttagaattttattgttattatatgctttagacattatcatcctt
ttcatatagtaaatatatcaccttgacctttgataagagggttttctgctttagctttgg
ttattggtataattaaaatatttatattttataatattaatttagttttaatatcattat
ttattttattattggtagttttaacttgatggcgagatgtaattcgagaaagaacttttc
aaggttttcattctagaatagtattaagaggattgatttgaggtatgattttatttattg
taagagaaatttttttctttttatcttttttttgaggattctttcattctagattaagac
cttcagttgaattaggagttcaatggccacctgaaggaattttttcttttaatccttttc
aagttcctttattaaatactattattttattatcttctggggtaagagttacttgatgtc
atcagataattttaaatgaaaattgaagtaaagctaattattcattaatattaacttgaa
tattaggagtatattttttaatactacaaggatttgaatatattataagatcttttagaa
ttagagattgtgtttttggatctactttttttatatcaactggttttcatggatttcatg
taattattggaacactttttttatttatgatatgaatacggttttcaaaaaatcattttt
ctagaagacatcattttgggttcgaagcggctgcttgatattgacattttgttgatgtag
tatggttatttttattttcagttgtatattgatagaatgtttatttttagtaatagtaat
ttattttttatttggtataatattttttaaagtagacatagaaaacgaattaataagaag
atatgaatgtggatttgatattaattcttttacacgatttgttttttcttatcgattttt
tttaatttcaattttatttattatttttgatgtagagatttctttgattttacctttacc
ttatttaatatattcaaatattatactgattgtattttttatatttatatttattttaat
cttagggcttttttatgaatataaatatggttctttagattttattattattactaatgt
tattatttgtaaagaattaattgtttctgtaaaagatattattaatatatttatagtaaa
ggttttttttggaccaaattcttcttgtcaacttttatctaatcaaaaaaataaatttat
taaaggagaaaacatatttattaatatagtagatataatatgaataaatcataataaaat
tgcaggttttcctaatattttaaatttaattcttttaaatgaaagtattaatcctaatga
taatcctattaataatataaatataattgtaaatttaaagaaattaggaaaaaagaatat
tgttcaagggttaatgattcatattattaatgttcctagaataattgatattggaattat
tattagaatagataagttcgattgaatagaagtgtgattaaataaatcaagttttctttt
agagaaataattattcgataaagtaattattcgaaaagaataagaagctgttattccaat
agaaataattattgaaattgataaaatacattctatttttgaattaattagtttttcgat
aatagaatcttttgaaaaaaatcctgatatgaatgggattcctattaatgctattcttgc
tacccctaacgtggatgagattaaagggtaacattttgatataattatttttcgtatatc
ttgatatcttgtttcatgaattattgttccagcacatataaatataagtgatttaaagaa
agcgtgaattactaaatgaaaaaaggctagtaaagtagaataaatagaaatagcaaatat
tataatagctatttgtcttaaagttgataaagcaataattttttttaaatcttgttctca
attagctgatatacttgcatataaagctgtgattgatgaaatagttattaaaaataaaga
tgttgtagggtgtatattttctataattcggactattaaaaatactcctgcagtaactaa
ggttgatgagtgaactaaagctgaaataggagtaggtgctgatatagctataggaagtca
agcagaaaatggaaattgtgctctttttgtgcaagctgctagtatcaatataaatataat
aattaatgaatagtcttcatttatattaaattctcagttacaaatatagattaatattct
aatagaaagtaaaataaaaatatctccgatacggttacttaataaagtaatagatcctga
agctgcagaagatctgttttgataatagattactaaaatatatgaagatattcctaatat
gtctcatcctaataaaattaaaaataaattatttcttataattaaaattcttatagataa
aatgaatattaaaagtattaatgaaaatcgaggttgttcttcttctggaatataataaat
tctgaataatataattatacttgaaataataagtactgtacttaaaaataaacatgatat
tcaatctaaaattattctggtagagatatttaaaaatcaaaaattaattaaagggaatga
aatataaataaaggtatttttaaatagaaaaagtatacttataattattataaaatagat
tctattttagggattaaaataattaaaggggtaaaatgtgtaaataaagataataaagtt
ttatggggagatgagattgatgggaaatttttgtttttattatgagataaatttaaaaat
attattattgaaaagatagttacagaaatagatataaaaaagattataattattgttgat
ttttctcatataattattcttattataattaaaatttcactaatagtattaattgaaggg
ggagcggaaacgttgatagctataaataaaaatcatcaaaacactatatttggaaagata
gctaatattcctttaaaacatataatattacgtgagtgatatttataataaacatcattt
actaataggaataaagctgaggatgatagtccatgagcaattattattaatattgctcct
attaatccgatggaattaaatgaaaataagcctaataaaactaaagctatatgagcaact
gaagagtaagcaattaaagattttaaatctttttgtcggacacaatttaatccagttgcg
gtcgcacctactattctaatactaaaaataaatgaatttaataaatttatttttattaaa
caaaagggtaaaaatcgaattaatccatatcctcctaattttaataaaattgctgctaaa
attattgatccttctaatggggcttctacatgagctttaggtaatcataaatgagttata
aatataggagattttactaaaaatgctaaaattaaaggtaaaattaatttaattttatat
aaaattaaattaggtaaaatgaatgatttatcaaatggaattaagataataattattaaa
agaggtaatgatgctaaaattgtatatattaataaataaatgcttgcttgaagtcgttca
ggttgttttcctgacattataattaatattattgtaggaattagaactaactcgaatata
atataaaagtaaattatattaattgaagaaaaagctaatattaggataaaaataattaag
gatattagataaataatttcagaaaaattattagtagataatgaaattaataaaaatctt
attaaagttaatattataagagttatagaaatattatctattaaaaaattattatcaaaa
ataatagt------tttaaataatattagtttaaatataataaaaattattataaaagaa
gtaaatattattaataatgggtttaaagaatttataaatatagtattagatgaattatgt
gtttttgataaagaaataagtaatcttaaacctaatcttgaacctcttactattattact
aatataagtaagaaagaagaaaaggaaataattattatggaagatgatataaaaaagtat
attgaaattaaaagtaattctagtcttaaaagtatagtaatagtattttttcgtcatcag
cataatcttaaaaaactaattagtaatatatttttttaataggagtattttttgtaatta
gatttcaacctttatttatagtaagaagattaattttaattactttaatatattcttatc
taatttataaaattacaggaactttttgatttagatatattttattaatagtaataataa
gaggagttttagtagtatttacttatatagtaagattaattcctaatgaatcttttgaaa
tttatagattaatattttttttctcctttttaataataatattactaaattttaattttt
tcttcttaagagatataagatttattagaataaatttatggataactgaattaagatata
taaatttatttttagtatcttttttattagttattatattattagtagtatatataagat
atatagaagagggagcttttcgtgtaattgttaacggatctttagtcgatttaccttctc
cttctagactttcatatttttgaaattttgggtccttactaggattatttttaataattc
aaattttatcaggattatttttatcttttcattttagaggggatgttaatttatcttttt
atagagtaattcatataatacgagatgtaaattatgggtgattacttcgagttatccatg
ctaatggagctagaatattttttttattaatatatattcacattggtcgaggtttatatt
atggatcttatcgatttgaaaaagtgtgattaagaggagttaccatttttcttttatcta
tagctactgcatttttaggatatgtactcccttgaggtcaaatatctttttgagctgcta
ctgtaattacaaatttactttcagcagttccttatataggaggtttattagtagagtgag
tatgaggtggttttgcagtaggtaaccctactttaactcgatttttttctttccatttta
ttttaccttttgtaattttattttttgtaattttacatttatttttcttacatgagaaag
ggtcaaataaccctctaggattatctagaggatgtgataaggtaatatttcatccttatt
atagaataaaagatttatatggattttttatattttctatattttttatttttatttgtt
ttatatttccctatatttttatagatgtagaaaattttatttcatcaaaccctatagtta
ctcctgttcatattcaacctgagtgatattttttatttgcttatactattttacgttcaa
ttccaagaaaaattggaggagtagtggctttggtaatatctgttttaattttatattttt
tacctttttttttaaaacatcgttttcgaagaaacttattttattactttaataaatttt
tattttgattttatataattaattgattattattaacttgaattggagcttgtttagttg
aaaatccttatatatttttaggaacttgttttagaattatttattttttttcttatttta
tattttgataaaattaatgggtaaagaataataaataaagttacaggaaggaaggatttt
caacttaaatttattaatatatcataacggaaacgagggtaggtccctcgtactcaaatt
aaagagtatgaaattataattattataaggatagagaaataatttaataatgtttttaaa
aatattattgtagtaattatacttaaaataattattcttgcatattctgcaagaaaaatt
aatgcaaatcaacctcctatatattctacattaaaacctgagactagttcagattcccct
tcggcaaaatcgaagggacttcgatttgtctctgccaaacaagaagttaatcaaattaaa
aataaaattatatttcctcaaaaaaaatataatatattttgggattctctaatttgagta
aatgaataagattgagataataaaataataaataaaataattataaaaaaagtaatttca
tatgaaattatttgagctactctacgaatagaacctaaataacaatatttagaattagta
gatcatcctactaataaaataaaataaacagctattcttgatagaataaaaaaaaataaa
attctttgtttaatatcaaataaaggatatttaaaaaaagaaataataggaatgattatt
aaagtaataaataaagaaaaagaaggagaaatataagaaaatataaaatttataaattct
aaagatacaatatttttattaaatagcttaatagcatccctaaaaggttgtaaaattcct
aaaaatcctactttattaggaccttttcgagtttgaatatatctcaatacttttcgttca
agaatagtataaaaagctactctaattaaaattctaattgaaatttaattaattttttta
ggtcctttcgtactataataaaaaaaaaaaaaaaaaaaaccgaccgggtttaccccggtc
tgaactcaaatcatgtaatttttaaaaagtcgaacagacttcctaattttactattgcgt
aaaaaaggatattaagtcaacatcgaggttgcaatctttattttaaataagatctttaaa
ataatattacactgttatccctacggtaacttgatcattaatttaattaaattaggtcat
ttaaaatatagttttatttaaaataataattaattaactaccccagttaaactaaagtaa
agttcgatagggtcttatcgtctattttattaattaatgtttttttacattaaaaataat
tttaattaataattttaagaaatttatttaaatgtaaattcttttgttctagtcttaaat
taaaagacaaatgattatgctaccttagcactaatgcggctatttaat-ttttcattgag
caga-tgtattattaataatttctaataacaatgtttttgatatacagtcattaaatata
cgagtttttaaaaattaattggaatttttacttattttattattattaa--aataaatag
aataatatattaatataacaataaa-----aggaaaagaggttttaatactttttagata
ctgtaattttttttttttttttttttttttttttgaataaatattataaattatattata
atattttatttaaaattctttttttttattataccagatataattatgtacgaa-agcgt
ttaatttctatataaatttttattaaattatgaaataattatattattttatatagatca
cataatttcgggatttttattatttaatattaaataaatcctgatactaaaggaacatta
tttttcttttaaaaaatttatatatccttttcagttttaaattgaatataaataatgctt
tttccaaaacattaactatgttacgacttaccttttcttgtgaaaagggtgacgggcgat
atgtacacatcttttgtctgattaaaaattaaatattatttaatttatacttttaaatcc
tttttcatatagg-aataatttcttataattctaaaat-ttatttaaagtaatccatttt
atctttaatatatactacaccttgacctaattttttattatttattttgaataaattgtt
aatctgtttctttaaatggaggtatataagttttattttaaagtgaaatttattgcggat
tatcaattattaaacagattcctctaattagatgaaatgccgtcgttataaataggttt-
---atatttttatactaccttaaatttttcttaatactagggtatctaatcctttttttt
ttaga-aaatattaaattaatataaattatttattataatattaattttacttttttgat
attttttataattaaaatatttttttaaataagtaaagttagattttaagtttaaccgct
actgctggcact-ataagttagttaatctattaaatagttgttttatatattttgaataa
tttaaaattttttataaacaatattatttttatatttatacaatatt
>Peucetia_latikae
tgtatttaataagttttatattagtaataaatagagatgattgatttttaatttgattag
gtttagaaattaatataataatatttattgttattgtatatgaacgttgtaatattttta
atattgaatcttgcttaaaatatttttttattcaaagaataggttcagcaatcttaataa
gttttttatatgttggtaaagaataccttgatataatggtttgtttaattatgacatata
aaattggaggaggtccattctttttttggtttccatccctttgcaagggaatttcatgga
tatcttgttttattttaatatgttttcaaaaaattattcctttaattttggtaagtctat
tcatatctttcattatgtttttaatggttttagtaagtttgttttttggggtgttaggaa
gttttaatcaaaaagatttgagggaattaattgcttattcgtcagtttatcatttgggat
gattatttttattaagaatatctggtgatattttttgaatgttttatttattaatatata
taataatattataccctgttgtatttttttttaataaaggtttagttaataatttgttag
gagtggttaaggttaggagtaaaaaatgttttttagtgtgtatattaagaatagcaggaa
tacctccttttttaggattttttttgaagtgatttgcttttctaaatatttttcaaaaaa
gttttttttttagattgttgttggttttttcttcagttgtaatattttatgtatattttc
gagtaatttatgatgtactgatagtttatcatgatcatgggatatgatcaaattgagttt
taagtaaaaattatttttttatagatataatgtctgtattaggagtaattttagggttac
tgcgatgattatattcaacaaatcataaggatattggaactttatatttactttttggag
tttgatcagccatagttggtacggctatgagtgttttaattcggatggaattaggtcgtc
ctggtagatttttaggtaatgatcatttatataatgtgatagtgactgctcatgcttttg
taataattttctttatagttataccaattttgattggggggtttggaaattgattagttc
ctttaatattaggtgcaccagatatatcatttcctcgaatgaataatttatctttttggt
tactgcctccttctttgtttttattgtttatttcttcaatggttgaagtgggagtaggag
ccggttgaacggtatatcccccattagcttcaactgtagggcatatggggagatcaatag
attttgctattttttctcttcatttagctggagcttcatcaattataggagctattaact
ttatttctactattattaatatacggtctgttggaataacaatggagaaagttcctttat
ttgtttggtcagtatttattactgctattttattattattatccttaccggtgttagctg
gtgctattactatattattgactgatcgaaattttaatacttctttttttgatcctgctg
ggggtggagatccaattttatttcaacatttgttttgattttttgggcatcctgaggttt
atattttgattttacctggttttggaattgtttctcatatcattagatcttctgttggta
aacgagagccttttggggttttaggaatgatttatgctatggcgggaattggggctatag
ggtttgttgtttgagctcatcacatgttttctgttggaatagatgttgatactcgggcgt
attttacagcagctactataattattgcagttcctactggaattaaggtttttagttgaa
tagctacattacatggttcttattttaaaataagtactcctttaatgtggtgtattggat
ttgtatttttgtttactttaggaggaattactggtgtagttttatctaactcttcgttag
atattgttttacatgatacttattatgtagttgctcattttcattatgttttaagaatgg
gggctgtgtttgcaattttagctgggattacatattgatttcctttattttttggagtag
tattaaaggaaaagtttacaaagcttcagttttttataatgtttttaggggtaaatataa
ctttttttcctcaacattttttagggttaaatggaatacctcgtcgatatgctgattatc
cagatgtttttattttttggaatataatttcgtctatgggatcaattttgtcattatttt
ctgttatattatttatatatatcgtttgggaagctttaattataaaatcttttggaacaa
atgagtataatattagttcatcattagaatgaataaataatattcctcctttggatcaca
cttttaatcagttgaatttattaaataattgccaacttgaggttcgttattatttcaaaa
cggagtttctcctgtaatagaacatttaattttttttcatgatcatattatgatagttat
aattataattttaattatagttgggtatgttttgatgaattcttgttttaataaatttta
taacttaggattatttcatgggcagagtttagagagaatttgaactttattaccggcagt
atttttattaataattgcttttccttccttacgattattatatttaatagaagaagtagg
agattatgatataactattaaagttatagggcatcaatgatactgatcatatgaatatag
agatttagggttcaattcatttgattcttatataatttcaagagattcgagaacgtttcg
tttattaaatgttgataattctttattaattccgttaaatagaagtgttcgagtaattat
atctagaactgatgttattcattcttgaacaatcccttctttaggggttaaggtggatgc
aattcctgggcggttaaatcagttatcatttatttttaatcgagtaggattatttagagg
acagtgttctgaaatttgtggtgcaaatcatagttttatacctattatagtaatagtagt
tcctcgaatggagtttttaataaagttaatttaataccattttattgatcgttatctgta
tttataagtagtctacttttgttatcatatcttttcctttttta---taaaaaagaaagg
gatataataatgaaagtagactactctctaaatgtttttaaatataattttatatgataa
ttattttctgtatttgatccaacttcttattttggtttatctttgaattgagttattatt
ataatagtatttatattttatccagtaaaatattatttagtagaaagaaagttattaata
gtttttcagattttatttgttcaagttagaaaggtgtttaaggatgtttctatccctaat
catttagcattgaattttgtttgtgtaataacttttatttacttagttttaagaaattta
ttaggattgtttcctttcgtttttactagtacagctcatcctgttattactttaggatta
ggatttattttatgattttctttttttttaataggattttcttttaattttaaagaaaga
tgtgctcatttggttccggaaggaagtccattagtattatctcctttaatagtattaatt
gaaagaattagacatttaattcgtccttttactttatctattcgtttagctgcaaatata
atggcaggtcatttaattattggtttattgtcaagtattagaatgattaatttgtttggt
atatttagttcattaattttacaaaatattttattaattttggaatttggtgtaacggtg
attcaaggatttgtgtttagaattttattattgttatatgctttagacattatcatcctt
ttcatatagtaaatatgtctccttgaccactaataacgggatttagtgctttagtaataa
taattggaataattaaaatgtttgtatattttgaacaagatttattttttatatcgttta
tattacttttatttattgcttttttatgatgacgggatgtagttcgagaaagaacctttc
aaggttatcattctagcgtggttcttcaaggattgatctttgggataattttatttattg
taagagaagtttttttttttttttcttttttttgggccttttttcattctagtttaagac
caacaatagagttaggtttacagtggccaccttgtggtattttttctttcaatccttttc
aagttcctttattaaatactttgattttactttcttctggagttagaattactttatgtc
atcagataattttaagggaaaattgaagggatgctaagatatcattattaataacttgaa
tgttaggtgtatattttttatttttgcagggatttgaatattatatagcttcttttagaa
taagagattctgtatttggttcggtgttttttatggctacaggttttcatggttttcatg
ttttagtaggttcattatttttgtttgtcatttggtggcgatatttatgtaatcattttt
ctagaggacatcattttgggtttgaagcggctgcttgatattgacattttgttgatgtag
tttgattgtttttgttttctgttgtttattggtagaatctatttttttagtgggtttggt
ttatttaatttttttaattctttttattaggaatgataattattttgatatattagtatc
atatgagtgtggatttgattctagttgtttaacgcggttaattttttcttatcggttttt
tttgatttctattttatttattgtttttgatgtagaggtttctctaataattcctattcc
ttatttaatggcgagattaatgggagtttttgtttttttaatatttatttttgttttaat
ttttggtttaatgtatgaatatttttatggatcgctggagtaactaattattattagaag
tattaaagttgatgattttgataattcggggattgaagatgtttttattgttattataaa
caatatattagggccataattttcttgtcagtgtttgtcatttataatatagtttttgaa
ataagggtatagaaaaattgataattttgttgaaagggtatgaataaatcatagggtaag
ggatatttttcctaatgatttatataagaatcttttaaaggataatattgttcctaatag
taatcctataattaatataataataatagagaattttataacttttggtattaatataat
ttgttcgggatttgttattcaaagtaagcatgctcctattattatggttgtaggtcttat
aagtgtgatgggtatgtttgaaaatagtgtagtatgatttgttaaatcaggttttgattt
gattgagtacttatttgaaagaaaaattattcgaattgagtaacttgaggttattccgat
agataagatcattaggagtgttagaatgcattctattttagatgaaattattttttcaat
gattatgtcttttgatagaaaacctgatgtgaatggaaagcctattagggctatattagt
tagtcctaaaattgaattggtaaggggattatagtgagttgatgttattattcgtatgtc
ttgataggaagattcatgaattatgattcctgcgcatataaatattaaggatttaaagta
tgcatggataattagatgaaaaaatgctaatgggatagatttaattgaaattgagaatat
tattattgctatttgtcttaaagttgacaaagcaataattttttttatgtcttgttctca
gttggctgatattccagcgtataaggctgttaatgatgaaattattattagggttaatat
ggttaaagggtggatattatttattgttcgaattattaggtaaattccagctgttactag
ggttgatgaatgaactaaagctgaaattggagtaggggctgatatggctatagggagtca
tgctgagaatggaaattgtgcacttttagtacatcttgctagtagcagtagtattataac
taggaaagaaaatttttcatttatatttagttctcaatttattaggtgaattagtcttct
aattgataagagaattataatatctccgattcggttagttaggagggtgatagatcctga
tgatcctgataaatggttttggtaataaattactaagatataggaggatattcctagtat
atctcatcctaataatattaaaaataggttatttctaataattaagattattattgataa
tacgaatattattaataatattgagaattgtttgtgttcttttttttgaatgtagtatat
tctaaataaaagaattattgaagagattatggaaacagttctgataaatatacatgatat
tcaatcaatgattaagctgatagggatttgtaaatatagatttataagtataggaatttt
aatgtaaatgaatatattataatacagaagataagatcttgtaaggaatgaataagggat
tctatttttaatagaattagaattaaggggattgaatggataaatagagagttaaaagtt
ttatgtgaggtttgatttgttgggaatgattcatttttgttgtgtgagatatttaaaaat
attattatagaaaatgatgttattattattgatgaaatgaagattattattattgtagtt
ttatttcagaaaattattcttattatgataaagatttctctgaaggtgttaattgttggt
ggggctgaaatgtttattgctatgaaaatgaatcatcagaagattaagtttggggaaatt
gataagattcctttgaatttattaatgtttcgtgaatgaaattttaaatataaatcattt
actagtagaaataaggctgaagaaactaatccgtgggcaattattataaagatagcccct
attataccaatatggtttatggaaaataatgctattaaaacgaaacctatgtgacctact
gatgaataagcaataagtgattttaaatctttttgtcgaatacagtttattcttgttaaa
atggctcctattaatctaattctgatgattcagttattaattttattgattttattaatg
cataatgggataaatcgaattaaaccatatcctcctaattttaacaagactgatgctagg
attattgatccttcgaggggggcttctacgtgagctttaggtagtcaaaggtgagagaaa
aatataggtgttttaattaaaaaggctagaattataaatattactatgttaattttgaat
attagaatttgtgaaataaagaatgattgattatgttttaatagaatgatattgataagg
aggggcaacgatgctgtaattgtatatattattagataaattctagcttgtaatcgttct
tgttgttttccagattttataataagaattatagtcgggattagaactagttcgaatagg
atataaaaaatgattatatttctagtggaaaatgttattattaaaatgataaaaattgta
aggattgttcagttgatttctttaaagttgtatgatgataggaaaattaaagttactcta
attagtgttaatgctattaagattattgaaagagtatcttgtattactattttattaaat
aggagtatgaaatttctaaagttcgtgattgttattgagataagaatgattgtta---aa
gttcttagaattaggttggatgatattgagttaataaagtttgaatgtaatgagttgtgg
gaatttgataaagagattaataggcttaagccaattcttgatcctcttgctattattaat
aatataattattaatgatggtaaggatgaagcgagtaggtaataagatatgtaaaaatat
aaagagattaaaagaagttctaatcttattagtataataataatattttttcgtcatcaa
catattcttataattcttaaactaattatatttttttaataggggtattttttttagtaa
gaatgcaacctgtttttatgataggggtgttaattgtaataacttttttatattccttga
aaatttatgaatatttgagaagatattggtttagttatattttattaatggttatgttaa
gaggggtgttagtagtttttacgtatatggctagattaactcctaatgaaagatttgaga
tttatagaattgtgatttttttgtttttaatatttagattgttagtagggtggtattgtg
attatagaagagatgtaagaatgttgagagtaggtttatgaagaagatatttaggtgtat
ttagtttgtttttagttagatttttgttaggagttatgttgatagtagttattttaagat
atataaatgatgggtcggttcgtgaaattattaataattcgttgatcgatctaccttctc
cttcgagacttacttatttttggaattttggttctttattaggattatttttaatggtac
aaattgtttctggtttatttttagcttttcattttagaggtgatgttaatttatcttttt
acagaattattcatataatgcgggatgttaattatggttgattgcttcgtgtgattcatg
caaatggagcaagaatgttttttttactaatgtatattcatattggtcggggtttatatt
atggatcatatcgatttataaaggtttgattaagtggagtatctattttattattatcaa
tagcgactgcttttttaggatatgttttgccttgaggtcaaatatctttttgagctgcta
cagtaattactaatttattatcttctattccttatgtaggggttatattagtagaatgaa
tttgaggaggtttctctgtaagaaatcctactttaactcgtttttttgcttttcatttta
ttttaccttttgttattttgttttttgtgattttacatttattttttcttcatgaaaagg
gttctagaaatccgttaggattggtttcaagaaatgataagattatgtttcatccttatt
attctttaaaggatatttatggttttatgttttttataattttttatattgtaatttgtt
tgttatatccttatatttttatggatgtggaaaattttattttatcaaatcctttagtta
ctcctgttcatattcaaccggagtgatattttttatttgcttatacggttttgcgatcaa
ttcctagaaagattgggggtgttattgctttggtaatgagagtggttgttttatattttt
taccattttttatgaaacatcggtttcggagaacatttttttattatttaatgaaatttg
ttttttgagtatttataattaattgagtattattgacttggattggagcttgtgctgtgg
aggatccttatgcgagtttagggattgtttttagatttatttatttttttatatatgtat
tattttgaaataatgattggaaatataataataaataaggaaatagaaaggaaaattttt
catcttaaatttattaatatgtcatatcggaatcggggtaaagttcttcggactcagatt
aagataattgtaataaagattaaaattagtatagggaaaatgtttttagggtttttgaag
aatataatagtggaaattattgataggatgagtattcctatgtattcacttaaaaagatt
agagcgaatcatcctcctatgtattctacattaaatcctgaaactaattctgattctcct
tctgcgaaatcgaatggtcttcggtttgtttctgctaagcatgatataattcatattaaa
aatataataatgtttcctcaaaaaaaatatattatatattgtgattcttgaatttgagta
aatgaatatgattgagatataataacgataaataggatgattataaaaaaggaaatttca
taagagattatttgggctactctacggatggaccctaggtgacaatattttgaatttgat
gatcatccaattagtaaaataaaataaactcttattgttgataaaatgaaaaatattaaa
attctgtgtttaatatcaaatagggggaacaaattataagaaataatgggagttaaagtt
aatataataaagagagataacataggggttaagaaagataatgaagaattcattatttct
aatgataataaatttttattaaataattttaaggcatctctgaaaggttgtaggattcct
aggaatcctactttgttaggtccttttcgaatttgtatatatcttaaaatttttcgttct
aaaatagtatagaaggctacactaattaaaatactaattgaaatgtaatctattttctta
ggtcctttcgtactagaagaattataaagaagatagaaaccgacctggcttacaccggtc
tgaactcaaatcatgtaatttttaaaaagtcgaacagacttccattattttttattgcaa
aatttggaaaattaaatcaacatcgaggtcacaatcatttttttaaataagagctttgga
aaaaaattatgctgttatccctacggtaacttggtcaattaattaattttattaggtcat
tttttataagtatttaattaaaatattaattaatttactgccccagtttaactatagtaa
agttcgatagggtcttatcgtctttcttttgtataaacgtctttttacgtttaagagagt
ttaaaagatttattaaaataaataaactaaaaagttaggtcttttgttctagtctttaat
taaaagacaaattattatgctaccttagcactattgcggctatttaag-tattcattgag
cagactttactattaataatttctaataaaaatgtttttgttaaacagtcatttagtttt
tgagttcatattaataatttaaatagtttacttgttttattattaattaatttgtaaggt
tttatttcaataataatatttgaattawaawatatgattagtttwtatactattaagaaa
ctattattcttgagttta-aataaagtttaggtgaaattttatatataatttgttttata
tatatttattataaaatttgtgtttttgaaaaaccagatatcattaaaaacgtataatgt
ttaatttctataaaaaattgtaataatttatgtaataaatttattataatttatagatct
tttaatttcgggaatgaaagatttaaaaattaaataaatcctgatactaaaggaatattt
aagtttctataaaatttttttatatccttttcagtttatgtaaaattatatatgatactt
tttccaaaatatcaactttgttacgacttaccttattttatgataagggtgacgggcgat
atgtacacattttttatctaattcaatgataagaattatttaaaatttacttttagatcc
ttttttatattaa-gttattaattaataatccttaactattgattaatgtaactcattta
atctttaatattgattacaccttgacctatttttttagtaaatatttagaataatatttt
aaattagttcttataatggcggtatataaatttttaattaaagtgaaatttatcgcgggt
tgtcgattaattaacaagttcctttaattagattaaatgccgccgttattaattagttta
gtaaaaatttactactactataattactttaaaatactagggtatctaatcctattttta
agtga-aagttttagttaaaaggtaaaaatttatttttaaaaaaattttacttttttaaa
atataattgttgtgaaatgtagttaaagtaaaatataatttagttttaagtataaccgca
actgctggcact--ataattagctaattgttttattaatttttctttatatagataataa
gataagatgttttcaagattaaattc---------------------
