# Supplementary material for: Mitogenomic Insights on the Phylogeny and Evolution of Lynx Spiders (Araneae, Oxyopidae)
Source: Ecol Evol. 2025 Sep 18;15(9):e72192. doi: 10.1002/ece3.72192 (PMC12445203; doi:10.1002/ece3.72192)
Supplement: Supplementary file 1 — Data S1: ece372192‐sup‐0001‐DataS1.zip. [file ECE3-15-e72192-s001.zip › The renewed version_ece372192-sup-0001-DataS1/ece372192-sup-0029-Supinfo29@The dataset of the COX1 gene for BI analysis.nex]

#NEXUS

begin data;
dimensions ntax=43 nchar=604;
format datatype=dna missing=? gap=-;
matrix

[!Domain=Data property=Coding CodonStart=1;]
Oxyopes_sushilae_LCGW4
tttggagtttgatctgctatagtaggaacggctataagagtattaattcgaatagaattaggacattctgggagaatattaggagatgaccatttatataatgtaattgttactgctcatgcttttgttataattttttttatagttataccaattttaattggtgggtttggaaattgattagttcctttaatattaggagctcctgatatatcttttcctcgaataaataatttatcattttgattacttcctccttctttatttttattatttatatcttctatagtagaaacaggagtaggagcagggtggacagtttaccctcctttagcttcaacaataggtcatataggaagatcaatagattttgctattttttctttacatttagcaggtgcatcttctattataggagctgtaaattttatttctactattataaatatacgtttgagtagaataagaatagaaaaggtccctttgtttgtgtggtctgttcttattactgctattttattattattatctttacctgttttagcaggtgctattactatattattaactgatcgaaattttaatacttcgttttttgatcctg
Oxyopes_sushilae_Ar3165
tttggtgtttgatcggctatagtaggaacggctataagagtattaattcgaatagaattaggacattctggtagaatattaggagatgaccatttgtataatgtaattgttactgcccatgcttttgttataattttttttatagttataccaattttaattggtgggtttggaaattgattagttcctttaatattaggagctcctgatatatcttttcctcgaataaataatttatcattttgattacttcctccttctttatttttattatttatatcttctatagtagaaacaggagtaggagcagggtggacagtttacccccctttagcttcaacaataggtcatataggaagatcaatagattttgctattttttctttacacttagcaggtgcatcttctattataggagctgtaaattttatttctactattataaatatacgtttgagtagaataagaatagaaaaagttcctttgtttgtgtggtctgttcttattactgctattttattattattatctttacctgttttagcaggtgctattactatattattaactgatcgaaattttaatacttcgttttttgatcctg
Oxyopes_striagatus_LCGW2
tttggagtttggtcggctatagtaggaacagcaataagagtattaattcgaatagaattaggacattcagggagaatattaggagatgatcatttatataatgtaattgttactgctcatgcttttgttataattttttttatagttataccaattttaattggtgggtttggaaattgattggttcctttaatattaggggctccggatatgtctttcccccgtataaataatttatcgttttgattacttcctccttctctatttttattatttatatcttctatagtagaaacgggagtaggagcaggatgaacagtttatcctcctttagcttcaacaacaggtcatataggaagatcaatagattttgctattttttctttacatttagcgggtgcttcatctattataggagctgtaaattttatttctactattataaatatacgattaagtagaataagaatagaaaaggttcctttgtttgtgtgatctgtttttattactgctgttttattattattatctttacctgttttagcgggtgctattactatattattaactgatcgaaattttaatacttcattttttgaccctg
Oxyopes_bianatinus_LCGW7
tttggtgtttgatcggctatagtaggtacagcaataagagtattaattcggatggaacttggtcattctggaagaatattaggggatgatcatttatataatgtaattgtcactgctcatgcttttgttataattttttttatagttataccaattttaattggtgggtttggaaattggttagttcctttaatgttaggagctcctgatatatcttttcctcgaataaataatttatcattttggttgcttcctccctctttatttttattatttatgtcttctatagtagaaacaggagtaggagcaggatgaacagtttatcctcctttagcctcaactacaggtcatataggtagatctatagactttgctattttttctttacatttagcaggtgcttcttctattataggagctgtaaattttatttctactattataaatatacgactaagtagaataagaatagaaaaagtccctttatttgtatgatctgtttttattactgctattttattattattatctttacctgttttagcaggtgctattactatattattaactgatcgaaattttaatacttcattttttgatcctg
Oxyopes_bianatinus_LCGW3
tttggtgtttgatcggctatagtaggtacagcaataagagtattaattcggatggaacttggtcattctggaagaatattaggggatgatcatttatataatgtaattgtcactgctcatgcttttgttataattttttttatagttataccaattttaattggtgggtttggaaattggttagttcctttaatgttaggagctcctgatatatcttttcctcgaataaataatttatcattttggttgcttcctccctctttatttttattatttatgtcttctatagtagaaacaggagtaggagcaggatgaacagtttatcctcctttagcctcaactacaggtcatataggtagatctatagattttgctattttttctttacatttagcaggtgcttcttctattataggagctgtaaattttatttctactattataaatatacgactaagtagaataagaatagaaaaagtccctttatttgtatgatctgtttttattactgctattttattattattatctttacctgttttagcaggtgctattactatattattaactgatcgaaattttaatacttcattttttgatcctg
Oxyopes_Hotingchiehi_LCGW5
tttggagtttgatcagctatagttggaacagcaataagagtattaattcgaatggaattagggcattctggaagaatattaggagatgatcatttatataatgtaattgttactgctcatgcttttgtgataattttttttatagttataccaattttaattggtggatttggaaattgattggttcctttaatgttaggggctcctgatatatctttcccccgaataaataatttatcattttggttacttcctccttctttgtttttattatttatatcttctatagttgaaactggggttggggcaggatgaacagtttatcctcctttagcttcaactactggacatataggaagatcaatggattttgctattttttctttacatttagctggtgcttcttctattataggggctgtaaattttatttctactattattaatatacgattaagtagaataagaatagaaaagattcctttgtttgtatgatctgtttttattactgctattttattattgttatctttaccagtattagctggggctattactatattgttaactgatcgaaattttaatacttcattctttgatcctg
Oxyopes_sertatoides_LCGW6
tttgggatttgatcggctatagttggaacggcaataagagtattgattcggatggaattagggcattctgggagaatattaggggatgaccatttatataatgtgattgttactgctcatgcttttgtaataattttttttatggttataccaattttaattggtgggtttggaaattgattggttcctttgatattaggggctcctgatatgtctttccctcgaataaataatttatcgttttgattacttcctccttctttgtttttattatttatatcttctatggttgaaactggggttggagcaggatgaacggtttatcctcctttagcttcgactactggtcatataggaagatcaatagattttgctattttttctttacatttagctggtgcttcttctattataggggctgtaaattttatttctactattattaatatacgattaagtagaataagaatggaaaaggttcctttgtttgtctgatctgtttttattactgctattttattgttgttatctttaccagtattagctggagctattactatgctattaactgatcgaaattttaatacttcattttttgatcctg
Oxyopes_sertatus_2013phcnjoxse
tttggggtttgatcggctatagttggaacggcaataagagtattgattcggatggaattagggcattctgggagaatattaggggatgatcatttatataatgtgattgttactgctcatgcttttgtaataattttttttatagttataccaattttaattggtgggtttggaaattgattggttcctttgatattaggggctcctgatatgtctttccctcgaataaataatttatcgttttgattacttcctccttctttgtttttattatttatatcttctatggttgaaactggggttggagcaggatgaacggtttatcctcctttagcttcgactactggtcatataggaagatcaatagattttgctattttttctttacatttagctggtgcttcttctattataggggctgtaaattttatttctactattattaatatacgattaagtagaataagaatggaaaaggttcctttgtttgtctgatctgtttttattactgctattttattgttgttatctttaccagtattagctggagctattactatgttattaactgatcgaaattttaatacttcattttttgatcctg
Oxyopes_sertatus_OSE1
tttggggtttgatcggctatagttggaacggcaataagagtattgattcggatggaattagggcattctgggagaatattaggggatgatcatttatataatgtgattgttactgctcatgcttttgtaataattttttttatagttataccaattttaattggtgggtttggaaattgattggttcctttgatattaggggctcctgatatgtctttccctcgaataaataatttatcgttttgattacttcctccttctttgtttttattatttatatcttctatggttgaaactggggttggagcaggatgaacggtttatcctcctttagcttcgactactggtcatataggaagatcaatagattttgctattttttctttacatttagctggtgcttcttctattataggggctgtaaattttatttctactattattaatatacgattaagtagaataagaatggaaaaggttcctttgtttgtctgatctgtttttattactgctattttattgttgttatctttaccagtattagctggagctattactatgttattaactgatcgaaattttaatacttcattttttgatcctg
Oxyopes_sertatus_Ar7286
tttggggtttgatcggctatggttggaacggcaataagagtattgattcggatggaattaggacattctggaagaatattaggggatgatcatttatataatgtgattgttactgctcatgcttttgtaataattttttttatagttataccaattttaattggtgggtttggaaattgattggttcctttgatattaggggctcctgatatgtctttccctcgaataaataatttatcgttttgattacttcctccttctttgtttttattatttatatcttctatggttgagactggggttggagcaggatggacggtttaccctcctttagcttcgactactggtcatataggaagatcaatagattttgctattttttctttacatttagctggtgcttcttctattataggagctgtaaattttatttctactattattaatatacgattaagtagaataagaatggaaaaggttcctttgtttgtctgatctgtttttattactgctattttattgttgttatctttaccagtattagctggagctattactatgttattaactgatcgaaattttaatacttcattttttgatcctg
Oxyopes_licenti
tttggagtttggtcagctatagtaggaacagcaataagagttttaattcgtatagaattaggtcattctggaagaatattaggagatgatcatttatataatgttattgttactgctcatgcttttgtaataattttttttatagttataccaattttgattggtggatttggaaattgattagttcctttaatattaggggctcctgatatatcatttcctcgaataaataatttatcattttgattacttcctccttctttatttttattatttatatcttctatggttgaaacaggggtaggagccgggtgaacagtgtatcctcctttggcttctagtactggtcatataggaagatcaatagattttgctattttttctttacatttagctggtgcttcttctattataggagctgtaaattttatttctactattattaatatacggttaagtagaatgagaatagaaaaagttcctttatttgtgtgatctgtttttattactgccattttattattattatctttacctgttttagcaggagctattactatattattgactgatcgaaattttaatacttctttttttgatcctg
Oxyopes_licenti_YHD081
tttggagtttggtcagctatagtaggaacagcaataagagttttaattcgtatagaattaggtcattctggaagaatattaggagatgatcatttatataatgttattgttactgctcatgcttttgtaataattttttttatagttataccaattttgattggtggatttggaaattgattagttcctttaatattaggggctcctgatatatcatttcctcgaataaataatttatcattttgattacttcctccttctttatttttattatttatatcttctatggttgaaacaggggtaggagccgggtgaacagtgtatcctcctttggcttctagtactggtcatataggaagatcaatagattttgctattttttctttacatttagctggtgcttcttctattataggagctgtaaattttatttctactattattaatatacggttaagtagaatgagaatagaaaaagttcctttatttgtgtgatctgtttttattactgctattttattattattatctttacctgttttagcaggagctattactatattattgactgatcgaaattttaatacttctttttttgatcctg
Hamataliwa_cordivulva_Ar0979
tttggagtttgatctgctatagtaggtactgctataagagttttgattcgtatagaattagggcattctggaagtttattaggtgatgatcatttatataatgtaattgttacagctcatgcttttgtaataattttttttatagtaatacctattttaattggagggtttggtaattgattagttcctttaatattaggtgctcctgatatatcttttcctcgaataaataatctttcattttgattacttccaccatctttatttttattatttatatcttctatagttgaagtaggagtaggagctggatgaactgtttatcctcctttagcttctacagttgggcatataggaagatctatagattttgcaattttttctttacatttagcaggagcttcttctattataggagctgtaaattttatttctactattattaatatacgattaataagaataagaatagaaaaagtacctttatttgtgtgatctgtttttattactgcagtgttattattattatcgttaccagttttagcaggagctattactatattattaactgatcgaaattttaatacttctttttttgatcctg
Hamataliwa_cordivulva_Ar5512
tttggagtttgatctgctatattaggtactgctataagagttttgattcgtatagaattagggcattctggaagtttattaggtgatgatcatttatataatgtaattgttacagctcatgcttttgtaataattttttttatagtaatacctattttaattggagggtttggtaattgattagttcctttaatattaggtgcttctgatatatcttttcctcgaataaataatctttcattttgattacttccaccatctttatttttattatttatatcttctatagttgaagtaggagtaggagctggatgaactgtttatcctcctttagcttctacagttgggcatataggaagatctatagattttgcaattttttctttacatttagcaggagcttcttctattataggagctgtaaattttatttctactattattaatatacgattaataagaataagaatagaaaaagtacctttatttgtgtgatctgtttttattactgcagtgttattattattatcgttaccagttttagcaggagctattactatattattaactgatcgaaattttaatacttctttttttgatcctg
Hamataliwa_foveata_A04007
tttggagtttgatctgctatagtaggtactgctataagagttttgattcgtatagaattagggcattctggaagtttattaggtgatgatcatttatataatgtaattgttacagctcatgcttttgtaataattttttttatagtaatacctattttaattggaggttttggtaattgattagttcctttaatattaggtgctcctgatatatcttttcctcggataaataatctttcattttgactacttccaccatctttgtttttattatttatatcttctatagttgaagtaggagtgggggctggatgaactgtttatcctcctttagcttctacagttggacatataggaagatctatagattttgcaattttttctttacatttagcaggggcttcttctattataggagctgtaaattttatttctactattattaatatacgattaataagaataagaatagaaaaagtacctttatttgtgtgatctgtttttattactgcagtactattattattatcgttaccagttttagcaggggctattactatattattaactgatcgaaactttaatacttctttttttgatcctg
Hamataliwa_foveata_Ar4291
tttggagtttgatctgctatagtaggtactgctataagagttttgattcgtatagaattagggcattctggaagtttattaggtgatgatcatttatataatgtaattgttacagctcatgcttttgtaataattttttttatagtaatacctattttaattggaggttttggtaattgattagttcctttaatattaggtgttcctgatatatcttttcctcggataaataatctttcattttgactacttccaccatctttgtttttattatttatatcttctatagttgaagtaggagtgggggctggatgaactgtttatcctcctttagcttctacagttggacatataggaagatctatagattttgcaattttttctttacatttagcaggggcttcttctattataggagctgtaaattttatttctactattattaatatacgattaataagaataagaatagaaaaagtacctttatttgtgtgatctgtttttattactgcagtactattattattatcgttaccagttttagcaggggctattactatattattaactgatcgaaactttaatacttctttttttgatcctg
Hamataliwa_foveata_Ar1861
tttggagtttgatctgctatagtaggtactgctataagagttttgattcgtatagaattagggcattctggaagtttattaggtgatgatcatttatataatgtaattgttacagctcatgcttttgtaataattttttttatagtaatacctattttaattggaggttttggtaattgattagttcctttaatattaggtgctcctgatatatcttttcctcgaataaataatctttcattttgattacttccaccatctttgtttttattatttatatcttctatagttgaagtaggagtaggggctggatgaactgtttatcctcctttagcttctacagttggacatataggaagatctatagattttgcaattttttctttacatttagcaggagcttcttctattataggagctgtaaattttatttctactattattaatatacgattaataagaataagaatagaaaaagtacctttatttgtgtgatctgtttttattactgcagtattattattgttatcgttgccagttttagcaggagctattactatattattaactgatcgaaactttaatacttctttttttgatcctg
Hamataliwa_foveata_Ar2448
tttggagtttgatctgctatagtaggtactgctataagagttttgattcgtatagaattagggcattctggaagtttattaggtgatgatcatttatataatgtaattgttacagctcatgcttttgtaataattttttttatagtaatacctattttaattggaggttttggtaattgattagttcctttaatattaggtgctcctgatatatcttttcctcgaataaataatctttcattttgattacttccaccatctttgtttttattatttatatcttctatagttgaagtaggagtaggggctggatgaactgtttatcctcctttagcttctacagttggacatataggaagatctatagattttgcaattttttctttacatttagcaggagcttcttctattataggagctgtaaattttatttctactattattaatatacgattaataagaataagaatagaaaaagtacctttatttgtgtgatctgtttttattactgcagtattattattgttatcgttgccagttttagcaggagctattactatactattaactgatcgaaactttaatacttctttttttgatcctg
Hamataliwa_foveata_Ar2004
tttggagtttgatctgctatagtaggtactgctataagagttttgattcgtatagaattagggcattctggaagtttattaggtgatgatcatttatataatgtaattgttacagctcatgcttttgtaataattttttttatagtaatacctattttaattggaggttttggcaattgattagttcctttaatattaggtgctcctgatatatcttttcctcgaataaataatctttcattttgattacttccaccatctttgtttttattatttatatcttctatagttgaagtaggagtaggggctggatgaactgtttatcctcctttagcttctacagttggacatataggaagatctatagattttgcaattttttctttacatttagcaggagcttcttctattataggagctgtaaattttatttctactattattaatatacgattaataagaataagaatagaaaaagtacctttatttgtgtgatctgtttttattactgcagtattattattgttatcgttgccagttttagcaggagctattactatactattaactgatcgaaactttaatacttctttttttgatcctg
Hamataliwa_foveata_Ar2371
tttggagtttgatctgctatagtaggtactgctataagagttttgattcgtatagaattagggcattctggaagtttattaggtgatgatcatttatataatgtaattgttacagctcatgcttttgtaataattttttttatagtaatacctattttaattggaggttttggtaattgattagttcctttaatattaggtgctcctgatatatcttttcctcgaataaataatctttcattttgattacttccgccatctttgtttttattatttatatcttctatagttgaagtaggagtaggggctggatgaactgtttatcctcctttagcttctacagttggacatataggaagatctatagattttgcaattttttctttacatttagcaggagcttcttctattataggagctgtaaattttatttctactattattaatatacgattaataagaataagaatagaaaaagtacctttatttgtgtgatctgtttttattactgcagtattattattgttatcgttgccagttttagcaggagctattactatactattaactgatcgaaactttaatacttctttttttgatcctg
Hamataliwa_foveata_Ar2752
tttggagtttgatctgctatagtaggtactgctataagagttttgattcgtatagaattagggcattctggaagtttattaggtgatgatcatttatataatgtaattgttacagctcatgcttttgtaataattttttttatagtaatacctattttaattggaggttttggtaattgattagttcctttaatattaggtgctcctgatatatcttttcctcgaataaataatctttcattttgattacttccaccatctttgtttttattatttatatcttctatagttgaagtaggagtaggggctggatgaactgtttatcctcctttagcttctacagttggacatataggaagatctatagattttgcaattttttctttacatttagcaggagtttcttctattataggagctgtaaattttatttctactattattaatatacgattaataagaataagaatagaaaaagtacctttatttgtgtgatctgtttttattactgcagtattattattgttatcgttgccagttttagcaggagctattactatactattaactgatcgaaactttaatacttctttttttgatcctg
Hamataliwa_foveata_Ar5714
tttggagtttgatctgctatagtaggtactgctataagagttttgattcgtatagaattagggcattctggaagtttattaggtgatgatcatttatataatgtaattgttacagctcatgcttttgtaataattttttttatagtaatacctattttaattggaggttttggtaattgattagttcctttaatattaggtgctcctgatatatcttttcctcgaataaataatctttcattttgattacttccaccatctttgtttttattatttatatcttctatagttgaagtaggagtaggggctggatgaactgtttatcctcctttagcttctacagttgggcatataggaagatctatagattttgcaattttttctttacatttagcaggagcttcttctattataggagctgtaaattttatttctactattattaatatacgattaataagaataagaatagaaaaagtacctttatttgtgtgatctgtttttattactgcagtattattattgttatcgttgccagttttagcaggagctattactatactattaactgatcgaaactttaatacttctttttttgatcctg
Hamataliwa_foveata_Ar2450
tttggagtttgatctgctatagtaggtactgctataagagttttgattcgtatagaattagggcattctggaagtttattaggtgatgatcatttatataatgtaattgttacagctcatgcttttgtaataattttttttatagtaatacctattttaattggaggttttggtaattgattagttcctttaatattaggtgctcctgatatatcttttcctcgaataaataatctttcattttgattacttccaccatctttgtttttattatttatatcttctatagttgaagtaggggtaggggctggatgaactgtttatcctcctttagcttctacagttggacatataggaagatctatagattttgcaattttttctttacatttagcaggagcttcttctattataggagctgtaaattttatttctactattattaatatacgattaataagaataagaatagaaaaagtacctttatttgtgtgatctgtttttattactgcagtattattattgttatcgttgccagttttagcaggagctattactatactattaactgatcgaaactttaatacttctttttttgatcctg
Hamataliwa_foveata_YMS078
tttggagtttgatctgctatagtaggtactgctataagagttttgattcgtatagaattagggcattctggaagtttattaggtgatgatcatttatataatgtaattgttacagctcatgcttttgtaataattttttttatagtaatacccattttaattggaggttttggtaattgattagttcctttaatattaggtgctcctgatatatcttttcctcgaataaataatctttcattttgattacttccaccatctttgtttttattatttatatcttctatagttgaagtaggggtaggggctggatgaactgtttatcctcctttagcttctacagttggacatataggaagatctatagattttgcaattttttctttacatttagcaggagcttcttctattataggagctgtaaattttatttctactattattaatatacgattaataagaataagaatagaaaaagtacctttatttgtgtgatctgtttttattactgcagtattattattgttatcgttgccagttttagcaggagctattactatactattaactgatcgaaactttaatacttctttttttgatcctg
Hamataliwa_foveata_Ar5758
tttggagtttgatctgctatagtaggtactgctataagagttttgattcgtatagaattagggcattctggaagtttattaggtgatgatcatttatataatgtaattgttacagctcatgcttttgtaataattttttttatagtaatacctattttaattggaggttttggtaattgattagttcctttaatattaggtgctcctgatatatcttttcctcgaataaataatctttcattttgattacttccaccatctttgtttttattatttatatcttctatagttgaagtaggagtaggggctggatgaactgtttatcctcctttagcttctacagttggacatataggaagatctatagattttgcaattttttctttacatttagcaggagcttcttctattataggagctgtaaattttatttctactattattaatatacgattaataagaataagaatagaaaaagtacctttatttgtgtgatctgtttttattactgcagtattattattgttatcattgccagttttagcgggagctattactatactattaactgatcgaaactttaatacttctttttttgatcctg
Hamataliwa_aurita_LCGW1
tttggagtttgatctgctatagttggtactgctataagagttttgattcgaatagaattaggacattctggaagtttattaggagatgatcatttatataatgtaattgttacagctcatgcttttgtaataattttttttatagttatacctattttgattggtggatttggtaattgattggttcctttaatattaggtgctcctgatatatcttttcctcgaataaataatctttcattttggttacttcctccatctttatttttattatttatatcttctatagttgaagtaggagttggggctggatgaacggtttatcctcctttagcttctacagttggtcatataggaagatcaatggattttgcaattttttctttacatttagcaggagcttcttctattataggggctgtaaattttatttctactattattaatatacgattattaagtataagtatagaaaaggttcctttgtttgtgtgatctgtttttattactgcaattttattattattatcattacctgttttagcaggagctattactatattgttaactgatcgaaattttaatacttcattttttgatcctg
Hamataliwa_leporauris_Ar3162
tttggagtttgatcagctatagtaggtactgctataagagttttaattcgaatggaattaggtcattctggaagtttattaggagatgatcatttatataatgtaattgttacagctcatgcttttattataattttttttatagtaataccaattttgattggtggatttggaaattgattagttcctttaatattgggtgctccagatatatcttttcctcgaataaataatctttcgttttgattacttcctccttctttatttttattatttatatcttctataattgaagtaggggttggggcaggatgaactgtttatcctcctttagcttctactgttggtcatatagggagatctatagattttgcaattttttctttacatttagcaggagcttcttctattataggagctgtgaattttatttctactattattaatatacgattaataagtataagaatagaaaaagtgcctttatttgtatgatctgtttttattactgcaattttattattattatcgttacctgttttagcaggagctattactatattattaactgatcgaaattttaatacttctttttttgatcctg
Hamataliwa_leporauris_Ar5725
tttggagtttgatcagctatagtaggtactgctataagagttttaattcgaatggaattaggtcattctggaagtttattaggagatgatcatttatataatgtaattgttacagctcatgcttttattataattttttttatagtaataccaattttgattggtggatttggaaattgattggttcctttaatattaggtgctccagatatatcttttcctcgaataaataatctttcgttttgattacttcctccttctttatttttattatttatatcttctataattgaagtaggggttggggcaggatgaactgtttatcctcctttagcttctactgttggtcatatagggagatctatagattttgcaattttttctttacatttagcaggagcttcttctattataggagctgtgaattttatttctactattattaatatacgattaataagtataagaatagaaaaagtgcctttatttgtatgatctgtttttattactgcaattttattattattatcgttacctgttttagcaggagctattactatattattaactgatcgaaattttaatacttctttttttgatcctg
Tapponia_parva_Ar2983
tttggactttgatctgctatagttggaactgctataagagttttgattcgtatggaattaggacattctggaagtttattaggtgatgatcatttatataatgtaattgttacggctcatgcttttgttatgattttttttatagtaatgccaattttgattggagggtttggaaattgattggttcctttaatgttgggtgcgcctgatatatcttttcctcgtataaataatttgtctttttggttacttcctccttcattatttttgttatttatatcatctatagttgaagtaggggttggggcaggatgaactgtttatcctcctttagcttctacggttgggcatataggaagatcgatggattttgctattttttctttacatttagctggggcttcttctattataggggctgtaaattttatttctactattattaatatacgattagtaagaataagaatggaaaaagttcctttatttgtttgatctgtttttattacagctattttattattattatctttacctgttttagcaggggctattactatattgttaactgatcgaaattttaatacttctttttttgatcctg
Tapponia_parva_Ar5754
tttggactttgatctgctatagttggaactgctataagagttttgattcgtatggagttaggacattctggaagtttattaggtgatgatcatttatataatgtaattgttacggctcatgcttttgttatgattttttttatagtaatacctattttaattggagggtttggaaattgattagttcctttaatgttaggtgcacctgatatatcttttcctcgtataaataatttatctttttggttacttcctccttcgttatttttattatttatatcttctatagttgaagtaggagttggggcgggatgaactgtttatcctcctttagcttctacagtaggacatataggaagatcaatggattttgctattttttctttacacttagctggggcttcttctattataggagctgtaaattttatttctacgattattaatatacgattagtgagaatgagaatggaaaaggtgcctttatttgtttggtctgtttttattacagctattttattattattatctttacctgttttagcaggggctattactatattattaactgatcgaaattttaatacttctttttttgatcctg
Tapponia_rarobulbus_Ar3147
tttggagtttgatctgctatagttggaactgctataagagttttaattcgaatagagttaggacattctggaagtttattaggtgatgatcatttatataatgttattgtaacagctcatgcttttgtaataattttttttatagtaataccaattttgattggaggttttggaaattgattagtacctttaatattaggtgctcctgatatgtcttttcctcgaataaataatttatcgttttggttacttcctccttctttatttttattatttatatcttcgatagtagaaataggtgtaggagcaggatgaactgtttatcctcctttaacttcttcaattggtcatataggtagatctatagattttgcaattttttctttacatttagcaggagcatcttctattataggagctgtaaattttatttctactattataaatatacgtttatctagaataagaatagaaaaaattcctttatttgtttgatctgtttttattactgctattttattattattatcattacctgtcttagcaggtgcaattactatattattaactgatcgaaattttaatacttcattttttgatcctg
Tapponia_auriola_Ar3146
tttggagtttgatctgctatagtggggacagcaataagagtattgattcggatagaattagggcattctggaagtttattaagagatgatcatttatataatgtagttgttacagctcatgcttttgttataattttttttatagtgataccgattttaattggaggttttggtaattgattagttcctttaatattaggtgctcctgatatatcttttcctcgtataaataatttatcattttgattactccctccttctttatttttattatttatatcttctatagtagaagttggagtgggggctggatgaacagtttatcctcctttagcttcaacggttggtcatataggaagatctatagattttgcaattttttctttacatttagcaggggcttcttctattataggggcggttaattttatttctactattattaatatacgattggtaaatataagaatggaaaaggtaccattatttgtttgatctgtttttattacagctattttattgttattatcattacctgtattggcaggtgctattacaatattattaactgatcgaaattttaatacttccttttttgaccctg
Tapponia_auriola_Ar5755
tttggagtttgatctgctatagtgggaacagcaataagagtattgattcggatagaattagggcattctggaagtttattaagagatgatcatttatataatgtagttgttacagctcatgcttttgttataattttttttatagtgataccaattttaattgggggttttggtaattgattagtccctttaatattaggtgctcctgatatatcttttcctcgcataaataatttatcattttgattactccctccttctttatttttattatttatatcttctatagtagaagttggagtgggggctggatgaacagtttatcctcctttagcttcaacggttggtcatataggaagatctatagattttgcaattttttctttacatttagcaggggcttcttctattataggggcggttaattttatttctactattattaatatacgattggtaaatataagaatggaaaaggtaccattatttgtttgatctgtttttattacagctattttattattattatcattacctgtattggcaggtgctattacaatattattaactgatcgaaattttaatacttccttttttgaccctg
Tapponia_auriola_Ar5756
tttggagtttgatctgctatagtaggaacagcaataagagtattgattcggatagaattagggcattctggaagtttattaagagatgatcatttatataatgtagttgttacagctcatgcttttgttataattttttttatagtgataccgattttaattggaggttttggtaattgattagttcctttaatattaggtgctcctgatatatcttttcctcgtataaataatttatcattttgattactccctccttctttatttttattatttatatcttctatagtagaagttggagtgggggctggatgaacagtttatcctcctttagcttcaacggttggtcatataggaagatctatagattttgcaattttttctttacatttagcaggggcttcttctattataggggcggttaattttatttctactattattaatatacgattggtaaatataagaatggaaaaggttccattatttgtttgatctgtttttattacagctattttattattattatcattacctgtattggcaggtgctattacaatattattaactgatcgaaattttaatacttccttttttgaccctg
Hamadruas_hieroglyphica_A050049
tttggggtatgatcagctatagtaggtacagctataagagttttgattcgtatggaattagggcattctggaagtctattaggtgatgatcatttatataatgtaattgttactgctcatgcttttgttataattttttttatagtaatgcctattttaattgggggatttggaaattgattagttcctttaatattaggtgctccagatatatcttttcctcgaataaataatttgtctttttgattactgcctccttctttatttttattgtttatatcttctatagtggaagtaggggttggagctggatgaacggtttatcctcctttagcttctacagttggacatataggaagatctatagattttgctattttttctttacatttggctggagcttcttctattataggtgctgttaattttatttctactattattaatatacgtttaagttctataagtatagaaaaaattcctttatttgtatgatctgtttttattactgctattttattgttattatcattaccagttttagctggtgctattactatattattaactgatcgaaattttaatacttcattttttgatccag
Hamadruas_hieroglyphica_Ar4225
tttggggtatgatcagctatagtaggtacagctataagagttttgattcgtatggaattagggcattctggaagtctattaggtgatgatcatttatataatgtaattgttactgctcatgcttttgttataattttttttatagtaatgcctattttaattgggggatttggaaattgattagttcctttaatattaggtgctccagatatatcttttcctcgaataaataatttgtctttttgattattgcctccttctttatttttattgtttatatcttctatagtggaagtaggggttggagctggatgaacggtttatcctcctttagcttctacagttggacatataggaagatctatagattttgctattttttctttacatttggctggagcttcttctattataggtgctgttaattttatttctactattattaatatacgtttaagttctataagtatagaaaaaattcctttatttgtatgatctgtttttattactgctattttattgttattatcattaccagttttagctggtgctattactatattattaactgatcgaaattttaatacttcattttttgatccag
Hamadruas_hieroglyphica_Ar3004
tttggggtatgatcagctatagtaggtacagctataagagttttgattcgtatggaattagggcattctggaagtctattaggtgatgatcatttatataatgtaattgttactgctcatgcttttgttataattttttttatagtaatgcctattttaattgggggatttggaaattgattagttcctttaatattaggtgctccagatatatcttttcctcgaataaataatttgtctttttgattactgcctccttctttatttttattgtttatatcttctatagtggaagtaggggttggagctggatgaacggtttatcctcctttagcttctacagttggacatataggaagatctatagattttgctattttttctttacatttggctggagcttcttctattataggtgctgttaattttatttctactattattaatatacgtttaagttctataagtatagaaaaaattcctttatttgtatgatctgtctttattactgctattttattgttattatcgttaccagttttagctggtgctattactatattattaactgatcgaaattttaatacttcattttttgatccag
Hamadruas_hieroglyphica_C040003
tttggggtatgatcagctatagtaggtacagctataagagttttgattcgtatggaattagggcattctggaagtctattaggtgatgatcatttatataatgtaattgttactgctcatgcttttgttataattttttttatagtaatgcctattttaattgggggatttggaaattgattagttcctttaatattaggtgctccagatatatcttttcctcgaataaataatttgtctttttgattactgcctccttctttatttttattgtttatatcttctatagtggaagtaggggttggagctggatgaacggtttatcctcctttagcttctacagttggacatataggaagatctatagattttgctattttttctttacatttggctggagcttcttctattataggtgctgttaattttatttctactattattaatatacgtttaagttctataagtatagaaaaaattcctttatttgtatgatctgtctttattactgctattttattgttattatcattaccagttttagctggtgctattactatattattaactgatcgaaattttaatacttcattttttgatccag
Oxytate_striatipes
tttggggcttgatctgctatagtaggaactgctataagagtattaattcgtatagagttaggtaattctggaagattattaggaaatgatcatttatataatgttattgttactgctcatgcttttgtaataattttttttatagttatacctattttaattggaggatttggaaattgattagttcctttaatattaggggctcctgatatatcatttcctcgtataaataatttatctttttgattgttacctccttctttgtttttgttatttatatcttctatggttgagataggtgtaggagcagggtgaactgtatatcctccgttggcttctagagtgggacatataggaagatctatagattttgctattttttctcttcatctagctggagcttcttctattataggagctgtaaattttatctctactattattaatatacgaagagttggaataagtatagaaaaagttcctttatttgtatgatctgtattaattactgcagtattattattattatctttacctgtgttagcaggagctattactatgttattaacagatcgtaattttaatacttctttttttgatcctg
Peucetia_latikae
tttggagtttgatcagccatagttggtacggctatgagtgttttaattcggatggaattaggtcgtcctggtagatttttaggtaatgatcatttatataatgtgatagtgactgctcatgcttttgtaataattttctttatagttataccaattttgattggggggtttggaaattgattagttcctttaatattaggtgcaccagatatatcatttcctcgaatgaataatttatctttttggttactgcctccttctttgtttttattgtttatttcttcaatggttgaagtgggagtaggagccggttgaacggtatatcccccattagcttcaactgtagggcatatggggagatcaatagattttgctattttttctcttcatttagctggagcttcatcaattataggagctattaactttatttctactattattaatatacggtctgttggaataacaatggagaaagttcctttatttgtttggtcagtatttattactgctattttattattattatccttaccggtgttagctggtgctattactatattattgactgatcgaaattttaatacttctttttttgatcctg
Peucetia_latikae_Ar1628
tttggagtttgatcagctatagttggtacggctatgagtgttttaattcggatggaattaggtcgtcctggtagatttttaggtaatgatcatttatataatgtgatagtgactgctcatgcttttgtaataattttctttatagttataccaattttgattggggggtttggaaattgattagttcctttaatattaggtgcaccagatatatcatttcctcgaatgaataatttatctttttggttattgcctccttctttgtttttattgtttatttcttcaatggttgaagtgggagtaggagccggttgaacggtatatcccccattagcttcaactgtagggcatatggggagatcaatagattttgctattttttctcttcatttagctggagcttcatcaattataggagctattaactttatttctactattattaatatacggtctgttggaataacaatggagaaagttcctttatttgtttggtcagtatttattactgctattttattattattatccttaccggtgttagctggtgctattactatattattgactgatcgaaattttaatacttctttttttgatcctg
Peucetia_sp._Ar3567
tttggtgtttgatcagctatagtgggaacagctatgagtgttttaattcggatagaattaggtcgtcctggtagatttttaggggatgatcatttatataatgttatagtgactgctcatgcttttgttataattttttttatagttatacctattttaattgggggttttggaaattgattagttcctttaatgttaggtgcccctgatatatcatttcctcgaataaataatttgtctttctgattattacccccttctttatttttattatttatttcttctatggttgaagtaggagttggggctggatggactgtgtatcctcctttagcttctactgttgggcacataggaagttctatagatttcgctattttttctttacatttggctggggcatcatcaattataggagctattaattttatttctactattatcaatatacgatctattggaatgacaatagaaaaggttcctttatttgtttgatctgtatttattactgctattttattgcttttatctttacctgttttagcaggggctattactatattattgactgatcgaaattttaatacttctttttttgaccctg
Heriaeus_mellotteei
tttggtgcttgatcagctatagttggaactgctataagagttttgattcgaatggaattggggaattctggtagattattaggtaatgatcatttatataatgtaattgttactgctcatgcgtttgttatgattttttttatagtaatacctattttaattggtgggttcggaaattgattagttcctcttatgttaggggctcctgatatatcattccctcgaataaataatttatctttttgacttttacctccttctttatttttattatttatatcatctatagttgaaatgggggtaggagctggatgaactgtgtaccctcctttagcttctacggttggtcatataggaagatctatagattttgctattttttctcttcatttagctggagcttcatctattataggagctgttaattttatttctaccattattaatatacggactgtaggaataactatggaaaaagttccgttgtttgtttgatctgtattgattactgctattttgcttttattatccttgcctgtattagcaggagctattactatattacttacagatcgtaattttaatacttctttttttgatccag
;
end;

begin mrbayes;
charset COI = 1-604;
partition by_gene = 1:COI;
set partition = by_gene;
lset applyto=(1) nst=6 rates=invgamma;
unlink shape=(all) pinvar=(all) statefreq=(all) revmat=(all);
link brlens=(all);
link topology=(all);
Prset applyto=(1) revmatpr=Dirichlet(1.0,1.0,1.0,1.0,1.0,1.0) statefreqpr=Dirichlet(1.0,1.0,1.0,1.0) shapepr=Uniform(0.1,50.0) pinvarpr=Uniform(0.0,1.0);
Prset applyto=(all) ratepr=variable;
showmodel;
mcmcp relburnin=yes burninfrac=0.25 temp=0.2 stoprule=yes stopval=0.01;
mcmc nruns=2 nchains=4 ngen=10000000 samplefreq=100 printfreq=100 savebrlens=yes;
end;
