# Supplementary material for: Mitogenomic Insights on the Phylogeny and Evolution of Lynx Spiders (Araneae, Oxyopidae)
Source: Ecol Evol. 2025 Sep 18;15(9):e72192. doi: 10.1002/ece3.72192 (PMC12445203; doi:10.1002/ece3.72192)
Supplement: Supplementary file 1 — Data S1: ece372192‐sup‐0001‐DataS1.zip. [file ECE3-15-e72192-s001.zip › The renewed version_ece372192-sup-0001-DataS1/ece372192-sup-0030-Supinfo30@The dataset of the COX1 gene for ML analysis.fas]

>Oxyopes_sushilae_LCGW4
tttggagtttgatctgctatagtaggaacggctataagagtattaattcgaatagaattaggacattctgggagaatattaggagatgaccatttatataatgtaattgttactgctcatgcttttgttataattttttttatagttataccaattttaattggtgggtttggaaattgattagttcctttaatattaggagctcctgatatatcttttcctcgaataaataatttatcattttgattacttcctccttctttatttttattatttatatcttctatagtagaaacaggagtaggagcagggtggacagtttaccctcctttagcttcaacaataggtcatataggaagatcaatagattttgctattttttctttacatttagcaggtgcatcttctattataggagctgtaaattttatttctactattataaatatacgtttgagtagaataagaatagaaaaggtccctttgtttgtgtggtctgttcttattactgctattttattattattatctttacctgttttagcaggtgctattactatattattaactgatcgaaattttaatacttcgttttttgatcctg
>Oxyopes_sushilae_Ar3165
tttggtgtttgatcggctatagtaggaacggctataagagtattaattcgaatagaattaggacattctggtagaatattaggagatgaccatttgtataatgtaattgttactgcccatgcttttgttataattttttttatagttataccaattttaattggtgggtttggaaattgattagttcctttaatattaggagctcctgatatatcttttcctcgaataaataatttatcattttgattacttcctccttctttatttttattatttatatcttctatagtagaaacaggagtaggagcagggtggacagtttacccccctttagcttcaacaataggtcatataggaagatcaatagattttgctattttttctttacacttagcaggtgcatcttctattataggagctgtaaattttatttctactattataaatatacgtttgagtagaataagaatagaaaaagttcctttgtttgtgtggtctgttcttattactgctattttattattattatctttacctgttttagcaggtgctattactatattattaactgatcgaaattttaatacttcgttttttgatcctg
>Oxyopes_striagatus_LCGW2
tttggagtttggtcggctatagtaggaacagcaataagagtattaattcgaatagaattaggacattcagggagaatattaggagatgatcatttatataatgtaattgttactgctcatgcttttgttataattttttttatagttataccaattttaattggtgggtttggaaattgattggttcctttaatattaggggctccggatatgtctttcccccgtataaataatttatcgttttgattacttcctccttctctatttttattatttatatcttctatagtagaaacgggagtaggagcaggatgaacagtttatcctcctttagcttcaacaacaggtcatataggaagatcaatagattttgctattttttctttacatttagcgggtgcttcatctattataggagctgtaaattttatttctactattataaatatacgattaagtagaataagaatagaaaaggttcctttgtttgtgtgatctgtttttattactgctgttttattattattatctttacctgttttagcgggtgctattactatattattaactgatcgaaattttaatacttcattttttgaccctg
>Oxyopes_bianatinus_LCGW7
tttggtgtttgatcggctatagtaggtacagcaataagagtattaattcggatggaacttggtcattctggaagaatattaggggatgatcatttatataatgtaattgtcactgctcatgcttttgttataattttttttatagttataccaattttaattggtgggtttggaaattggttagttcctttaatgttaggagctcctgatatatcttttcctcgaataaataatttatcattttggttgcttcctccctctttatttttattatttatgtcttctatagtagaaacaggagtaggagcaggatgaacagtttatcctcctttagcctcaactacaggtcatataggtagatctatagactttgctattttttctttacatttagcaggtgcttcttctattataggagctgtaaattttatttctactattataaatatacgactaagtagaataagaatagaaaaagtccctttatttgtatgatctgtttttattactgctattttattattattatctttacctgttttagcaggtgctattactatattattaactgatcgaaattttaatacttcattttttgatcctg
>Oxyopes_bianatinus_LCGW3
tttggtgtttgatcggctatagtaggtacagcaataagagtattaattcggatggaacttggtcattctggaagaatattaggggatgatcatttatataatgtaattgtcactgctcatgcttttgttataattttttttatagttataccaattttaattggtgggtttggaaattggttagttcctttaatgttaggagctcctgatatatcttttcctcgaataaataatttatcattttggttgcttcctccctctttatttttattatttatgtcttctatagtagaaacaggagtaggagcaggatgaacagtttatcctcctttagcctcaactacaggtcatataggtagatctatagattttgctattttttctttacatttagcaggtgcttcttctattataggagctgtaaattttatttctactattataaatatacgactaagtagaataagaatagaaaaagtccctttatttgtatgatctgtttttattactgctattttattattattatctttacctgttttagcaggtgctattactatattattaactgatcgaaattttaatacttcattttttgatcctg
>Oxyopes_Hotingchiehi_LCGW5
tttggagtttgatcagctatagttggaacagcaataagagtattaattcgaatggaattagggcattctggaagaatattaggagatgatcatttatataatgtaattgttactgctcatgcttttgtgataattttttttatagttataccaattttaattggtggatttggaaattgattggttcctttaatgttaggggctcctgatatatctttcccccgaataaataatttatcattttggttacttcctccttctttgtttttattatttatatcttctatagttgaaactggggttggggcaggatgaacagtttatcctcctttagcttcaactactggacatataggaagatcaatggattttgctattttttctttacatttagctggtgcttcttctattataggggctgtaaattttatttctactattattaatatacgattaagtagaataagaatagaaaagattcctttgtttgtatgatctgtttttattactgctattttattattgttatctttaccagtattagctggggctattactatattgttaactgatcgaaattttaatacttcattctttgatcctg
>Oxyopes_sertatoides_LCGW6
tttgggatttgatcggctatagttggaacggcaataagagtattgattcggatggaattagggcattctgggagaatattaggggatgaccatttatataatgtgattgttactgctcatgcttttgtaataattttttttatggttataccaattttaattggtgggtttggaaattgattggttcctttgatattaggggctcctgatatgtctttccctcgaataaataatttatcgttttgattacttcctccttctttgtttttattatttatatcttctatggttgaaactggggttggagcaggatgaacggtttatcctcctttagcttcgactactggtcatataggaagatcaatagattttgctattttttctttacatttagctggtgcttcttctattataggggctgtaaattttatttctactattattaatatacgattaagtagaataagaatggaaaaggttcctttgtttgtctgatctgtttttattactgctattttattgttgttatctttaccagtattagctggagctattactatgctattaactgatcgaaattttaatacttcattttttgatcctg
>Oxyopes_sertatus_2013phcnjoxse
tttggggtttgatcggctatagttggaacggcaataagagtattgattcggatggaattagggcattctgggagaatattaggggatgatcatttatataatgtgattgttactgctcatgcttttgtaataattttttttatagttataccaattttaattggtgggtttggaaattgattggttcctttgatattaggggctcctgatatgtctttccctcgaataaataatttatcgttttgattacttcctccttctttgtttttattatttatatcttctatggttgaaactggggttggagcaggatgaacggtttatcctcctttagcttcgactactggtcatataggaagatcaatagattttgctattttttctttacatttagctggtgcttcttctattataggggctgtaaattttatttctactattattaatatacgattaagtagaataagaatggaaaaggttcctttgtttgtctgatctgtttttattactgctattttattgttgttatctttaccagtattagctggagctattactatgttattaactgatcgaaattttaatacttcattttttgatcctg
>Oxyopes_sertatus_OSE1
tttggggtttgatcggctatagttggaacggcaataagagtattgattcggatggaattagggcattctgggagaatattaggggatgatcatttatataatgtgattgttactgctcatgcttttgtaataattttttttatagttataccaattttaattggtgggtttggaaattgattggttcctttgatattaggggctcctgatatgtctttccctcgaataaataatttatcgttttgattacttcctccttctttgtttttattatttatatcttctatggttgaaactggggttggagcaggatgaacggtttatcctcctttagcttcgactactggtcatataggaagatcaatagattttgctattttttctttacatttagctggtgcttcttctattataggggctgtaaattttatttctactattattaatatacgattaagtagaataagaatggaaaaggttcctttgtttgtctgatctgtttttattactgctattttattgttgttatctttaccagtattagctggagctattactatgttattaactgatcgaaattttaatacttcattttttgatcctg
>Oxyopes_sertatus_Ar7286
tttggggtttgatcggctatggttggaacggcaataagagtattgattcggatggaattaggacattctggaagaatattaggggatgatcatttatataatgtgattgttactgctcatgcttttgtaataattttttttatagttataccaattttaattggtgggtttggaaattgattggttcctttgatattaggggctcctgatatgtctttccctcgaataaataatttatcgttttgattacttcctccttctttgtttttattatttatatcttctatggttgagactggggttggagcaggatggacggtttaccctcctttagcttcgactactggtcatataggaagatcaatagattttgctattttttctttacatttagctggtgcttcttctattataggagctgtaaattttatttctactattattaatatacgattaagtagaataagaatggaaaaggttcctttgtttgtctgatctgtttttattactgctattttattgttgttatctttaccagtattagctggagctattactatgttattaactgatcgaaattttaatacttcattttttgatcctg
>Oxyopes_licenti
tttggagtttggtcagctatagtaggaacagcaataagagttttaattcgtatagaattaggtcattctggaagaatattaggagatgatcatttatataatgttattgttactgctcatgcttttgtaataattttttttatagttataccaattttgattggtggatttggaaattgattagttcctttaatattaggggctcctgatatatcatttcctcgaataaataatttatcattttgattacttcctccttctttatttttattatttatatcttctatggttgaaacaggggtaggagccgggtgaacagtgtatcctcctttggcttctagtactggtcatataggaagatcaatagattttgctattttttctttacatttagctggtgcttcttctattataggagctgtaaattttatttctactattattaatatacggttaagtagaatgagaatagaaaaagttcctttatttgtgtgatctgtttttattactgccattttattattattatctttacctgttttagcaggagctattactatattattgactgatcgaaattttaatacttctttttttgatcctg
>Oxyopes_licenti_YHD081
tttggagtttggtcagctatagtaggaacagcaataagagttttaattcgtatagaattaggtcattctggaagaatattaggagatgatcatttatataatgttattgttactgctcatgcttttgtaataattttttttatagttataccaattttgattggtggatttggaaattgattagttcctttaatattaggggctcctgatatatcatttcctcgaataaataatttatcattttgattacttcctccttctttatttttattatttatatcttctatggttgaaacaggggtaggagccgggtgaacagtgtatcctcctttggcttctagtactggtcatataggaagatcaatagattttgctattttttctttacatttagctggtgcttcttctattataggagctgtaaattttatttctactattattaatatacggttaagtagaatgagaatagaaaaagttcctttatttgtgtgatctgtttttattactgctattttattattattatctttacctgttttagcaggagctattactatattattgactgatcgaaattttaatacttctttttttgatcctg
>Hamataliwa_cordivulva_Ar0979
tttggagtttgatctgctatagtaggtactgctataagagttttgattcgtatagaattagggcattctggaagtttattaggtgatgatcatttatataatgtaattgttacagctcatgcttttgtaataattttttttatagtaatacctattttaattggagggtttggtaattgattagttcctttaatattaggtgctcctgatatatcttttcctcgaataaataatctttcattttgattacttccaccatctttatttttattatttatatcttctatagttgaagtaggagtaggagctggatgaactgtttatcctcctttagcttctacagttgggcatataggaagatctatagattttgcaattttttctttacatttagcaggagcttcttctattataggagctgtaaattttatttctactattattaatatacgattaataagaataagaatagaaaaagtacctttatttgtgtgatctgtttttattactgcagtgttattattattatcgttaccagttttagcaggagctattactatattattaactgatcgaaattttaatacttctttttttgatcctg
>Hamataliwa_cordivulva_Ar5512
tttggagtttgatctgctatattaggtactgctataagagttttgattcgtatagaattagggcattctggaagtttattaggtgatgatcatttatataatgtaattgttacagctcatgcttttgtaataattttttttatagtaatacctattttaattggagggtttggtaattgattagttcctttaatattaggtgcttctgatatatcttttcctcgaataaataatctttcattttgattacttccaccatctttatttttattatttatatcttctatagttgaagtaggagtaggagctggatgaactgtttatcctcctttagcttctacagttgggcatataggaagatctatagattttgcaattttttctttacatttagcaggagcttcttctattataggagctgtaaattttatttctactattattaatatacgattaataagaataagaatagaaaaagtacctttatttgtgtgatctgtttttattactgcagtgttattattattatcgttaccagttttagcaggagctattactatattattaactgatcgaaattttaatacttctttttttgatcctg
>Hamataliwa_foveata_A04007
tttggagtttgatctgctatagtaggtactgctataagagttttgattcgtatagaattagggcattctggaagtttattaggtgatgatcatttatataatgtaattgttacagctcatgcttttgtaataattttttttatagtaatacctattttaattggaggttttggtaattgattagttcctttaatattaggtgctcctgatatatcttttcctcggataaataatctttcattttgactacttccaccatctttgtttttattatttatatcttctatagttgaagtaggagtgggggctggatgaactgtttatcctcctttagcttctacagttggacatataggaagatctatagattttgcaattttttctttacatttagcaggggcttcttctattataggagctgtaaattttatttctactattattaatatacgattaataagaataagaatagaaaaagtacctttatttgtgtgatctgtttttattactgcagtactattattattatcgttaccagttttagcaggggctattactatattattaactgatcgaaactttaatacttctttttttgatcctg
>Hamataliwa_foveata_Ar4291
tttggagtttgatctgctatagtaggtactgctataagagttttgattcgtatagaattagggcattctggaagtttattaggtgatgatcatttatataatgtaattgttacagctcatgcttttgtaataattttttttatagtaatacctattttaattggaggttttggtaattgattagttcctttaatattaggtgttcctgatatatcttttcctcggataaataatctttcattttgactacttccaccatctttgtttttattatttatatcttctatagttgaagtaggagtgggggctggatgaactgtttatcctcctttagcttctacagttggacatataggaagatctatagattttgcaattttttctttacatttagcaggggcttcttctattataggagctgtaaattttatttctactattattaatatacgattaataagaataagaatagaaaaagtacctttatttgtgtgatctgtttttattactgcagtactattattattatcgttaccagttttagcaggggctattactatattattaactgatcgaaactttaatacttctttttttgatcctg
>Hamataliwa_foveata_Ar1861
tttggagtttgatctgctatagtaggtactgctataagagttttgattcgtatagaattagggcattctggaagtttattaggtgatgatcatttatataatgtaattgttacagctcatgcttttgtaataattttttttatagtaatacctattttaattggaggttttggtaattgattagttcctttaatattaggtgctcctgatatatcttttcctcgaataaataatctttcattttgattacttccaccatctttgtttttattatttatatcttctatagttgaagtaggagtaggggctggatgaactgtttatcctcctttagcttctacagttggacatataggaagatctatagattttgcaattttttctttacatttagcaggagcttcttctattataggagctgtaaattttatttctactattattaatatacgattaataagaataagaatagaaaaagtacctttatttgtgtgatctgtttttattactgcagtattattattgttatcgttgccagttttagcaggagctattactatattattaactgatcgaaactttaatacttctttttttgatcctg
>Hamataliwa_foveata_Ar2448
tttggagtttgatctgctatagtaggtactgctataagagttttgattcgtatagaattagggcattctggaagtttattaggtgatgatcatttatataatgtaattgttacagctcatgcttttgtaataattttttttatagtaatacctattttaattggaggttttggtaattgattagttcctttaatattaggtgctcctgatatatcttttcctcgaataaataatctttcattttgattacttccaccatctttgtttttattatttatatcttctatagttgaagtaggagtaggggctggatgaactgtttatcctcctttagcttctacagttggacatataggaagatctatagattttgcaattttttctttacatttagcaggagcttcttctattataggagctgtaaattttatttctactattattaatatacgattaataagaataagaatagaaaaagtacctttatttgtgtgatctgtttttattactgcagtattattattgttatcgttgccagttttagcaggagctattactatactattaactgatcgaaactttaatacttctttttttgatcctg
>Hamataliwa_foveata_Ar2004
tttggagtttgatctgctatagtaggtactgctataagagttttgattcgtatagaattagggcattctggaagtttattaggtgatgatcatttatataatgtaattgttacagctcatgcttttgtaataattttttttatagtaatacctattttaattggaggttttggcaattgattagttcctttaatattaggtgctcctgatatatcttttcctcgaataaataatctttcattttgattacttccaccatctttgtttttattatttatatcttctatagttgaagtaggagtaggggctggatgaactgtttatcctcctttagcttctacagttggacatataggaagatctatagattttgcaattttttctttacatttagcaggagcttcttctattataggagctgtaaattttatttctactattattaatatacgattaataagaataagaatagaaaaagtacctttatttgtgtgatctgtttttattactgcagtattattattgttatcgttgccagttttagcaggagctattactatactattaactgatcgaaactttaatacttctttttttgatcctg
>Hamataliwa_foveata_Ar2371
tttggagtttgatctgctatagtaggtactgctataagagttttgattcgtatagaattagggcattctggaagtttattaggtgatgatcatttatataatgtaattgttacagctcatgcttttgtaataattttttttatagtaatacctattttaattggaggttttggtaattgattagttcctttaatattaggtgctcctgatatatcttttcctcgaataaataatctttcattttgattacttccgccatctttgtttttattatttatatcttctatagttgaagtaggagtaggggctggatgaactgtttatcctcctttagcttctacagttggacatataggaagatctatagattttgcaattttttctttacatttagcaggagcttcttctattataggagctgtaaattttatttctactattattaatatacgattaataagaataagaatagaaaaagtacctttatttgtgtgatctgtttttattactgcagtattattattgttatcgttgccagttttagcaggagctattactatactattaactgatcgaaactttaatacttctttttttgatcctg
>Hamataliwa_foveata_Ar2752
tttggagtttgatctgctatagtaggtactgctataagagttttgattcgtatagaattagggcattctggaagtttattaggtgatgatcatttatataatgtaattgttacagctcatgcttttgtaataattttttttatagtaatacctattttaattggaggttttggtaattgattagttcctttaatattaggtgctcctgatatatcttttcctcgaataaataatctttcattttgattacttccaccatctttgtttttattatttatatcttctatagttgaagtaggagtaggggctggatgaactgtttatcctcctttagcttctacagttggacatataggaagatctatagattttgcaattttttctttacatttagcaggagtttcttctattataggagctgtaaattttatttctactattattaatatacgattaataagaataagaatagaaaaagtacctttatttgtgtgatctgtttttattactgcagtattattattgttatcgttgccagttttagcaggagctattactatactattaactgatcgaaactttaatacttctttttttgatcctg
>Hamataliwa_foveata_Ar5714
tttggagtttgatctgctatagtaggtactgctataagagttttgattcgtatagaattagggcattctggaagtttattaggtgatgatcatttatataatgtaattgttacagctcatgcttttgtaataattttttttatagtaatacctattttaattggaggttttggtaattgattagttcctttaatattaggtgctcctgatatatcttttcctcgaataaataatctttcattttgattacttccaccatctttgtttttattatttatatcttctatagttgaagtaggagtaggggctggatgaactgtttatcctcctttagcttctacagttgggcatataggaagatctatagattttgcaattttttctttacatttagcaggagcttcttctattataggagctgtaaattttatttctactattattaatatacgattaataagaataagaatagaaaaagtacctttatttgtgtgatctgtttttattactgcagtattattattgttatcgttgccagttttagcaggagctattactatactattaactgatcgaaactttaatacttctttttttgatcctg
>Hamataliwa_foveata_Ar2450
tttggagtttgatctgctatagtaggtactgctataagagttttgattcgtatagaattagggcattctggaagtttattaggtgatgatcatttatataatgtaattgttacagctcatgcttttgtaataattttttttatagtaatacctattttaattggaggttttggtaattgattagttcctttaatattaggtgctcctgatatatcttttcctcgaataaataatctttcattttgattacttccaccatctttgtttttattatttatatcttctatagttgaagtaggggtaggggctggatgaactgtttatcctcctttagcttctacagttggacatataggaagatctatagattttgcaattttttctttacatttagcaggagcttcttctattataggagctgtaaattttatttctactattattaatatacgattaataagaataagaatagaaaaagtacctttatttgtgtgatctgtttttattactgcagtattattattgttatcgttgccagttttagcaggagctattactatactattaactgatcgaaactttaatacttctttttttgatcctg
>Hamataliwa_foveata_YMS078
tttggagtttgatctgctatagtaggtactgctataagagttttgattcgtatagaattagggcattctggaagtttattaggtgatgatcatttatataatgtaattgttacagctcatgcttttgtaataattttttttatagtaatacccattttaattggaggttttggtaattgattagttcctttaatattaggtgctcctgatatatcttttcctcgaataaataatctttcattttgattacttccaccatctttgtttttattatttatatcttctatagttgaagtaggggtaggggctggatgaactgtttatcctcctttagcttctacagttggacatataggaagatctatagattttgcaattttttctttacatttagcaggagcttcttctattataggagctgtaaattttatttctactattattaatatacgattaataagaataagaatagaaaaagtacctttatttgtgtgatctgtttttattactgcagtattattattgttatcgttgccagttttagcaggagctattactatactattaactgatcgaaactttaatacttctttttttgatcctg
>Hamataliwa_foveata_Ar5758
tttggagtttgatctgctatagtaggtactgctataagagttttgattcgtatagaattagggcattctggaagtttattaggtgatgatcatttatataatgtaattgttacagctcatgcttttgtaataattttttttatagtaatacctattttaattggaggttttggtaattgattagttcctttaatattaggtgctcctgatatatcttttcctcgaataaataatctttcattttgattacttccaccatctttgtttttattatttatatcttctatagttgaagtaggagtaggggctggatgaactgtttatcctcctttagcttctacagttggacatataggaagatctatagattttgcaattttttctttacatttagcaggagcttcttctattataggagctgtaaattttatttctactattattaatatacgattaataagaataagaatagaaaaagtacctttatttgtgtgatctgtttttattactgcagtattattattgttatcattgccagttttagcgggagctattactatactattaactgatcgaaactttaatacttctttttttgatcctg
>Hamataliwa_aurita_LCGW1
tttggagtttgatctgctatagttggtactgctataagagttttgattcgaatagaattaggacattctggaagtttattaggagatgatcatttatataatgtaattgttacagctcatgcttttgtaataattttttttatagttatacctattttgattggtggatttggtaattgattggttcctttaatattaggtgctcctgatatatcttttcctcgaataaataatctttcattttggttacttcctccatctttatttttattatttatatcttctatagttgaagtaggagttggggctggatgaacggtttatcctcctttagcttctacagttggtcatataggaagatcaatggattttgcaattttttctttacatttagcaggagcttcttctattataggggctgtaaattttatttctactattattaatatacgattattaagtataagtatagaaaaggttcctttgtttgtgtgatctgtttttattactgcaattttattattattatcattacctgttttagcaggagctattactatattgttaactgatcgaaattttaatacttcattttttgatcctg
>Hamataliwa_leporauris_Ar3162
tttggagtttgatcagctatagtaggtactgctataagagttttaattcgaatggaattaggtcattctggaagtttattaggagatgatcatttatataatgtaattgttacagctcatgcttttattataattttttttatagtaataccaattttgattggtggatttggaaattgattagttcctttaatattgggtgctccagatatatcttttcctcgaataaataatctttcgttttgattacttcctccttctttatttttattatttatatcttctataattgaagtaggggttggggcaggatgaactgtttatcctcctttagcttctactgttggtcatatagggagatctatagattttgcaattttttctttacatttagcaggagcttcttctattataggagctgtgaattttatttctactattattaatatacgattaataagtataagaatagaaaaagtgcctttatttgtatgatctgtttttattactgcaattttattattattatcgttacctgttttagcaggagctattactatattattaactgatcgaaattttaatacttctttttttgatcctg
>Hamataliwa_leporauris_Ar5725
tttggagtttgatcagctatagtaggtactgctataagagttttaattcgaatggaattaggtcattctggaagtttattaggagatgatcatttatataatgtaattgttacagctcatgcttttattataattttttttatagtaataccaattttgattggtggatttggaaattgattggttcctttaatattaggtgctccagatatatcttttcctcgaataaataatctttcgttttgattacttcctccttctttatttttattatttatatcttctataattgaagtaggggttggggcaggatgaactgtttatcctcctttagcttctactgttggtcatatagggagatctatagattttgcaattttttctttacatttagcaggagcttcttctattataggagctgtgaattttatttctactattattaatatacgattaataagtataagaatagaaaaagtgcctttatttgtatgatctgtttttattactgcaattttattattattatcgttacctgttttagcaggagctattactatattattaactgatcgaaattttaatacttctttttttgatcctg
>Tapponia_parva_Ar2983
tttggactttgatctgctatagttggaactgctataagagttttgattcgtatggaattaggacattctggaagtttattaggtgatgatcatttatataatgtaattgttacggctcatgcttttgttatgattttttttatagtaatgccaattttgattggagggtttggaaattgattggttcctttaatgttgggtgcgcctgatatatcttttcctcgtataaataatttgtctttttggttacttcctccttcattatttttgttatttatatcatctatagttgaagtaggggttggggcaggatgaactgtttatcctcctttagcttctacggttgggcatataggaagatcgatggattttgctattttttctttacatttagctggggcttcttctattataggggctgtaaattttatttctactattattaatatacgattagtaagaataagaatggaaaaagttcctttatttgtttgatctgtttttattacagctattttattattattatctttacctgttttagcaggggctattactatattgttaactgatcgaaattttaatacttctttttttgatcctg
>Tapponia_parva_Ar5754
tttggactttgatctgctatagttggaactgctataagagttttgattcgtatggagttaggacattctggaagtttattaggtgatgatcatttatataatgtaattgttacggctcatgcttttgttatgattttttttatagtaatacctattttaattggagggtttggaaattgattagttcctttaatgttaggtgcacctgatatatcttttcctcgtataaataatttatctttttggttacttcctccttcgttatttttattatttatatcttctatagttgaagtaggagttggggcgggatgaactgtttatcctcctttagcttctacagtaggacatataggaagatcaatggattttgctattttttctttacacttagctggggcttcttctattataggagctgtaaattttatttctacgattattaatatacgattagtgagaatgagaatggaaaaggtgcctttatttgtttggtctgtttttattacagctattttattattattatctttacctgttttagcaggggctattactatattattaactgatcgaaattttaatacttctttttttgatcctg
>Tapponia_rarobulbus_Ar3147
tttggagtttgatctgctatagttggaactgctataagagttttaattcgaatagagttaggacattctggaagtttattaggtgatgatcatttatataatgttattgtaacagctcatgcttttgtaataattttttttatagtaataccaattttgattggaggttttggaaattgattagtacctttaatattaggtgctcctgatatgtcttttcctcgaataaataatttatcgttttggttacttcctccttctttatttttattatttatatcttcgatagtagaaataggtgtaggagcaggatgaactgtttatcctcctttaacttcttcaattggtcatataggtagatctatagattttgcaattttttctttacatttagcaggagcatcttctattataggagctgtaaattttatttctactattataaatatacgtttatctagaataagaatagaaaaaattcctttatttgtttgatctgtttttattactgctattttattattattatcattacctgtcttagcaggtgcaattactatattattaactgatcgaaattttaatacttcattttttgatcctg
>Tapponia_auriola_Ar3146
tttggagtttgatctgctatagtggggacagcaataagagtattgattcggatagaattagggcattctggaagtttattaagagatgatcatttatataatgtagttgttacagctcatgcttttgttataattttttttatagtgataccgattttaattggaggttttggtaattgattagttcctttaatattaggtgctcctgatatatcttttcctcgtataaataatttatcattttgattactccctccttctttatttttattatttatatcttctatagtagaagttggagtgggggctggatgaacagtttatcctcctttagcttcaacggttggtcatataggaagatctatagattttgcaattttttctttacatttagcaggggcttcttctattataggggcggttaattttatttctactattattaatatacgattggtaaatataagaatggaaaaggtaccattatttgtttgatctgtttttattacagctattttattgttattatcattacctgtattggcaggtgctattacaatattattaactgatcgaaattttaatacttccttttttgaccctg
>Tapponia_auriola_Ar5755
tttggagtttgatctgctatagtgggaacagcaataagagtattgattcggatagaattagggcattctggaagtttattaagagatgatcatttatataatgtagttgttacagctcatgcttttgttataattttttttatagtgataccaattttaattgggggttttggtaattgattagtccctttaatattaggtgctcctgatatatcttttcctcgcataaataatttatcattttgattactccctccttctttatttttattatttatatcttctatagtagaagttggagtgggggctggatgaacagtttatcctcctttagcttcaacggttggtcatataggaagatctatagattttgcaattttttctttacatttagcaggggcttcttctattataggggcggttaattttatttctactattattaatatacgattggtaaatataagaatggaaaaggtaccattatttgtttgatctgtttttattacagctattttattattattatcattacctgtattggcaggtgctattacaatattattaactgatcgaaattttaatacttccttttttgaccctg
>Tapponia_auriola_Ar5756
tttggagtttgatctgctatagtaggaacagcaataagagtattgattcggatagaattagggcattctggaagtttattaagagatgatcatttatataatgtagttgttacagctcatgcttttgttataattttttttatagtgataccgattttaattggaggttttggtaattgattagttcctttaatattaggtgctcctgatatatcttttcctcgtataaataatttatcattttgattactccctccttctttatttttattatttatatcttctatagtagaagttggagtgggggctggatgaacagtttatcctcctttagcttcaacggttggtcatataggaagatctatagattttgcaattttttctttacatttagcaggggcttcttctattataggggcggttaattttatttctactattattaatatacgattggtaaatataagaatggaaaaggttccattatttgtttgatctgtttttattacagctattttattattattatcattacctgtattggcaggtgctattacaatattattaactgatcgaaattttaatacttccttttttgaccctg
>Hamadruas_hieroglyphica_A050049
tttggggtatgatcagctatagtaggtacagctataagagttttgattcgtatggaattagggcattctggaagtctattaggtgatgatcatttatataatgtaattgttactgctcatgcttttgttataattttttttatagtaatgcctattttaattgggggatttggaaattgattagttcctttaatattaggtgctccagatatatcttttcctcgaataaataatttgtctttttgattactgcctccttctttatttttattgtttatatcttctatagtggaagtaggggttggagctggatgaacggtttatcctcctttagcttctacagttggacatataggaagatctatagattttgctattttttctttacatttggctggagcttcttctattataggtgctgttaattttatttctactattattaatatacgtttaagttctataagtatagaaaaaattcctttatttgtatgatctgtttttattactgctattttattgttattatcattaccagttttagctggtgctattactatattattaactgatcgaaattttaatacttcattttttgatccag
>Hamadruas_hieroglyphica_Ar4225
tttggggtatgatcagctatagtaggtacagctataagagttttgattcgtatggaattagggcattctggaagtctattaggtgatgatcatttatataatgtaattgttactgctcatgcttttgttataattttttttatagtaatgcctattttaattgggggatttggaaattgattagttcctttaatattaggtgctccagatatatcttttcctcgaataaataatttgtctttttgattattgcctccttctttatttttattgtttatatcttctatagtggaagtaggggttggagctggatgaacggtttatcctcctttagcttctacagttggacatataggaagatctatagattttgctattttttctttacatttggctggagcttcttctattataggtgctgttaattttatttctactattattaatatacgtttaagttctataagtatagaaaaaattcctttatttgtatgatctgtttttattactgctattttattgttattatcattaccagttttagctggtgctattactatattattaactgatcgaaattttaatacttcattttttgatccag
>Hamadruas_hieroglyphica_Ar3004
tttggggtatgatcagctatagtaggtacagctataagagttttgattcgtatggaattagggcattctggaagtctattaggtgatgatcatttatataatgtaattgttactgctcatgcttttgttataattttttttatagtaatgcctattttaattgggggatttggaaattgattagttcctttaatattaggtgctccagatatatcttttcctcgaataaataatttgtctttttgattactgcctccttctttatttttattgtttatatcttctatagtggaagtaggggttggagctggatgaacggtttatcctcctttagcttctacagttggacatataggaagatctatagattttgctattttttctttacatttggctggagcttcttctattataggtgctgttaattttatttctactattattaatatacgtttaagttctataagtatagaaaaaattcctttatttgtatgatctgtctttattactgctattttattgttattatcgttaccagttttagctggtgctattactatattattaactgatcgaaattttaatacttcattttttgatccag
>Hamadruas_hieroglyphica_C040003
tttggggtatgatcagctatagtaggtacagctataagagttttgattcgtatggaattagggcattctggaagtctattaggtgatgatcatttatataatgtaattgttactgctcatgcttttgttataattttttttatagtaatgcctattttaattgggggatttggaaattgattagttcctttaatattaggtgctccagatatatcttttcctcgaataaataatttgtctttttgattactgcctccttctttatttttattgtttatatcttctatagtggaagtaggggttggagctggatgaacggtttatcctcctttagcttctacagttggacatataggaagatctatagattttgctattttttctttacatttggctggagcttcttctattataggtgctgttaattttatttctactattattaatatacgtttaagttctataagtatagaaaaaattcctttatttgtatgatctgtctttattactgctattttattgttattatcattaccagttttagctggtgctattactatattattaactgatcgaaattttaatacttcattttttgatccag
>Oxytate_striatipes
tttggggcttgatctgctatagtaggaactgctataagagtattaattcgtatagagttaggtaattctggaagattattaggaaatgatcatttatataatgttattgttactgctcatgcttttgtaataattttttttatagttatacctattttaattggaggatttggaaattgattagttcctttaatattaggggctcctgatatatcatttcctcgtataaataatttatctttttgattgttacctccttctttgtttttgttatttatatcttctatggttgagataggtgtaggagcagggtgaactgtatatcctccgttggcttctagagtgggacatataggaagatctatagattttgctattttttctcttcatctagctggagcttcttctattataggagctgtaaattttatctctactattattaatatacgaagagttggaataagtatagaaaaagttcctttatttgtatgatctgtattaattactgcagtattattattattatctttacctgtgttagcaggagctattactatgttattaacagatcgtaattttaatacttctttttttgatcctg
>Peucetia_latikae
tttggagtttgatcagccatagttggtacggctatgagtgttttaattcggatggaattaggtcgtcctggtagatttttaggtaatgatcatttatataatgtgatagtgactgctcatgcttttgtaataattttctttatagttataccaattttgattggggggtttggaaattgattagttcctttaatattaggtgcaccagatatatcatttcctcgaatgaataatttatctttttggttactgcctccttctttgtttttattgtttatttcttcaatggttgaagtgggagtaggagccggttgaacggtatatcccccattagcttcaactgtagggcatatggggagatcaatagattttgctattttttctcttcatttagctggagcttcatcaattataggagctattaactttatttctactattattaatatacggtctgttggaataacaatggagaaagttcctttatttgtttggtcagtatttattactgctattttattattattatccttaccggtgttagctggtgctattactatattattgactgatcgaaattttaatacttctttttttgatcctg
>Peucetia_latikae_Ar1628
tttggagtttgatcagctatagttggtacggctatgagtgttttaattcggatggaattaggtcgtcctggtagatttttaggtaatgatcatttatataatgtgatagtgactgctcatgcttttgtaataattttctttatagttataccaattttgattggggggtttggaaattgattagttcctttaatattaggtgcaccagatatatcatttcctcgaatgaataatttatctttttggttattgcctccttctttgtttttattgtttatttcttcaatggttgaagtgggagtaggagccggttgaacggtatatcccccattagcttcaactgtagggcatatggggagatcaatagattttgctattttttctcttcatttagctggagcttcatcaattataggagctattaactttatttctactattattaatatacggtctgttggaataacaatggagaaagttcctttatttgtttggtcagtatttattactgctattttattattattatccttaccggtgttagctggtgctattactatattattgactgatcgaaattttaatacttctttttttgatcctg
>Peucetia_sp._Ar3567
tttggtgtttgatcagctatagtgggaacagctatgagtgttttaattcggatagaattaggtcgtcctggtagatttttaggggatgatcatttatataatgttatagtgactgctcatgcttttgttataattttttttatagttatacctattttaattgggggttttggaaattgattagttcctttaatgttaggtgcccctgatatatcatttcctcgaataaataatttgtctttctgattattacccccttctttatttttattatttatttcttctatggttgaagtaggagttggggctggatggactgtgtatcctcctttagcttctactgttgggcacataggaagttctatagatttcgctattttttctttacatttggctggggcatcatcaattataggagctattaattttatttctactattatcaatatacgatctattggaatgacaatagaaaaggttcctttatttgtttgatctgtatttattactgctattttattgcttttatctttacctgttttagcaggggctattactatattattgactgatcgaaattttaatacttctttttttgaccctg
>Heriaeus_mellotteei
tttggtgcttgatcagctatagttggaactgctataagagttttgattcgaatggaattggggaattctggtagattattaggtaatgatcatttatataatgtaattgttactgctcatgcgtttgttatgattttttttatagtaatacctattttaattggtgggttcggaaattgattagttcctcttatgttaggggctcctgatatatcattccctcgaataaataatttatctttttgacttttacctccttctttatttttattatttatatcatctatagttgaaatgggggtaggagctggatgaactgtgtaccctcctttagcttctacggttggtcatataggaagatctatagattttgctattttttctcttcatttagctggagcttcatctattataggagctgttaattttatttctaccattattaatatacggactgtaggaataactatggaaaaagttccgttgtttgtttgatctgtattgattactgctattttgcttttattatccttgcctgtattagcaggagctattactatattacttacagatcgtaattttaatacttctttttttgatccag
