# Supplementary material for: Mitogenomic Insights on the Phylogeny and Evolution of Lynx Spiders (Araneae, Oxyopidae)
Source: Ecol Evol. 2025 Sep 18;15(9):e72192. doi: 10.1002/ece3.72192 (PMC12445203; doi:10.1002/ece3.72192)
Supplement: Supplementary file 1 — Data S1: ece372192‐sup‐0001‐DataS1.zip. [file ECE3-15-e72192-s001.zip › The renewed version_ece372192-sup-0001-DataS1/The dataset of the 13 PCG and 2 rRNA genes for the BEAST analysis/The dataset of the 13 PCG+2 rRNA gene sequences-22-11917.fas]

>Alopecosa_cursor
tgtatttggttagatttcatttggttataaatagagatgattggtttttattatgattag
gtttagagattaatatgataatttttattgtttttatatataaagaggatagaacattga
aagttgagtcttgtttgaaatatttttttgttcaaagagttgggtcggctgcgttaatga
tatgtttttatttaaataaagaatgaatggactttgtagtgtgtttatttttaggatata
aagttggtgctggtcctttttttttttgatttccttcggtttgttctggtatttcttgaa
tatcttgttttgttttaatatcgtttcaaaaagttattcctttaatgattatagggattt
ttctttcttgggtattgtatttaattgttattgtaagattattttttggtgcctttggtt
catttaatcaaaggaatttaaagcagcttattgctttttcttctgtttatcatttaggat
gaattatgttatgtaatttttctaatgatattaattgaataatttatttattattgtatt
cgatgatgattcttcctgtaataagttttttgaggttttctttagtagaagatttaataa
tagtgataaagataaaatataaagggtgaatgattttgttaatgttaagtatagctggaa
tgcctccttttctcggtttttttttaaaatggtttgcttttataatgatttttagttatg
aatattattttataatgtttttaattttgtgttcggtgattatattttatgtgtattttc
gtgttgtttatgatgtattgatgatatattatgatgtgaggatttgaagaaatttaatag
tttatgataaggggaattatatagtaatagtaagtgtaattggtttaatggtgggtttgt
ttttcgatgattatattcaactaatcataaggatattggtactttatatttaatattagg
tgtttgatcagcaatgataggtactgctatatcagtgttaattcgaatggaattaggtaa
tcctggaagtttgttaggagatgatcatttgtataatgttatagttactgctcatgcttt
tgttataattttttttatagttataccaattcttattggtggttttggaaattgattagt
tcctttaatgttgggggctcctgatatatcttttcctcgtataaataatctttctttttg
gttattacctccttctttatttttattatgtatatcttctatagtggaaataggagtggg
agctggttgaactgtatatccacctttagcatcaagagtaggtcacataggaagttctat
ggattttgctattttttctcttcatttagctggagcttcttctattataggtgcagttaa
ttttatttctacaattattaatatacgaatggtgggaatatcaatggaaagggttccttt
atttgtttggtctgtgttaattacggctgttttattgttactttctttacctgttttagc
aggtgctattactatattattaacagatcggaattttaatacttcttttttcgatccagc
aggtgggggggatcctattttatttcaacatttattttgattttttggtcatcctgaggt
ttatattttaattcttccagggtttggaattgtatcacatgttattagttcttcagtagg
aaagcgagaaccgtttggtagattaggaatgatttatgctatagtaggaattggaggaat
aggatttgtggtttgggcacatcatatgttttctgtagggatagatgtggatactcgtgc
ttattttactgctgctactataattattgctgttcctactggaattaaggtttttagatg
aatagctactattcatggttcttattttaaaataaatactcctttaatatgatgtgttgg
ttttgtgtttttgtttactttaggtggaattacgggagtggttttatctaattcatcttt
agatgtagttttacatgacacttattatgttgtggctcattttcattatgtgttgagaat
aggagcagtttttgccattttagctggaattacatactgatttcctttattttttggagt
tgttttaagagaaaaaataactaaattgcatttttatgtgatgtttattggtgttaattt
aactttttttcctcagcattttttagggttaaatggaataccccgtcgatattcagatta
tcctgatgtttttgttttttgaaatatagtttcttctataggttcattattatctttatt
tggtgttatattttttgtttatattgtttgggaaggtatagtaatgaaatcttttaatta
taatggatattatgtatcttcttctttagagtgaataaataatattccccctttagatca
tactttcaatcagttaaatttgttaattgtcgacatggggatcgattttatttcaaaatg
gagtttcttctgtaatagaacatttgattttttttcatgatcatattataattgttataa
ttataattataattatagtagggtatgtattaattaattcttgtattaataaattttaca
atttaaatatatttcatggtcaggaattagaaagtatttgaacagtaattcccgctgtgt
ttcttttatttattgcttttccttctttacgtttgttatatttaatggaagagagagaat
taactgatataactattaaagtaatgggtcatcaatgatattggtcgtatgaatatagag
atttgggatttaaatcttttgattcttatatattgagagatagagatagaatttttcgtt
tattaaatgtagataattctttagttattccatataatactagagttcgtatagtaattt
ctagtgttgatgtgattcattcttggactattccttctttgggagttaaggttgatgcta
ttcctggtcgtttaaatcaattgtctttaatgtttaatcgagttggattattttctggtc
aatgttctgaaatttgtggagcgaatcatagatttataccgattataattatggttgttc
cgcgaatggaatttttaataaagtgatttatacctttctattgggtaaattctgtgttta
taattttatatgtaatgataactttaatttttttttacttttataatgggtttatatgat
aatgaatttgttttctgtttttgatcctacttcatatttagggttgaatttaaattggtt
gattatattaattatttttatatattttcctgtgaagtattatgttttggagagaggtat
attgaaaatatataaattattatttttttctgttagaaaggtttttaaggaagtttcttt
tcctaattatttagctttaaattttttatgtgtaatgacttttatgtatttagtttttag
aaatatattaggtttatttccttttatttttactagaacagctcatcctgtaattacatt
aggtttaggtttggtattgtgaatatctttttttttaataggattttcttgtaagtttaa
ggaaagatgtgctcatttagttccagagggaagtccttttatattatcgccgttaatagt
aataattgaaagagtaagacatttgattcgtccttttactttatctattcggttagctgc
taatataatggcgggacatttaattattggattattatctagagtaagaataattagatt
atttggattttttggatctttaatattacaaaatatattgtttattttagagtttggtgt
gacggtaattcaaggatttgtatttagaattttattattattatatgctttagaatatta
ttaattggaaaagcattttcatccttttcatatagtaaatatatcaccttggcctttaat
tacaggatttggagctttatttacggttattggaataattaaaatatttgtattttatga
tgtgagattagtattgttttctttggttatagtatttatagttgctatattatggtgacg
agatgtaattcgagaaagaacctttcagggataccactctagaattgtattaaaagggtt
gataattgggataatcttatttattattagagaaatttttttttttttttcttttttttg
ggccttttttcattctagtctaagtcctacagtggaattaggatctcattgacccccttt
agggattcatccttttaatccatttcaagttcctttgcttaatacagtgattttattatc
atctggtgtaagaattacttgggctcatcagttgattttgagggaagattgggaaggggc
aaagatttctttaataatgacttgaatattaggtgtttattttttaatattgcagggatt
tgaatattatatgtcttctactagaattagagattctgtttttggatctacgttttttat
gtctactgggtttcatggatttcatgttattgttggaactttatttttatttattatttg
aattcgttttctaaatagtcatttttctggtagacatcattttggatttgaagcagctgc
ttgatattggcattttgttgatgttgtttggttgtttttgttttctgttgtttattggtg
gggtgagatcattagtgttggtgggtttagtttattttttgtttttgttaattttttata
aaagtgaagtttcttttgaaactatgagttgttatgaatgtgggtttgatccttattctt
ctactcggttagttttttcatatcgtttttttttaatttctattttgtttattatttttg
atgttgagatttctttaatgcttcctgttccttttcttttgttgagagaattaggagttt
ttgtttttttcttttttatttttattttgttggtaggattagtgtatgagtatttttatg
gttctttggattataggaattaaaaggattagtaagagggttgttagaattgataggttt
tttgattctggaattgttagtatttttttatttattaaaaatgatttgtaaggaccatat
gtttcttgtcaatttttatcgtttttattgtataaatttattataggggaaaatgatact
attagttttgttgatatgaaatgaatggatcatagagcaatggaatataaacctattgag
atatattttttgtttttgaaggataatataatacctaatagaaatcctaatgttagtgtt
ataagaattgtgtttttgtattggttaggaaagaataaaatttgttggatttaaggttca
tattatagttgatcctataataatagctatgggtcttattaaaataatagggatattcga
gtatgttgaagaatgattgtttgaatctggtttggatttaagaaggtttttgttagataa
gaatatcattcgaattgaatatgaggctgttattccaattgatgaaattataaataaagt
taaaatgcattctattttagaagaaattattttttcgataattatatcttttgaaaagaa
acctgaggtgaaaggtaatcctattaaggctgcattagttagtcctaggatgattgatgt
tataggtatattgaaattgtttattcttattattcgtatgtcttgataggaagattcgtg
gattagaattcctgcacatataaatattagtgatttaaaaaatgcgtggatgattatatg
aaagtaagctaaatagatagatatgattgagatggcgaatattattattgctatttgtct
aagggttgaaagggcaataattttttttaaatcttgttctcagtttgctgataatccagc
atataaggctgttatggatgaaattattattaatataaatattgttagaggatgtgtatt
tgatataattcggattattaggtaaattccagctgtaactagggttgaagagtgaactag
tgctgaaataggagtaggagctgatattgctattggtaatcaagctgaaaatgggaattg
tgctcttttagtacatcctgctagtattaatattgtgattattataatggagaatgattc
gtttatgttgagttctcatagagagttgaatgttattattccgattgataagagaataaa
aatgtcaccaattcgattacttagaagggtgattgaaccagatcctgaagcggaattgtt
ttgataataaattactaaaatgtatgaggatattcctaatatatctcatcctaataataa
taagaatatattatttctaataattaagatgattatggaaagaacgaatataattaatat
taaagaaaattttttatgttcttttcttgggatataatatattctaaatattagaattat
actagagattattagtactgtgctaagaaatagagatgaaattcaatctataataaatct
aaatggtatattaattatatataggttaatgagtggaattgtaatgtaaataaatgaatt
atggattattatataaatgctcataagtaagatatgattgtctattttgaatagtattgt
agttaaaggaattaaatgaatgaagagtgatgagtaagtttttatttttgttgtattaga
tgggagtatttcatttttgttatgagataaattaaggaatattattatagagaatgatgt
agttataatggagattataaaaattggaattattgatttaatatttcataaaataattct
tgatataattataatttctctgattgtattaattgatggaggagctgagatattgatagc
tatgaatataaatcaccaaaatgtgatattaggagatataataattaatcctttgaagca
ggaaatgtttcgggtgtgatatttggaatataggtcggttgtaagtaagaataaggctga
ggaggataatccgtgagcgattattataattatagctcctattaatccgatataatttat
agtaaatattcttagaagtactaatgctatatgtgctactgatgaataagcaattaaaga
ttttagatctttttgtcgaatacaatttagtctagtagatgttgctccgattaatctgat
tctgataattcaatggttgattttattaatatttgagatacatagggggataaatcggat
aagaccatatcctcctagtttcaacaggatagctgcaagaattattgaaccttctaatgg
agcttctacatgagctttgggtaatcataaatgagtgaagaatataggtattttagctaa
aaaagctagtataaatagtaatggtatgtttagactatatatcgatataaatgatgaaat
aaatgatttgttgtagttaattataataattctaattaaaaggggtagagaagctgtaat
tgtatataatattaagtaaattctggcttgtagtcgttcaggttgttttcctgattttat
aattaaaattatagtgggaattaaaactaattcaaataagatgtaaaatgaaattatatt
ggtaattgagaatgttagtattagaatgataaagataggaataattgtttttgaaatttc
ttttatgttttcagatgaaaatataattaaaatagttcttgttaaggtaagtagtatgag
gattattgaaaatttatctaatataaatgcattatctataatgatagaattttatgttga
ttagacatataataattattgttatgaatgataagtggatggtaattcttgtttttaggt
taacatgttaatatggattgaatttgtggaattatgggagtgtgaaagggagattaataa
tcttaatcctattctagatcctcttactattattactaatataattaataaggaagatat
tgagatattgagaagggaggatgataaagaaaaatagatggtaattagtagtaattctaa
tcttagtagtataataataatgctttttcgtcatcaacatattcttataattcttacaca
aattatatatttttatttggagttttttttgtaataagattacaacctgtatttatagtt
agaagattaattattattactttgatttactctttttttatttttaaaatagttggttct
tattggtttagatatttattattgttagtgatattaagaggtgtattagttgtttttact
tatatagtgagattaattcctaatgagagttttgaaatttttggtatggtatttatattt
tcctttatattt---ttctttatggagtattttaatgtgtttgaaacaaatcttggtttc
gtttctataagtttgtgagagagttatttaggaatatttagcttgtttttaattagattt
ttgttagtgattatacttttggtagttttattaagaagaataaattatgggtcagttcga
gtattttaaataattctcttttagatttagcttctccttcaagattaagatatttttgaa
attttggttctttgttaggagtttttttggtaattcaaattgcttccggtttgtttttgt
cttttcattttagaggagatgttaatttgtcgtttgatagaattattcatataatgcggg
atgttaattatggttggttattgcgaattattcatgctaatggggctagaatattttttt
tattaatgtatattcatattggtcgaggtttgtattatggttcttatcggtttaataaag
tgtgattgagaggtgttacaattttgttattatctatagctacggcttttttaggttatg
ttttgccttggggacaaatgtctttttgagctgctacagttattactaatcttttgtcgg
ctattccttatgtgggtgtgatattggtagaatggatatgaggaggatttgcggtaggta
atcctactttaactcgattttttgcttttcattttttattaccttttgttattttatttt
ttgtaattttacatcttttttttcttcatgaaaagggatctaataatcctttgggattga
gaagaatttatgataaggttttttttcatccttattatagaattaaggatatatatggat
ttgcttttttttttgtgttttttttgataatttgttttttgttcccttatgtttttatgg
atgtggagaattttatttcttctaatcctttggtgactcctgttcatattcaacctgagt
gatatttcttatttgcttatactattttacgttctatttctagaaagattggtggggttg
ttgctttggtgatatctgtagttattttatattttttacctttttttttgaaacatcgtt
ttcgaagaactttgttttattattttataaagttttttttttgggtttttgtagttaatt
gaatattgttaacttggattggggcttgtgtagtggagtttccttatatatctttaggaa
taatttttagtgttgtatattttttaatatttttaatattttgattggaaagataataat
aaatattgaaatgggaagaaatatttttcatctaagtgttattaatatatcatatcgaaa
tcgagggtaagttcctcgtactcagattaatgaaattgcaattatagttataattgatat
tgataggatgaatttaataggagcaaaaaatattatagttgagattaacgttaggattaa
tatacttaaatattcggatagaaaaattaaggcgaatcatcctcctatatattctacatt
aaatccagaaactaattctgattctccttctgcaaagtcaaaaggtcttcgattagtttc
ggctaaacatgaagataatcatattatgaataatattatatttccaatgaaaaagtatat
tattgtttgggattcttccatttgagtaaatgaataggattgtgaaattaatactaaaaa
taaaataattatgaaaaatgaaacttcatatgagattatttgtgctactcttcgaatgga
acccaagtgacagtattttgagttagttgatcatccaattagtaaaatgaaatacactct
agttcttgataaaataaaaaatattaagaggttatgtttgatatctataagtggagagaa
gttatatagaataatagggattatacataaagagatgaacaaagatagaaatggtgtact
atatgataatgtgaagtttgttatttctaaagataataagtttttattgaaaagtttgat
agcgtctctaaaaggttgtaagattcctataattcctactttgttaggtccttttcggat
ttgaatatatcttagaatttttcgttctaggagagtatagaaagctactctaattagaat
tctaattgagattagaatgttattattttcttaggtcctttcgtactagaagaaatttag
aagatagaaaccgacctggtttacaccggtctgaactcaaatcatgtaattttttaaaag
tcgaacagacttccttggttaactattgcaggaaattaaatcaacatcgaggtcgcaatc
tttattttaaatgagatcttgaaaattttattacgctgttatccctacggtaacttaatt
atttgattaattatattaggtcattaaatattttgttattttaaaatgataattaattaa
ctgccccagtttaactaaagtgaagttcgatagggtcttatcgtctttctttttaataat
tgtctttttacaattaagataatttaaatgtttttgatatttaaattaattgagatgtta
agtcttttgttctagtctttaattaaaagacaaattattatgctaccttagcacaagcgg
ctatttaatttcattgagcagactttattattaatttttactaataaaaatgtttttgtt
aaacagtcactcaatttgattagtttaaggaaaaaaaattgctgatttacttattttatc
attgttatttatgatgatatttttaaaaatagtgttatttagttgttagactttttaaat
actataagttttaatttttaaaagagaattaaatttaatttgtaaattgttttacaaagt
tttgtacaagttgttttcttctttttaaaccagatataa-tatatacggtaaatgtttga
tttctattaataattttaatagtttttgtaataaaaattattatgattaatagatcatat
aatttcgggattaatgtttaaagattaaataaatcctgataccaaaggaacataattttt
cttatgaaaaagt-ataactccttttcagtttttatgtaaatgatactttttccaaaata
tcaactatgttacgacttaccttaccttttgataagggtgacgggcgatatgtgcacatt
tgttatctatattataataaaatattattttattattacatttaaatcctttttctaaga
atattttaataaagaaatccttaaattaacttaatgtaacccattattactttaatgtag
attacaccttgacctaactttttagtttttatttaaaatattatcattgaattagttttt
tagatggcgatatataaatttttaattaaagtgaaaattaacgtggattatcgattaaaa
aacaggttcctctaataagatgaaatgccgccattataaataggttttataaatttttat
actaccttatgtttttataatatactagggtatctaatcctattttaaatttaaaatttt
tattattaaataattttattatttgtttaataagttttactttaaattgatttaaatatt
taatgtgttacgttgattaaattaagtaaaattaaattaaaagtataaccgcaattgctg
gcact-taattttattaattattttattaattgttcttt-tatattaaataatgatagat
gtttttaaaataaaattatttttatattctaatatta
>Arctosa_tanakai
--------attagatttcatctagtaatgaatagagatgattgatttctattgtgaatag
gattagaagtcaatatgatgacttttattttactaatatacgaaaataataaaatattta
gaattgaatcttgtttaaaatatttttttattcagagaattggatctgctgtattgatag
gatgtttttatataaacaaagaacaaatggattttttagtatgtttattactaagatata
aaattggaggaggacccttttttttttgatttccttctatttgttctggtatttcatgaa
tatcttgtttcgttttaatatcttttcaaaaggtaatccctcttataattttaagcgttt
ttttagcgaaaattatttattttattattgtaataagattgttttttggaatttttggtt
ctatcaaccaaaaagatttaaaacaattgattgcttattcttccgtttatcatttaggtt
taattatgttgtgtgaatttgttgatgaattaagttgaatgacttatttaattatatatg
ttttgttaatttttcctatcataaattttttatctacttttaatgttgtagatattataa
tattaataaaaattaaacataaaaattgaattattctttttttattaagaatatcaggaa
tacctccttttcttggtttttttttaaaatgatttgctttttccgttatgtttaaatttg
-attttcttttatttttttttttattttttgttctattttaatgttttatgtttattttc
gattaatttatgatgtattaatggaatattacgatgtaaagatttgaggggatttatatg
ttcacaaacaatataattatttagatttatttagcgtgattggtatttcagttggattgt
ttttcgatgattatattctactaatcataaggacattggaactttatatttaatgtttgg
actttgatctgctatagtgggtactgcaataagagttttaattcgaatagaactaggaaa
ctctgggagtttattaggagacgatcatttatataatgtagtagttactgctcatgcttt
tgtaataattttttttatagtaataccaattttaattgggggttttggaaattgattggt
tcctttaatattaggagctcctgatatatcttttcctcgaataaataatctttctttttg
attattaccgccttctttatttttattacttatatcttctatagtggagataggagtagg
agcaggatgaactgtttatcctcctttggcttctagacttggtcacataggaagttctat
ggattttgctattttttctttacatttggctggtgcttcttctattataggagctattaa
ttttattacaactatcataaatatacgattattaggtgtaagaatagaaagggtttcttt
atttgtttgatctgttttagttacagctgttttattattattatcgttaccggttttagc
tggtgctattactatattgttaacagatcgaaattttaatacttctttttttgatccagc
gggtggaggagatcctattttatttcaacatttattttgattctttggtcatcctgaggt
ttacattttaattttacctggatttggaattgtttctcatgtaattagttcttctgtagg
taaacgagaaccttttggtgtattaggaatgatttatgctatagttggaatcggtggaat
aggttttgtagtttgagcacatcatatattttctgtaggaatagatgtagatactcgtgc
gtattttacggctgctactataattattgctgttcctactggaattaaagtatttagatg
aatggctactcttcatggttcctattttaaaatgacaactgcattaatatgatgtattgg
atttgtatttttatttactttaggagggattactggggtagtattatccaattcttcttt
agacgttgttcttcatgatacttattatgtggtggcacattttcattatgtattaagaat
aggagctgttttcgctattcttgctggtattacttattgatttcctctgttttttggaat
tgttttaagagaaaaaataattaagttacatttttatgtaatatttttaggggtaaattt
aactttctttcctcaacattttttaggattaaatggaatacctcgtcgttattcagatta
tcctgatgcctttattttttgaaatatagtttcttcaataggatctttattatctttatt
tgctgtaatattttttatatatattgtgtgggaagcttttattatgaaatcatctaatta
taatggatattatgtttctagttctttagagtggatgaataatattcctccgttagatca
tacttttaatcaattaaatttgttaattgccaacttgaggttcaattctttttcaaaata
gagtttcatctgtgatggaacatttaattttttttcatgatcatattataattattataa
ttataattataataatagtagggtatattcttatgaattcttgtgttaataaattttata
atttaaatatatttcatggacaagaattagaaagaatttgaacaataattcctgctattt
ttcttttatttattgcttttccttctttacgattattatatttgatagaggaaagagaat
tctacgatataactattaaagtagtaggtcatcaatgatattgatcttatgaatatagag
acttaggatttaagtcctttgattcttatatattaaaggatgaagagagaatttttcgtt
tattaaacgttgataactctttagtaattccttataatactataacgcgaatagttattt
ctagaactgatgttattcattcttgaactattccttctctaggagtgaaagttgatgcgg
ttccaggacgattaaatcaattatctttaatatttaatcgagtaggattatttagaggac
agtgttcggagatttgtggagcaaatcatagatttatacctattatagttttggtgacgt
ctcgtatagaatttttaacaaaatgatttataccacttttttgaattaattcagtattca
taattctttttattttattaactttatttgttttttatttttataataattttatatgat
aatgaatttgttttctgtttttgatcctacttcttactttaatataaatttaaattgaat
tattataatggttatttttatgtattttccattaaaatattatttaatagagagcggagt
tataattgtttgtaaaatgatttttttttctgtaagaaaagtatttaaggaagtatcatt
tcctaaccatctagctttaaattttttatgtgtaataacttttatttatttaatattgag
aaatttattaggattatttccttttatttttacttctacagctcatcctataattacatt
aggattaggtgttgtaatatgactatcttttttttcaataggatttttatataaatttaa
agaaagttgtgctcatttagtaccggaaggaagaccttttattttatctcctttaatagt
attaattgaaagagtaagccacttaattcgtccttttactttatctattcgattagcagc
caatataatagctggacatttaattgttggcctgttatctagagttagaataattagagt
ttttggatttttaggatctttaattttacaaaatattttatttgttttagaaattggtgt
ggctattattcaaggatttgtatttagaattttattattgctttatgctttggaatatta
ttaattggaaaagcattttcattcttttcatatagtaaatatgtccccttggcctttaat
tgttggatttggtgctttatttatagtggttgggataattaaaatatttatattttataa
tgtcgatttattagctatgtctttattaatactatttttagtagctatattttgatgacg
tgatgtaattcgtgaaagaacctttcaaggattccattctagaatagtgttaaaaggttt
aattgttggaataattttatttattattagtgaga-ttttctttttttttcgtttttttg
agctttttttcattctagattaagtcctgtagttgaattaggagtttattggcctccaaa
tggaattaatccttttaatccttttcaagttcccttattaaatactgtaattttattagc
ttctggtgttagagtaacttgggctcatcaaataattttaaaagaaaattgaaatatagt
aaaaacttctttaataataacctgaatattaggattatattttttaatactacaaggctt
tgaatattatatatcctcatatgggattagagattctgtttatggatctactttttttat
atctacaggatttcatggatttcatgtaattgttggaactatatttttatttattatttg
aattcgttttttacgagatcatttttctaagagacatcattttggatttgaagcagctgc
ttggtattgacattttgttgatgtagtttgattatttttattttccgtagtatattgatg
aggttagatctatgttattagtatttttagtatattttttatttatattaattttttata
aatcttttaatttaacggaaactctaagttgttatgaatgtggttttgaccctaaatcat
ccactcgcttagaattctcttatcgattttttttaatttctatcttgtttattatttttg
acgtggaaatttctttgattttaccagtcccattcgtaatgctaagagaattagga--tt
ttttttttttttttttttttattgttttgattttaggactagtttacgagtatttttatg
gttctttagattataggaataagaagtgaaattaatagtgtggttatgatggtgaaattt
tttgattctggtattttacttaatttttttattagattaaaagatttttttggtccatag
gtttcttgtcagtttttatcgtttttgaagtatagatttattaagggataagttaaaagt
gaaaatttggttgataagaagtgaatagatcatagtgagatagcatataatcctaaaaaa
atgtattttttatttttaaatgatatcattattcctataattgttcctagaattaaagtg
attaaaattaaatttttaaatttctcaggtagaaataataattgttggttgaattattca
tagtaataaagtacccagggtaatagctattggacttattagtagaataggaatattaca
atatgtattagaatgattattaatatctggtttacatttaattaagtttttattagatat
aagtattatacgaattgagtaggaagctgttattccaatggatgaaattattaataatct
taataaacattctattttggatgaaattatcttttcgatgattatatcttttgagaaaaa
acctgatgtaaatggtaatcctattaatgcggcattagttattcctataattgttgaaat
taagggaagattgaaattatttattcttattattcgtatatcttgataagatgattcatg
gattataattcctgcacacatgaatattagtgatttaaaaaaagcatgaataattatatg
aaaatacgctacgaaaattgatgttaatgaaataataaatattattatggctatttgtct
aagtgtagataaagcgatgattttttttatgtcttgttctcaatttgctgctattccagc
atataaagctgttaaagatgatagtattattattacaaatataatattaggatgaaaatt
gtttattattcgaattattaagtagattcctgctgttactagtgtagatgagtgaactaa
tgctgaaattggtgttggagccgatatggctattggaagtcatgctgagaatggaaattg
ggctcttttagtacaactagctataagtagaaaaattaaaagtaatattgaaaaatattc
atttatgttaaattctcatagagaataaaatatcataagtcctattgatattaagataaa
aatatctccgattcgatttctaagtaaagtaattgaacctcttcctgaagaactattatt
ttgataataaattactagaatataagatgatattcctaatatatctcaacctagaattaa
tagaaatatatttgttctgttgattagaataattattgataaaacaaatattattaatat
taaattgaattttttatgttcttttttaggaatgtaataaattctaaatataagaattat
tcttgagattattaaaactgttcttaaaaatatacatgatattcaatctataattaatct
aatcggaatgttaatgaaataaaaatttattatgggaatgcaaacatagataaataagtt
tttagttatcattataattcttattaa-aaaaaattcttgtctatttttattaatataaa
aattaaaggtgttaggtgaatgaatagcgaggaaaatgtttttatattagtttgaaaact
aggtaatatttcatttttgttgtgagataaattaagaaatattattattgaaaaagatgt
tgttattattgagatgatgaaaataggtaataatgatttaatatttcataatataattct
tgatataattataatttctctaattgtattaattgaaggaggagctgaaatattaattgc
tataaatataaatcatcaaaatgtaatgttaggtgatattataattattcctttaaaaga
agaaatgtttcgtgaatgaaattttatatatatatcatttgttaataaaaatagtgccga
tgaggataatccgtgtgcaattattatgattattgctcctattaatccaatttggtttat
tgagaatagtcttattaagactaaagctatgtgtgcgacggaagaataagcgatcaagga
ttttaaatctttctgacgaatacaaattattctagttgatatagctcctaccatactaat
tctaataattcaatgatttattttatttatttttgaaatacatattgggatgaatcgaat
taaaccatatcctcctaattttaatagaatagcggctaaaattattgaaccttctagtgg
ggcttctacatgggctttaggtagtcataagtgaagtataaatataggtatttttgctaa
gaaagctgttataaataaaattggaatgttggttttttgtattataataagtgatataga
aaatgattggttatatgatagtaaaataattctcactaaaagaggaagtgaagctgaaat
ggtatatattattaaatagattctagcttgtaatcgttcaggttgttttcctaattttat
cactaaaatcattgttggaattaaaactaattcaaatataacgtaaaatgaaattatatt
agataatgaaaacgttaatattagaacaataaaaattgagataatagttttattaatttc
tttaatgaagttcgaagaaaataaaataagagaaattctaattaaagtaaggattgataa
agtgattgaatatttatcttgagaaaatatataatctaaaagatatatatttaatattaa
atatacaacttaatattattataattataatgattgataataaaatattagtaattaagt
taatatatttgtgaaaatcgaatttgatgagttgtgagaatgggataaggagattagtag
tcttaatcctattctagatcctcttactattattactaatatcaatattaaggaggttga
agatatatttattaaaaagtgagataaggaaaagtaaagtgtaattaatattaattccaa
tctaagtaatataataataatatttttccgtcatcatgatatgcttataattcttaggta
tattatatatttttattaggaattttatttgtaattagattacagcccgtatttatagta
agaagtttaattataattactattttttattctttttttatttttaaagaaattggttct
tattgatttagttatttgcttttgatagtaatattgagtggggtattagttgtctttact
tatatagtaagtttaattcctaacgaaagatttgaaatttatggattgattataatgttt
ataattatgttttttgtgattttaaagtattttattgagtatgattttaatataggattt
tattctttaaatttatgggaaacttttttagggttatttagattgtttttagtgagattt
ttattggttgtaatattaatagttgttttcttaagaaatataaatttaggttcaattcgt
acgtaattaataattctttagtcgatcttccttccccttctagattaagatatttctgaa
attttggttctttattaggtatttttttgatagtacaaattattagaggattatttttat
cttttcattttagaggagatgtaaatttgtcttttgataaggttattcatataatacggg
atgttaattatggttggtttctacgagtacttcatgctaatggggctagaatattttttt
tattaatgtatattcatattggccgaggaatatattatggttcttatcggtttagaaaag
tttgattaagaggagtaactattttattattatctatagcaacagcttttttaggatatg
ttttaccttgaggacaaatgtctttttgggctgctactgttattacaaatttattatcgg
ccgttccttatataggggttacgttagtagaatgaatatgaggaggttttgccgtaggaa
atcccactttaattcgtttttttgcttttcattttttacttccatttgtaattctttttt
ttgtaattattcaccttttttttcttcatgagaaggggtcaaataatcctttaggtgtaa
gnagaatctatgataagattttttttcatccttattattctatgaaagatttatatggtt
tccttttttttttgatattttatttttttgtttgttttttatttccttatattttcatag
atgttgaaaatttcatttcttctaatcctttagttacacctattcacattcaacctgaat
ggtattttttgtttgcttatactattttacgttctgttcctagaaagattgggggtgtaa
ttttcttggttatatctgtgatggtatattattttttacctgttttcttaggtcatcgat
ttcgaagaactttattttattgattgatgaaattt-ttttttgaattttcgtaattaatt
gaatattattaacttgaattggagcgtgtgtagttgaattaccttatatatttttaggta
tattatttagagtaatttatttttgtatatttcttgt------attggaaagataataat
aaatgttgatattggaagaaatatttttcatcttagtgttattaatatatcgtatcgaaa
tcgaggatatgttcctcgtactcagattattataattgtaattaaaattaaaattattat
tgaattaaatgatataataggactaaaaaacattattgttgaaattaatcttaaaattaa
tatacttaaatattcagataagaaaattaaagcaaatcatcctcctatatattctacatt
aaatcctgaaactaattcagattctccttctgcaaaatcaaatggtcttcggttagtttc
tgctagacatgaggataatcatattataaacaatatgatattaccgaaaaaaaaataaat
tattttctgggattcttctatttgagtaaatgaataagatattgaaagtaatactaaata
taaaataattatgaagaaagagatttcgtaggaaattatttgagccactcttcggataga
ccctaagtgacaatatttggaatttgtagctcatccaattagtagaatgaaataaacagc
tattcttgataaaataaaaaatattaagatattgtgtttaatatctaatagagatgagga
attaaataaaataattgggattattaataatgaaataaataaggacagaaaaggtgagat
atacgataacgtaaaatttattgattccaaagacaataagtttttgttaaaaagttttac
agcgtcactaaatggttgaagaattcctaatattccaactttattaggtccttttcgaat
ttgaatgtaactgagaatttttcgttctaataaagtataaaaagctactctaattaaaat
tcttagtgaaataaaaattatattattttcttaggtcctttcgtactagaagaaattaaa
aagatagaaaccgacctggtttacaccggtctgaactcaaatcatgtaattttttaaaag
tcgaacagacttcctttataaactattgcaggttattaaatcaacatcgaggtcgtaatc
ttaattttttataagatctataaaattttattacgctgttatccctacggtaacttaatt
ataatattaatgttattaggtctttttttattaatttaaattaaaataataattaattaa
ctaccccagttaaactaaagttaagttcgatagggtcttatcgtctttttttcaaataaa
tgtctttttacatttaagataatttatataatttaatttataatataaattaagatgtta
aatcttttgttctagtctttaattaaaagacaaattattatgctaccttagcactagcgg
ctattgaaaatcattgagcagattttattattgattattt-caataaaaatgtttttgtt
aaacagtcacttaatttaatgaattttaaaaattaatttaattgatttacttattttttc
attgtaaaatgtttaaaaagatttaagaataatataatttagttataaaacttttttaat
actttaaatacttttttttaaaaaagtaataaatggattttgtaatttattttacaaaat
ttttttgaatttatttttttcttcttaaaccagatattactatatacgaaaaatgtataa
tttctattaaaaatttctttcttttttgaaataaaatttattaaaattaatagatcatat
agtttcgggaggttaggtt--ttttttgaaaaatcctgatactaaaggaacattaatttt
ctttaaaaaaatttattattccttttctgttattattaaaat------------------
------------------------------------------------------------
------------------------------------------------------------
------------------------------------------------------------
------------------------------------------------------------
------------------------------------------------------------
------------------------------------------------------------
------------------------------------------------------------
------------------------------------------------------------
------------------------------------------------------------
------------------------------------------------------------
-------------------------------------
>Cheliceroides_longipalpis
tatatattataagatttattatagtattgagaagtgaagattgatttttaatttgattga
gtttagaaattaatataatatcatttattttattaatttatcgtcgttatagactgaaag
taattgaatgttgtttaaggtatttttttattcaaagtttaggttctgcttttttgatta
gaatattatataatgatttatatgaatttaaaagtataatttgtttaatcttaagatata
aaattggggctggaccttttttttattgatttcctactatgtgtttaggtattgattgat
tatcatgttatttattaataataatacagaaatttattcctttattattaatatttatat
ttattcattgagttttgtgaatcattatattaattagattgtttataggggtatttggtt
cttttaatcaaattaatattaaaggtttaatagcttattcatcaattcatcatttaggtt
gaattattatagtaggaataagaaataaattaatatgaataatttatttattattatatg
gaatagtattattaagagtagtaattttatttataaaaaatgaaactattgatttattta
aaatatataatagttctgataagttttgatttattttaagaataataagaatggctggaa
ttcctcctctattaggattttatttaaagtgaatagctttatataatattataatggtaa
gtgaaattatattaataattttaattatagtgtctgtattaatattatatatttatatac
gagttgtatatgatgtaataataataggaggattaggaaattcatggttaaattttaatt
tatataaaaatgaatttatagctgatgtagtaggatcattaggtatagtgttgggtttgt
ttttcgatgattatattctactaatcataaggatattgggactttatatttaatttttgg
tacttgatctgctatagctggaacagctataagagtattaattcgaatggaattaggtca
aactggaagttttttaggaaatgatcatatatataatgtaattgttacagcacatgcttt
tgttataattttttttatagtaataccaattttgattggaggttttgggaattgattggt
tcctttaatgttaggagcaccagatatggcttttcctcgaataaataatttaagtttttg
attattgcctccttctttaattatactatttatttcttctatagttgaaataggagtagg
agctggatgaacagtttatccgcctttggcttctattgttggtcataatggaagatcagt
ggattttgctattttttcattacatttagctggtgcttcatcaattataggagctattaa
ttttatttctactattattaatatacgttcaattggaatatctatagataaaatttcttt
atttgtatggtcagtaattattacggctgttcttttattattatctttgcctgttttagc
aggagctattactatattattaactgatcgtaattttaatacctctttttttgatccagc
aggaggtggagatcctattttatttcaacatttattttgattttttggtcatcctgaagt
ttatattttaattttacctggatttggaattgtatctcatgtaattagatcttctgtagg
aaagcgtgaaccatttggatcattaggaataatttatgctatagtaggaattggtggaat
aggatttgtagtttgggctcaccatatattttcagtaggtatggatgtggatactcgggc
ttattttactgcagctactataattattgctgttcctactggaattaaagtatttagatg
aatagctactttatatggttcttattttaaaataaatacatctttaatatgaagagtagg
atttgtatttttatttacattaggaggaattactggtgttgttttatctaattcttcttt
agatattgtattacatgatacttattatgttgtagctcattttcattatgtattaagaat
aggagctgtatttgctattatagctggaattaatttttgatttcctttattttttggttc
agttttaagagaaaagaaaactatattacaatttattgtaatatttttaggagtaaatat
aactttttttcctcaacattttttaggattaaatggaatacctcgacggtatagagatta
tcctgatgcatttgtattttgaaatataatttcttctttaggatctttattatcattaat
tgctgtaataatatttatctatattgtttgggaaagattagtatctaaatattcttttta
tgaagcgtattatgttagttcttcacttgagtgaattaataatattcctcctttagatca
tacatttattcaattaaatttattaattgccggtatgaggttctttatattttcaggatg
gagtttctgctattatagaatatttaattttttttcatgattatactatagtaattatag
ttagtgtaataataatagtgggttatatattaattagatcatgtattaataatttttata
atttaggaatatttgagggtcaagagttagaaataatttgaactttacttcctgctgttt
ttcttgtatttattgcttttccttctcttcgtttattatatttaatagaagattctgaga
tatatgatataactattaaattattaggacgacaatgatattgatcatatgaatatagag
attttgatataaaagtttttgattcttatatattagaggataatgaaagaatatatcgaa
tattaaatgttgataattatttaatagttccttgtaattctaatattcgtataattattt
ctggtgtggatgttattcattcatgaactattccttctttaggagttaaggcagatgcta
ttccaggtcgattaaatcagttatcattaaattttaatcgtgttggtatatattttggtg
aatgttctgaaatttgtggagctaatcatagatttatacctattataatagtagttgttc
ctcgaaatgaatttttaaatatatgactaatacctttaatatgagtatattctgtgtttg
tagtaattatattaataattttaattatagatttatattattataataaatatatatgat
aataagattattttcagtgtttgatcctacttctttttttggaatttcttttaattgaat
tattattttaatattaataataattattcctactaaatattatattattaatagaggaat
gtttatattatttaaaattatttatataagagttagaaaaatattttatgaagtttcttt
tcctaattatattgctttaaattttgtttgtgttattttttttgtatatgtaatattgag
aaatttaattggattatttccttttgtttttactataacagctcatccatgtattacatt
aggtataggattagtaatatgaatatctttttttttaataggatgatctaaaaatttttt
atttagagcagctcatttagttcctattggaagtcctataggattagctcctttaatagt
attaattgaaagagttagacatttaattcgtccttttactttatctattcgtttagctgc
taatataatagcaggtcatttaattattggattattatctagaattagaataattagtat
attaggattttatacttctttattatttcaaagattattattaatattagaatttggagt
agcaattattcaaggatttgtatttagaattttattattattatatgcattagattatta
ttaattggaaaaattttttcatccttatcatatagtaaatatgtctccttgaccattgat
agttggattttgtgcttttagaatagttataggattaattaaaatattttcttataatga
aataaatttattaataatatcattatgtttattaattattatatcactattatgatggcg
agatgttgttcgtgaaagaacatttcaaggacttcattctagattggttttaaatggatt
aatagtaggaataattttgtttattgtaagagaagtatttttttttatttcttttttttg
aggtttttttcattctagattaagacctactattgaattaggatctctatgacctccatg
tggaatttttccttttaatccttttcaagtacctttattaaatactgtaattttattggc
ttcaggagttacggttacttgagctcatcaatatatattaaataataaatgggatggagt
aaagaatgctttaataataacttgattgttaggattatattttttaatattacagggttt
tgaatattatatagcttcatttggaatctctgattcagtttatggttctactttttttat
agcaactggttttcatggttttcatgtaattgttggtactttatttttattttatatgtg
aacgcgagtaataagaagacaattaactagaagtcatcattttggttttgaagcagctgc
ttgatattgacattttgtagatgtagtttgattatttttattttctgtaatttattgatg
aggtagaatcaattggtttagtaattattgtttatataatttttatatttattttttata
aaaatataatagatatagaaagattaagagggtatgaatgtggatttgaacctaaatcgt
ttacccgaatttttttttcttatcgattttttttaatttctattttatttattatttttg
atgtagaaatttctttaatattacctgttccttttttaatagaaagagaaataggaatat
gagtatttattatttttttaataattttaattttaggattattatatgaatatatatgtg
gatcattaaaataatggaagtaaagaaattaatattataaaaaataataaagaggattta
tatgattctggaattgttgaaattatagatgaagtattgtaatatttttgtggaccataa
ttttcttgtcattgtttatcattattatgataaatttgtattagtggagaaataatatta
gttggaaatactcttaaaaagtgagtaaatcataatgaaatagaagatattcctcattta
atatatttattatttttaaattgaagtgaaaatcctaataaaaatcctaatataagtgaa
gttagaattaaaaatttattataaattggaattaaatataattggtggtataattaatca
agttaatcatgaacctgatgagattgcaaatagtcttaatactataattggaagaaaaga
tattattgattgatgattagatataataggattacattttatgtttattttatttgaaaa
atttgctattcgaattgagtaagaagcggttattccaatggatgaaattattaatataaa
tattattaaattaattcttgatgataatattttttcaataataatatcttttgaaaaaaa
tcctgatataaatggtaatcctataagggctattctgtttactcctagaatagataaagt
tataggggaattgtaaaaatttaatcctattattcgtatatcttgataagatgattcatg
gattatgattcctgcacataaaaatattgctgatttaaataaggcgtgaataattaaatg
tataaatgctaatattatggatcctaatgagataataaatattattattgcaatttgtct
taatgtagatagggcgataattttttttatgtcttgttctcagttagctgataatcttga
gtaaattgctgttgctcttgaaataagtataagtattaatattgtaataggatgattaat
tgatataattcgtattaaaataaatactcctgctgttactaatgtagatgagtgaactaa
agctgaaataggtgttggggctgctatggctataggtaatcatgctgaaaatggaaattg
tgctctttttgagcaggctgcaattattaatatgatagaaactaataatgaatattctat
atttatattaaagtttcaatttgatgatataataattaaggctatggataaaagaattaa
aatatctcctactcgattactaagtaaagtaatagttcctgaggctgcagttatgtaatt
ttgataataaattactaaaatataagatgataatcctaaaccatctcatcctaataaaat
tataaataaattatttcttaaaattaaaattcttattgaggtaataaatattattagtaa
tagtaaaaattgagtaaattcttttttaggaatataatattttctgaaaataataataag
acttgaaatgattattactgttcttaaaaatgaaatagatattcagtctaatataatatc
aattgttattgaaaaatatgaaaattttagtaatctatatttaattaaataaaatatatt
attttgaattaataataatctagttagtgtaaaaatattatctggtttgaaaattaaaat
aatagaaggaataaaatgtaagaataaagatataaaaattttttgtgatgaattaataat
taaggatatattatttttattatgaataatattaataaatattataattgaaaatgatgc
tgttattaatgatattatgaaaattattataattaggtttgttcttcatattaataatct
agatattattaaaatttctcttaatgtgttgattgtgggaggagctgaaatgtttaaggc
tataaatataaatcatcaaaaagtgatattaggtataagagtaaataaacctttaaatat
taaaatgtttcgtgtatgatatttaaaatataagtcatttactaagaggaaaagtgctga
agatcttaatccgtgagcaaatattattaagatagctcctattattccaatataatttat
tgtaaatagtctagttaatacaaaccctatatgagctactgatgaataagcaattaagga
ttttaaatctttttgtcgaatgcagtttattcttgttaatgtagctcctactaatctgat
tctaataattcaattatttaatttattaattgaaataatagatataggaagaaatcgaat
gattccatatcctcctaattttaataatactgctgcaagaattatagatccttctaaagg
tgcttctacatgtgcttttggtaatcataaatgtaaaagaaatataggtattttagctag
aaaggctaatattaaaaaaataattaaaggaaattttattattactatgttagatattgt
gaaagatatattttttatataaaagataattgaaaaaagaagtggaagtgaagctaatac
tgtatatataattaaataaattctagcttgaaggcgttcaggttgtttaccatttatagt
aattaagataagagttggaattaaaactaattcaaatataatataaaaattaaatataga
atttgaaaaaaatgttattaataaaataattataattggaatgattgtatttgaaatttt
tattaatatgttagatgataaaataattaaagtaattcttattaatgttaatataattat
aataaatgataaataatctattataagaatataatttattgaaaggaattatattatttt
ttaaaagtaatatattaagtaataaagttataattataataatagttgtaatttttaagt
tataatattgataaagtatgaatttgcagaattatgtaaatgagaaattcttactaaaag
tcttaaacctagtcttgatcctcttactattattgctaatataattaatagtgatgataa
agatgagtttggtaatgtaaatataattattataaataaggatataattaatatttctat
tcttaataatattataataatatttattcgtcatcaacatatactaataattcttagtaa
aattatttaatattaataggaatattgtttgttagaagaatgcagcctatatttatagtt
agaagattaattattattattttaatatattcattatatatttatataaatataggagga
tattgatttgggtatgctttaataatagtaatattaagaggtgtattagttatttttact
tatatagcaagtttaagtcctaatgatagatttgagaattataatattatatatatatta
atttttataataatatttattggtaattatattttaatatatgaatataaatttagaatt
atttctttaatattatttaaatctttttttggtttatttaatgtttttataattagattt
ttattaataattatattaatagttgtatgattaagatatataatatatggagctttacga
atattattagaaattcattggttgatttaccttctccttctagtttaagatatttttgaa
attttggttcgttattaggaatttttttaggagtacaaattttatctggtttgtttttgt
catttcattttagaggagaggttaatttatcttttgattctattattcatataatacgag
atataaattatggttgattattacgtgtaattcatgctaatggtgctagtatattttttt
tattaatatatattcatataggacgaggtatatattatagatcttatcgttataaaaaaa
cgtgattaagaggtgtaacaatttttttattagctatggctactgcttttttaggttatg
tattaccttgaggacaaatatctttttgagcagcaactgtaattactaatttattatcag
ctattccttatattggaacattaatagtggaatgggtatgaggaggatttgctgtaggta
atcctactttaattcggttttttgcttttcattttattttaccttttattattatgttta
tagtaattttacatttattttttttacatgaaacagggtctagaaattctattggaataa
tgagagattgtgataaggtttattttcatccctattatagaattaaagatatatatgggt
ttggattgttttttatattttttatattaatttgtataataataccttatatttttatgg
atgtagaaaattttatttcttctgatcctttagtaacaccggttcatatccaacctgagt
gatattttttatttgcatatacaattttacgttctgttcctagaaagattggaggagtgg
tggctttattaatgtcagttattattttatatttttttcctttattattaaatcaaaagt
ttcgaagttcatatttttataatattattaaatatatgttttgaatttttgtagtaaatt
gactattattaacatgaattggagcttgcgtagtagaaattccttttagaattttaggta
tattatttagaattaattattttttaatttttattgttatttgatagaaaagataataat
aaagatagagattggaaggaaaatttttcatctcaaatttattaatatatcatatcgaaa
tcgaggatatgtacctcgaattcataatagaataattgaaattataataattattattca
tccttctatattagttatagagtgaaaaaatattataactgaaattattctaagaattaa
tatacttatatattctgctaaaaaaattaaagcgaatcatccacctatatattctacatt
aaatcctgaaactaattcagattctccttcagcaaaatcaaaaggacttcggtttgtttc
ggctaaacatgtaattaatcatataattagtataattaaattaccaaaaaaaaatggtat
tatatgttgagatattgaaatttctttaaaagaatatgagtaggataaaatagaaataaa
aagaattaaaagaaagaaagatacttcatatgaaattatttgtgctactcttcgaataga
acctatatgtctatattttgaattagaagatcatccaattaatataatgaaatatactga
aattctagataaaataaaaaataataaaatattatgtttattatcatataatgaatacct
attaaatgatataataggaattattaagattctaataaataaagataatgctggagaaaa
aatggaaaatataatattggtattttctgatgaaagtaaatttttattaaataattttaa
agcatctctaaaaggttggagaattcctaaaaatccaactttgttagggccttttcgaat
ttgaatataacctaaaatttttcgttctaaaatagtataaaaggctactctaattaagat
tctaatagtaactgtaattaaattaaatttgtaggtcctttcgtactgtataaaaattag
aagatagaaaccgacctggcttataccggtctgaactcaaatcatgtaattttttaaagg
tcgaacagacctcctt--ttaggttttgtaggatattaattcaacatcgaggtcataatc
tgttttttaataaatttttatataaaattattatgctgttatccctatggtaactagttt
at----ttaattttattagataattggatatttaattattttaaaataataattaatata
ctaccccagtataacattagttaagttcaatagggtcttatcgtctctctataatataaa
tgtattttaacatttattataatttagataaatatttaagttatattaattaaaatgtaa
aatcttttgttctagtcttcatttaaaagacaaatgattatgctaccttagcactagcgg
ctatttaatttcattgagcagatcatactattaataaaatctaatagaaatgtttttgtt
aaacaatcatctaatttgatgaatttaagtaaaaaagttaattgatctactaataatatc
attatt-aatatttaataaaatatttctattattttttatagtttttgtactatgtgaac
actattatttctaaattaagaattatggaaataattatattatatattattatataatat
attaataaattttttttctttatagaaaaccagatataaatatattcggataacgtttaa
taactattattaatttaattatattatgaaacattaattttaaaaaataatagatcatat
attttcgggaaaatttataaaatatttgaaatttcctgatacaaaaggaaagaattatat
tctttgtaaaaataatattaatttttcaattttttgtaaaatgatactttttccaaaata
tcaactatgttacgacttgccttatattataataagggtgacgggcgatatgtacacttt
tattataatattcatattataataatattataaaaatactaataaatcctattttataga
aaattttattttagtaatctttaaattaatttaatgtaattcattaaaccttatatataa
actacaccttgacctatctttttatataatattatgaaaaat-ttttataaatctttcta
tagacggcgatatataaatttataatataagttatatatatcgtgggttgtcgattattt
aacaaattcctctaatataataaaa-gccgtcattttaattaggtttttatata---aat
actaccttaaatagttataatatactagggtttctaatcctattttaaatttataataaa
aattgattaatttaattaattattttaaaataaatttcacttgaaatt-----tttatta
atttaaaaaatttcaatactttttagttt--taaaatataaagtatagccgcgattgctg
gcactagtagttaatttattattaatttaattatttttaatataaataatatataatagt
gtttttaaaatacagtaatttttatattttaataata
>Dolomedes_angustivirgatus
tatatattataagatttcatttagttataaatagagatgattgatttatggtgtgatttg
gactggaaattaatataatagtttttattatttttatatataattataatagaataataa
gaattgaatcttgtttaaagtatttttttattcaagggttaggatcagctatttttataa
gagtattttatattagaagggaatgattaagaatgattctatgtatgttgttaagttata
aaattggagctggtcctttttttttttgatttccttcagtgtgttctgggatttcttgga
tttcttgttatgttttaataactttacagaaggttattccattaatattaataagaattt
ttatatcttgagttatatatttaattgttattgttagattgtcttttggtgtattaggat
cttttaatcaaagcgatttaaagcagttgattgcttattcttctgtgtatcatttagggt
ggattttattatgtaatttatctgatgatattttttgattaaattatttattaatatata
tattgataatttttcccgtagttaatctattaagatgattaaatatttctaatttaatta
gaattatgaagataaaatataaaaagtgatttattgtattaatattaagaatatctggaa
taccaccttttcttggtttttttttaaagtgatttgcttttgttagtatttttaaatttg
aattttcttttataatgtttttaattatttgttcggtagtaatattttatgtttattttc
gcgttatttatgatgttttattaacattttttagagaaataatgtgaggaaatttattgg
ttcaaaaaaatgaattttatttagatctagtaggtagagtaggcttaatattaggtttat
ttttcgatgattatattctactaatcataaagatattgggactttatattttatatttgg
ggtatgatctgctatagtaggtacagctataagagtattaattcgaatggaattaggtaa
tcctggaagtcttttaggtgatgatcatttatataatgttatagttactgctcatgcttt
tgttatgattttttttatagtaataccaattttacttggtggttttggtaattgattagt
tcctttaatgttaggtgctcctgatatatcgtttcctcgaataaataatttatctttttg
attattacctccttctttgtttttattatttatatcatctatggttgaaataggagtggg
tgcaggatgaactgtttatcctcctttagcttctagagttggtcatataggaagatctat
agattttgctattttttctttacacttagctggggcttcttctattataggagcagtaaa
ttttatttctactattattaatatacgtttagtgggaataactatagagaaagttccttt
atttgtttgatctgtttttattactgctattttattactattgtctttacctgtattagc
aggtgctattactatattattaacagatcgaaattttaatacttctttttttgacccagc
aggtggaggagatccaattttatttcaacatttattttgattttttggacacccagaagt
ttatattttaattttaccaggatttggtattgtatctcatgtaattagttcttctgttgg
taagcgagagccttttggaagattaggaataatttatgctatagtgggaattggtggaat
aggatttgttgtctgagctcatcatatattttctgttggaatagatgttgatactcgggc
ttattttactgctgctactataattattgctgttcctactgggattaaggtgtttagttg
aatagctactattcatggttcttattttaaaataagaactgcattaatatgaagagtagg
ttttgtatttttatttactttaggggggattactggagtagtattatctaattcatcttt
aggtgtggttttacatgatacttattatgtagtggctcattttcattatgtattaagaat
aggagctgtatttgctattttggctggaataacttattgatttcctttattttttggtgt
agctttaagagagaaaataactaagcttaatttttatttaatatttattggagttaatat
aactttttctccacaacattttttaggtttaaatggtatacctcgtcggtattctgatta
tccggatgtttttattttttgaaatatagtttcttctatagggtcattattgtctttgtt
tggtgtaatattgtttatatatattgtatgagaagcgatagttataaaattacctaattt
taatggatattatattagttcttcattagaatgaataaataatattcctccaatagatca
tacttttaaccaattgaatttattaattgccaacttgaggttcaattttatttcaaaata
gagtttctccagtaatagaacatttaattttttttcatgatcatattataatagtaataa
ttataattatagtaatagtaggttatgtattagttaactcttgtattaataaatattata
atttaaatatatttcaaggtcaggaattagaaagagtatgaactgtaattcctgcggtgt
ttcttttgtttattgcttttccttctttacgtcttttgtatttaatggaagaaagagatt
tgtatgatataactattaaggtaataggtcatcaatggtattgatcttatgaatatagtg
atttaggatttaaatcttttgattcttatatattatcagataatagaagagtttttcgtt
tattgaatgttgataattgtttagtaattccttataatactaatattcgtatagttgttt
caagaatagatgtaattcattcttgaactatcccttctttaggggtaaaggttgatgcta
ttcctggacgtttaaatcagttatctttaatttttaatcgggtagggttatttagtggtc
aatgttctgaaatttgtggtgcaaatcacagatttatacctattataattttagtggttc
ctcgaatagaatttttattaaagtggtttatacctttttattgaattaattctgttttca
tagtttttatagtaatatttactcttgtaattttttattacttaaacaatttaatatgat
aataaatcttttttctgtatttgatcctacttcttattttggtttgtctttaaattgatt
aattcttgttattatttttttgttttttccagtgaaatattacttaatagagagagggtt
aattaaggtttttaaaattttatttattcaagtaagaaaagtatttaaagaggtttcttt
tcctaatcatttagctttgaattttatttgtgtaataacttttatatatctagtggtgag
aaatttattaggattatttccttttatttttactagaacagctcatccttttattacttt
aggatttggagttgtattttggttatcgttttttttaataggtttttcttgtaattttaa
aaatagttgtgctcatttagtacctgaaggtagacctttttttctttcccctttaatagt
attaattgaaagagtgagtcatttaattcgaccatttactttatctattcgattagcagc
taatataatagctggtcatttaattattggtttattatctagaattagattaattagtgt
tatagggttttttagttctttattattacaaaatgttttatttgtattagaatttggtgt
aacagttattcaaggttttgtatttagaattttattattgttatatgctttagaatatta
ttaattggaaaagcattatcatccttttcatatagtgaatatatcaccttgaccattaat
ttctggatttggagctttatttacagttattggaataattaaaatatttgtatattttga
tgtaagtttattaattatatctcttactttaatgttttttgtagctatattatgatgacg
agatgtagttcgtgagagaacttaccaaggataccattctagtgtggtatttaaaggatt
gatagtgggtataattctatttattgtaagagaaatttttttttttttttcttttttttg
agctttttttcattctagattgagaccaacagtagaattaggttctcagtggcctcctgt
gggaatttttacttttaatccttttcaggttcctttattaaatactgtaattttattagc
ttcgggagttagtgttacttgagctcatcaattgattttgaaggaagattgggaaggtgt
taagatttctttaatagtaacttggatattaggtatttattttttaatattacaagggtt
tgagtattttatatcttctactagaattagagattctgtatttggatctactttttttat
agctactggatttcatggatttcatgtaattattggaacattatttttgtttattatttg
aattcgatttttaaataatcatttttctaaaagtcatcattttgggtttgaagcggctgc
ttgatactgacattttgtagatgtagtatgattgtttttattttctgtagtgtattgatg
gggtaggatctattgtgttagtaataatagtttatttattatttttttttattttttata
aatgtgagatagggatagagattataagaagttatgagtgtggttttgatcctagttctt
ttactcgattagtattttcttatcgattttttcttatttcgattttgtttattatttttg
atgtggaaatttctttaatgcttcctattccttttttaatgtcaagattaataggagttg
tagttttttttagatttatttttgttttattggtgggtttaatttatgaatatttttatg
ggtctttagattattggtaaaattgagattattagtaaagttataagtaataacgatttt
cttttttctggtattatgattggttttcttgtgattatataggatttataaggtccgtat
gattcttgtcagtttttatcatttttttgaaaaagatttattaaaggagagaataaattt
ataggctttgttgataataaatgaataaatcataatgaaattgcggataatcctattttt
atatatgttttatttttaaaggaaagtaggattcctaatcttattcctaagaataatgta
gataggataataaatttatagttactaggaaaaaataatatttgttgggtttaaagttca
tagtaaaattgatcctaggaagattgctataggcgttattataaaaattggaatgtttct
atatatagaagagtgatttattatatctggtttggctttaatcattatattattagataa
atttaatattcggagtgaatatgatgctgttattccaattgatgagattattattagagt
taataaacattctaattttgatgagattattttttcgataattatatcttttgaaaaaaa
tcctgatgtaaatggtaatcctattaaagctgcgtttgtaatccctagagtaattgtgat
tattggaatgtttaaatatcttattcttattattcgtatatcttgataagatgattcgtg
aattattatcccagcacataagaatattaatgatttaaaaaaagcgtggataattatatg
gaaataggctaagtgtactgattcaattgaaatagcaaatattattatagctatttgtct
aagtgtagacaaggcaataattttttttatatcttgttgtcaattagctgatattctagc
gtatatggctgttattgaagaaataattattagtactaataaaattattgggtgagggtt
atttaaaattcgaattattaagaaaattcctgcagttactaaagtagatgaatgtactaa
agatgaaattggggtaggagctgatatagctatagggagtcaagctgagaatgggaattg
ggctctttttgtacatcctgctaatattagtattaataatataattattggaaatgtttc
gtttatatttaattctcaaattgaattgaataatattattcttattgataataaaatgaa
aatatctccaatacggtttctaagtaatgtaatagatccacaccctgatgttgaattatc
ttggtaataaattactaaaatataagaagatattcctaatatatctcatcctaataatat
tagaaatatattatttcttaaaattaagattcttattgataaaacgaatattaatagtat
taatagaaatttggtatgttctttttttgtaatgtaatagattctaaatataataattat
gctagaaattattaaaactgttcttaaaaatatacatgaaattcaatctaaaattaatct
aaagggtatattaataaattgagtattaattagtgggattgaaatataaatgaaagtgtt
gttgaatattataaatattcttattgttaatcaattaatgtctatttttgataatactag
aattaatggtactatatgaataaataaagaaatatatcttttaaagttggtttgtgttga
tgattttatttcatttttattatgtgaaagattaaggaatattattatagagaatgaagt
aactataatagaaattatgaaaataaagattattgtaatattatttcataaaattattct
tgatataatgaagatttctctaattgtattaattgtaggtggagctgaaatattaatagc
tataaatataaatcatcaaaatgtaatgtttggggagattgtaattaatcctttaaagga
tgaaatgtttcgtgaatggtatttaaaatataagtcgtttactaagaagaaaagtgctga
tgaggataatccatgagcaatcattattaataatgctcctattaaaccaatataatttat
tgaaaatattcctattaaaacgaatcttatatgagctactgaagagtaagcaattaggga
ttttagatctttttgtcgaatgcaatttaatcttgttgatatagctccaattaatctgat
tctaataattcaattatttaatttattgacttttgaaatacataatggtagaaatcgaat
taatccatagcctcctaattttagtaatactgctgctaagattattgatccttctaatgg
agcttctacatgagctttaggaagtcataaatggaataaaaatattggtattttagctaa
aaaggctaatgtaaatagtaaaattatatttaattttgttgttagagtataaagtattga
aaatgattggttgttttttattaaaataatattaataagtaaaggaagagatgctgaaat
agtataaattattaaataaattcttgcttgtaatcgttcaggttgttttcctgattttat
aattagaattattgttggaattaatactaattcaaatataatgtaaaatataattgtatt
taatatagaaaatgttatgataagaataacgaagattggtatgattgtttttacggtttc
ttttacatttgatgttgataaaataattaatagtgttctaattaaagttaaaataattaa
tacaattgaaaatttatcttgaatgaaaatgttatctaaaattattgtattttaggttta
ttaataataaaactgaaattaacaatactataaagaaatatattaaattagtaattaagt
taatatattaacgggaatagagcttgaggagttgtgagagttagatattgaaattaataa
tcttaatcctattcttgatcctcttactattataactagtataattaaaagggaagatat
agagatggataataaagagattgataaagagaagtataatgaaattaataaaagttctaa
tcttaaaagtataatgataatgttttttcgtcatcaacatactcttataattcttaaaca
taatatatttttttatttggaattttatttataattagtttgcaaccagtatttatagtt
agaagattaattttgattacttttttttattcattttttatttataaggaggttggaact
tattggtttagatatatattattgttggttatattgagaggggtattggtagtttttaca
tatatagtaactttaattcctaatgaaagttttgaagcttataatttagttatggttttt
atattaatatttatattattaatggaatataaatttgattttgtaaaagatatggggctt
gttactttaaatttatggataacttatttaggaatgcttagtatatttttagtaagattt
ttattaattattatattgttagttgtttttttgagaaatataaatattggggctcttcgt
atattgtaaatggttctcttgtagatttaccgtctccttctagattaagctatttttgaa
actttggttcattgttaggagtatttttaatagtacagattatttctggtttatttttat
cttttcattttagaggtgatgttaatttgtcttttaatagaattattcatacgatgcgtg
atgttaattatgggtgattattgcgggtgatccatgctaatggtgctagaatattttttc
tattaatatatattcatattggacgtggattgtattatgggtcctatcgttttgaaaaag
tttgattaagtggagtaactattttattgttgtctatagctacagcttttttaggttatg
tattaccttgaggacagatatcattttgagctgctactgttattactaatttattgtcag
cagttccttatattggagtaatattagtagaatgagtatgggggggatttgcggtaggta
atcctactttaactcgattttttgcttttcgttttattttaccttttattattttgttct
ttgttattttacatctattttttcttcatgaaaaagggtctaataatcctttaggattaa
gaagaatgtatgataaaatttcatttcacccttattatagaatgaaggatgtttatgggt
tttctttattttttgttttttttgtagggatttgtttattgtttccttatatttttatgg
atgttgaaaattttatttcttccaatcctttagttactcctattcatattcaaccagaat
gatattttttgtttgcttatactattttgcgttcggttcctagaaaaattgggggagtaa
ttgctttagttatatcagtattagttttatattttttacctttttttttaaaacatcgtt
ttcgaagaacttttttttattatttaataaaatttatattttgattttttgtagtaaatt
gaatattgcttacttgaattggtgcttgtgtagttgagcttccttatatattattaggta
tatattttagagtaatttattatttaatatatgttatattttgataggtaaaatgataat
taataaagataaaggtagaaagatttttcatcttaggtttattaatatatcataccgaaa
tcgaggatatgttcctcgtactcaaattaaagaaattgtaataataattataataataaa
ggaaagaattgatttaataggggaaaaaaatataatagttgaaattattcttaaaattaa
tatgcttaaatattctgataagaaaattaaggcaaatcagcctcctatatattcaacatt
aaatcctgatactaattctgattctccttcagcgaaatcaaatggacttcgattagtttc
agctagacaagaggttaatcatattatgaataataatatgttacctcaaaagaaatgaag
tattttttgtgactcttctatttgagtaaatgaatatgattgtgatattaaaacaataaa
taggatgatcatgaaaaatgatacttcatatgaaattatttgagctactcttcgaattga
tcctaaatatgagtatttagaattacttgatcatccaattagtaaaataaaatatactcc
tattcttgataaaataaagaatattaaaatattatgtttaatatcgataagggagttaaa
attaaataaaataataggaattatacaaattgaaatgaacagtgataaggatggggttat
ataagataatataaaatttattgattctagtgagattaaatttttattaaataatttaat
agcatcactaaagggttgtaaaattcctataaatccaactttattaggtccttttcgaat
ttgaatatatcttaaaatctttcgttctaaaagagtataaaaagctactctaattaaaat
tctaattacaattagaattaatttattttcttaggtcctttcgtactagaagaaatttag
aagatagaaaccgacctggtttacaccggtctgaactcaaatcatgtaattttttaaaag
tcgaacagacttccttgattcactattgcaggttattaaatcaacatcgaggtcgcaatc
tttattttaaataagatcttaaaaattttattacgctgttatccctacggtaacttgatt
atgaaattaattatattaggtcttttgtattttattaaaattaaaataataattaattaa
ctgccccagtttaactgaagtaaagttcgatagggtcttatcgtctttctaatatataaa
tgtctttttacatttaagataatttaaataattaagtttaaaaaattaatttaaaagtta
aatcttttattctagtctttaattaaaagacaaatgattatgctaccttagcacgtgcgg
ctatttaatttcattgagcagattttactattaattatttctaatagaaatgtttttgtt
aaacagtcattaaatttgacgagttattaaaatttatttttttggtttatttattttatc
attgtttaaagagaaaaataatattaaaatattgtaattaagtttttatactttatagat
actgtaaatctttattttaagtaaatgaataaatatataaagtaaattatattacaaaat
ttgtatgaaattgttttctttttttaatactagatattattatatacgaaaaatgtatag
tttctattattaattttaatagtttttgaaaaaagaataataagatttaatagatcatat
aatttcgagatttatatttaatatttagataaatcctgatactaaaggaattgtataatt
ctattgaaaagatatattttccttttcagtttttattttaatgatactttttccaaaata
tcaactatgttacgacttaccttattttgtaacaagggtgacgggcgatatgtgcacatt
tgttatctaattcataatatattattattataaaattacttttaaatcctctttcatgaa
taattaaaattatttaattctaaattaattttaatgtaactcattttaactttaatattg
attacaccttgacctaactttttatattttattaagaataatatcattgaattaattctt
tagatggcggtatataaatttttaattaaagtgaaagttatcgtggattatcgattaaaa
aacaagttcctctaataagatgaaatgccgccatgataaataggtttgaattaaatttct
actacctaaaattattttaatatactagggtatctaatcctattttaaatttaaaatttt
ttttaaaatgttaattct-ttttgaaaaaatgaattttacttaatatttttataaaagaa
ttatttagtgttttaaaatttgaaagta-aaatgaattataagaataaccgcgactgctg
gcact-ataattagttaattatattattaattattctttatgttttttataaaatgagat
ctttttaaaataaaattatttttttattttaatatta
>Ebrechtella_tricuspidata
tatatacattaagatttcatttggttttaaattcagatgattgatttatagtatgattgg
gtttagaaattaatataataatatttattatattgatttataaacaatttgatataaata
gttctgagtcatgcttaaaatatttttttatccagagattagggtcttctatttttataa
gattgttttatctaaatgtaattaatttaaagcaagttattgttttgttaataagttaca
aaattggagctggtccttttttcttttgatttccttctctttgtggaggtatttcttgat
tttctaaccttcttttgttaacttttcagaaaattattcctttaatattaatgaatctat
ttattaatagaattatgatttttgtttcagtttttagatttttagtaggaataatagggt
cttttaatcaatctaacttaaaatatttgttagcttattcttctatttttcatttaggat
gaattatgatatgtaatatggtagatgatttagtttgattaatttatttatttatatatt
tttttatattaattcccttaattttttttttaatgcgttataatattttaataattaatg
aagttagaaagtttaaaaataaaatatatttagtatttttgatattaagaataagaggta
tacccccttttttagagttttttattaagtgatttgctttaggaattatttttaatttat
cgttttatattatattaattttagtttttagatctgttgttatgttttatgtatattttc
gaatagtatatgatattttgttgtacaaaagaaatgaaggtatatgattaagatgaagtg
aaaatataaaatatttttgagttgatagtgtaagagtttttggaattttagtaggaagaa
tgttcgatgattatattctactaatcataaagatattggaactttatatttattgtttgg
agcttgatctgctatagttggtactgctataagagttttaattcgtatagagctaggaaa
ttcagggagattactaggaaatgatcatttatataatgttattgttactgcacatgcttt
tgtaataattttttttatagtaatacctattttgattgggggttttggtaattggttagt
tcctttaatgttaggggcccctgatatatcttttcctcgaataaataatttatctttttg
attacttcctccttctctttttttattatttatgtcttctatagtggaaataggagtggg
ggcaggatggacagtttatccacccttagcttctagagtgggtcatatagggagctctat
agattttgctattttttctttgcatttggcgggggcttcttctattataggcgctgtaaa
ttttatttctacaattattaatatacgtagagtaggaataagtatagaaaaagttccttt
atttgtttgatctgttttaattactgcagtgttgttattattatctcttcctgttttagc
aggggctattactatattattaactgatcgaaattttaatacttctttctttgatcctgc
tggagggggagatcctattttatttcaacatttattttgattttttgggcaccctgaagt
ttatattttaattttaccaggatttgggatcgtatctcatgtaattagatcttctgtagg
taagcgagaaccttttggaagattaggaataatttatgctatagctggtattggggggat
aggatttgttgtatgggctcatcatatattttcagtggggatagatgtagatactcgagc
ttattttactgctgcaactataattattgctgtgcctactggaattaaagtttttagatg
aatagcaactttacatggttcttattttaaaatttcgtctcctttaatgtgaagtattgg
ttttgtatttttattcactttaggaggtattacgggagtagtattatctaattcttcttt
agatattattcttcatgatacttattatgttgtggctcattttcattatgttttaagaat
aggagctgtttttgctattttagcaggaattacttattgatttcccttattttttggtat
ttctttaagagaaaaattatctaagtttcatttttatgtgatgtttgtaggagtaaattt
aactttttttcctcaacattttcttggtttaaatggtatacctcgtcgatattcggatta
tcccgatgcatttgttttttgaaatatagtttcttctataggatctttattgtctttgtt
aggagtattattatttatatatattgtttgagagtcttttgttttaaagaattctaatgg
tagagaatattttgtgggttcatctttagaatgaataaataatgtccctcctttggacca
tacttataatcaattgaatcttttatttgcctacttgaggaagattattatttcaaaata
gagtttcttctgttatagaacagttgattttttttcatgaccatgtaatagtagtaataa
ttataattatggttatagttggttatattttagtaaattgttgtgttggaaaattttata
atttaggaatatttcatggtcaaagattagaaataatttgaactgtaattcctgccgtat
ttttattatttattgcttttccttctttacggttgttgtatttaatagaagaaagtgaag
cttttgatataactttaaaagtattaggacatcaatgatattgatcttatgaatatagag
atttaggagttaagttttttgactcttatatattatctgagaatgactgcatatatcgct
tgttaaatgtagataactgtttagttattccttttaaaactaatattcgtttaattgtat
caagagtagatgtaattcattcttgaacgattccatctttaggagtaaaggctgatgcta
ttcctggacggttaaatcagttatttttaaattttaaccgaataggattgttttttggtc
aatgttctgaaatttgtggggctaatcatagttttataccaattttgataatagttattc
ctcgttgagaatttttagttaaatgatttatacctctaatatgaattttatcaagtatta
taatttttttagttttgtttgtttttttaaatctattttttatcaatttagtaaaatgat
aataagtttattttcggtttttgatccttcttcttatttttcttttaagttaaattgaat
tattttgtttttggttataatgtttttcccttttaagtattttttggtagagagaggcac
gtttaaaatatttaaaattatttttttaagagtaagaaaagtatttaaggatgtttctat
tcctaatcatatagcgcttaattttttatgtgtcataacctttttatatttaataataag
aaatcttttaggattatttcctttcatctttacaggtacagctcatcctataataacttt
aggaattggattagttatatgaatatctttttttttaataggattttttaaaaattttaa
aataagatgcgctcatttagttcccgaaggaagacctttaatactttcacctttaatagt
attaattgagagagttagtcatttaattcgtccttttacattatctattcggttagctgc
taatataatagctggtcatttaattattgggttactttcaagagttagaataattggaat
ttttggttttataggatctattatattacaaaatgtattgttagtgttggaatttggtgt
agcaattattcaagggtttgtttttagaattttaatattattatatgctttagaatatta
ttaattggaaaggcattatcatccttttcatatagttaatatatccccttgacctttaat
aagagggtttacagctttggctgtggtttcaggtataattaaaatgtttgcgtattatga
ttttaatttatttttattttctttttttgtgttaattttggtagctttttcttgatggcg
agatgtagtacgggaaagaacttatcagggatttcattctagaatagtgttaaatggttt
gatttggggtatgattttgtttattgttagagagattttttttttcttttcttttttttg
gggattttttcattctagattgagaccttctattgaattaggatctcaatgacctcctat
aggggttttttctttaaatccttttcaagttcctcttttaaatactattattttattatc
ttcgggagttagagttacttggtgccatcaaataattttaaatgaaaattgagatagagc
taaatcttctttaatattaacttgaattttaggaatttattttttaatacttcaaggatt
tgaatattatataagatcttttagaattagagattctagatttggttcagttttttttat
agctacaggatttcatggttttcatgtaattgtaggtactttatttttatttgtaatttg
aacacgatttaatagggagcatttttctagaagtcatcattttggttttgaagctgctgc
ttggtattgacattttgtagatgtagtatgattatttttgttttctgtagtatattgatg
gggttgaaagaatattattagttagaattgtttatacactatttataattttatttttta
aaatagataaggatcatgagcttatgagaagatatgaatgtggatttgatattaattctt
ttactcgattagctttttcttatcggttttttttaatttctattttatttattatttttg
atgttgaagtttctttgattttaccattaccctttttatgttcttctgaaaatagtctta
tagtattttttatatttatgatgattttaactataggattattttacgaatataaatatg
gatctttagattaaaggtaaaattattaaaattaatgaagttattagtaaaattgattta
tatatttctcttttatttgatattaataaaatagatgaaaatattgttttaggtccatat
aactctcgtcatcttttatctactaagaaaaaattttttataaaaggagaaataatattt
attaatttagttgatataaagtgaataaatcacagtgaaattccaggttgtccgaatgat
ttatataaatgtgttttaaaagataatattattcctagaaaaagccctataataattgta
aaaataattattaatttaaatattatagggaataatattactaactgggttaattattca
tataaataatgatcctaaaataatagatataggagttattaatgaaattgaaatgtttgg
atggtaatttaagtgattggaagaatcaatttttatttttattattaaattattggaaag
tttaattatccgtaaagagtatgaggctgtcagtccgatagatataattattaatataca
tgaaatagattctaaatttccggaaattattttttcgataatagagtcctttgaaaagaa
tccagatataaaagggatacctattaatgctattctagtaatgcttaatgttgttgaaat
tattggtataaattttgatgatatacttattttacgtatatcttgataatttgattcgtg
aattattactcctgcacatataaatattaaagatttaaaaaatgcatgaataattaaatg
aaagtaagctaaaattacggaaaagattgatactgcaaatattattatagctatttgact
tagagttgataatgcaattactttttttaaatcttgttctcaattagcagatattctagc
gtataaagtagtaaatgatgaaataattattaaagtaaatattgttattgtatggggtga
gtctataattcgaattattaaaaatactcctgctgttactagtgttgaagagtgtactaa
tgctgaaataggtgtgggggcagacattgctataggaagtcatgctgagaaagggaattg
tgcacttttggtacatgctgcaagtattaataaaattataatcattatattgaaatcttt
attaatattaaattctcagttaaaaagatagattaatatactaatagaaagaagaataaa
aatgtctcctaaccgattagttaagagggtaatagaacctgatgcagcagatgatctatt
ctgataataaattactaaaatgtaagaagatgttcctaatccatctcaacctaaaagaat
aaaaatgatgttgtctgaaagaattaaaaatgatatagatagaacgaaggataatagtat
taaagagaattgtttatgctctaggggagggatatattctattctaaaaagtaaaattat
tccagaaataaatatgactgtaaataaaaataaaagtgatgttcaatctaaaaggaatct
aattggaatattaaatgaaaagatagaaattaaagggaattcaatagagataaaaatgga
atagtaaagtatgtagagtgaggctgttaatggggtaacgtcaagttttgaaataattgc
aattaatggaaataaatgaaggaataaacataaatataatttattagaagaagaggaagc
taaaatagaattaggttggttatgtactgtgtttaaaaataatgtaattgaaaagataga
agttattaatgaaatgaaaataaaagggattagaattagaatatttaaattaataagact
tattaaaataaaaatttctccggctaagttaattgaaggaggtgcggaaatattagctgc
aatgaagacaaatcatcaaaaagtaatattaggaaaagaatttcataaacccttaaatga
aataatgtttcgtgtatgatgtttagtataaattatattaactattaggaataaggctga
tgaggatagaccatgggctactattattaagattgctccgtaaaatccgatgaaatttag
ggttataattctagctagaactagacctatatgggcaactgaagagtaagcaattagaga
ttttaaatctttttgtcggatacaatttattcttgttataattgctccaattaaactgat
tctagaaattcagaagtttaatgggataattttggcataaagaagaggtctaaatcgaat
cagtccatatccgccgagttttaataaaactgctgcgagaattattgacccttctacggg
agcttctacatgagctttgggtaatcataaatgagataaaaacataggtctttttactaa
aaaggcaataataattgggagtattatattaatattatttaataagattaaattggttat
aaatgatttattaaatattattaaaataataactataagtaaaggtaaagatgctacaat
tgtatatactattaggtaaattctagcttgtaatcgttctggttgtttacctaatgatat
aattaaaattatagtaggaattaaaacaatttcaaatataatataaaataataacatatt
tcttgtagaaaaaactagtaaaagagtgattataataggtattattgttttaatcatttt
attaaaatagtctgtgactataatgattaatagaaatcttattaaggttaaagtaattag
tattaatgaaatattatcattaaaaaaataattatcataagcatatatagtttgttattt
ttaat------aaaataaataaaataattaaagatgaaataaagattatagttattaagt
gaatatattaatagaagtagttctagaggaattatgagtttgtgatagagaaataagtaa
tcttaatcctaatcttgagcctcttactattattactagtataattaaaaaagaggataa
agaaattgttgtaattaattgagaaataaagtagtataatgaaattaatagaaactctat
tcttaaaagtatagtaataatattttttcgtcatcaacatattctgataattcttattat
taatatatttttttattaggaatcttttttgtaattagatttcagcctttatttatagta
agaagattaattttgataactttaatttattcattaataatttattttaatattggaact
ttttgatttagatatattttattaatggtaataataagaggagtattagttttgtttaca
tatatagtgagtttaattcctaatgaaagatttgaaatttatggattaataatattgttc
tttttttttattgtaagattttttaaattatcgtttaattttttaagagatataagagct
gtaagaattaatttatgagttacttttttaagagtatttaatttaataataatttctttt
ttattagtggttatattactagtagtatatttaagttatatagaaataggggcgtttcga
gtattgttaatggttcattaattgatttaccttctccttcaagtcttacttatttttgaa
attttggttctttattagggttatttttaggggttcaaattttatccgggttatttttgt
cttttcattttagaggggatattaatttatcattttatagaattgttcatataatacgtg
atgttaattatggatggttattacgggttattcatgctaatggggctagaatattttttt
tattaatatatattcatgtcggtcgaggtttgtattatggttcttatcgatttgaaaaag
tttgactaagaggagtaacaattttattattatcaatggcaactgcttttttagggtatg
ttttaccttgggggcaaatatcattttgagctgcgactgttattactaatttattatctg
cggttccatatatagggggtgttttagtagaatgaatttggggaggatttgctgtaggta
atcctactttaacacgatttttttcttttcattttattttaccttttattattttatttt
ttgttattttacatcttttttttttacatgagaagggttctaataatcctttagggttat
caagtggatgtgataaggttatatttcatccttattatagagttaaggatatttttgggt
ttggtatattttttgtgttatttatgttaatttgctttttatatccttatatttttatag
atactgagaattttatttcctctaatcctatagttactcctgttcatattcaacctgagt
gatattttttgtttgcttatacaattttacgttcaattcctagaaaaattggaggagttg
tagctttagtaatatccgttttagtattatattttttaccttttttttgagaacatcgtt
ttcgaagaaatttattttattattttaataaatttttattttggttttatgtaattaatt
gattactattaacttgaattggggcttgtgtggttgagattccttttatagtattaggaa
tttattttagattaatttattttataatatatattgtattttgaaagggataggacagat
aaataaggttacaggtaaaaaagattttcatctaagatttattaatatatcataacgaaa
tcgagggtaggtccctcgaactcaaattagtataattctaataataattataataataaa
tgaaaaaaatgtaaataatgttttaaaaaatattaaagtagtaattattcttaaaattaa
tattctagcgtattctgctagaaaaattaaagcaaatcaacctcctatatactctacatt
aaatcctgatactaattcagattccccttctgcaaaatcaaatggtcttcgatttgtttc
ggctaaacaagaggttaatcagataataaataaaataatattcccacaacaaaaatataa
tattatttgggattctctaatttgagtaaataaataagattgagaaagtaaaataatata
taaaataattataaaaaaagtgatttcataggaaattatttgagctactcttcggataga
acctaagtaacaatattttctattggtcgatcaaccaaccaaaaggataaaatataccgc
tattctagaaatgataaagaaaaataaaattctttgttttacatccattaatggaaattt
gaagaaagaaataataggaataattaataaagaaataaataaagatagtgatggggaaat
ataagaaaaaataaaatttataaattctaaagaaacgatatttttattaaataacttaat
agcatctctaaaaggttgtagaattcctaaaaatcctactttatttgggccttttcgtgt
ttgaatatatcttaaaatctttcgttctaaaatagtgtaaaatgctactctaattaaaat
tctaatagaaatagcaataatattattatattaggtcctttcgtactacaataaaataaa
aagatagaaaccgacctggtttacaccggtctgaacccaattcatgtaattttttaaaag
tcgaacagacttcctaaaataactattgcaggatattaagtcaacatcgaggttgcaatc
attattttaaataagatcttgaaaataatattacactgttatccctacggtaacttgttc
atataattaattatattaggtcattaaattttaaattaatttaaaataataattaattaa
ctgccccagtttaactaaagtaaagttcgaaagggtcttatcgtcttttttacaaattaa
tgtttttttacattaaaaataatttaaattaataaatcaaagaaattaatttaagtgtta
aatcttttattctagtctttaattaaaagacaaatgattatgctaccttagcataagcgg
ctatttaa-aacattgagcagattttattattaataaatactaataaaaatgtttttgat
aaacagtcattaaatatgacgagtttttgagatttattt-aatagtttactaattttttc
attatttttaaagaataggaata----tatataataaaatggtatttatacgttatagaa
actgtaaatctttttttttttttttt-tctttacggttattataaattatactataataa
tttttgtaaatttcttttttttattactaccagatattatcatgtacga-aaacgtttaa
tttctaaatatttttttattaattttttaaataattattagtaatatatttagatcacat
gatttcgggaattattttaaaggattggaaaaatcctgatactaaaggaaatttgtagtt
cttttcttttattaatacacccttttcagttagtatttttatgatactttttccaaaata
tcaactatgttacgacttaccttttctttagagaagggtgacgggcgatatgtacacatt
ttttatcttattaatatattgatattgtctttttattacttttaaatcctttttaaaata
ataataatttaatgaaatccataaatt-ttttaaagtaatccatttaagctttaatatag
actacaccttgacctaactttttaat-tttatttagaataaaatataaattttaattctt
tagatggcggtatataagtttttatttaaagtgaaatttattgtggattatcaattattt
aacagattcctctaattagatgaaatgccgccgttgtaaataggtttgtataattttttt
actacctgatttttctttaaaatactagggtatctaatcctattttttaagtaaagtttt
tattaatttcttgctttatattttttaaattaaattttacttaaaattagttaaattata
ttattaaaagttttaattttttaaggtaaaattagatttcgagtataaccgctattgctg
gcact---aattttataaatcttaaattatttgttttatatatctaatataatttaaaag
gtttttaagataaatttatttttatgtcttaataaaa
>Epeus_alboguttatus
tatatttaattagatttattgtggtaataagaagagaagattgatttatagtatgattag
gattagaaattaatataatatcttttttaattttaatttataagcgttatgatattaaaa
taattgaatcatgtataaaatatttttttattcaaagtttaggctccgctctaatgatat
ctattttatatctagattgagtaataattggaggtttatgtttattaattttaagatata
aggtaggagctggaccttttttttattgatttccttctgtttgtgggggtttagattgat
tatcttgttatatgttaatattttttcaaaagtttttaccattaggtttaatttatatat
ttattcattgatttgtatgaattctggtactagtaggattattagtaggagtattaggtt
catttaatcagagaaatattaaagaattattggcgtattcttcaattcatcatttaggtt
gaattatattaattataatgaaaggtaatttaagatgaatattatatttacttatatatg
gtttagtattatttagaattattcatgtattaattttaaataatattatttatttttata
taatatataagtgtaaaaataaaatttgatttatcttaggaatattgagaatagcgggaa
tacctcctttattaggattttttttaaagtgaatagcattaataaatatcataaatttag
gattgatatatgtagttatattagtattagtatctgtaattatactatatatttatattc
gaataatttatgatgtaattataggaagaagaatgaaaagattgtgaattgataaaggtt
taattttgtatggtaaggaaggagatatattaggcataataggactttttttaggtttat
ttttcgatgattatattccactaatcataaggatattggaactttatatttgatttttgg
agcttgatcagctatagtaggaacggctataagaatgttgattcgaatagagttaagtca
aacgggaagatttttaggaaatgaacaattatataatgttattgtgacagctcatgcttt
tgttataattttttttatagtaatacctattttgattggaggatttggaaattggttagt
tcctttaatgttaggagctccagatatagcttttcctcgaataaataatttaagattttg
attattaccaccttctttaatattattatttatttcttctatagcagaaataggagtggg
agcgggttgaactgtatatccacctttggcttctattgtgggacataatggaagttcagt
agattttgctattttttctttacatttagctggggcatcctctattataggagctattaa
ttttatttctacaattattaatatacgttgtatgggaatatttatagataaaattccttt
atttgtttgatcagtcctaattactgcggtattattgttgttatcattaccggtattagc
tggtgctattactatattattaactgatcgtaattttaatacatctttttttgatcctgc
tggaggaggagatccggtcttatttcaacatttattttgattttttggtcatcctgaagt
ttatattttaattcttcctggttttggaatcgtatctcatattattagatcatcggtagg
aaagcgtgaaccttttggttcattaggaatgatttatgcaatagtaggaattggaggaat
aggatttgtagtttgggctcatcatatattttctattggaatagatgttgatactcgagc
ttattttactgcggctactatagtaattgcagttccaacaggaattaaggtatttagatg
aatagcaactttatatggttcttattttaaaattgatagaccattaatatggtgtattgg
atttgtatttttatttactttaggaggtattacaggagtggttttatctaattcttcttt
agatattattttacatgatacatattatgtagttgctcattttcattatgtattaagaat
aggagctgtattcgctattttagctggaattacatactgatttcctttgttttttggtac
tattttaagagaaaaaaagtctaaattgcagtttttagtaatattcttaggagtaaattt
aactttttttcctcaacattttttaggtttaaatggaatacctcgtcgttatgcagatta
tccagatgcatttttattttgaaatataatttcttctttaggttctttgttatctttaat
tggagtattaatatttatttatattgtatgggaaagattagctataaaatattcatttta
taatagatattatgttatttcttcattagaatgaattaatagaattcctcctttagatca
tacatttacccaattgaatttagtaattgcctatatgaggagctttatattttcaggatg
gtgtatctcctgtaatagaacatttaattttttttcatgattacactatggtaattataa
ttatagtaatatttttagttggatatatattattaggttcatattatataaaaagatata
atttaggtttatttgaaggtcaagaattagaaataatttgaacagttttgcccgcaattt
ttttagtatttattgcttttccttctcttcgtctattatatctaatggaggaatcagaag
attatgatataacaattaaattgttaggacgtcaatgatattgatcatatgaatatagag
attttgatttaaagatatttgattcatatatattgagagataatgaaagaatatttcgat
tattgaatgtggataattgtttaatattacctcataattctaatgttcgaataattgtat
ctggagcggatgtaattcattcttgaactattccttctttaggagtaaaagctgatgcta
ttcctggacgtttaaatcaactattattaaattttactcgagtaggattattctttggag
aatgttcagaaatttgtggtgctaatcatagatttataccaattataataatagttgttc
ctcgtaatgaatttttaaatatatgaattatacctttaatatgaattatatcattaatga
taaatttatttttaatatttatattagtggatatatatttttatataataataaaatgat
aataagtttattttcggtttttgatcctacttcttattttggattatcaattaattgatg
aattatgatttttgttattttaattattccatctaaatattatataatagaaagaggaat
ttttttaatatttaaagctatatttgtgggagtaagaaaagtatttcaagagatttcata
tcctaattatatagctttaaattttgtatgtgtaataacttttatgtacttaattttaag
aaatattatagggttatttccttttatttttactagaacggctcatccttatgttacact
gggaataggattggttttatgaatatcattctttattataggatgaggtaaaggatttaa
aaatagtgctgctcatttagttcctgtgggaagacctttgatattagctcctttaatagt
attaattgaaagagttagacatctaattcgtccttttacattatctattcgtttagcagc
aaatataatagctggacatttaattattggattattatctagaattagaataattagatt
attaggattttctatttctttaatgttacaaagtatactattagtattagaatttggagt
agctattattcaaggctttgtttttagaattctattattattatatgctttagaatatta
ttaattggaaaagttttttcatccttatcatatagtaaatatatctccttgacctttaat
agtaggaattggaattataaatatagtagtaggaataattaaaatattttcttatgtaga
aatagatctattacttgtttcattatatttaatagtaattatagctttattatgatggcg
agatgtaattcgagagagaacttttcaaggattacattcaagaatagttttaagaggatt
aatagtaggtataattttatttattattagagaggtatttttttttatctcttttttttg
agctttttttcattcgagattgagaccaacaattgaaataggttctttatggcctccaca
tggtatttttccttttaatccttttcaagttcctttattaaatactgtaattttattagc
ttcaggagtatctgtaacttgaactcatcaattattattaaataataaatgagaaggagc
taagaggggtttaatgataacttgaattttaggattatattttttaatattacagggatt
tgaatattatatagcttcatttggaatttcagattcagtttatggttccactttttttat
agctactggatttcatggttttcatgtaattgttggaactttattcttatttattatatg
acttcgattaataaaaagacaattaactggaggtcatcattttggttttgaggcagctgc
ttgatattgacattttgttgatgtagtatgattatttttattttctgtagtatattgatg
aggttgaatcattgttattaattatagtagtctataatctatttatattattattttaca
aattaataatagatatagagagaattagatcttatgaatgtggatttgaacctaattctt
atactcgaatattcttttcttatcgattttttttaatttcaattctatttattatttttg
atgtggagatttctttgttacttcctgttccttttttaatagaaagagaagtcggattat
gattatttttaatatttttattaattttagtgataggattaatatatgaatattgatggg
gttcattaaattataggaataaatgataatataattaaaattattataagagatgatttt
aaattgataggatttattgatatgtaagataatatattaaatgagttgttaggaccatat
atttcttgtcaatttttatcattattgtgataaatggatattaaaggagaaattattctt
gtagggataattgatagaaaatgagaaaatcataaagagtttgaagttaatcctaatttt
atatatttttttgctttaaagtgaagagaagttcctaataataaacctataaataatatt
agtaaaattattattttagttgagaagttaataataaatatttgttggggatgtcaatca
tgataatcatgatcctgaggtaatagcaaataaacttaaaaatataataggaaatataca
gcttaaggataggtgattagtaaataaattattagatttaatgttttgttttctagatga
aaaagatattcgtaaggaataggcggcagttattccaatagatataattattaaaaaaga
tatagatgaattaattcttgatattattatattttcgataattatatctttagaaaagaa
tcctgatataaaaggaattcctattaaagctattctattaattccgaatatagataaaat
tagtgaataattattaaaatttaatcctattattcgtatgtcttggtaggaggattcgtg
aattatgataccagcacataagaatatagcagatttaaatagagcatggataattagatg
agaaaaggctagaattgaagaatttaatgaaatagcaaatattattatagcaatttgact
tagggtagataaagcaataattttttttatatcttgttctcagttagctgatatactggc
ataaatagctgttagtgaggataaaattaacaagatagttatggaagaagaattaaaatt
aggagcaattcgaagtattagaaatacacctgctgttactaatgtagaagaatgaactaa
agcagaaataggagtaggagcggctatggctataggtaatcaagctgaaaaaggaaattg
tgctcttttagaacatgctgcaattattaatataattattgttagtgaagaatattctaa
atttatagaaaatcttcaattagaagaaattataattaatcttatagataataaaattaa
aatatctcctattcggtttcttaataaagtaattgttccggaagctgctgaagatgaatt
ttgataatagattactagtatatatgaggaaaaacctaatccatctcaacccaataggat
aagaaatagattattactaataattaaaattcttatagaaataacgaatatcaatagaag
gattaaaaattgtttttgttcttgatttggaatataatattttctaaataaaataattaa
ggcggaaattaatattacagtacttaaaaatattattgatgttcaatctataattatatc
gatagaaatattaatggaagataaattaattagaaataattttgtaattataaatagatt
aagttttaataatataaatcttattaataatgtattattatctaattttagaattattaa
aattaatggaattaggtggatgaataaagaaataaaaattttttgatatgtattagtagc
aggaaatatataatttttattgtgaataatgttaataaatattataagagaaaaggtagc
tgctattaaggatattatgaaaattataataatagaattattgtttcaaaataataaatt
tgatattattataatttctctaatagtattaatagaggggggggctgaaatatttaatgc
tataaatataaatcatcaaaaagtaatattgggtataagagttaataatcctttaaatat
aataatatttcgagaatgatacttattataaagatcattaactaaaaggaaaagacctga
tgaggttaagccatgagctactattataattaatgatccatttaaccctattgatttcat
agaaaataaacctgtaaggactaatcctatatgagctacagaggaataggcaattagaga
tttaagatctttttgtcgaatacaatttattctggtagctgtagctccaattaagctaat
tctaattaatcaaaaatttatttttttaatggaagatatacataaaggaataaatcgaat
aattccatatccacctaattttaataatacagcagctaaaattatagatccttctaaagg
agcttctacatgagcttttggtaatcaaaggtgagtgaaatatattggtatttttactag
aaaagctaatataataaaaataattattgaaaattttattatatttatattattcaaaat
gaaagaattattaatattagtaaagataattatcattaataagggcagagatgctattac
agtatatataattaaataaattcttgcttggagacgttcgggttgttttccatttatagt
aataagaattatagttggaattaatactatttcaaaagtaatataaaatatcaagatatt
tttagcggaaaatgttaatattaaaactactagaattgatattatgtttaaagatacatt
atgaatattattagatgataatataattaatataactctaattaaggataatagaattat
aataatagataaagaatctattataaatgagagtgataataatgt---aattattattaa
ataatatagaagttattaatatttgaaaaata---ataattatgtatatggatattaagt
taaaatattaatgggataggaatttgaagaattataagaataggaaatagaaactaatag
actaaggcctattcttgaacctcttactattatagataatagaagtaataaagaagaaat
agaagaagtaggtagt---aagatcattaatatgaataaggatataattaatatttctaa
tctaagtaatatgagaataatattttttcgtcatcaacatattctgaatattcttataat
tattatattatatttttaggtatcttttttgtaagaagagttcaacctatatttatagta
agaagtttaattttaattgtaataatttattcattatatatatatatgatgattggtaat
tattgatttagatacgctttaatgatagtaatattaagaggagtattggtagtatttact
tatatagtaagattaattcctaatacaagatttgaaaattataatattatttatattata
ggtatattaatatttataataggagtgtatataataatttatatagaaaaaggtagatat
atttcattaaatttatgatcatcttttattagaatatttaatatctttataattagcttt
ttattaggaattatattaattgtagtatgattaagttatcttagatatggggcaatacga
ttgttggtagagattctttggtagatttaccatctccttctagtttgagatatttttgaa
attttggatctttattaggagtatttttaataattcaaattctatcaggattatttttat
cttttcattttagaggaagagttattttatcttttgattctattattcatataatacgtg
atgtaaattggggatgattattacgagtaattcatgctaatggggcaagaatattttttt
tattaatatatattcatataggtcgaggtttatattatgggtcttatcgatttagaaaga
cttgattaagtggagtaactattttattattatctatagcaacggcatttttagggtatg
tattaccttgaggtcaaatatctttttgagctgctactgtaattactaatttattatctg
ctattccctatataggaagaatattagtagagtgaatttgaggtggatttgcagtaggaa
atcctactttgactcgtttttttgcttttcattttattttaccttttttaattttattta
tagtaatacttcatttattttttttacatgaaacaggatcaagaaatattatgggagtga
gaggagaatgtgataaaatatattttcatccttattatagaattaaggatatttatggat
ttagatgtttttttataatttttatgttagttataatattatccccatatatttttatgg
atgtggaaaattttatttcttcggaccccttagttacacctgttcatattcagcctgaat
gatattttttatttgcatacactatcttacgatcagtacctagaaagattggtggagttg
tagctttaataatatctgttattattttttatttttttcctatattctttgatcatagtt
ttcgaagaactaatttttattatttaatgaaatatattttttgattatttgtaattaatt
gagtattattaacttgaattggagcttgtgtggtagaaacaccttatatagaattaggaa
tagtttttagaataatttatttctcgatatttttattaatttgattgaaaagggaataat
tataataataattggaagaaaaattattcatcttagttttattagtatatcatatcgaaa
acgaggaaaggtccctcgaattcataataaaataatagaaattataattaggattaatca
tgtgaaagtggatgataaagaatgaaaaaatataatgattctaattattcttagaattaa
tattcttatatattcggctaaaaagattaatgcaaatcaacctcctatatattctacatt
aaatcctgatactaattcagattcaccttcagcaaaatcgaaaggtctacgattggtttc
tgctaaacaagtaataattcatatatagaataaaataatattaccataaaaaaaagatat
aaatatttgagagtatgaaatttcattaaatgaataagatagtgatataattcttaaaaa
taaaataattataaaaaatgatacttcataagaaattatttgggcaacactgcggattga
acctaattgtctatattttgaattagctgatcatccgattaataaaataaagtatacgga
aattcttgatagaataaaaaataataagatattatgtttattatcatagagtgaaaatct
attaaaagaaataataggaattattaatattctaataaataaggaaagagctggggatat
ataagataatatataatttatattttctgatctaataatatttttattaaaaagttttaa
tgcatctctaaaaggttgaagaattcctaaaatacctactttattagggccttttcgaat
ttgaatataacctaaaatttttcgttctaaaattgtataaaaagctactcttactagaat
tctaataataataataattatattaaatttttaggccctttcgtactacaaaaattttaa
tagatagaaaccgacctggcttataccggtctgaactcaaatcatgtaattttttatagg
tcgaacagaccttccttattaagtcttgcaggttattaattcaacatcgaggtcgtaatc
tttattatgaataagatctttataataatattacgctgttatccctatggtaactggtta
at----ttaatagtattagattattatattaataataatattaaaataataattaattaa
ctgccccagtttaacttaagtaaagttcaatagggtcttatcgtcttattttagaataaa
tgccttattacatttaaggaaaattaaataattaaaatagaaaaataaactaaaatgtta
aatcttttattctagtccctatttaagaaacaaatgattatgctaccttagcacaagcgg
ctattgaatatcattgagcagattttactattaattattactaatagaaatgtttatgtt
aaacagtcatttatttagacaagtttagaaaatttattt-atatatctaattataaattt
attattaaatatttattaaaatgttctaataatataatatagttattaaactatataaat
actattaatatttatttaataaaaaatgtaatataaaatgtatatgttataatatatatt
atatattatatta-tttctttttagaaaaccagatattattatattcga-taacgtttaa
ttactattaataattttatttaatattgaaatatttaatagaatataaaatagatcatat
aatttcgggaa--tttaatatataattaaattttcctgatactaaaggataataata-tt
ctattaaataataatatattacttaacagtatttaatataatgatattctttccagaata
tcaactatgttacgacttaccttatttataaataagggtgacgggcgatatgtacacttt
tattaaagtgttcataaaaaattattattgtaatagtactaataaatcctatttctataa
atattttaagaaaaattttcttaaatttatttaaagtaactcataaagccttaattataa
actacaccttgacctaactttttattttttattgagaaaaat-ttttaataaaatctctt
tagatggcgatatataagcttataatttaagtaaaatttatagggtattatctaaaattt
tacaagttcctctagtgaaataaaa-gccgccattataattaggttttataata---tat
acttccttagataatttaaatatactagggtttctaatcctattttagatataaaaattt
aaattgattttaaatatcattaaatttaaataaatttcacttaaaattaaattttttaaa
gaaaaataaagttcagtttatcgtaatat-atagaatataaagtatagccgcgattgctg
gcactataaatttatctattttaagattaaatatttttaataaaatttatatgaaatagt
gttattaaaataaactaatttttatactttaataata
>Halocosa_hatanensis
tatatgttattagatttcatttagttatgaatagagatgattgatttttgttatggttag
gattagaaattaatataataatttttattttattaatatataaaagaaatagaataatta
gagttgaatcatgtttgaagtatttttttattcaaagaataggttctgcagtattaataa
gagttttttatttaaataaggatttattagatttttgtttgtatttattattaagatata
agattggggctggacctttttttttctggtttccatcagtttgttctgggatttcatgaa
tatcttgttttgtattaatatcgtttcagaaattaattcctttaataattataggagtat
ttgtttcttgaattttatattttattgtggttgtaagattattttttggtgtttttgggt
ctttcaatcaagttaatttaaaacagcttattgcttattcttctgtttatcatttaggat
gaattttattatgtatttcttctaatgaaattagatgattaatatatttaattttatatt
caattataatttttccggtaatttttttttttataagtttaaatattgaaagaattataa
taataataaaaactaaatataaaagttggttgatcttaataatattaagaatagcgggaa
tacctccttttttaggatttttattgaaatgatatgcttttattataatttttcattatg
aatatatttttataatgtttttgattttttgttctgtggttatgttttatgtatattttc
gtttaatttatgatgtattaataagatattatgatgttaatgtttggagaaatattatta
ttactaataatgtagaaaatttagatttaataagagtttttggcttaatatttagaatgt
ttttcgatgattttattctactaatcataaagatattggaactttatatttaatatttgg
aatgtgatctgctatatcaggtactgcaataagagtattaattcgaatagaattaggaaa
ttctggaagtcttttaggggatgatcatttatataatgtaattgttactgctcatgcttt
tgtaatgattttttttatagtaataccaattttaattggtggttttggaaattgactagt
tcctttaatattaggagcacctgatatatcatttcctcgaatgaataatctttctttttg
attattacctccttcattatttttattatttatgtcttctatagtagaaataggagttgg
agcgggatgaacggtttatccccctttagcttctagagtaggacatatagggagttctat
agattttgctattttttctcttcatttagctggggcttcttctattataggggcggtgaa
ttttatttctactattattaatatacgtttattaggaatatctatggaaaaagttccttt
atttgtatgatcagtttttattactgctattttattgttattgtcgttacctgtattagc
aggtgctattactatattattaactgatcgtaattttaatacttctttttttgatcctgc
tggaggtggagatcctattttatttcaacatttattttgattttttggacatcctgaagt
ttatattttaattcttcctggatttggaattgtttctcatgttattagttcttctgtagg
aaaacgtgaaccttttgggagattaggaataatttatgctatagtaggaattgggggtat
aggatttgttgtttgggctcatcatatattttctgttggaatagatgttgatactcgtgc
ttattttactgctgcaactataattattgcagttcctactggaattaaggtatttagttg
aatagctactcttcatggatcttattttaaaataagaactcctttaatatgatgtattgg
atttgtatttctatttactttaggaggaattacaggtgtagttttatctaattcttcttt
agatattgttttacatgatacttattatgttgttgctcattttcattatgtattgagaat
aggggctgtatttgctattttagcaggtattacttattggtttcctttattttttggggt
agttttaagagaaaaaataactaagttacatttttatgtaatgtttattggagtaaattt
aactttttttcctcaacattttttaggattaaatggaatacctcgtcggtattctgatta
tccagatgcttttattttttgaaatatggtttcttcaatgggttctcttttatcattatt
aggtgttatgttttttatatatattgtttgagaggctttagtaataaagctttctaatta
taatgggtattatgtttcttcttcattagaatgaataaataatattcctcctttagatca
tacttttaatcaattgaatttattaattgccaacttgagggtcaattttatttcaaaatg
gagtttcttctgtaatagaacatttaattttttttcatgatcatattataattgtaataa
ttataattatagtaatagtaggttatgtattaattaattcttgttataataaattatata
atttaaatatatttcaaggtcaggaattagaaagaatttgaacggttattcctgctattt
ttttattatttattgcttttccttctttacgtttattatatttaatagaagagagagaag
agtatgatataactattaaggtaatagggcatcagtgatattggtcttatgaatatagag
atttaggatttaaatcttttgattcttatatgcttagagataataatagaatatttcgtt
tattgaatgtggacaattctttagtaattccttatcaaactggagttcgaataattattt
ctagaagtgatgtaattcattcttgaactattccttctttaggaattaaggttgatgcaa
ttcctgggcgtttaaatcaattatcattaatatttaatcgggtaggtttatttagaggtc
agtgttctgaaatttgtggggctaatcatagttttataccaattataattatagtaattc
ctcgaatagaatttttaataaaatgatttatacctttttattgagtaaattcagtgttta
tagttttttttattttaatgactttaattattttttatttttataatatatatatatgat
aataaatttattttctgtatttgatcctacttcttattttggaattaatttaaattgatt
aattttaataattatttttataatatttcctttaaaatattatttaatagaaagaggatt
aataaaaatatataaaatattttttatgtctttaagaaaagtttttaaagaagtatcttt
tccagatcatttagctttgaattttttatgtgtaataacttttttatatttagttttaag
aaattttttaggtttatttccttttatttttactagaactgctcatcctattattacttt
aggtttaggagtagtaatatgattatctttttttttaataggatttttatgtaaatttaa
ggaaagatgtgctcatttagttcctgaaggaagtcctatttttttatctcctttaatagt
attaattgaaagagtaagtcatttaattcgtccttttactttatctattcgattagcggc
taatataatagcaggtcatttaattattggattattatcaagaattagaagtttaagaat
attaggatttataagttctttaattttacaaaatattttaataatattggagtttgctgt
tacagtaattcaagggtttgtatttagaattttattattgttatatgctttagaatatta
ttaattggaaaagcattttcatccttatcatatagtaaatatatcaccttggcctttaat
agctggattaggagctttatttatagttattggaataattaaaatatttgtgttttttaa
tgctaatttactatttttttcttttttaattttattttttatttctatattatgatgacg
agatgtagttcgagaaagaactttccaaggatttcattcaagagttgtattaagaggatt
gatgattggtataattttatttattgtaagagaaatttttttttttttttcttttttttg
ggctttttttcattctagattgagacctacggtagaattaggttcacagtgacctccttt
tggaatttttccatttaatccttttcaggttcctttattaaatactgtaattttattggc
ttctggggtaagagttacttgagctcatcaattgattttgaaggaagattgaaggggagt
taaagtttctttaatattaacttgagtattaggattatattttttaagtttacaaggttt
tgaatattatatatcttctactagaattagagattctgtttttggttcaaccttttttat
atctacgggttttcatgggtttcacgtaattgttggaacaatgtttttatttattatttg
atttcggtttttaaataatcatttttctggaagacatcattttggatttgaagctgctgc
ttgatattgacattttgttgatgttgtttgattgtttttattttctgtagtatattgatg
aggttgagtctttgtttttagtaatattagtttattttgtatttttagttattttttata
aggagacaaatataatagaaatactaacttgttatgaatgtggatttgaaccaaattctt
ctactcgtttagtattttcttatcgtttttttttaatttcaattttatttattatttttg
atgtagagatttctttaatattacctattccttatttgttgttaagagaattagggatat
atgttttttatgtttttatatttgtattattagtgggtttattatatgagtatatgtatg
gttcattagaatattggaattagggaaattaatattaaggatgttaataaagataggttt
tttgattctggaattgtttgtattttttttaatattaaaaatgatttataaggaccatag
gtttcttgtcaatttttatcattatagttgtatatttttattataggagatcaagaaatt
attggttttgttgataggaaatggatagatcataaggaaatggagtaaattcctaggaaa
atataagttttgtttttaaatgagaataaaaatcctattaatcttcctagtaataatgtt
agtaaaataatatttttaaatttgtttggaaagaataatatttggcggattaataattca
taataaaattgatcctaagataattgctataggacttattattaatgtaggaatgttaga
ataaattgatgaatgattatttgagtcaggtttagattttatgaagtttttatttgataa
aaataatatgcgtagggaatatgaagctgttattcctactgatgaaattattaaaagggt
aaaaatacattctattttagaagaaattattttttcgataattatatcttttgaaaagaa
tcctgaagtaaatggaagtcctattaatgctatgtttgtaataattagaattgttgaaat
tataaagatattggaattgtttattcttattattcgtatatcttgataagatgattcatg
aattataattcctgcacatatgaatattaatgatttgaaaaaagcatggataattatatg
aaagtaagctaaattaattgatataatagaaatagcaaatattattattgctatttgtct
taaggtagataatgcaataattttttttaagtcttgttctcaatttgctgatattccagc
atataatgctgttattgatgaaataattataattagaaatattgtatgagggtgattatt
ggatataattcggattattaaaaagattccggctgtaactaaggttgaagagtgaactaa
tgctgaaattggagttggggctgatattgctataggaagtcatgcagagaatggaaattg
tgctctttttgtgcatcttgctagtattaatataattaagattaaaagtgaaaatgattc
gtttatgttaagttctcatatagaagaaaataatattataccaatagataatagaataaa
aatatctccaattcggtttcttaataaggtaatagaacctgatcctgatgaggagttatt
ttgataataaattactaaaatataagaggatatccctagtatatctcatcctaataatag
taaaaatatattatttcttaaaattaggattattattgatatgacaaatataattaatat
taaataaaattttttgtgttcgtttttaggaatataatatattctaaatattaagattat
tctagaaattattagaacggttcttaaaaatatacaagaaattcaatctaaaattagtct
aaatgggatttgtataaattgaattgaaattaagggaattgagatgtaaataaaagtatt
attaattattaggaaaattcttagaaagaggaaataatagtctatttttggtaagagaaa
aattaatggtataaaatgaataagtaaagataggaatgttttgttttttgtttcaggtga
tggtagtatttcatttttattatgagataaatttaaaaatattattattgaaaatgatgt
aactctaattgagattaggaaaattaacaatattgtttttatatttcaaaaaattattct
agatataatgaaaatttctctaattgtattaatagagggtggtgctgaaatattaacagc
tataaatataaatcatcaaaaggtaatgtttggagatataataattaatcctttaaaatt
agaaatgtttcgtgaatgatatttaaaatataaatcattagtaagtagaaataatgctga
agatgataatccatgagcaattattattaatattgctcctattaatccaatgtaattaaa
agaaaataaacttattagtactaaagctatatgtgatactgaagaataagcaattaagga
ttttaaatctttttgtcgaatacagtttaatcttgttgataaagctcctattaggctaat
tctaataattcaatgtcttattgaatggattttgttaatacatagtgggataaatcgaat
taatccatatcctcctagttttaaaagaattgctgctagaattatagatccttcaagggg
tgcttcaacgtgagcttttggtaatcataaatgaaataaaaatattggtatttttgctag
aaaagctaaaataaatagaagtggtatatttagtttatttattatgataaatgaggtctg
aaatgattggttataattcagtaaaataattcctactaatagaggtagtgatgctgtaat
tgtatatattattaaataaattcttgcttgtaatcgttctggttgttttccagattttat
aattaaaattattgttggaataagaactagttcaaataaaatgtaaaataaaattatatt
agatatggaaaatgttaatgttaaaatgatgaaaataggaataatagtttttgaaatttc
ttttgaaaatgatgaagataaaataattaaaatggttcttattcttgttagtaatagtaa
gataattgaaaatttgtcttgtctaaatgtaaaatctaaaattattgattttatgattaa
gaaatataaaaataattaaaattatgaaagtgatattagtaattattttaatttttaggt
aagtatattaataaaaattgagtttgaagaattgtgggaatgagatattgaaattaataa
gcttaatcctattcttgaacctcttactattataactaatataattattaaagatgagag
agataaatttggtaaattagatgataatgaaaagtataatgagattattagtaattctaa
tctaagtaatataataataatattttttcgtcatcaacatattcttattgttcttaa---
------atatttttatttggaattttatttgtaattagattacaaccagtatttatagtt
agaagactaatttttattacttttttatattctttttttatttttaaagaagttggatct
tattgatatagatatttattattaatagtaatattaagaggagtattagtggtatttact
tatataattactttaattcctaatgaaagttttgaggtgaatggattagtatttttgttt
gtttttatatttgtttttatattaaataattattataattattttatggaaataagttat
gtttctttaagtttatgattgacatatttaggaatatttaatttatttttagttagattt
ttattagtattaatacttttagtagtttatttaagagggataaattttggttcttttcgg
gtattttaaatggttctcttgttgatttagcttctccttctagattaagatatttttgaa
attttggttctttattaggagtatttttaatagttcaaattatttcaggattatttttat
cttttcattttagaggtgatgtaaatttatctttttatagagtaattcatataatacgag
atattaattatggatgattattacgagttattcatgctaatggagctagaatattttttt
tattaatatatattcatattggacgaggattatattatgggtcatatcgatttgaaaggg
tttgattaagaggtgtaactattttattattatctatagctacagcttttttaggatatg
ttttaccttgaggacaaatatcattttgagctgctactgtaattactaatttactatctg
cagttccttatgtaggagtattattagtagagtgaatttgagggggttttgcagtaggaa
accctactttaactcgtttttttgctttccattttttacttccttttgttattttatttt
ttgtaattttacatttattttttcttcatgaaaaaggatcaagaaatcctttaggattaa
gaagaaattttgataaagtattttttcatccttattatagaattaaggatatttttgggt
ttatatttttttttgttttttttttagttatttgttttttatttccttatatttttatgg
atgttgaaaattttatttcttctaatcctttagtaactcctgttcatattcaacctgaat
gatactttctatttgcttatactattttgcggtctgtacctagaaagattggaggtgtaa
tcgctttagttatatctgtaattgttttatattttttacctttttttttaaagcatcgat
ttcgaagaacttttttctattattttataaaatttgttttttgaatttttgttgtaaatt
gaatattattgacttgaattggggcttgtgtggtagagataccatatataataataggaa
tagtgtttagagtagtttatttttttatatttattttattttaattggaaaaataataat
aaatatagaaattggtagaaatatttttcatctaagagttattaatatatcgtatcggaa
tcggggatatgttcctcgtactcaaattaatataatagttactattattaatattaatat
tgaaaatagagagttaataggagcaaaaaatattattacagagattattcttagaataat
tattcttaagtattctgaaaggaaaattaatgcaaatcatcctcctatatattcgacgtt
aaatcctgatactaattctgattctccttctgcgaagtcaaatggtcttcggttagtttc
agctaaacatgaagataatcatataaaaaatagtataaaatttcctcaaaaaaaatgaag
aattttttgagattcttctatttgagtaaatgaatatgattgagatagtaatactaaaaa
taaaatgattataaaaaaagaggcttcataagagattatttgtgctactcttcgaattga
tcctaaataacaatattttgaattagtagatcatccaattaataaaataaaatatacagc
tattcttgataaaatgaaaaatattaataaattatatttaatatcaagaatggggatttt
attaaataaaatagttgaaattaaacatagggaaatgaataaagataatgaaggggtaat
aaatgataaaaaaaaatttatggattctaaggatattagatttttattaaatagtttgat
agcatcactaaaaggttgtaaaattcctattattcctactttattaggaccttttcgaat
ttgaatatatcttaaaatttttcgttctaataatgtataaaatgctactctaattaaaat
tcttagtctaattaaaatataattattttcttaggtcctttcgtactagaagaaaaatag
aagatagaagccgacctggtttacaccggtctgaactcaaatcatgtaattatttaaaag
tcgaacagacttccttatataactattgcaggaaattaaatcaacatcgaggtcgcaatc
tattttttaaataagatctttaaaaaattattacgctgttatccctatggtaacttgatt
atataatgaattatattaggtcatattatttatataataattaaaataataattaattaa
ctgccccagtttaactaaagttaagttcaatagggtcttatcgtctttcttttttataaa
tatctttttatatttaagaaaatttatataattaaatattagagattgattaagatgtta
aatcttttgttctagtctttaattaaaagacaaatgattatgctaccttagcacgagcgg
ctattgaatttcattgagcagattttactattaatgatttctaatagaaatgtttttgat
aaacagtcacttaatatgatgagttctttatatttatataaatagtatacttattttatt
attataatttgtttaaagttttgttaaaatattaatatttagttattaaactttatagat
actataattcttgatttaaatttaactataaaatttatttagaaaattatttttctaaaa
atgtataaattttatttctttttttaaaaccagatataattatatacgaataatgtttaa
tttctattaatagttttaatgttttttgaaataaaaattaataagattaatagatcatat
aatttcgggaaattaaatataatatttaataaatcctgatactaaaggaaagatgatttt
ctatgaaaaaatttatttttccttttcagtttttataaaaatgatgctttttccaaaaca
tcaactatgttacgacttaccttatcttatgataagggtgacgggcgatatgtgcacatt
tattatctaattcatattaaattattattttaatattacttttaaatcctttttcataaa
gtatttttatataataattcttaaatgattttatggtaacccattaaaactttaatatag
attacaccttgacctaactttttaatttttattaagaataatataattaaattaattctt
tagatggcggtatataaatttttaattaaagtaaaaattatcgtgaattatcgattaaaa
aacaggttcctctaataagatgaaatgccgccattgtaaataggttttaaaaaatgtttt
actacctaaaaaatttttaatatactagggtatctaatcctattttaaatttaaaatttt
tattaaaaaaatatttta-tttttataaaattaattttacttaatatttgtttataaata
aaaaaataaattttaatttttattaatataatttaatttaaagaataaccgcaattgctg
gcact-ttaatttattaattattttataaatttttctta-tatattttataagtttagat
gtttttaaaataaaattattt----------------
>Hamataliwa_aurita
tatatttaattagatttcatttagttataaatagagatgattgatttttggtatgatttg
gattagagattaatataataatatttattgtgattgtttatgagcgttatagagtttata
atattgaatcttgtataaaatatttttttattcaaagtataggttctgctttattaataa
taattttttatttaaataaaaatttaattagagaatttatatgtttagtaataagttata
aagttggtgcagggccattttttttttgatttccttcaatttgtaaaagaatttcatgat
tgtcttgttttattttaatatgttttcaaaaaattattccttttattttactaactttat
ttatatctttttttttatttattattattattattagattatttcttggtgtatttggaa
gatttaatcaaaaagatttaaaacaattgattgcttattcttctgtttatcatttaggtt
ggatattattaagaataatatgtttaaatatattttgaataatatatttaattatatata
taatattaatttttcctttgatttatttttttaataaaataaatattgatagtttacttg
atgtaattaaaataaagtataaaaaatgatttgtattattaatattaagaatatcaggta
tacctccatttttaggattttttttaaaatgatttgctttaattagaatttttattttag
aatattttttttgattagtattaatttttagatcaattattatattttatatttattatc
gagtaatttatgatgtattaatagtttattttaattatagaatttgaattaattgattaa
taaaaggtaatgaaatatgatgagatttaattagagtattaggaataattattggagtaa
ttgtcgatgattatattctactaatcataaagatattggaacgttatatttaatatttgg
agtttgatctgctatagttggtactgctataagagttttgattcgaatagaattaggaca
ttctggaagtttattaggagatgatcatttatataatgtaattgttacagctcatgcttt
tgtaataattttttttatagttatacctattttgattggtggatttggtaattgattggt
tcctttaatattaggtgctcctgatatatcttttcctcgaataaataatctttcattttg
gttacttcctccatctttatttttattatttatatcttctatagttgaagtaggagttgg
ggctggatgaacggtttatcctcctttagcttctacagttggtcatataggaagatcaat
ggattttgcaattttttctttacatttagcaggagcttcttctattataggggctgtaaa
ttttatttctactattattaatatacgattattaagtataagtatagaaaaggttccttt
gtttgtgtgatctgtttttattactgcaattttattattattatcattacctgttttagc
aggagctattactatattgttaactgatcgaaattttaatacttcattttttgatcctgc
tggaggaggggatcctattttatttcaacatttattttgattttttgggcatccagaggt
ttatattttaattcttcctggatttggaattgtttctcatgtaattagatcttctgttgg
aaagcgagagccatttggaagattaggaataatttatgctatagtaggaattggaggaat
aggatttgttgtatgagcgcatcatatattttcggtaggaatagatgttgatactcgagc
atattttacagcagctactataattattgctgtacctactggtattaaggtgtttagatg
aatagctactattcatggttcttattttaaaataagaaccccaataatgtgatctattgg
ttttgtatttttatttactttaggaggaattactggagtagttttatcaaattcatcttt
agatgtagtattacatgatacatattatgttgttgctcattttcattatgttttaagaat
aggagctgtatttgctattttagctggaattacttattgatttcctttattttttggtgt
agttttaaaggaaaaaataactaaattgcattttttagtaatatttttaggagtaaattt
aactttttttcctcaacattttttaggattaaatggtatacctcgtcgatattctgatta
tccagatgcttttattttttgaaatataatttcttctataggatcaattttatctttatt
tgcagttatattttttatatatattgtttgagaagctatagtaataaaattatttggagt
aaatgaatattttttaaattcttcattagaatgaattaataatattcctcctttagatca
tacttttaatcagttaaatttataa-ttgccgacttgggggacattattatttcaagatg
gagtatctccagtaatggagcatcttattttttttcatgatcatattgttatagtaataa
ttataattataattatagtaggatatgttttaattaattcttgtttaagtaaacttttta
atttaggaatgtttcaaggtcaagggttagaaagaatttgaacagctatacctgctattt
ttttattattaattgcatttccttctttacatttattgtatttaatggaagagagtgcag
attatgatattactgtaaaagtaataggtcatcaatgatattgatcatatgaatatagag
atttaggatttaaatattttgattcttatatattatctgggaatgaaagaatatttcggt
tattaaatgtagataattctttagttattccttatagaagtaatgttcgaataattattt
caagtatagatgtaattcattcttgaactattccttctttaggtgtaaaagctgatgctg
ttcctggacgtttaaatcaattattttatttatttaatcgagtagggatttttagaggac
agtgttctgaaatttgtggggctaatcatagatttatgcctattttaattataattgttc
ctcgaatagaatttttaactaaatgatttatacctttttattgaaaaaatagtgtattta
tagtatttttattattaatagtattagtatttttttactattttaataaatttatatgat
aataaatttattttctgtttttgatcctacttcttattttagattttctttaaattgatt
aattatttttttaatttttatatattttcctattaaatattatttagttgaaagaggatt
aagaataatgtttaaaattttatttatagaagtaagaaaagtatttaaagaagtttctat
tcctaatcatttagctttaaattttttatctgtaataacatttttgtatttagtatttag
aaatgtattgggattattcccttttgtatttacaagaatagctcatcctttaattacttt
aggattaggggttgttttttggttatctttttttttaataggattttcatttaattttaa
aaatagatgtgctcatttagttcctgaaggaagacctataatattagctcctttaatagt
attaattgaaagaattagtcatttaattcgaccttttactctttcaattcgattagcagc
taatataatagctggtcatttaattataggtttactttctagtattagattaattagaat
ttttggtactatcgggtctttaattttacaaaatattttattattattagaatttggtgt
agctattattcaaggatttgtttttagaattttattattactttatgctttagaatatta
ttaattggaaaagcattttcatccttttcatatagtaaatatatcaccttggcctttaat
aagaggatttggagctttagctatagttattggaataattaaactttttgtatttataga
gagagatttattgtcgttatcattttatttattaattattgttgctttattatgatgacg
agatgttgttcgtgaaagtacctttcaaggatttcattcaagtgtggttcttaaaggatt
gatactaggtataatcttatttattgttagagagatttttttttttttttcttttttttg
agctttttttcattcaagattgagtccaacagttgaattagggtctgagtggcctcctat
aggggtatttccttttaatccttttcaagttcctttgttaaacactgtaattttattgag
ttcaggagtaagagtaacttgagctcatcaaataattttaaaagaaaattgagaaggtgc
taaaatttctttaataataacatgaatattgggagtatattttttaatattacagggttt
tgaatattttatatcgtcttttgggattagagattctgtatttggttctacattttttat
agctactggatttcatgggtttcatgtaattattggaagtttatttttatttattatttg
atatcgatttttgaattatcatttttctagaagacatcattttggatttgaagctgcagc
ttggtattgacattttgttgatgtagtttgattatttttattttctgtagtatattgatg
aggtagaatctttatttttagtattagtagtatatattttgtttttaatagtatttttaa
aaaaagatagtttatatgaaataatcagatgttatgaatgtggttttgatgttaattcta
tttctcgaatagtattttcttatcgattttttttattatctattttgtttattatttttg
atgttgaggtttgtttaatattaccttttccttatttaatatttaaaataattggtaatt
ttattttttatttgtttatttttattttattagtggggtttttatatgaatatttttttg
gttctttagattaatggaagtaatgaaattattattaaagttaataaggttgaggatttt
gagatttcaggtaacattgatattattaaggtttctttgaatgaattattaggaccatag
ttttcttgtcaatttttatcgttttcatatgaaatatttattaaaggaaaagatatggtt
gaaaaatttactgaaataaaatgagaaaatcataatgagattgatatttgtcctagtatt
ttatataaatagtttttaaaattaaaagttattgctattaaaaatcctgtaattagggta
ataataattaatattttatatgaatttggaaatattaatatttgttggttttaatattca
taatattaatcttcctaatataattggagtgattcttataatgataatagggttatttga
atataaattagtatgattaaatgaatctgattttgatttaatagttgttttatttgaaat
atatattattcgtaatgagtatgaagatgttataccaatggataggattattataattgt
taaagttgattctaattttgaagaaattattatttcgataatagaatcttttgaaaagaa
tcctgaagtgaaaggaagacctattaatgctatatttgaaattcctaaaattgagttgat
tgatgggttaaaattagaatttatttttattattcgtatatcttgatatgatgattcatg
aattataataccggcacatatgaatattaatgatttaaaataagcatggataattaaatg
gaaatatcttagtaagttagatttaattgatactgcaaatattattattgatatttgtct
taaagttgataaagcaataattttttttatatcttgttctcaattagcagataatccagc
atatatagctgttattgatgatataattataagaataataagtataataggatgaatagt
tgttgataatcggattattaaataaattccagcagttactaaagtagaagaatgaactaa
agctgaaattggtgttggagctgatatggctattggtaatcaagctgaaaatggaaattg
agctctttttgtacagcttgctaataataatataattaaaattattaatgtaaatagttc
gtttatattaaattctcaggttattattgaaattaatattctaattgataaaagaattat
aatatctccaattcgatttgtaattaaagtaatagatccacatcttgctgtagaaaaatt
ttgataataaattactaaaatataggacgaaattcctagtatatctcatcctaataatat
gaataaaatattattacttaaaattaaaattattatagataaaataaatattattattat
taagaaaaattgtttttgttcttttttaggaatataatatattctaaatattaaaattat
tctggaaattattaaaactgttcttataaatatacaagatattcaatctaatattattct
taattgaatttgaaaggaagttattatttctaaaggaatagtgaaataaataaatatgtt
gttaaataatattaaaattcttaatataagtaaattaatgtctatttttgaaattataat
aattaatggaattaaatgtataaataaagataaataaattttgtgaggagtttggaaaat
tggtatgatttttattttattatgggaaatattaataaatattattattgaaaatgatgt
aactataatagatgaaataaaaattataaagattgttattttatttcatattaaagttct
tattataataaaaatttctctaatagtattaatagtaggaggagctgaaatatttactat
agtaaatataaatcatcagaatgtaatatttggtgaaatagtaattattcttttaaataa
tataatgtttcgtgaatgatattttatatataaatcattagttaataaaaaaagagctga
agaagataatccatgagcgattattattaaaatggctcctattaatccaatttttgttgt
tgaaaataatcctaataaaacgaatcctatatgagctacagaggagtatgcaattaaaga
ttttaaatctttttgtcgaatacagtttattcttgttaaagaagctccaattaatctgat
tctaataattcaattgtttaatatgtttattttttttaaacatataggaataaaccgaat
taatccataacctcctaattttaataatatagctgctagaattatagatccttctaaagg
tgcttctacgtgagctttaggtaatcataaatgagtaaaaaatataggtgtttttactaa
aaatgctaaaataaatataataattatatttaattttaatatagaaatgtttaacgaatt
aaatgaataattgttttttaataaaataagattgattaatagtggaagagatgctgtgat
agtatatattattaaataaattgaggcttgaagtcgttcttgttgtttacttatttttat
aattaatattattgtaggaattaaaattaattcgaataaaatataaaatcaaataatatt
tgaaattaaaaaggttaatataaggataattaaaattggaaaaattgtagtaaaaatatt
ttttaaagtgtaagatgatattaaaattaatattactcttaataaagataatattattaa
aataaatgatgatttatcttgaaatattatattgttaaatataataataattcatattta
ttataattattataataattaacaaggagattgaaatgataataaaagatatttataagt
taaaatattaatgaaaattgaatttgatgagttgtgtgaatttgatagtgatactaatat
gctaagtcttattcttgatcctcttactattatagtgagtataattattaatgaaggtaa
agataatgacgatatatttgttgcaatatgaaaaaataaagagattaatagtatttctaa
tcttaataatattactaaaatattttttcgtcatcaacatattcttaaaattcttagtgt
aattatatttttttattagggatcttttttgttgtaagattacaacctgtatttatagtg
agaattttgatttttataacattgttttattcttatattatttataaaattattggtagt
ttttggtttagttatatattaatattagtaatgttaagaggtgtattggttatttttact
tatatagtaagtttaattccgaatgagagttttgaaatttataatttaattattttgtta
agattcataattagtatattaattaattgaaagagggtatatataattgatttaggaatt
ttgagaattgatttatgagtgtcatatttaggagtttttagattatttttagtttctttt
ttattagctattatattattagttgttattataagatatataagtggtggttcatttcgt
gtattataaataattctttagttgatttaccttctccatctagattaagatatttctgaa
attttggatctttattaggagtttttctaatagttcagattttatctgggttatttttat
cttttcattttagaggtgatgtaaatttatccttttatagaattattcatataatgcgag
atgttaattatggttgattattacgagttattcatgctaatggggcaagaatgttttttt
tattaatatatattcatattggtcgtggattatattatggttcatatcgttttgaaaaag
tatgactaagaggggtcacaattttattattatctatggctactgcttttttgggttatg
ttttaccgtgaggacaaatatcattttgagcagcaacagtaattactaatttattatcag
ctattccatatattggaattttattggtagagtgaatttgaggtggattttctgtaggaa
atcctactttaactcgattttttgcatttcattttattttaccttttattattttgtttt
ttgttgtattacatttattttttttacatgaaaaaggttctagaaatcctttaggattaa
taaatagaagagataaagtaatgtttcatccttattatgtatataaagatgtttttggat
tttctatattttttatgttttttgttattatttgttttttgtttccttatatttttatag
atgtagagaattttatttcttctaatcctttagttactcctattcatattcaaccagaat
gatattttttatttgcttatactattcttcgttctgtacctagaaagattgggggagtaa
ttgctttagtaatatctgtattaattttatatactttaccattttttttaaaacatcgtt
ttcgaagaacttttttttattttactataaaatttttattttgacttttttttattaatt
gagttttattaacatgaattggagcttgtattgtggaatctccatatatagaattaggga
taatttttagagtaatttattatatattatatataatattttgagaggaattaaaattaa
gattattgagattggaaggaaaatttttcatcttagttttattaatatatcatatcgaaa
acgaggaaaggttcttcgaactcaaattaaaataattgaaataataataagaataattat
tgatataatagatctaattgttttaaaaaatataattgtggaaattattcttaagattaa
tattcttatatattcagccaagaaaattaatgcgaatcatcctcctatatattctacatt
aaatccagaaactaattctgattctccttctgcaaaatcaaatggtcttcgatttgtttc
tgctaaacaagaaattaatcatataaataacaaaaatcaatttcctcaaaagaaatataa
taatatttgagattcttttatttgagtaaatgaataagattgtgagagaattacaataaa
taaaataattataaagaaagatgtttcatatgaaattatttgtgctactcttcgaattga
acctaaatgacaatattttgaattagatgatcacccaattagtaaaattaagtaaactcc
tattcttgataaaataaaaaaatataatagattatatttattatctattaaagaatatga
attaaataaaataattgggattattaaaattataataaacaaagaaagagatggagttat
ataagataatgaaaaatttatggattctaatgaaattaagtttttattaaatagtttaat
agcatctctaataggttgaagaagacctaaaaatcctactttatttggcccttttcgaat
ttgagtataactaagaattttacgttctaaaatagtataaaaagctactctaattaaaat
tctaattgtaattaatataaaactattttcttaggtcctttcgtactagaagaaattaag
aagatagaaaccgacctggtttacaccggtctgaactcaaatcatgtaattttttaaaag
tcgaacagactttctttattaactattgcagaatattaaatcaacatcgaggtcgcaatc
tatattttttataagatctataaaattttattacgctgttatccctacggtaatttgttc
atttaattaattatattagatcttatttttaataatataattaaaattataattaattta
cttccccagttaaactaaagtgaaattcaatagggtcttatcgtctttcttttttataaa
aatctttttatttttaagataattttaataattaaattaaagaagt-aatttaaatgtaa
aatcttttgttctagtctttaattaaaagacaaattattatgctaccttagcacaagcgg
ctattaaaattcattgagcagattttactattaataaattctaatagaaatgtttttgtt
aaacagtcattaaattt-aaaagttattataaattatttatataatttacttattttatt
attattatattttaagggagatattttattaataaaatttagttattaaactgtttggat
attttaacttcttaattattttttaaaaataaatttttattataatttatattataatat
ataaataagtata-tttattattaaaataccagatatatttttaaacgaataacgtttaa
tttcaattaatattttaaataatttttgtaataaa-attataaaaattaatagatcttaa
aaattcgggatgaatattttataaattaataaatcttgatacaaaaggaacaaaatattt
ctttttaaaaattaattattccttttcagtaaatattttaatgatactttttccaaaata
tcaactatgttacgacttaccttattttgtaataagggtgacgggcgatatgtgcacatt
tattattttattcaagaataaatattgttaattaattacttttaaatcctatttcatatt
taattgaaatttaataatttcaaattattattaatgtaactcatttattcttttatataa
attacaccttgacctaacattttattaattattttgaataatacattaaaattaattctt
ttgatggcggtatataaattact-ttaaaagtaaaaataatcggggattatcgattagta
gacaagttcctctaatagaataagatgccgccgtcgttaataagttttataaaatttaat
attacttaaatttatttcaatatactagggtttctaatcctattttaaatttgaagtttt
aatttattaaattattaa-ttttatataataatattttactttagatattatttaaattt
ttaatataaatataaattaataatagtgtaattaaactgaaagtataaccgcaactgctg
gcactattagttagttagttatttaattaattattctttatattttaaataaataaagat
tttttataggtaaatttatttttatatctatatatta
>Heriaeus_mellotteei
tatattttttaagatttcatttagtgttaaacagagatgattgatttttagtttggttag
gtttggaaataaatataattatgtttattgttttaatctataatcagtatgatataggta
gatctgagtcttgtttaaggtatttcttcattcaaagattaggatctggtatttttataa
gattgttttatgtaaatgtgttcagtataaagagattgttgagagttataataagatata
agttaggtgcaggtcctttctttttttggtttccttctctttgtattggtatttcttgga
tatcgtgttttgttttattgacttttcagaaggtaattcctttaatattaataaatgttt
ttattggagatattttatttttaattgtaattatgagattattaattggaattttagggt
cgtttaatcaagttagtttaaaggagttgttagcttattcgtctgtatttcatttagggt
gaattattttatgtaatttagttgatgatttagtttgattagtttatatatttatttaca
tatttatattatgtcctttaatcttctttttttattattataatattttttttatttcgg
aagttttgaggattaaggcgaagggtatttttgtttttttaatactaagaatggcaggaa
taccccctctattgggtttttttgtaaagtgatttgctttatatattatgtttagtttaa
gatgatacataatatttattttagtaataagatctgtagttatgttttacgtatatttcc
gtttattgtacgatgttttgttagctggttcaacagagggtatttgaataatatgagaat
atggatcatgaagattttgagtagatatgttaagagtaatagggatatttttaggaggag
ctttcgatggttatattcaactaatcataaggatattggtacgttatatttattatttgg
tgcttgatcagctatagttggaactgctataagagttttgattcgaatggaattggggaa
ttctggtagattattaggtaatgatcatttatataatgtaattgttactgctcatgcgtt
tgttatgattttttttatagtaatacctattttaattggtgggttcggaaattgattagt
tcctcttatgttaggggctcctgatatatcattccctcgaataaataatttatctttttg
acttttacctccttctttatttttattatttatatcatctatagttgaaatgggggtagg
agctggatgaactgtgtaccctcctttagcttctacggttggtcatataggaagatctat
agattttgctattttttctcttcatttagctggagcttcatctattataggagctgttaa
ttttatttctaccattattaatatacggactgtaggaataactatggaaaaagttccgtt
gtttgtttgatctgtattgattactgctattttgcttttattatccttgcctgtattagc
aggagctattactatattacttacagatcgtaattttaatacttctttttttgatccagc
tggaggaggggatcctattttatttcaacatttattttgattttttggtcatcctgaagt
ttatattttaattttaccagggtttggaattgtttctcatgtaattagtgcttctgtagg
taaacgggaaccttttggaagattaggaataatttatgcaatagctggtattggtgggat
aggatttgttgtttgagctcatcatatattttcagtaggaatggatgtagatactcgagc
atattttactgctgctactataattattgctgttcctactggaatcaaggtttttagctg
gatagctactcttcatggttcttattttaaaataacatcttctttaatgtggtgtattgg
ttttgtatttctatttactttaggaggaattactggggttgttttatcaaattcatcttt
agatattattttacatgatacttattatgtagtagctcattttcattatgtattgagaat
aggggctgtttttgctattttagcaggtattacttattgatttcctttattttttggagt
ttctttaagagagaagttaactaagtttcagttttatattatatttattggggtaaatct
aactttttttcctcaacattttcttggattgaatggtatacctcgtcggtattctgatta
tcctgatgcttttgtattttgaaatatagtgtcttctatagggtctttattatcattatt
tgcagttataatatttatgtatattatttgggaatcatttgttttaaagaattctaatgg
aagagaatattttgttagttcttctttagaatgaataaataatgttcctcctttagatca
tacttataatcagttgaatttattaattgccaacttgaggtgggttattatttcaaaaca
gtgtttcttcagttatagagcaattaattttttttcatgatcatgtaatagtagtaatag
taataattatggtaatggtaggttatattttagtaaattgttgtattggtaagttttatg
atctagggatatttcatggtcaaagattggagagaatttgaacagttattcctgctattt
ttttattgtttattgcattcccttctttacggcttttatatttaatggaagaaagagata
attttgatatgactttaaaggtattaggacatcagtgatattgatcttatgaatatagag
atttagatgtaaaatactttgattcttatatattatctgataatagatctgttttccgtt
tattaaatgttgataattgtttagtagttcctttcaaaactaatgtacgtataattgtat
caagaattgatgttattcattcctgaacaataccttctttaggggttaaagctgatgcta
ttcctggtcgtttgaatcaattgtttctaaattttaatcgtatagggttattttttggcc
agtgttcagagatttgtggagctaatcatagttttatacctattttattaatagttgtcc
ctcggtgagagtttttaataaagtgatttatacctttattgtgagtttgttctagaatta
tagttatttttttggttatagtaagtttagtattatattatattaataaaataatatgat
aataagtcttttttctgtttttgatccttcttcttattttgggttaggtttaaattgaat
tattttaattatagtattaatatatttcccttttaagttttatttaattgaaagaggagt
aattagagtttttaaaattctttttgtaagagtaagaaaggtgtttaaggatgtttctat
tcctaatcatttagcagttaattttttatgtgtaataacttttatatatttagtaatagt
aaatttattaggaatgtttccttttgtttttacaggaactgctcatcctttaattacttt
aggattaggattagttatatggatgtcttttttttcaatagggtttattaagaattttaa
aataagatgtgctcatttggttccagaaggaagtcctttagctttatctcctttaatagt
tattattgaaagaattagccatcttattcgtccttttactttatcggtgcggttggctgc
taatataatagctggacatttaattattgggttattatcaagaattagattagttagttt
ttttggattttttggttctcttattttgcagaatattttattaattttagaatttggtgt
agctgtaattcagggatttgtatttagaattttattattattatatgccttagaatatta
ttaattggaaaagcattttcatccttatcatatagttaatatgtctccttggcctttaat
aagagggttttctgcattagcggtggtggttggaataattaatatgtttatgaattatga
tataaatttattgtttatttctttagctttattatttgtagtagctttaacttgatgacg
ggatgttattcgggagagaacttttcaaggatatcattctagtgttgttttaagaggatt
aatttgaggaataattctgtttattgtaagagaggtttttttctttttttcttttttttg
ggggttttttcattctagattaagtccttcagttgaattaggatctcaatgacctcctat
tggaatttattcttttaatccttttcaagttcctcttttaaatactattattttattgtc
atctggggtaagagttacttgatgtcatcaaataattttaaatgaaaattgaaagagagc
taaattttctttaatgttaacctgggtattaggactatattttttaatacttcaaggttt
tgaatattttataagttcttttagaattagagattctgtatttggatctactttttttat
agctactggatttcatggatttcatgttattgttggtactttgtttttatttataatttg
attacgttttgttaagggtcatttttctagaagtcatcattttgggtttgaggctgctgc
ttgatattgacattttgtggatgtagtttgattatttttgttttcggtagtttattgatg
agggggtatgttttttcttagttggagttgtttatttattatttggtataatatttttaa
aggttgataaagagaatgaattaataagaagatatgaatgtgggtttgatattaattcat
tcactcgtattgctttttcttatcgattttttcttatttctattttatttattatttttg
atgtcgaaatttctttaatcttaccaattccttttttaataatatcaggaattagagttt
ttattttttttatttttataagtattttggtagtaggattattttatgaatataaatatg
ggtcattggattagaggtaaaattaacaatattactaaggatattatttgtaaagatttt
ctaatttcaagattagatgttattgataatgtaatggtaaatgatttttttggtccatat
tcttcttgtcagtttttatctattcaaaagaataaatttataataggtgaaagaagtttt
attaagcttgaagacagaaaatgaataaatcatagtgaaattgctctttgtccaagagat
ttaaatttaaatctcttgtatgataatataattcctaaagagattcctaaaataagagtt
ataataataaaatatttatataaattaggaaataaaattattgattgggtttataattca
tataaatatagatcctaaaataatagataagggggttataatggaaatagaaatattaga
atttatattagagtgattgaatatatcaagttttgttttaattataggattattggataa
ctttgttatacgaaatgaataagaagcagttaatccaatagatataattatgaaaataca
agatatacattctatttttgaggagattattttttcaatgattgaatctttagagaaaaa
tcctgatataaatggaattcctattaaagctattcttgtgattcctaaagtagaggaaat
taagggaaatgatttagatattattcttatttttcgtatatcttgatataatgattcatg
aattattactccggcacatataaatattaaagatttaaaaaaagcatgaataattaaatg
aaagaaagccaatgaaatagaataaattgatactgcaaatattattattgctatttgtct
tagagttgataaggcaataatttttttgaaatcttgttctcaatttgcagatattctagc
gtatagggccgttaaagatgataaaactattaaaactcttattgtgaaaatatgaggtct
ttgcataattcgaattattaaaaatactcctgctgttactagtgtagatgaatgtactaa
agctgaaataggggttggagctgatatagctataggtaaccaagctgaaaaggggaattg
tgctcttttagtgcaagccgcaattaaaagtattaatataattaataaagaataatgttc
attaacattaaattctcaatttgctatgtaaattaatattctaattgataataagataaa
aatatcccctagtcgatttcttaataaagtaatagatcctgatgccgctgaaatattgtt
ttgatagtaaattactaaaatgtaagaagatattcctaatatatctcaccctagtagaat
gaaaaaaagattatttcttataatcaaaattattattgataaaataaatataagaagtat
aagtgaaaatcggctttgttcattttcaggaatataatataatctaaatataagaattag
tcttgaaattaataaaactgtacttaaaaataaacaagatattcaatctaaaattattct
aataggaatgttaattgatataatgtttattaatggtaatgttatataaatgaaagtatt
tttgaatattattgataaacctaatcttattatgataaggtctaaatttaaaattataat
aataagtggggttaaatgagtaaataatgaaagtatagttttatgaggtgatgaaattga
ttgatttattttatttttattgtgagaaatgtttaagaatattattatagaaaaaatggt
tactgaaatagatattataaagattaaaattatattatatttttgtcacataattattct
tattataattataatttctcttaaagtattaatagaagggggagctgatacattaattgc
tataaatataaatcatcaaaatacaatgttaggaaaaattgaaattaatcctttaaatga
taaaatatttcgggaatgatatttataatatatatcatttactagaaagaataatgctga
ggatgataatccatgagcaattattattattatagcacctataattcctagataattaaa
ggaaaaaattcctaataaaactagagctatatgggcgacagaggaatatgcaataaggga
ttttaaatctttttgtcgtacacaatttaaacctgtagctatagctccaattattctgat
tctaaatattcatctattaattgaattaatttttttaatacataaaggtacgaaacggat
tagcccatacccccctaattttaatagaattgctgcaagaattatggatccttctaaagg
tgcttctacatgggcttttggtagccaaaggtgagttagaaatataggagattttactaa
aaatgctagaataatagggataataaaattagaattattattaagaagaaatggtaaaat
aaatcttttattaaagggtataagaataattattataaataagggtaaggaggctaaaat
ggtataaattattaaataaattcttgcttgaagacgttcaggttgttttcctgatattat
aataagaattatagtaggaattaatacaagttcaaataaaatataaaatgttattatatt
tatagaagaaaatgttaaaataaggatgattgagataggtgaaatcgttttaataatttc
gtaaaagtttctagtagaaataataattaataagaaactcattaaagttaaagagattaa
tattaatgaaatattatcattaacgaatgagttatttataattatagt-attagaatttg
ttatattaattaatataactactattataaatctaattaataaaagtaagaggaataagt
aataatattaatagattgagttctagaagaattatgtgttttagttattgaaattaatag
gcttaatcctaaacttgaacctcttactattattactaatataattaataatgatgaaaa
agaaattatagtaattaacgaagaaatgaaaaaatatattgaaataaggagtaattctaa
tcttaaaagtattgtaataatattttttcgtcatcaacatattcttaaaattctaattat
tat---atttttttattgagaattttttttgtaattagatttcaacccttatttatagta
agaagattgattttaattactttaacttattcttatataatttataaaattgtaggaact
ttttgatttagatacattttattaatagtaataataagaggagtattagtggtatttaca
tatatagtaagattaattcctaatgaaagatttgaaacttatggtttagtaatatttttt
tcttttattattatatttttgttaagatttgattgttatttattaacagatataagaatt
tcaagagtaaatttgtgaataacttttttaagagtattaaatttattattagtttctttt
ttattagtaattatgttattagtagtatatctgagatatatagaggaaggtgcgtttcga
gtattgtcaatggatctctaattgatcttccttctccatctagattaacatatttttgaa
attttgggtcattattaggattatttttaataattcaaattttatctggattatttttat
cattccattttagaggggatgtaaatttatctttttatagagtaattcatataatacgtg
atgtaaattatggttgattattacgtgtaattcatgctaatggagctagaatgttttttc
tattaatatatattcatattggtcgaggattatattatggatcttatcgatttgagaaag
tatgattaagaggtgtaactattttattgttatctatagctactgcttttttagggtatg
tattaccctgaggtcaaatatctttttgagcagctacagtaattactaatttattatctg
ctgttccttatataggaggaagtttggttgaatggatttgagggggatttgctgtaggaa
atcctacattaactcgatttttttcttttcattttattttaccttttgtaattttatttt
ttgtaattttacatttgttttttcttcatgaaaaaggttcaaacaatcctttaggtttat
caagaggatgtgataaagtggtttttcatccttattatagagtaaaagatatttatggat
ttgctgtattttttatattatttgtttctatttgttttttatttccttatatttttatag
acgtagaaaattttatttcttctaatcctatagttactcctgttcatattcaacctgagt
gatattttttgtttgcgtatactattttacgttctattcctagaaaaattggaggtgtag
tggctttagtaatatctgttttaattttgtattttcttcctttttttttaaaacatcgat
ttcgtagaaatctattttatttttttaataagtttttattttgattttatgtaattaatt
gattattattaacttgaattggagcttgtgtagttgaagttccttatataactttaggta
tttattttagagtaatttattattttatgtatattctattttgaaagggatagggataat
aaataaagtaactggtaagaaagattttcatcttaagtttattaatatatcataacgaaa
tcggggataagttcctcgcactcaaattaatataattctaataaaaattataatagaaat
tgatattgggttaaatagtgttttaaaaaatattaaggtagaaattattcttaaaataag
tattctagcatattctgctagaaaaattaaagcaaatcatcctcctatatattctacatt
aaatccagaaactaattcagattctccttctgcaaaatcaaatggtcttcgatttgtttc
agctaagcaagaagttagtcaaattatgaatagaattatatttcctcaaaaaaagtaaag
tatattttgagactctctaatttgagtaaatgaatatgattgggataagaagattacaaa
taatataattataaaaaatgtaatctcataagaaattatttgggcaactctacgaattct
ccctaaataacaatactttgaattggtagaccaacctactaataaaataaaataaacagc
tattctggataaaataaaaaaaaataatatactttgtttattatcaaaaataggatattt
aaaaaaagaaataataggaatgattattaatacgataaataaagataatgagggagagag
atatgaaaatataaaatttataaattccattgatacaatatttttattaaaaagttttaa
tgcatctctaaaaggttgtaaaattcctataaatcctactttattaggtccttttcgggt
ttgaatatatcttaaaatttttcgttctagaatagtataaaatgctactctaattaaaat
tctaattgagattaaaattaaattaaatttttaggtcctttcgtactgtaaaaaaataaa
aagatggaaaccgacctggtttacaccggtctgaactcaattcatgtaattgtttaaaag
tcgaacagactttctttaataactattgcagaatattaagtcaacatcgaggttgcaatc
attattttaaataaggtctttaaaataatattacactgttatccctacggtaacttggtc
atgtaattaattatattaggtcataaatatttaatataatttaaaataataattaattaa
ctgccccagttaaacttaagtaaagttcgatagggtcttatcgtctatttaattaattaa
tgtttttttacattaaaaataacttaaataaataaattaaagaaatttgtttaaatgtga
agtcttttgttctagtctttaattaaaagacaaatgattatgctaccttagcacgagcgg
ctatttaatttcattgagcagactttattattaatgaaatctaataaaaatgtttttgtt
aaacagtcattaaacatggcgagttattttaatttaatttagtgatttactaattttatt
atttttaataataaagga------aataatatagttttatagtttcaacacaatatgaaa
acttttatttctttttttttttttttaaggaaattattattataaattatattataataa
attgtttaaattctttttttttattataaccagatattattatgtacga-aaacgtttaa
tttctactagtttttattttaatttatgaaataattaatagtaaatttagtagatcacat
aatttcgggaattattttatagggtttgataaatcctgatactaaaggaacattatattt
cttttgtaaagttttattatccttttcagtttttgttaaaatgatactttttccaaaata
tcaactatgttacgacttaccttttcttgtgagaagggtgacgggcgatatgtgcacatt
ttttatcttattaataaattaatattattattttattacttttaaatcctattttataat
ttaaaaatttaaattaatccataaatt-ttttatagtaatccattaaaactttaatatgg
actacaccttgacctaactttttaatatttgtttagagtaaattgataaatttaactctt
atgatggcggtatataagttttattttaaagtgaaaattattgtggattatctattatta
aacagattcctctaatgagaagaaatgccgccgttaaaaataggtttta-aatatttttt
actacctgatgt--ttttaaaatactagggtatctaatcctatttttaaatttaaattta
tgttaattactagttttggttttttaaaaataaattttatttagtattttttagaatatt
ttgtgggaaaggttaacaaattttaataaaactagattttgagtataaccgctactgctg
gcact-taagttagtaaatctttctattaatatttttatatatgagtaataatttaaaat
ttttttaagacaaatttattt----------------
>Lycosa_grahami
tgtatattattagatttcatttggttatgaatagagatgattggtttttgttatgattag
gtttggaaatcaatatgataatttttattgtgtttatatatagggaaaatagaatgttga
ggattgagtcttgtttaaggtatttttttgttcaaagaattgggtcggctattttaatag
gaagtttttatttgaataaggattgaatagattttgttatatgtttgttgttaagatata
aagttggtgctggtcctttttttttttggtttccctcggtatgttctggtatttcttgga
tatcttgttttgttctaatgacgtttcaaaaagttattcctttgatgattataggggttt
ttctttcttgagttttatatttagtaattataatgagattgttttttggtgtttttggat
cttttaatcagaataatttaaaacagcttactgcgtattcttctgtgtatcatttagggt
ggattgttttatgtaatttttctggtgatattaattgattggtttatttgttgttatact
ctttaataatctttcctgttataaggttttttggttcttttatgcttgaagatattataa
tggtaatgaagataaagtataagagttgggtaattttattaatgttgagtatagcgggaa
tacctcctttccttggtttttttttgaagtgatttgcttttgttatggtttttgagtata
attattattatatgatatttttaattgtttgttctgtggttatgttttatgtatattttc
gtattatttatgatattttaatgagatattatgatgttaaggtttggggtaatttaataa
tttttaagaaaagtgattatttggttgtatcaagtgttgttggtatattattaggattgt
ttttcgatgattatattctactaatcacaaagatattggtactttatatttaatgtttgg
tgtttggtcggctataatagggactgcaataagagtattgattcgaatggaattaggtaa
ttctgggagtttattaggggatgatcatttatataacgtgatggttactgctcatgcttt
tgttataattttttttatggttatgcctattttaattgggggttttggtaattggttggt
tcctcttatgttaggggctcctgatatatcgtttcctcgtatgaataatctttctttttg
gttgttacctccttctttatttttgttatctatgtcttctatggtggagataggggttgg
agctggatgaactgtttatccacctttagcatctagaataggtcatacgggaagttctat
agattttgctattttttctcttcatttagctggtgcttcttctattataggagcagttaa
ttttatttctacaattattaatatgcgaatattaggtatatctatggaaaaagtaccatt
atttgtttgatcggttttgattactgctgttttattattactttctttgcctgttttggc
aggggctattactatgttgttaacagatcgaaattttaatacttctttttttgacccggc
aggtgggggtgatcctattttgtttcaacatttgttttggttttttggtcaccctgaggt
ttatattttaattcttcctggatttggaattgtttcacatgttattagttcttcagttgg
taagcgggagccttttggtagattagggataatttatgctatggtaggaattggagggat
aggatttgtagtttgagctcatcatatattttctgtgggtatagatgttgatactcgagc
ttattttactgctgcaactataattattgctgtacctactggtattagggtttttagatg
gatagctactattcatggttcttattttaagataaatacgcctttgatatggtgtgtagg
gtttgtatttttatttactttgggaggaattactggtgtagttttatctaattcgtcttt
agatgtggttttgcatgatacttattatgttgtagctcattttcattatgtgttaagaat
gggagcggtgtttgctattttagctggaattacttattgatttcctttattttttggggt
gattttaagagaaaagataactaagttgcatttttatttgatgtttattggggtgaattt
gactttttttcctcaacattttttaggattgaatggtatgcctcgtcggtattctgatta
tccggatgtttttattttttgaaatatagtttcttctataggttctttattatctttgtt
tgctgttatgttttttatatatattgtttgagaggctataattgttaagtcttataatta
taatggatattatgtttcttcttctctggagtgaatgaataatattcctcctttagatca
tacttttaatcagttaaatttattaattgccaacttgaggatcaattttatttcaaaatg
gagtttcttctgttatagagcatttaattttttttcatgatcatattataattgttataa
ttataattatagtgatagttggatatgtgttggttaattcttgtgttaataaattctata
atttaaatatgtttcatggacaggagttggagagaatttgaacggtaattcctgctgttt
ttcttttatttattgcttttccttctttacgtttgttgtatttaatggaggagagagagg
aatatgatatgactattaaggttataggtcatcagtgatattgatcttatgaatatagag
atttaggatttaaatcttttgattcttatatgttaagagatgatagaagaatttttcgct
tattaaatgtagataattctttggttattccttataatactagagttcgtatggtaattt
ctagtgtggatgttattcattcttggacaattccttctttgggagttaaggttgatgcta
ttcctggtcgtttgaatcaattgtctttaatatttaatcgggttggtatgttttctggac
agtgttcggagatttgtggggctaatcatagatttatacctattatgattttggtggttc
ctcgagtcgaatttttaataaagtgat--atacctttttattgagttaattctgttttta
taattttttttattttagttactttagtgtttttttatttttataatagatttatatgat
aatgaatttgttttctgtttttgatcctacttcatattttggattgaatttaaattgagt
tgttttgttgattatctttttatattttcctgtgaagtattatattttgggaagaggaat
attaaatatatataaaatgctgtttttttctgtaagaagggtttttagggaggtttcttt
tcctaattatttggctttaaattttttatgtgtgatgacttttatatatttggtgttgag
aaattttttaggattgtttccttttgtttttacggggactgctcatcctgtaattacgtt
agggttaggattggtgttttgattgtccttttttttaatgggatttatttgtaagtttaa
ggaaagatgtgctcatttagttcctgagggaagtccttttgtattatcacctttgatagt
attaattgaaagagtgagacatttaattcgtccttttactttatctattcgtttagctgc
taatataatggctggtcatttgattattggtttgttatctagtattagaataattggttt
atttggattcgtaggttctttaatgttacaaagtactttgtttattttggaatttggtgt
tactattattcagggatttgtatttagaattctgttgctattgtatgctttggaatatta
ttaattggaaaagcattatcatccttttcatatagtaaatatgtcaccttgacctttggt
tgtaggatttggagctttgtttacagttattggaataattaaaatatttgtattttatga
tgctagattgttgttgctttctttatttttattgtttctagtggccatgttgtgatggcg
agatgttgttcgagaaagaacttttcagggtttacattctagaaatgttttgaagggttt
gatagtgggtataattttatttattgtgagagaagtttttttctttttttctttcttttg
ggctttttttcattctagtttaagacctacagtggagttaggatctcattgacctccttt
tggtatttatccttttaatccttttcaagttcctttacttaatactgtaattttattatc
gtctggtgttagagttacatgggctcatcaaatgattttgaaggaagattgagatgcggc
taaggtgtctttaatgataacttgaatgttaggaatttattttttgatgctacaaggttt
tgaatattatatgtcttctactagaattagagattctgtttttggatctacattttttat
gtctacagggtttcatggttttcatgttattgtagggacggtgtttttatttattgtttg
aattcgttttttaaattatcatttttcaggtagacatcattttggatttgaggcggctgc
ttggtattggcattttgtggatgtagtttggttatttttgttttctgtagtatattggtg
aggtgggttctttgtttttggttggtgtggtgtattttttatttgtggttgtattttata
agagtgagttttttgctgagactttaagttgttatgagtgtggttttgatccttattcct
ctactcgtttagttttttcatatcggtttttcttgatttctattttatttattattttcg
atgtggaaatttctttaatattacccgttccttttcttttattgaaagagttagggattt
ttgtttttttcttttttatttttattttattggttgggttaatttatgagtatttttatg
gagctttagattataggaataattgaaattaatagtaaggttgtaaggatggatatattt
tttgattctggaagtgataatatttttttatttattatgtatgatttataagggccatag
atttcttgtcagtttttatcgtttttattgtatagatttattgaaggggagagtgagatt
atggtttttgtggatataaaatggattgatcataaagcaatagaatacaggcccaagaaa
atatattttttgtttttgaatgataatataatccctaataggaatccaagtgtgagtgtt
attaaaataatatttttgtatctgttagggaagaataaagtttgttggattaagaattca
tattaatatggaacctattataatagctattggtcttattagtagaattggaatatttga
atagattgaacaatggttatttgtatctggtttaggtttgattaagtttttattagataa
aaatattattcgaatggaatatgaggctgttattccaatggatgaaattattaataaagt
tataatacattctagttttgaagaaattattttttcaataattatgtcttttgaaaaaaa
tcctgaggtgaatggtaaccctattagggctgcattagttagtcctaaaatgatagatgt
tatagggaggttaatattatttattcttattattcgtatgtcttgatatgaagattcatg
gattaaaattcctgcacatatgaatattaatgatttaaagaaggcatggatgattatatg
aaaataagctaagtagatggatatgatagaaatagcaaatattattattgctatttgtct
taaagtggatagagcaatgattttttttaagtcttgttctcagtttgctgatataccagc
atataaagccgttagagatgaaataattataattacatatattgtggtgggatgggggtt
agatataattcggattattaaataaatccctgctgttactagggtagaggaatgtactaa
agctgaaataggggttggagctgatatagctataggcaatcaagctgagaaaggaaattg
tgctcttttcgtacatcttgctattattaatataatgataataatgagaggaaatgattc
gtttatatttaattctcatattgaattgaatattattattccaattgaaagaagaataaa
aatatcaccaatacgatttcttagtaaggtgattgatcctgatcctgatgaagagttatt
ttgataatagattactaaaatgtatgatgatattcctaatatgtctcatcctaataataa
taagtatatattatttctaataattaaaataattattgatataacaaatatgattagtat
tagtgaaaattttttgtgttctttttctggaatataataaactctaaatattaaaattat
tcttgaaattattataactgttcttagaaataatatggagattcaatctataataaagct
aaatggaatgtttatttggtttaagttaataagtggaattaaaatgtaaacgaatgagtt
tttaattattatataaattcttgttaataaggaattaaagtctattttaaatagtacgat
gattagaggaataatatgaataaatagtgatgaataagtttttattgttgttggatttga
tggaagtatttcatttttattgtgggataaatttaagaatattattattgaaaatgatgt
tgttatgatagatgcaatgaagattggaattatggattttatatttcatagaataattct
tgatataattatgatttctctgatcgtgttgattgagggaggagctgagatatttactgc
tatgaatatgaatcatcaaaatgtaatgttaggagatatgatgattagtcctttgaaaga
tgaaatgtttcgtgtatgatattttatatataaatcgtttgttagtaggaataaagctga
tgatgataaaccatgagcgattattattataattgctcctattaatccaatatagtttat
ggtaaacattcttaataaaactagtgctatatgggctactgatgaataagcaattaaaga
ttttagatctttttgtcgaatacagtttaatctggttgaaatggctccaattaatctgat
tctaatgattcaatgattgattttattaattttataaatacataaaggaataaatcgaat
taggccatatcctcctaattttagtaagattgctgcaaggattatggatccttctaatgg
agcttctacatgagctttaggtaatcataagtgtataaagaatatgggtattttagctaa
gaaggccaatatgaataatagtggtatgcttagtttatatatatatataaaagatataat
gaaagattgattataatttatcataatgatgttagctaaaagaggtaaagaggctgtaat
tgtgtataatattaaatagattctagcttgtagtcgttctggttgttttccagattttat
tactaaaattatagtaggaatcaatactagttcaaatagaatgtaaaatgaaattatatt
agtgacggaaaaggtgagtgttagaataatgaaaatgggaataattgttttggaaatttc
ttttatgttttgtgatgaaaatataattaatagaattctggacagtgttagtagaattag
aattagtgaaaatttatctagtctaaatgtgttatctataattattatgttttatactag
aaaagcataaaatagaaatagtgaatgttgatagataaattat-------------aggt
taatatgttaatgtgaattgaatttgtggagttatgtgaatgtgatagagaaattaataa
gcttaatccaattctagatcctcttactattattactagtataattaataaggaggatat
tgaaatgttaagtaaggtggaagataaagaatagtaaatggtgattaataataattctaa
tcttaataatataatgataatgttttttcgtcatcaacatattcttataattcttatgca
aattatatatttttgtttggagttttgtttgtaattagattacagcctgtatttatagtt
agaagtttaattattattactttgttttattctttttttatttttaaaataattggttct
tattggtttagatatttattgttattggttatgttaagaggtgtattagtagtatttact
tatatagtaagattaattcctaatgaaagttttgagatttatggaatgttatttatattt
ttgtttatattt---ttttttgttaagtattataatttatttgaagtaaatatgggtttt
gtttctataaatttatgggaaagatatttaggaatgtttagtttatttttagttggattt
ttattggtaattatgtttttagtggttttgttaagaaatataaattttggttcggttcgt
gtattataaataattctttgttagatttagcttctccttctagactgagatatttttgga
attttggttctttgttaggtgttttcttaatagttcagattgcttcaggattatttttgt
cttttcattttagaggagatgttaatttatcttttgatagaattattcacataatacgcg
atgtcaattatggttgattattgcgggtagtacatgctaatggtgctagaatattttttt
tgttgatgtatattcatgtaggtcgagggatatattatgggtcttatcgttttgataaag
tgtgattaagaggtgtaagaattttattgttatctatagctactgcttttttaggatatg
tattaccttggggacaaatatctttttgagcagctacagtaattactaatttattatctg
ctattccttatgttggagtaatgttagtagaatgaatatgaggaggttttgcagtaggaa
atcctactttgactcggttttttgcttttcattttttattaccttttgttattttatttt
ttgtgattttacatcttttttttcttcatgaaaagggatctaacaatcctttaggattaa
gaagaatttatgataagattttttttcatccttattatagaattaaggatatttatggtt
tttcttttttctttgttttttttttagttatttgttttttatttccttatatttttatag
atgtggaaaattttatctcttctaatcctttggttacccctgttcatattcaacctgaat
gatattttttgtttgcttatactattttgcgctctatttctagaaaaattgggggtgtaa
ttgctttggttatgtctgtaataattttatattttttaccttttttcttaaagcatcgat
ttcgaagaactttgttttattattttatgaagttttttttttgaatttttgtagttaatt
gaatattgttaacttggattggggcttgtgtagtagagtttccttatataactttaggga
taatttttagtgctgtgtatttttttatatttatacttttttgattggaaaaataatgat
aaatattgaaatagggagaaatatttttcatcttaagattattaatatgtcatatcgaaa
tcgagggtatgttcctcgtactcaaattaataaagtagaaattacaattataataattat
tgataatataaatttaatgggagcgaaaaatattattgttgaaattattcttagaattag
tattcttaaatattctgataaaaagattaaagcaaatcatccccctatatattctacatt
aaatcctgaaaccaattcagattctccttctgcaaaatcaaagggtcttcggttggtttc
tgccaaacaagatgataatcatataacgaataatatgatgtttccaaagaaaaaatacaa
taatttctgtgattcttctatttgagtaaatgaataggattgtgagattaatacaagaaa
caaaatgattataaagaatgatacttcataggaaattatttgggctactcttcgaataga
tcctaggtgacaatattttgaattagtagatcatccaattagtaaaataaaatatacacc
tattcttgataaaatgaaaaatattaatagattgtgtttaatgtcaatgagagggaagaa
attatataatataatgggaattatacataacgaaatgaataaggataaaaaaggagttat
ataagataaagtaaagtttgttgattctaaggataaaaggtttttgttgaagagtttgat
agcgtctctaaatggttgaaggattcctataattcctactttattgggaccttttcgaat
ttgaatgtatcttagaattttacgttctagtagagtgtaaaaagctactctgattaaaat
tctaatagagattaggatgttattattttcttaggtcctttcgtactagaagaaatttag
aagatagaaaccgacctggtttacaccggtctgaactcaaatcatgtaattttttaaaag
tcgaacagacttccttgattcactattgcaggatattaaatcaacatcgaggtcgcaatc
ttaattttaaataagatcttaaaaattatattacgctgttatccctacggtaacttgatt
attttattaattgtattaggtcattcagtgtttaatgttattaaagtaataattaattaa
ctgccccagttaaactaaagttaagttcgatagggtcttatcgtctttctttgtaataat
tgtttttttacaattaaaataattttaatagtttatttttaaatataaattaagatgtta
agtcttttgttctagtctttaattaaaagacaaattattatgctaccttagcacaagcgg
ctatttaatttcattgagcagaccttattattaattatttctaataaaaatgtttttgtt
aaacagtcacttaatttgatgagttattataaaaaatattattggtttacttattttatc
attatagttttatataaatttttaaaaagtattataatttagttgttaaacttttaggat
actataagtctttatttttgaaagtatgataaatttattttgtaacttgttttacgaaac
tttatttaagttgtttctttcttttt-aaccagatataa-tatatacgt-aaatgtttaa
tttctattaataattttaataatttttgaaataaatattattaaaattaatagatcatat
attttcgggaaatatttctcttgattagataaatcctgatactaaaggaacatagttttt
ctatataaaaatt-tgttttccttttcagtttgcataaaaatgatactttttccaaaaca
tcaactatgttacgacttaccttaccttttgataagggtgacgggcgatatgtgcacatt
tattatcttaatcataataagatattattttaatattacttttaaatcctttttcaagta
atgttttaataaaataatccttaaattgttttaatgtaacccattattacttaaatgttg
attacaccttgacctaactttttgttatttatttaaaatattattattagattagttttt
tagatggcggtatataaatttttaatttaagtgaaatttaacgtgggttatcgatcagaa
aacaggttcctctaataagatgaaatgccgccattataaataggtttaaggaa--ttttt
actaccttatatttttttaatatactagggtatctaatcctattttaaatttaaaatttt
aattataaaagaattgta-tatttgtgtaataaattttactttatattaatttaaatata
taaatattaattttaattgaacgaaatataattaaatttagagtataaccgcgattgctg
gcact-taaatttatcaattattttactaattattcgtt-tatatgttataagataagat
gtttttaaaacaaaattattattatattttaatatta
>Oxyopes_bianatinus
---atttaattagatttcatttagtaataagatctgatgattgatttttggtttggttgg
gtttagaaattaatataataatatttattataattgtttatgaacgatatagaatattaa
atattgaatgttgtataaaatatttttttattcagagaataggttctgctattttattaa
gtttattttatttaaaaaaaatatattttaaagaagtggtttgtttggtaataagatata
aggttggggcaggaccattttttttttggtttccttctatttgtagaggaatttcttgaa
tatcttgttttattttaatgtgttttcaaaaaattattccctttattttattaagaatat
ttatatctagtattatatttataattattatgcttagcttgttttttgggattataggta
gatttaatcaaagagatttaaaacaattagttgctttttcttctttatatcatttaggat
gaataatattaagaatatcttcttttgaagagttttgaataatttatttgcttatatata
gaatattaatttttcctataattgttttttttgatagaaaaaagacaaaaagattattag
atgttattaaaataaaatataaaaagtggtttgtaataatgatattaagaatagcaggta
tacctcctttattaggattttttttaaaatgatttgcttttattataatttttataataa
gatattttttttggatagttttaattgttagttctgtagtaatgttttatgtatattatc
gtattatttatgatgtattaataaagagttttaatcaagggatttgagtaaattgaatta
aaaaaagaaatgagatttgatgagatatattaactattgttggaataattattggggggt
caatcgatgattttattcaactaatcataaagatattggaactttatatttaatatttgg
tgtttgatcggctatagtaggtacagcaataagagtattaattcggatggaacttggtca
ttctggaagaatattaggggatgatcatttatataatgtaattgtcactgctcatgcttt
tgttataattttttttatagttataccaattttaattggtgggtttggaaattggttagt
tcctttaatgttaggagctcctgatatatcttttcctcgaataaataatttatcattttg
gttgcttcctccctctttatttttattatttatgtcttctatagtagaaacaggagtagg
agcaggatgaacagtttatcctcctttagcctcaactacaggtcatataggtagatctat
agactttgctattttttctttacatttagcaggtgcttcttctattataggagctgtaaa
ttttatttctactattataaatatacgactaagtagaataagaatagaaaaagtcccttt
atttgtatgatctgtttttattactgctattttattattattatctttacctgttttagc
aggtgctattactatattattaactgatcgaaattttaatacttcattttttgatcctgc
aggaggaggagatcctattttatttcaacatttattttggttttttgggcatcctgaagt
atatattttaattttaccgggatttggaattgtttctcatgtaattagatcttctgtagg
aaagcgagaaccatttggtagattaggaataatttatgctatagtaggaattggaggtat
aggatttgttgtatgagcacatcatatattttcagtaggaatagatgttgatacccgggc
ttattttactgcggctactataattattgctgtccctactgggattaaggtttttagatg
aatagctacaattcatggttcttattttaaaataagaaccccaataatatgatctattgg
atttgtatttttatttactttaggaggaattacaggtgtagtattatctaattcatcatt
agatgtagtattacatgatacttattatgtagttgctcattttcattatgttttaagaat
aggagctgtatttgctattttagctggaattacttattgatttcctttgttctttggggc
tgttttaaaggaaaaaataactaagcttcacttttttattatatttttaggtgtaaattt
aactttttttcctcaacattttttaggattaaatggaatacctcgtcggtattcagatta
tcctgatgcttttattttttgaaatataatttcatctataggttctattttatctttatt
tgctgttatgttatttatatatattgtttgagaagctatggttttgaagttatttggaga
taatgaatattatgtaagttcttcgttagaatgaattaataatattcctcctttagatca
tacttttaatcagttaaatttattaaatgccaacttgaagatctttattatttcaagacg
gagtttctccggtaatagaacatttaattttttttcatgatcatattataatagttatag
ttataattataattatagtaggatatgtattagttaattcttgttttaataaattttatg
atttaggaatatttcaaggtcaaggacttgaaagaatttgaacagcgatgcctgctgtgt
ttttgttacttattgcttttccttctttacatttattatatttaatagaagaaagagcta
attatgatattacgattaaagtaataggacatcaatgatattgatcttatgaatatagag
atttaggttttaaatcttttgattcttatatattatcagatgataat---atatttcgat
tattaaatgtagataattctttagtaattccttataatagaaatgttcgaataattattt
caagtatggatgtaatccattcttgaacaattccttctttaggagtaaaagcagatgctg
ttccaggtcgattaaatcaattgttctatatttttaatcgagtaggcttatttagtgggc
aatgttctgagatttgcggagcaaatcacagatttatacctattataattatagttgttc
ctcgaatagaatttttattaaaatgatttataccaatgttttgaaaaaattcaattttta
tagggtttttgttattatcagtattaattattttctattttttaaatgaattttcatgat
aataagtttattttcagtatttgatccaacttcttattttggtttaagattaaattggtt
aattgtttttataattttattatattttcccatgaaattttatttaattgaaagtgggtt
agtattaatttttaaaattttatttgtaagagtaagtaaggtttttaaggaagtttctgt
tccaaatcatatagcattaaattttctatgtataataacatttatatatttagtttttag
aaatatattaggattattcccatttatttttactataacagctcacccattaattacgtt
aggattaggaattattttttgattatcattttttttaataggattttcatttagatttaa
aaatagatgtgctcatctagtaccagaaggaagaccaataattttagctcctttaatagt
attaattgaaagaattagtcatttaattcgaccttttaccctttctattcgattagcggc
taatataatagcggggcatttaattataggtttattatctagaattagaataattaatat
agttggttttattagatctttaattttacaaaatattcttttattattagaatttggggt
gacgattattcaaggatttgtttttagaattttactattattatatgcgttagaatacta
ttaattggaaaagcattatcatccatttcatatagtgaatatatctccttgacctttaat
aagagggtttggagctttagctttagtaacgggaataattaaactttttatttttttcga
gagagatttagtaatatgatcattttatttattagtattggtagcaataatatgatgacg
tgatgtgattcgagaaagtacctttcaaggatttcattcgagtgtggttcttaaaggact
tatattaggtataatcttatttattgttagagaaatttttttttttttttcttttttttg
agctttttttcattctagattgagaccggcagtagaattaggagtccaatgaccacctat
aggtgtatttccttttaatccttttcaagttcctttattaaatactgttattttattaag
atctggtgtaagagttacttgggctcatcaaataattttaagggaaaattgagaaagagc
taaaatatctttaatggttacatgaatattaggattttattttcttatgctacaaggatt
tgagtattatatatcttcttttggaattagagattctgtatttgggtctactttttttat
agcgactggatttcatggatttcatgtaattgtaggaagagcgtttttatttattatttg
atatcgattcttaaattatcatttttctaaaagtcatcatttcgggtttgaggctgctgc
ttgatattgacattttgtggatgtggtttgattgtttttgttttctgtagtatattgatg
aggttgaatctatttttttagtatttgtggtttattttttatttttattggtttttttta
ggttaatgagattaatagaagttataagatcttatgaatgtggatttgatattaattcat
tagctcgagttgtgttttcatatcgatttttcttgttagctattttgtttattatttttg
atgttgaaatttctttaatattaccaataccttatttaatgattagatatataggggtat
ttgtattttgtttatttatatttgttttattaataggattaatatatgaatatttttttg
gttcgttagattaatggaattaaagaaattataattaatattattagtgaagatgattta
gaagattcaggaattatagatatttttattgtttgtttaaatgaattatttggaccgtat
atttcttgtcaatttttatcattattaaatgaaatttttattaaaggaaatcaattatta
aataattttgttgaaatgaaatgagtaaatcagagtgaaagtgaaaattgtcctattaat
ttataaaaaaatcttttgaaagataatataattcctaaaatgaatcctaatattaatgta
attataattgtaaatttatataagtttggaaatataaatatgttttggatttattaatca
taatattgaggaacctaaaattaaaggagtaattcttattatgattataggataattaga
ataaattgaggtatgattgaaagagtctgatttggatttaattaaaatttttcttgaaag
atatattattcgtaaagaataagatgaagttattcctactgataaaattattattagtga
taatgttgtttctaattttgaattgattataaattcaataatattatctttagaaaaaaa
tcctgaagtaaaaggaagtcctattaaggctatattagttaaagctaatgtggaattaat
tgatgggttatgatttgaattaa---ctattaaacgtatatcttgatatgaggattcgtg
aattaaaattccagcacatataaatattaatgatttgaaataagcatgaataataagatg
aaaatatctaagtgatcttgatttaatggaaattgcaaatattattattgctatttgtct
taaggtagataatgcaataattttttttaaatcttgttctcaatttgctgagagtccagc
gtataaagctgttattgaggagataaatattaaagaaattaaaattaaagggtgaatatt
agaggtaattcgaattattaaataaatacctgcggttacaagagtggaagaatgtactaa
tgctgaaataggagttggagctgatattgctatgggaagtcaagctgaaaaaggaaattg
agctcttttagtacatctagctagtattaatataaatataattagtaatgaaaatatttc
atttatgtttaattctcaagttagtgttgatattaatattctaattgataataaaattat
aatatctccgatacgatttgttaagagtgtaattgatccacagctagctgtggatcaatt
ttgataataaattactaaaatataggaggagacacctaatatatctcaacctaataatat
taataatagattatttcttaaaattaaaattattatagataaaataaatattaatagtat
taggaagaattgtttgtgttcatttttaggaatataatatattctaaaaattataattat
tcttgaaattattaatactgttcttataaataaacaagatattcaatctaatattaaaga
taattgtagttgaaatgataatatggtttctagagggattgtaaaatatataaatgtatt
ttgatataataaaagtaatctaattaataaaagattaaagtctagttttataagtagaat
aataagtggaattaaatgtataaataaagataaataaattttataaggagtgttaattaa
aggaaaaatttctatcttattatgagaaatatttaaaaatattattattgagaatgaagt
tactgtaatagaggaaatgaaaattataattattgttattttgtttcatattaatgttct
tattataataaaaatttctctaattgtgttaatggttgggggagctgaaatattaactat
agtaaatataaatcatcaaaaggtaatattaggagaaattataattaatcttttaaataa
aataattcttcgggaatggtattttaaatataaatcgtttgttaataaaaataatgctga
tgaagataatccatgagcaattattattaaaattgctccatatatacctagttttgttat
tgaaaatagtcctaataacacaaatcctatatgagctaccgaagaataagcaattaatga
tttaagatctttttgtcgaatacaatttaatcttgttaaggaagctccaattagtctaat
tctaatgattcagttattaatggaatttattttttttacacataaaggaatgaatcgaat
taaaccataacctcctaattttaataatatagctgctaaaattattgaaccttctaaggg
ggcttcaacatgagcttttggtaatcataaatgtgtaaaaaatattggagttttaactag
aaaggctattacaaatataataattatatttaatttgaataatgaaatattaagtatatt
aaatgaataattattttttaataaaattaagttaataagtaggggtaaagatgctgtaat
agtatatattattaagtaaattctagcttggagacgttcttgttgttttcttatttttat
aataagtattatagtaggaattaatactaattcaaataaaatataaaatgaaattaaatt
agatgtagagaaagttaaaattaaaattaataagattggaaaaattgttatgaaaatgtc
ttttaagtttaaagaagataaaataattaatattactcttaataaggataatataattaa
aatgtaagatgatttatcttgagatattattttattaaaaattataataattaaagttta
ttagaataattattaaagtaataaatgatatagatgaaattaaaaatggaacatttaagt
taaagatctaataaaaattgagttagatgaattatgtaaattagataatgatactaatat
gcttaatcttattcttgaacctcttactattaacgtgagtataattattattgatggaaa
tgaaattagtgaaaaattagtagaaatgaagaaaaataaggaaattaataatatttctaa
tcttaaaagtattactaaaatgttttttcgtcatcaacatattcttaggattctaataat
aactatgtttttttattgggaatattgtttgtaattagattacaaccagtattcatggtt
agaattttgatttttattactttattttattcttatttaatttataatataattggtaca
ttttgatttagttatatattgttaatagtaatattgagaggagttttagtaatttttact
tatatagtgagattagtacctaatgagagttttgaagtagttaatttagtaattttatta
agatttataattagaatatttgtaaagtgaggattgaattttagtaatgatatgggagtt
ataagagtaaatttgtgaatctcgtatttaggtagttttagattatttttagttgttctt
ttattaataattatattattagtggtggtagtaagatatataagagatggaagttttcga
gtattataaataattctttagttgatttaccttctccttctagcttaagatatttttgga
attttggttctttattaggagtatttctaatagttcaaattttatcaggtttatttttat
cttttcattttggtggagatgtaaatctatctttttttagaattattcatataatacgag
atgtgaattatggatgattaatacgagcaatccatgctaatggtgctagaatattttttt
tattaatatatattcatgttggtcgagggttatattatggttcatatcgctttgaaaagg
tttggttaagtggagtaagaattttattattatctatagctactgcttttttagggtatg
ttttaccttgagggcaaatgtctttttgagctgctacagttattactaatttattatcag
cgattccttatgtaggggtattattagtagagtgaatttgaggtgggttttcagtaggta
atcctactttaactcgattttttgcttttcattttattttaccttttgtgattttatttt
ttgttattttacatttgttttttcttcatgaaaaagggtctagaaatcccttaggattaa
taggagcaagagataaaattatgtttcatccttattatgtttttaaggatatttttggtt
ttagttttttttttatattttttataattatttgtctattatatccttatatttttatag
atgtagagaattttatttcttctaatcctttagttactcctgttcatattcaacctgaat
gatattttttatttgcttatactattcttcgttcagtaccaagtaaaattggaggagtag
ttgcattagtaatgtcagtattagttttatattttattcctttttttttgaagcatcgtt
ttcgaagaacgtttttttattttttaatgaaatttttattttgaattttttttgtaaatt
gagttcttttgacttgaattggagcttgtgtagttgaaattccttatataacattaggaa
tagtttttagagtaatttattatataatatatttacttttttgacaggtataatgattgt
aaatatagataaaggtaaaaaaatttttcatcttaattttattaatatatcatatcgaaa
tcgagggaatgtgcttcgcactcagattaaaataattgaaataattattaaaattaatat
tgaaaaagttaatttaatatttttaaaaaatataataattgaaattatgcttaaaattag
tattcttatatattcagctaaaaaaattaatgcaaatcaaccacctatatattccacatt
aaatcctgatactaattctgattctccttctgcaaaatcaaaaggacttcggttagtctc
tgctaaacaagatgttaatcatattaatataaggaatatattacctcaataaaaatgtaa
aagtttttgtgactcttctatttgagtaaatgaataagattgggatataattacaatgaa
tagaataattataaaaaaagatacttcatatgaaattatttgagcaattcttcggattgc
accaagatatgaatatttagagtttgatgatcatcctactaataaaataaaatatacacc
taatctggataaaatgaaaaaatacaatatattatgcttattatccattagtgaatttga
attaaatgtaataataggtactattatgattatgataaataatgataatgatggagttaa
atatgataagagaaagtttattgactctaaagaaatcaaatttttattgaaaagtttaat
tgcatcgctaaatggttgtaaaagtccaattaatcctactttattaggaccttttcgaat
ttgagtatatcttaaaatttttcgttctaaaatagtgtaaaaagctactgctactaaaat
tctaattgagattaagatttaatcattttcttaggtcctttcgtactagaagaaatcaag
aagatagaaaccgacctggtttacaccggtctgaactcaaatcatgtaattttttaagag
tcgaacagactttctttatccactattacagaatattaaatcaacatcgaggtcgcaatc
attatttttaataagatctttaaaattttattacgctgttatccctacggtaatttagtt
atttaattaattttattagatcattttataaatatttatattaaaatattaattaattaa
ctgccccagttaaactgaagtaaaattcaatagggtcttatcgtctttctattaaataaa
aatctttttatttttaagataattttaatatttaaattaaagaaataattttaaatgtta
aatcttttgttctagtctttaattagaagacaaatgattatgctaccttagcacaagcgg
ctatttaatttcattgagcagattttactattaataataa-taatagaaatgtttttgtt
aaacagtcattaaatat-atgagttgtttaaatttattttaaaaatttacttattttatt
atttttgtgaaattgaaataatattttattattatagtttagttattaaactatttgaat
attataatttctttatttgtaaaaatttttaaattttatttgtattttattatacaaaaa
ttattataatata-attatttataaaataccagatatcattttaatcgaataacgtttaa
tttccattaaattttaagtttatttatgtaataaa-taagttagatttaatagattttaa
aatttcgggagtagttttttattaataaataaatcctgatactaaaggaacaatataatt
ctacaataaagtttatatctccttttcagttttaatttttatgatactttttccaaaata
tcaactatgttacgacttaccttatcttatgataagggtgacgggcgatatgtacacatt
tattattttattcaagtttaaatattatttaaaaattacttctaaatcctattttat-at
atgttaagggatagtatt-tttaattaattttaatgtaacttatttattctttaatataa
attacaccttggcctaacattttataaattgtttagaataatattat-taattagttctt
ttgatggtggtatataaattttattttaaagtaaaaattatcgtgggttgtcgattaata
aacgagttcctctagtaaaatgaaatgccgtcgttgtaaataagttttatataaattatt
attactaatgtttattttaaaatactagggtttctaatcctattttaaatttaaaattta
taacttttatttaaataaattttataaaaataaattttactttttgtaaattggttttta
ttattttttaaatatatttttaaaaatataatttaactaaaagaataaccgcagctgctg
gcactaattattagcaggttatataattaatgattctttatattttatataataatagat
tttttaaaattaaattaatttttttaattttatatta
>Oxyopes_javanus
tatatttaataagatttcatttagtaataagatctgatgattgatttttagtttgattag
gcttggagatcaatataataatatttattataattgtttatgagcggtatagaatattga
atattgaatcttgtataaaatatttttttattcaaagaataggttctgctattttattga
gtttattttattttggaaaggtatattttaaggaagtggtttgtttagtaataagatata
aggttggggcaggacctttttttttttggtttccttctatttgtgggggaatttcttgat
tatcttgttttattttaatgtgttttcaaaaaattattccctttattctattaagaatgt
ttatatctggtttaatattttttgtaattatatttagtttagtttttggaattataggaa
gatttaatcaaaatgatttaaaacagttaattgctttttcttcggtatatcatttaggat
gaataatattaagattaatatcttctgatgaattttgagtgatttatttaataatatatg
gattattaatttttcctttaattcttttttttaaaagaaagataatattaagattaatag
atgtaatcaagataaaatataaaaagtgatttgtagtaataatattaagaatagcaggta
tacctcctttattaggattttttttaaagtgatttgcttttattacgattttttttaaaa
gatattttttttgattggtcctaataataagttctgtagtgatgttttatgtatattatc
gtgttatttatgatgttttaatagggttttttgttagcggggtatgaacaaattgaatag
aaaaaagaaatcaggtttgatgagatttagtaactatttttggaataattataggtggtt
cagtcgatgattttattcaactaatcataaggatattggaactttatatttgatatttgg
agtttgatcagctatagttggaacagcaataagagtattaattcgaatggaattagggca
ttctggaagaatattaggagatgatcatttatataatgtaattgttactgctcatgcttt
tgtgataattttttttatagttataccaattttaattggtggatttggaaattgattggt
tcctttaatgttaggggctcctgatatatctttcccccgaataaataatttatcattttg
gttacttcctccttctttgtttttattatttatatcttctatagttgaaactggggttgg
ggcaggatgaacagtttatcctcctttagcttcaactactggacatataggaagatcaat
ggattttgctattttttctttacatttagctggtgcttcttctattataggggctgtaaa
ttttatttctactattattaatatacgattaagtagaataagaatagaaaagattccttt
gtttgtatgatctgtttttattactgctattttattattgttatctttaccagtattagc
tggggctattactatattgttaactgatcgaaattttaatacttcattctttgatcctgc
agggggaggagatcctattttgtttcaacatttgttttgattctttgggcatccagaagt
atatattttaattttacctggatttgggattgtttctcatgtaattagatcttctgttgg
aaagcgagaaccatttggaagattaggaataatttatgctatagtaggaattggaggaat
aggatttgttgtttgagcacatcatatgttttcagtagggatagatgtagatactcgagc
ttattttactgcggctactataattattgctgtacctactgggattaaggtttttagttg
aatagcaacaattcatggttcttactttaagataagaacttctataatatgatgtattgg
atttgtgtttttatttactttagggggtattactggggttgttttatctaattcttcatt
agatgtagtattacatgatacatattatgtagtagctcattttcattatgtgttaagaat
aggagctgtatttgctattttagctgggattacttattgatttcctttattttttggggt
agtattaaaggaaaagataactaagcttcatttctttgttatatttctaggggtaaattt
aacattctttcctcaacattttttaggattaaatggaataccacgtcgatattcagatta
tcctgatgcttttattttttgaaatatagtttcttctatgggttctattttatctttatt
tgctgttatattatttatatatattgtttgagaggctatagttttaaagttatttggaaa
taatgaatattttgtaagttcatcgttagagtgaattaataacattcctcctttagatca
tacttttaaccaattgaatttattaattgccaacttgaagatctttattatttcaagatg
gagtttctccagtaatagaacatttaatttttttccatgatcatattataatagtaataa
ttataattataatcatggtaggttatgtattagtaaattcttgttttaataagttttata
atttaggaatattccaaggtcaggggcttgaaagaatttgaacagcaatgcctgctgtat
ttttattatttattgcttttccttctttacatttattatatttaatggaagaaggtgctt
cttatgatattacggttaaggtaatagggcatcaatgatattgatcttatgagtatagag
atttaggatttaagtcttttgattcatatatattgtcaggtgatgatgtgatatttcgac
tattgaatgtagataattcattagttattccttataatagaaacgttcgtataattattt
caagaatggatgtaattcattcttgaactattccttctttaggggtaaaagctgatgctg
tacctggtcgattaaatcaattgttttatatttttaatcgtgtaggattatttagtggac
aatgttcagaaatttgtggagcaaatcatagatttatacctattataattatagttgttc
ctcggatagagtttttaacaaagtgatttataccgatgttttgaaaaagatctgttttta
tgggttttatattattattagtaatggtaattttttatttttttaatgagtttttatgat
aataagtttattttcagtatttgatcctacttcttattttggtttgagattaaattgatt
aattgtttttataattttattatattttcctataaagttttatttgattgaaagtggatt
aatgttgatttttaaaattttatttgttagagtaagtaaggtttttaaggaagtttctgt
cccaaatcatatagcattaaattttttatgtgtaataacgtttatatatttagtatttag
aaatatattaggtttatttccatttatttttactataacagctcacccactaattacatt
aggattaggggttgtcttttgattgtcattttttttaataggattttcgtttagatttaa
aaatagatgtgctcatttagtaccagaaggtagtcctatggttttagctcctttaatagt
attaattgaaagaattagacatttaattcggccttttactctttctattcggttagcagc
taatatgatagcaggtcatttaattataggattattatctagaattagaataattagtgt
atttggttttactagatctttaattttacaaaacattcttttggtattagaatttggggt
aacggttattcaaggatttgtttttagaattttattattattatatgcattggaatatta
ttaattggaaaagcattatcatccttttcatatagtaaatatatctccttgacctttaat
aagaggatttggagctttggctttagtagttggattaattaaactttttgttttttttga
aagagatttgatatttagatcattttatttattagtattagtagcattattatgatgacg
tgatgttattcgggaaagtacctttcaaggttttcattctagtgtggtattgaaaggact
tatattaggtataatcttatttattgtaagagaaatttttttttttttttcttttttttg
agctttttttcattctagattgagaccggcagtagaattaggggttcaatgaccacctat
aggtgtatttccttttaatccttttcaagttcctttattaaatacagttattttattaag
atctggtgtaagagttacttgggctcatcaaataattttgaaggaagattgagagagtgc
taagatgtctttaatggttacgtgaatattaggtgtgtattttcttatattacaaggttt
tgaatattatatgtcttctttcgggattagagattctgtatttggttctactttttttat
agcgactgggtttcatggatttcatgtaattgtaggtagaatatttttatttattatttg
atatcggtttttaaattatcatttttctaagagtcatcattttggatttgaagctgctgc
ttgatattgacattttgttgatgtggtttgattgtttttgttttctgtagtatattgatg
aggttgaatctatttttttagtatttgtggtatattttttatttttaatggtttttttga
aattaagaagattagtggaagtaataagatcatatgagtgtggatttgatattaattctt
tagcacgaattgtattttcttatcgattttttttgttagctattttgtttattatttttg
atgtagaagtttctttaatattaccagttccttatttaatagttagatatataggggtga
ttgttttttgtctatttatatttattttgttattaggtttaatgtatgaatatttttttg
gatctttagattattggaattaatgaaattattaatagtattattagagtagatgatttt
gtggattcaggaattatagttctttttattgtttgtttgaatgaattatttggcccatat
atttcttgtcaatttttatcattattaaatgagataattattattgggaatcaacggtta
aataattttgttgatataatatgagtgaatcataatgataatgaaaattggcctattgat
ttatataaaaatctcttaaaagataataatattcctgttatgaaacctaaaattaatgta
attgaaataagaaatttataatggtttggaaaaataaatatgttttggctttattattca
taatattgaagttcctaaaattaaaggtgtaattcttattattattattggagaattaga
atagattgaggtgtgattaaaagaatctggttttgatttgattaatagtttgcttgagag
gaacattattcgtagagagtatgatgaagttattccaatagataaaattattattaatga
taatgttgtttctaattttgaattaattatgaattcaatgatattgtctttagaaaaaaa
tcctgaggtaaatggtagccctattaaggctatgttagttaaagctaatgtagaattgat
agatggattataatttgaattag---atattaaacgtatatcttgataggaagattcgtg
aattaaaattccagcacatataaatattagtgatttgaaataagcgtgaataataagatg
aaaatatcttagagaacttgatttaatggaaattgcaaatattattattgctatttgtct
taaagtagacaaagcaataattttttttaaatcttgttctcaattggctgaaagtccagc
atataatgctgtaattgaggaaataaatattaaagaaattaaaataaaaggatgaatgtt
agttgtaattcgaattattaggtaaattcctgcggttacaagagtagaggaatgaactaa
tgctgaaataggagttggggctgatattgctataggaagtcaagctgagaaaggaaattg
ggcacttttggtgcatctagccaatattaatataattagaattaataatggaaatatttc
atttatattcagttcccatcttaatgttagtattagtattctaattgataaaagaattat
aatatctccaattcggtttgtaagaagtgtaattgatccacatctagctgtggatcaatt
ttgataataaattactaaaatataggaagatacacctagcatatctcatcctaataatat
taaaaataagttatttcttaaaattaagattattatagataaaataaatattaataatat
taaatgaaattgtttatgttcatttttaggaatataatatattctaaatactataattat
tcttgaaattattaaaactgttcttataaataaacaagatattcaatctagtattgaaga
taattgtacttggaatgataatatgttttctatgggaattgtaaaatataaaaacatatt
attaaataatagaaatattctggttaaaagtaaattaaggtctatttttattaataataa
aataagtgggactaagtgaataaataatgataaaaaaattttgtaaggtgtttgaattaa
aggcagaggatatattttgttatgagaaatattaagaaatattattattgaaaatgcagt
tactgcgattgaagaaataaaaattataattattgttattttatttcatattaatgttct
tattataatgaaaatttctctaattgtattaatagtgggaggggctgaaatgtttactat
tgtaaatataaatcatcaaaaggtgatattaggagtaattgtaattattcttttaaataa
aataattcttcgagaatggtattttaaatacaaatcgtttgttaataaaaataatgctga
tgatgacaaaccgtgagcaattattattaagattgctccaaatattcctaattttgttat
tgaaaatagtcctagtaggacaaatcctatatgagctactgaagaataagcaattaatga
tttaagatctttttgacgaatacagtttaatcttgttaaagaggctccaattaatctaat
tctaataattcaattattaattgaatttatttttttgatacataatggaatgaatcgaat
taatccgtatcctcctaattttaataatatggctgctagaattattgacccttctagggg
agcttctacgtgtgcttttggtagtcataaatgagtaaaaaatattggagtttttacaag
aaaagctattataaatataacaattatgtttaatttaaatagagaaatgtttaaaatatt
aaatgagtaattattttttaataaaattatattaataagtaatggtaatgatgctgtaat
tgtatatattattaagtaaattctagcttggagtcgttcttgttgttttcttatttttat
aattaatattatagttggaattaatactagttcaaataaaatgtaaaatgaaattaaatt
agaggtggagaaagttaaaattagaattaaaagaattggaaagattgttgtgaaaatgtc
ttttaggtttaatgaggataagataattaatattactcttattaatgataatataattaa
aatataagatgatttatcttgaaatattattttattaaaaatagtaataattaaaattaa
ttaaaataattaataaggataggattgaaatggatataattaagaatggaacatgtaagt
taaagatctaataaaaattgaattggaggaattgtgtaagtttgatagtgatactagtat
tcttagtcttattcttgagcctcttactattaatgtaagtataattattattgatggaaa
tgagattgatgaaaaattagttgaaataaatgaaaataaagaaattaataataattctag
tcttaagagtataattaaaatattttttcgtcatcaacatattcttaaaattctaataat
aattatatttttttgttgggtgtattttttgtagttagattacaaccagtatttatagta
agaattttgatttttattactttattttattcttacttaatttatagggtgattggtaca
ttttgatttagatacatattgttaatggtaatgttaagaggggttttagtaatttttact
tatatagtgagattagttcctaatgaaagttttgaagttgtaaatttagtaattttgtta
agatttataattagtatgtttgttaaatgaggtttaaattttgatggagatataggaatt
ataagaatggatttatgaatttcatatttaggaggttttagattgtttttagttgtattt
cttttagtaattatattattagtggtagtagtgagatgtataagtgatgggagttttcgg
gtattataaataattctttagttgatttaccttctccttctagtttaagatatttttgaa
attttggttctttgttaggtgtatttctaatagtgcaaattttgtcaggtttgtttttat
cttttcattttagaggggacgtaaacttgtctttttttagaattattcatataatacgag
atgtaaattatgggtgattactacgagctattcatgctaatggtgctagaatgttttttc
tattaatatatattcatattggtcgaggattgtattatggttcgtatcggtttgaaaagg
tctgattaagaggggttagaattttactattatctatagctacagcttttttaggatatg
ttttgccttgaggacaaatatctttttgagctgctacagtaattactaatttattatcag
ctattccgtatgtaggagtattgttggtagagtgaatttggggaggattttcagtaggaa
atcctactctaactcggttctttgcttttcattttattttaccttttgtaattttgtttt
ttgttattctacatttattttttcttcatgaaaaaggatctagaaatcctttaggattga
taggaagaagagataaaattatgtttcatccttattatgtttttaaggatatttttgggt
ttagttttttctttatattttttatagtaatttgtttattgtatccttatatttttatgg
atgtagaaaattttatttcttctaatcctttagttactcctgttcatattcaacctgaat
gatattttttatttgcttatactattcttcgttctgttccaagaaagattggaggagttg
ttgcattagtaatatcagtattagtattgtactttttacccttctttttgaaacatcgtt
ttcgaagaacttttttttattttttaataaaatttttattttgaatttttcttgtaaatt
gagttcttttaacttgaattggggcttgtgtagttgaaattccttatataacattaggaa
tggtttttagagtaatttattatatgatgtatattatattttgataggaataataattat
tagtatagatataggtagaaagatttttcatcttaattttattaatatatcatatcgaaa
tcggggaaatgttcttcgtacccaaattaaaataattgaaatagttagtaaaatcaatat
tgaaaatattgattttatacttttaaaaaatatgatggtagaaattattcttaaaagaag
tattcttatatattcggctaagaaaattaatgcaaatcaacctcctatatattctacgtt
aaatcctgatactaattctgattctccttctgcgaaatcaaaaggacttcgattagtttc
tgctaagcaagaagttagtcatatgaatataaggaatatgtttccccagaaaaaatgtaa
aagtttttgtgactcttctatttgagtaaatgaatatgattgtgatataataacaataaa
taagataattataaagaaagatacttcgtaagaaattatttgagcaattcttcgaattgc
tccaaggtaggagtattttgaattggatgatcatcctactaataaaatgaaatatacacc
taatcttgataaaataaaaaaatatagtatattgtgtttattatctattagtgagttcga
attatataaaataataggcactattataattataataagaagagataatgatggagttaa
atatgatagtataaagtttattgattctagagaaattaagtttttgttgaaaagtttaat
tgcatctctaaacggttgaagtaatccaattagtcccactttatttggacctttccggat
ttgagtgtatctaagaatttttcgttctaaaatagtataaaaagctactgctactaaaat
tctaattgaaattagtattgaatcattttcttaggtcctttcgtactagaagaaattaag
aagatagaaaccgacctggtttacaccggtctgaactcaaatcatgtaattttttaagag
tcgaacagactttctttatccactattgcagaatattaaatcaacatcgaggtcgcaatc
atttttttaaataagatcttttaaattttattacgctgttatccctacggtaatttggtc
atttaattaattttattagatcattttataagtatttttattaaaatattaattaattaa
ctgccccagttaaactaaagtaaaattcaatagggtcttatcgtctttcttctatataaa
aggctttttacttttaagataatttaaatatttaaattaaagaaataattttaagtgtta
aatcttttgttctagtctttaattaaaagacaaatgattatgctaccttagcacaagcgg
ctattcaatttcattgagcagattttactattaattataaataatagaaatgtttttgtt
aaacagtcattaaatat-atgagttatttaaatttatttaaataatttacttattttatt
atttttatattataaaaatgatattttaatagtatagtttagttattaaactatttgaat
attataatttctatatttgtaagtatttttaaattttatttgtaatttgttttacaataa
ttattttaatatg-tttttttataaaataccagatattattttaatcggataacgtttaa
tttcaatttaatattgtatttattcgtataatgag-tttgtaatattaaatagatcttaa
aatttcgggaattattttttttgaattaataaatcctgatactaaaggaatataataatt
ctttgaaaaagtttattgttccttttcagttttagtttttatgatactttttccaaaata
ccaactatgttacgacttaccttatcttatgataagggtgacgggcgatatgtgcacatt
tattattttattcaaatttaaatattattaaaaatttacttctaaatcctatttcttaaa
atattaaaagataatgttctttaattaattttaatgtaactcatttattctttaatatta
attacaccttgacctaacattttataatttatttagaataatattat-taattagttctt
ttgatggcggtatataaactttattttaaagtaaaatttatcgggggttgtcgattaata
aacaagttcctctagtaaaatgaaatgccgccgttgtaaataagttttatataagttatt
attact-atatttattttaatatactagggtttctaatcctattttaagtttgaaaatta
taacttttgtttaaataaattttatataattgaattttactttttattaattgatttttt
attaattttaattatgtttatgaaaatataatttaactaaaagaataaccgcaactgctg
gcactaattattagttagttatttaattaattattctttatattttaaataatattagat
gttataaaattaaatttatttttataattttatatta
>Oxyopes_licenti
tatattttattagatttcatttagtaataagatctgatgattgatttttgatttgattag
gattagaaattaatataataatatttattataattatttatgaacgatatagaatattta
acattgaatcttgtataaaatattttttcattcaaagaataggttctgctattttattaa
gtttgttttattttggaaaaatatactttaaagaagtagtttgtttagttataagatata
aggttggagctggacctttctttttttgatttccttctctttgtagaggaatttcatgga
tatcttgttttattttaatgtgttttcaaaaaattattccttttattttattaagaatat
ttttatctggtttggttttttatataattatattaagtttattttttggtatcataggaa
gatttaatcagagagatttaaagcaattaattgcttattcttcagtatatcatttaggat
gaatattattaagattaatatcttttaatgaattttgaataatttatttgattttatatg
gaatattaattataccaattatttattttttttatataaaaaaaataaataatttgtttg
atgtaattaaaatgaagcataaaaagtgatttgtaataatgatgttaagaatagcaggaa
tacctcctttattaggattttttttaaaatgatttgcttttattacaatttttatacaaa
gttcttttttttgatttattttagttttaagttctgtagtgatattttatgtatattatc
gagttatttatgatgtattgataggattttttatatatggggtttgaataaactgagtga
ttgaaagaaataaaatttggtgagattttattacaattgttggaattgttattggag---
----cgatggttttattcaactaatcataaagatattggaactttatatttaatatttgg
agtttggtcagctatagtaggaacagcaataagagttttaattcgtatagaattaggtca
ttctggaagaatattaggagatgatcatttatataatgttattgttactgctcatgcttt
tgtaataattttttttatagttataccaattttgattggtggatttggaaattgattagt
tcctttaatattaggggctcctgatatatcatttcctcgaataaataatttatcattttg
attacttcctccttctttatttttattatttatatcttctatggttgaaacaggggtagg
agccgggtgaacagtgtatcctcctttggcttctagtactggtcatataggaagatcaat
agattttgctattttttctttacatttagctggtgcttcttctattataggagctgtaaa
ttttatttctactattattaatatacggttaagtagaatgagaatagaaaaagttccttt
atttgtgtgatctgtttttattactgccattttattattattatctttacctgttttagc
aggagctattactatattattgactgatcgaaattttaatacttctttttttgatcctgc
tgggggaggagatcctattttatttcaacatttattttgattttttggtcatcctgaagt
atacattttaattttacctggatttggaattgtgtctcatgtaattagatcttctgttgg
aaagcgagaaccatttggaagattaggaatgatttatgctatagtaggtattggaggaat
aggatttgttgtgtgagcacatcatatattttcagtaggtatagatgttgatactcgagc
ttattttactgcagctactataattattgctgttcctactggaattaaggtttttagttg
aatagctactattcatggttcttattttaaaataagaactcctataatatgaagtattgg
atttgtatttttatttactttaggagggattactggagttgttttatctaattcatcgtt
agatgtagtattacatgatacatattatgtagtggctcactttcattatgttttaagaat
aggagctgtatttgctattttagctggaattacttattgatttcctttgttttttggaat
agttttaggagagaaaataactaagcttcatttttttgtaatatttttaggtgtaaattt
aacattttttcctcaacattttttaggattaaatggaatacctcgtcgttattcagatta
tcctgatgcttttattttttgaaatataatttcatctataggttctattttatctttatt
tgcagtaatattatttatatatattgtttgagaggctatagttttaaagttatttggtag
taatgagtatcatgttaattcatctttagaatgaattaataacattccacctttagatca
tacttttaatcaattgaatttattaattgccaacttgaagatctttattatttcaagatg
gggtttctccagtaatagagcatttaattttttttcatgatcatattataatagtaataa
ttataattataattatagtgggttatgtacttgttaattcttgttttaataagttttata
atttaggaatatttcagggacagggacttgaaagaatttgaactgcaatacctgctattt
ttttattgtttattgcctttccttctttacatttattatatttaatggaagaaagatcag
attatgatattacaattaaggtaataggtcatcaatgatattgatcttatgaatatagag
atttaggatttaaatcatttgattcttatatattgtcaagtgatgatgcaatatttcgat
tattaaatgtagataactctttagttattccttttaatagaaatattcgaataattattt
caagaatagatgtaattcattcttgaactattccttcattaggtgtaaaggcagatgctg
tacctggtcgactaaatcaattattttatgtatttaatcgaataggtttatttagtggac
agtgttctgaaatttgtggtgcaaatcatagatttatacctattataattatagttgttc
ctcgaatagagtttctgtcaaagtgatttatacctatattttgaaaaagttctattttaa
tgagttttatattattgttagttttaattattttttataattttaatgagtttatatgat
aa-----ttattttcagtatttgatccaacttcttattttggtataagattaaattgatt
aattgtttttataattttattatattttcctataaagttttatttaattgaaagtggatt
aatatctatttttaaaattttatttataagagtaagaaaagtttttaaagaagtttcaat
tccaaatcatatagcgttgaattttttatgtgtaataacatttatttatttagtttttag
aaatatattaggattatttccatttatttttactataacagctcatcctttaattacatt
aggattaggagttgttttttgaatatcattttttttaataggattttcgtttagttttaa
aaatagatgtgctcatctagttccagaaggaagtcctataattttagctcctttaatagt
attaattgaaagaattagtcatttaattcgaccttttacactttctattcgattagctgc
taatataatggcaggacatttaattataggattattatctagaattagaatagtaagtgt
aattggttttgttagatctttaattttacaaaatattcttttaatcttagaatttggagt
tacagttattcaaggatttgtatttagaattttattgttattatacgcgttaga------
-------------cattatcatccttttcatatagtaaatatatctccttgacctttaat
aagaggattaggagctttggtattagttgtaggtttaattaagctttttgttttttttga
aagagatttaatatttagatcattttatttattaattttagtaacaataatatgatgacg
tgatgtaattcgagaaagtacctttcaaggatttcattcaagtgtggtgttaaaaggact
tatattaggtataattttatttattgtaagagaaatttttttttttttttcttttttttg
ggcttttttccattctagattgagaccgtcagtagaattaggaattcaatgacctccaat
aggagtatttccttttaatccttttcaggttcctttattaaatactgttattttattaag
atctggagttagagttacttgagctcatcagataatcttgaaagaagattgagaaggtgc
taaaatttcgttaatagttacatgaatattaggtggatattttttaattttacaaggatt
tgagtattatatatcttcttttggaattagagattctgtatttgggtctactttttttat
agctacgggatttcatggatttcatgttattgttggaagagtatttttatttattatttg
atatcgtttcttaaattatcatttttctaaaagtcatcattttgggtttgaagctgctgc
atgatattgacattttgttgatgttgtttggttatttttattttctgtagtgtattga--
---ttgaatctattttattagtatttttggtttattttttatttttattggtctgtttaa
ggttaagaatattaatagaagttataagatcatatgaatgcgggtttgatattaattctt
tagttcgatttgtgttttcctatcggttttttttattagctattttgtttattatttttg
atgtagaaatttctttaatgttacctattccgtatttaataattagattgatgggtgttt
ttattttttgtttgtttatattggttttaatagttggattattatatgaatacttttttg
gatcattagatt----------aagaaattattaacaatattattaatgttgatgatttt
gaggattctggaattatagatatttttattgtttgtttaaatgaattgtttggtccatac
atttcttgtcaatttttatcattattaaatgagattaccattaaaggaaatcagtaatta
aatatttttgttgaaataaaatgagtaaatcataatgaaagtgaaaattgtcctattgat
ttataaaaaaatctcttgaaagataatattattcctaaggtgaatcctaatataagtgaa
gttataattgaaaatttataataatttgggaaaataaatatgctttggttttatgattca
taatattaaagttcctaaaactaaaggagtaattcttataattattaatggaaaattaga
ataaaatgaagtatgattgaaagagtctgatttagatttaattagaattttacttgataa
atatattattcgtaaagagtatgatgaagttattccaattgataaaattattataaatga
caaaactgattctagttttgtggtaattatgaattcaataatgttatctttagaaaaaaa
tccagatgtaaaagggagtcctattaaagctatattagttaaagctaatgtggaattaat
tgctggattattatttgaattag---ttattaagcgtatatcttgatatgatgattcatg
aattaaaattcctgcacatataaatatcaatgatttaaaataagcatgaataataaggtg
aaaatatcttaatgaatttgatttaattgaaattgcaaatattattattgctatttgtct
taaagtagataatgcaataattttttttagatcttgttctcaattagctgaaagtccagc
atataatgctgtaattgaggaaataaatattaaagaaattaaaatgtaaggatgaatatt
agttgtaattcgaattattaaataaattcctgctgttactaaagtggaggaatgaactaa
tgctgaaataggagtgggggcggatattgctataggtaatcaagctgaaaaaggaaattg
agctcttttagtacatgcagctaatattaatataaatagaattattaatggaaatatttc
atttatattcaattctcaatttaatgttgataataatattctaattgataaaagaattaa
aatatctccagtacgatttgtaagaagtgtaattgacccacagctagctgtagatcaatt
ttgatagtagattactaaaatataagaagatactcctaatatatctcatcctaataatat
taaaaataaattgtttcttaaaattaaaattattattgataaaataaatattattaacat
taaatgaaattgtttatattcattctttgggatataatatattctaaaaattataattat
tcttgaaattattaacactgttcttataaataaacaggatattcaatctagtattgttgt
taattggatttgtaatgatattatagcttctaatggaattgtaaaatatagaaaggtatt
ataaaataataaatataatcttattaaaaaaaaattaaagtctatttttataagcaaaat
aattaatggaattaaatggataaataaagacaaataaattttatatggagtattgattaa
aggaaggatttctattttgttatgagaaatatttaaaaacattattattgaaaatgaagt
tactacaatagaagataaaaaaattataattattgttattttatttcatattaatgttct
tattataataaaaatttctcttactgtattaatagtaggaggggctgaaatatttactat
ggtaaatataaatcatcaaaaggtaatattaggagaaattgaaattaatcttttaaataa
aacgattcttcgagaatgatattttaaatataaatcatttgttaataaaaataaagctga
cgatgataatccatgagcaattattattaaaattgctcctattattcctagttttattat
tgaaaataatcctaacaatacaaatcctatatgggctactgaagaataagcaattaatga
tttaagatctttttgtcgaatgcaatttagtctagttaaagtagctcctattaatctaat
tctaataattcagttattaattgaatttatttttttaatacataaaggaataaatcgaat
taaaccatatcctcctaattttaataatatagcagctaagattattgatccttcaagagg
tgcttcaacatgagcttttggtaatcaaatatgggtaaagaatattggagttttggctag
aaaagctattataaatataataattatatttaatttgaataatgaaatattaagtatatt
gaatgaataattattttttaaaataataatattaataagtaatggaagagatgctgtaat
agtatatattattaagtaaattctagcttgaagacgttcttgttgttttcttatttttat
aattaatattatggttggaattaaaactagttcaaacaaaatataaaatataattaagtt
tgaaattgaaaaagttaaaataagaattaataaaataggaaaaatagttataaaaatact
ttttaaattaaatgatgataaaataattaatattactcttattagcgataatataattaa
aatataggatgatttatcttgaaatataattttattaaaaatgataataattgaaattta
ttaaggtaattattataaatataattgatatataaataattaaaaaaggaacatgt----
taaagatctaataaaaattgaactagaagaattatgtgaatttgataatgaaattaatat
acttaatcttatgctggatcctcttactattattgtaagtataattattattgatggaaa
tgaaattgatgagaagttaattgaaataaaaaagaataatgaaattaacaataattctaa
tcttaatagtataattaaaatgttttttcgtcatcagcatattcttaaaattctaattat
aattatatttttttgttaggggtattatttattattagattacaaccggtatttatagtt
agaattttaatttttattactcttctttattcttatttaatttataaagtaattggtact
ttttgatttagatatatattattaatagttatgttaagaggagtattagtaatttttaca
tacatagtaagattagttcctaatgaaagttttgaagtagttaatttagttattttatta
agatttatagttagaatatttttaaattgaggattaaattttaataatgatataggtatt
ataagaatagatttatgagcttcatatttaggtagatttagattatttttagttattttc
ttattagcagttatattattagtagttgtagtaagatgtataactgaaggaagttttcgg
gtattataaataattctttagttgatttaccttctccttctagtttaagatatttttgaa
attttggttctttgttaggtgtatttttaatagttcagattttatctggcttatttttat
cttttcattttagaggggatgtaaatttgtctttttttagaattattcatataatgcgag
atgtaaattatggatgattattacgagtaattcatgctaatggtgctagaatattttttt
tgttaatatatattcatattggtcgaggtttatattatgggtcgtatcgatttgaaaaag
tatgattaagaggtgtgagaattttattattgtctatggctactgctttcttaggatatg
ttttaccttgagggcaaatatctttttgggctgctactgtaattactaatttactatcag
cgattccttatgtaggagtattattagtagaatgaatttgaggtggattttcggttagta
atcctactttaactcgattttttgcttttcattttattttaccttttgttattctttttt
ttgttattttacatttgttttttcttcatgaaaaagggtctagaaatcctctaggattaa
taggaagaagagataaaattatattccatccttattatgtttttaaggatatttttggat
ttagatttttttttatattttttataataatttgtttattatatccttatatttttatgg
atgtagaaaattttatttcttctaatcctctagttactcctgttcatattcaacctgaat
gatactttttatttgcttatactattcttcgttcagttcctagaaaaattgggggagttg
ttgcattagttatatcagtattaattttatactttttacctttttttttaaaacatcgtt
ttcgaagaacatttttttatttttttataaaatttatgttttgaattttttttgttaatt
gattacttttgacttgaattggagcttgtgtagttgaagttccttatatagaattaggaa
taatttttagagttatttattatataatatatataatattttgattggtataataattgt
taatatagatattggtaaaaagatttttcatcttaattttattaatatatcatatcgaaa
tcgaggaaatgttcttcgaactcaaattaaaataattgagataattattaaaattaatat
tgagaagattgatttgatgcttttaaaaaatataatagtagtaattattcttaaaattaa
tatacttatatattctgctaaaaaaattaatgcaaatcaacctcctatgtattctacatt
aaatccggaaactaattctgattctccttctgcaaagtcaaaaggacttcgatttgtttc
tgctaaacaggatgttaatcatataaatataataaatatatttccccaaaaaaaatgtaa
taatttttgtgattcttctatttgagtaaatgcataagattgtgataaaataacaataaa
taaaataattatgaaaaatgatacttcataagaaattatttgagcaactcttcgaattgc
tcctagatatgaatacttagaatttgatgatcatcctactaataaaataaagtatactcc
taatcttgataaaataaaaaagtataatatattatgtttattatctattaatgagttaga
attaaatagaataattggaattattataattataataagtaatgatagtgatggggttaa
atatgataatataaagtttattgattctatagaaattaggtttttattaaataatttaat
agcatctctaaatggttgaaggagtccaattaatcctactttattaggtccttttcgaat
ttgagtatatctaagaatttttcgttctaaaatagtataaaaagctacagctactaaaat
tctaattgaaat-----tttaattattttcttaggtcctctcgtactagaagaaattaag
aagatagaaaccgacctggtttgcaccggtctgaactcaaatcatgtaattttttaaaag
tcgaacagactttctatatctactattgcagaatattaaatcaacatcgaggtcgcaatt
attatttttaataagatctttaaaattttattacgctgttatccctacggtaatttaatc
atttaattaattttattagatcatttaataaatattattattaaaatatttattaattaa
ctgccccagttaaactaaagtaaaattcaatagggtcttatcgtctttctattttataaa
agtctttttacttttaagataattttaatatttagattaaagaaataattttaaatgtta
aatcttttgttctagtctttaattaaaagacaaatgattatgctaccttagcacaagcgg
ctattaaatttcattgagcagatcttactattaattatttctaatagagatgtttttgtt
aaacagtcattaaatat-atgagttatttaaatttatttaaaatatttacttattttatc
atttttatataataaagatgatattttattagtagagtttagttattaaactgtttgaat
attataatttctatatttagttttataaataaacttttaatgtaatttatcttacaaaaa
ttatattaatata-attttttataaaataccagatattaatttaatcgaataacgtttaa
tttcaatttaacttttaa-aagttcatataatgag-tttataaaattaaatagatcttaa
aatttcgggaataattatttttgaataaataaatcctgatactaaaggaataatatattt
ctttgaaaaatttttattttccttttcagtttttattttaatgatactttttccaaaata
tcaactatgttacgacttaccttatcttatgataagggtgacgggcgatatgtgcacatt
tataattttattcaaattttaatattattagaaatttacttctaaatcctatttcttaaa
agattaatattaattattcgttaattaattttaatgtaactcatttattctttaatgtaa
attacaccttgacctaacattttattatttatttagaataatattttataattagttctt
ttgatggcggtatataaattttattataaagtaaaaattatcgggggttgtcgattaata
aacaagttcctctagtaaaatgaaatgccgccgttgtaaataagttttgtataaattatt
attacttttatttattttaatatactagggtttctaatcctattttaagtttgaaaacta
taacttttatttatataaattttgtaaaattaaattttacttttaatagattgatttttt
ataaaatatagataagtttataaaaatataatttaactaaaaggataaccgcaactgctg
gcactaataattagttagttatttaattaattgttctttatatattaaataatattagat
ttataaaaattaaatttatttttataatttttcatga
>Oxyopes_sertatoides
tatatttaataagatttcatttagtaataagatctgatgattgatttttagtttgattag
gattagaaattaatataatgatatttattataattgtttatgaacggtatagaatattaa
atattgagtcttgtataaaatatttttttattcaaagaataggctctgctattttattga
gtttattttattttggaaaaatatattttaaggaagtagtttgtttagtaataagatata
aagttggagcaggacccttttttttttggtttccttctatttgtggtgggatttcttgat
tatcttgttttattttaatatgttttcaaaagattattccttttattttattaagaatgt
ttgtatctggtttgatattttttgtaattatacttagtttggcttttggaattataggaa
gatttaatcaaaatgatttaaagcaattaattgctttttcttcagtgtatcatttaggat
gaataatattaagattaatatcttctgatgaattttgggtaatttatttaattatatata
gattattaatttttcctataattcttttttttaaaaaaaagataataattagattaatag
atgtagttaggataaaatataaaaagtgatttgtaataatgatattaagaatagcaggta
tacctcctttattaggattttttttaaagtgatttgcttttattacgatttttttaaaaa
gatattttttttgattaattttaatgatgagttctgtggtaatgttttatgtatattatc
gtgttatttatgatgttttgatgggattttttataaatggggtttggacaaattgaatgg
aaaaaagaaatgaggtttggtgagatttagtaactatttttggtatagttataggtggtt
cggtcgatgattttattcaactaatcataaggatattggaactttatatttaatatttgg
gatttgatcggctatagttggaacggcaataagagtattgattcggatggaattagggca
ttctgggagaatattaggggatgaccatttatataatgtgattgttactgctcatgcttt
tgtaataattttttttatggttataccaattttaattggtgggtttggaaattgattggt
tcctttgatattaggggctcctgatatgtctttccctcgaataaataatttatcgttttg
attacttcctccttctttgtttttattatttatatcttctatggttgaaactggggttgg
agcaggatgaacggtttatcctcctttagcttcgactactggtcatataggaagatcaat
agattttgctattttttctttacatttagctggtgcttcttctattataggggctgtaaa
ttttatttctactattattaatatacgattaagtagaataagaatggaaaaggttccttt
gtttgtctgatctgtttttattactgctattttattgttgttatctttaccagtattagc
tggagctattactatgctattaactgatcgaaattttaatacttcattttttgatcctgc
aggggggggagatccaattttatttcaacatttattttgattctttggacatccagaagt
atatattttaattttacctggatttggaattgtttctcatgtaattagatcttctgtggg
aaagcgagaaccgtttggaagattaggaataatttatgctatagtaggaattgggggtat
aggatttgttgtttgagcacatcatatattttcggtaggaatagatgtagatactcgagc
ttattttactgcggctactataattattgctatcccaactgggattaaggtttttagttg
aatagcaacaattcatggttcttattttaaaataagaacttctatgatatgatgtattgg
gtttgtatttttatttactttaggtggtattactggggttgttttatctaattcatcgtt
agatgtagtattacatgatacatattatgtagtagctcattttcattatgtattaagaat
aggagctgtatttgctattttagctggaattacttattgatttcctttattttttggagt
agttttaaaggagaaaatgactaagcttcatttctttgttatatttttaggagtaaattt
gacattctttcctcaacattttttaggattaaatgggataccacgtcgatattcagatta
tcctgatgcttttattttttgaaatatagtttcttctataggttctattttatctttatt
tgctgttatactatttatatatattgtttgagaagctataattttaaaattatttgggaa
taatgaatattttgtgagttcttcgttagaatgaattaataatattcctcctttagatca
tacttttaatcaattgaatttattaattgccaacttgaagatctttgttgtttcaagatg
gagtttctccagtaatagaacatttaattttttttcatgatcatattataatagtaataa
ttataattataattatggtagggtatgtattagtgaattcttgttttaataaattttata
atttaggaatgtttcaaggtcaggggcttgaaagaatttgaacagcaatacctgctgtat
ttttgttatttattgcttttccttctttacatttgttatatttgatggaagaaggagctt
cttatgatattacggttaaggttataggacaccaatggtattggtcttatgaatatagag
atttaggatttaagtcttttgattcatatatattatcaggtgatgatgtaatatttcgat
tgttaaatgttgataattcattagttattccttataatagaaatgttcgaataattattt
caagaatagatgtaattcattcttgaactattccttctttaggtgtaaaggctgatgccg
tacctggccgattaaatcaattgttttatatttttaatcgtgtaggattatttagtggac
aatgttcagaaatttgtggtgcaaatcatagatttatacctattataattatagttgttc
ctcgaatagagtttttgacaaagtgatttataccaatattttgaaaaagatctgttttta
taggttttatattattattagtaatagtagtcttctatttttttaatgaatttttatgat
aataagtttattttcggtatttgatcctacttcttattttggcttaagatttaattgatt
aattgtttttataattttattgtattttcctataaagttttatttaattgaaagtggatt
aatattaatttttaaaattttatttgttagagtaagtaaggtttttaaagaagtttctat
tccaaatcatatagcattaaattttttatgtgtaataacgtttatatatttagtgtttag
taatatactaggtttatttccatttatttttactataacggctcatccattaattacatt
aggattaggagttgttttttggttgtcattttttttaataggattttcgtttagatttaa
aaatagatgtgctcatctagtaccagaaggtagtcctatagttttagctcctttaatagt
attaattgagagaatcagtcatttaattcgaccttttactctttctattcgattagcggc
taatataatggcgggccatttaattataggattattatctagaattagaatgattagtgt
atttggttttactagatctttaattttacaaaatattcttttggtgttagaatttggagt
aacagttattcaaggatttgtttttagaattttattattattatatgcattagaatatta
ttaattggaaaagcattatcatccttttcatatagtaaatatatctccttgacctttaat
aagaggatttggagcgttggctttagtagttggattaattaaattttttgttttttttga
aagagatttattatttagatcattttatttattagtattagtagcgttattatgatgacg
tgatgttattcgggaaagtacctttcaaggttttcattctagtgtggtgttgaaaggact
tatattagggataattctatttattgtaagagaaatttttttttttttttttttttttt-
--ttttttttcattctagattgagaccagcagtagaattaggagttcagtgaccacctat
gggtgtgtttccttttaatccttttcaagttcctttattaaatacggttattttattaag
atctggtgtgagagttacttgagctcatcaaatgattttaaaggaggattgagaaagagc
taagatgtctttaatagttacgtgaatattaggtctatattttcttatgttgcaaggttt
tgagtattatatatcttcttttggaattagagattctgtatttggttctactttttttat
agcaactggatttcatggatttcatgtaattgtgggaagagtgtttttatttattatttg
atatcggtttttaaattatcatttttctaaaagtcatcattttgggtttgaagctgctgc
ttgatattgacattttgtggatgtggtttggttatttttgttttctgtagtatattgatg
aggttgaatctatttttttagtgtttgtggtttattttttgtttctaatagtttttttaa
aattaagaagattagtggaagtaataagatcatatgaatgtggatttgatattaattctt
tagcacgtattgtgttttcttatcgattttttttattagctattttgtttattatttttg
atgtagaaatttctttgatgttgccggttccctatttaatagttagatatataggggtaa
ttgttttttgtttgtttatatttattttgttattaggtttaatatatgaatatttttttg
gatctttagattattggaattaatgaaattattaataatattattaaagtagatgatttt
gtagattctggaattataattctttttattgtttgtttgaatgagttatttggaccatat
atttcttgtcagtttttgtcgttattaaatgagatgattattattggaaatcaatggtta
aataactttgttgatataatatgggtgaatcataatgataaagaaaattgacctattgat
ttgtaaataaatcttttaaaagatagtaatattcctgttataaaacctataattaatgta
attgtaattaaaaatttataatggtttgggaaaatgaatatattttggttttattattca
taatattgaggttcctaaaattaaaggtgtaattcttattattattattggggaatttga
ataaattgaagtgtgattaaaagaatctggtttggatttaattaaaagtttacttgaaag
atatattattcgtaaggagtacgatgaagttattccgatggataaaattattattaatga
taatgttgtttctaattttgaattaattataaattcaataatattatctttagaaaagaa
tcctgaagtaaatggaagtcctattagagctatattagttaaagttaatgtggaattaat
agatggattataatttgaattag---atattaggcgtatatcttgataagaggattcatg
aattaaaattccagcacatataaatattagtgatttgaaataagcgtgaataataaggtg
gaaatatcttagagaacttgatttaatggaaattgcaaatattattattgctatttgtct
tagggtggataaagcaataattttttttaaatcttgttcccagttagctgaaagtccagc
atataatgctgtaattgaagaaataaatattaaggaaattaaaataaaaggatgaatatt
agttgtaattcggattatcaaataaattcctgcagttacaagagtggaggaatgaactag
tgctgaaataggagttggagctgatattgctatgggaagtcaagctgagaaaggaaattg
agcacttttagtgcatctagctagtattaatatgattaaaataagtaatggaaatatttc
atttatgtttagttctcatcttaatattaatattaatattctaattgataaaaggattat
aatgtctccgattcgatttgtgaggagtgtaattgaaccgcatctagctgtagatcagtt
ttgataatagattactaaaatataagaagatactcctagtatatctcatcctaataatat
taaaaatagattgtttcttaaaattaagattattatggataagatgaatattaatagtat
taaatgaaattgtttgtgctcatttttagggatataatatattctaaatattataattat
acttgaaattataagtactgttcttatgaatagacaggatattcaatctagtattgaaga
taattgtatttgaaatgataatatgttttctatagggattgtaaaatataaaaatgtatt
attaaataatatatatattctgattgaaagtaaattaaagtctatttttgttaataatat
aataagtggaattaaatggataaataatgataaatagattttgtaaggtgtatgaattaa
agggagagaatgtattttattatgagagatgttgagaaatattattattgaaaatgcggt
tactgcgattgaagaaataaaaattataattattgttattttgtttcatattaatgttct
tattataataaaaatttctctaattgtattgatagtagggggagctgaaatatttactat
agtaaatataaatcatcaaaaagtaatgttaggagtaattgtaattattcttttaaataa
aatgattcttcgggaatggtattttaaatataagtcatttgttaataaaaataatgctga
tgatgataaaccatgagcgattattatcaaaattgctccaaatattcctagttttgttat
cgagaataatcctagtagaacgaatcctatatgagccactgaggagtaagcaattaatga
tttaagatctttttggcgaatacagtttaatcttgttaaggaagcaccgattaatctgat
tctaataattcaattgttaattgaatttatttttttaatacataatggaataaatcgaat
taatccatatcctcctaattttaataatatagctgctaaaattattgatccttctagggg
tgcttctacatgggcttttggtaatcataaatgggtaaaaaatattggggtttttacgag
aaaagctattataaatataataattatatttaatttaaataaaaaaatgtttagaatatt
aaatgagtaattgttttttaatagaattatattgataaggagaggtaaggatgctgtgat
tgtatatattattagatagattctggcttggagtcgttcttgttgttttcttatttttaa
gattaatattatagtaggaattaatactaattcaaatagaatataaaatgaaattaaatt
agaggtggagaaagttaaaattaagattaaaagaattggaaagattgttgtaaaaatgtc
ttttagatttaatgaggatagaataattaatatcactcttattaatgatagtataattaa
aatataggatgatttgtcctgaaatattattttattgaaaatggtaataattgaagttta
ttaaaataattagtaaagataaaatggaaatagatataattaagaatggaacatgtaagt
taaagatctaataaaaactgagttggaagaattgtgtaaatttgatagtgatactaatat
tcttagtcttattcttgaacctcttactattaatgtaagtataattattattgatggaaa
tgaaattgatgaaaagttagttgaaatgaatgaaaataaagaaattaataataattctaa
tcttagaagtataattaaaatattttttcgtcatcaacatattcttaagattctgataat
aactatatttttttattgggtgtattctttgtagttagattacaaccggtatttatggta
agaattttaatttttattactttattttattcttatttaatttataaggtgattggaaca
ttttggtttagatatatgttattgatagtaatattaagaggggttttagtaatttttact
tatatagtaagattagttcctaatgagagttttgaagttgttagtttagtgattttatta
agatttataattagtatatttgttaaatgggggttagattttggcggggatataggaatt
ataagaatggatttgtgaatttcgtatttaggaggttttagattgtttttggttgttttt
cttttggtaattatattgttagtggtggtagtgagatgtatgagtgatggaagttttcga
gtattataaataattctttagttgatttaccttctccatctagtttaagatatttttgaa
attttggttctttgttaggtgtatttttaatggtgcagattttatctggtttatttttat
cttttcattttagaggagatgtaaatttgtctttttttagtattattcatataatacgag
atgtaaattatggatgattattacgagctattcatgctaatggtgctagaatgttttttt
tattgatatatattcatattggtcggggattgtattatggttcatatcgatttgagaagg
tttgattaagaggggttagaattttattattatctatggctacggcttttttagggtatg
ttttgccttgggggcaaatgtctttttgagctgctacagtgattactaatttattatcgg
ctattccttatgtaggagtattattggtagagtgaatttgagggggattttcggtaggaa
atcctactctgactcgattttttgcttttcattttattttaccttttgtaattttgtttt
ttgttattctgcatttgttttttcttcatgagaaaggatctagaaatcctttaggtttaa
tgggtagaagagataaaattatgtttcatccttattatgtttttaaggatatttttggat
ttagtttttttttcatgttttttatagtgatttgttttttgtatccttatatttttatgg
atgtggaaaattttatttcttctaatcctttagttacgcctgttcatattcaacctgaat
gatattttttgtttgcttatactattcttcgttctgtaccaagaaagattgggggagttg
ttgcgttggtaatatcagtattagttttgtattttttgcctttttttttaaaacatcgtt
ttcgaagaacttttttttattttttaataaaatttttattttgaattttttttgtaaatt
gagtgcttttaacttgaattggggcttgtgtagttgaaattccttatatgacattaggaa
tgatttttagagtaatttattatatgatatatattatgttttgatagggataataattgt
tagtatagatataggtaaaaagatttttcatcttagttttattaatatatcatatcggaa
tcggggaaatgttcttcgtactcaaattaaaataactgaaataactaataagataaatat
tgaaaatattgatttgatatttttaaaaaatataatagtagaaattattcttaaaagaag
tatacttatatattcagctaagaaaattaatgcgaatcaacctcctatgtattctacatt
aaatcctgatactaattctgattctccttctgcgaaatcgaaaggacttcggttggtttc
tgctaaacaagaagttaatcatataaatataagaaatatgtttcctcagaaaaaatataa
gagtttttgtgattcttctatttgagtaaatgaataagactgcgatataataacaataaa
taagataattataaaaaaagatacttcgtaagaaattatttgagcaattcttcgaattgc
cccaagatatgaatattttgaattagatgatcatcctactaataaaatgaaatatactcc
tagtcttgataaaataaagaagtataatatgttgtgtttattgtctattagtgaatttga
attgtataaaataatagggactattattattataatgagtaaggataatgatggggttaa
atatgatagtataaaatttattgattctaaggagattaaatttttattaaaaagtttaat
tgcgtctctgaatggttgaagtaatccaattagtcctactttatttggaccttttcggat
ttgagtatatctaaggatttttcgttctaaaatagtgtaaaaagctactgctactaaaat
tctaattgaaattagtatttaatcattttcttaggtcctttcgtactagaagaaattaag
aagatagaaaccgacctggttcacaccggtctgaactcaaatcatgtaattttttaagag
tcgaacagactttctttatccactattgcagaatattaaatcaacatcgaggtcgcaatc
atttttttaaataagatcttttaaattttattacgctgttatccctacggtaatttggtc
atttaattaattttattagatcattttataagtatttttattaaaatattaattaattaa
ctgccccagttaaactaaagtaaaattcaatagggtcttatcgtctttctgttatataaa
aggctttttacttttaagataattttaatatttaaattaaagaaataattttaagtgtta
aatcttttgttctagtctttaattaaaagacaaatgattatgctaccttagcacaagcgg
ctattcaatttcattgagcagattttactattaattatgattaatagaaatgtttttgtt
aaacagtcattaaatat-atgagttattgtaatttatttaaataatttacttattttatt
atttttatattattaaaatgatattttaatagtatagtttagttattaaactatttgaat
attataatttctatatttgtaagtatttttaaattttatttgtaatttgttttacaaaaa
ttattttaatata-tttttttataaaataccagatattattttaatcgaataacgtctaa
tttcgattgaatattataattattcatataatgaa-tttataatattaaatagatcttaa
aatttcgggaattattttttttgaattaatagatcctgatactaaaggaatattataatt
ctttgaaaaagtttatttttccttttcagtttaaatttttatgatactttttccaaaata
tcaactgtgttacgacttaccttatcttatgataagggtgacgggcgatatgtgcacatt
tattattttattcaaatttaaatattattaaaaatttacttctaaatcctatttcttaaa
atattaaaaaataatgttctttaattaattttaatgtaactcatttattctttaacatta
attacaccttgacctaacattttataatttatttagaataatattat-taattagttctt
ttgatggcggtatataaactttgttttaaagtaaaatttatcgggggttgtcgattaata
aacaagttcctctagaaaaataaaatgccgccgttgtaaataagttttatataaattatt
attact-atatttattttaatatactagggtttctaatcctattttaagtttaaaaatta
taacttttatttaaataaattttatataattgaattttactttttattaattgatttttt
attaattttaattatgttaatataaatataatttaactaaaagaataaccgcaactgctg
gcactaattattagttagttatttagttaattattctttatattttaaataatgttagat
gttacaaaattaaattgatttttataattttgtatta
>Oxyopes_sertatus
tatatttaataagatttcatttagtaataagatctgatgattgatttttagtttgattag
gattagaaattaatataatgatatttattataattgtttatgaacggtatagagtattaa
atattgagtcttgtataaaatatttttttatccaaagaataggctctgctattttattga
gtttattttattttggaaaaatatattttaaggaagtagtttgtttagtaataagatata
aagttggagcaggacccttttttttttggtttccttctatttgtggtgggatttcttgat
tatcttgttttattttaatatgttttcaaaagattattccttttattttattaagaatgt
ttgtatctggtttgatattttttgtaattatacttagtttggcttttggaattataggaa
gatttaatcaaaatgatttaaagcaattaattgctttttcttcagtgtatcatttaggat
gaataatattaagattaatatcttctgatgaattttgggtaatttatttaattatatata
gattattaatttttcctataattcttttttttaaaagaaagataataattagattaatag
atgtagttaggataaaatataaaaagtgatttgtaataatgatattaagaatagcaggca
tacctcccttattaggattttttttaaagtgatttgcttttattacgatttttttaaaaa
gatattttttttgattaattttaatgatgagttctgtggtaatgttttatgtatattatc
gtgttatttatgatgttttgatgggattttttataaatggggtttggacaaattgaatgg
aaaaaagaaatgaggtttggtgagatttagtaactatttttggtatagttataggtg---
----cgatgattttattcaactaatcataaggatattggaactttatatttaatatttgg
ggtttgatcggctatagttggaacggcaataagagtattgattcggatggaattagggca
ttctgggagaatattaggggatgatcatttatataatgtgattgttactgctcatgcttt
tgtaataattttttttatagttataccaattttaattggtgggtttggaaattgattggt
tcctttgatattaggggctcctgatatgtctttccctcgaataaataatttatcgttttg
attacttcctccttctttgtttttattatttatatcttctatggttgaaactggggttgg
agcaggatgaacggtttatcctcctttagcttcgactactggtcatataggaagatcaat
agattttgctattttttctttacatttagctggtgcttcttctattataggggctgtaaa
ttttatttctactattattaatatacgattaagtagaataagaatggaaaaggttccttt
gtttgtctgatctgtttttattactgctattttattgttgttatctttaccagtattagc
tggagctattactatgttattaactgatcgaaattttaatacttcattttttgatcctgc
aggggggggagatcctattttatttcaacatttattttgattttttggacatccagaagt
atatattttaattttacctggatttggaattgtttctcatgtaattagatcttctgtggg
aaagcgagaaccgtttggaagattaggaataatttatgctatagtaggaattgggggtat
aggatttgttgtttgagcacatcatatattttcggtaggaatagatgtagatactcgagc
ttattttactgcggctactataattattgctgtcccaactgggattaaggtttttagttg
aatagcaacaattcatggttcttattttaaaataagaacttctataatatgatgtattgg
gtttgtatttttatttactttaggtggtattactggggttgttttatctaattcatcgtt
agatgtagtattacatgatacatattatgtagtagctcattttcattatgtattaagaat
aggagctgtatttgctattttagctggaattacttattgatttcctttattttttggagt
agttttgaaggagaaaatgactaagcttcatttctttgttatgtttttaggagtaaattt
gacattctttcctcaacattttttaggattaaatgggataccacgtcgatattcagatta
tcctgatgcttttattttttgaaatatagtttcttctataggttctattttatctttatt
tgctgttatactatttatatatattgtttgagaagctataattttaaaattatttgggaa
taatgaatattttgtgagttcttcgttagaatgaattaataatattcctcctttagatca
tacttttaatcaattgaatttattaattgccaacttgaagatctttgttgtttcaagatg
gagtttctccagtaatagaacatttaattttttttcatgatcatattataatagtaataa
ttataattataattatggtaggatatgtattagtgaattcttgttttaataaattttata
atttaggaatgtttcaaggtcaggggcttgaaagaatttgaacagcaatacctgctgtat
ttttgttatttattgcttttccttctttacatttgttatatttgatggaagaaggagctt
cttatgatattacggttaaggttataggacaccaatggtattggtcttatgaatatagag
atttaggatttaagtcttttgattcatatatattatcaggtgatgatgtaatatttcgat
tgttaaatgttgataattcattagttattccttataatagaaatgttcgaataattattt
caagaatagatgtaattcattcttgaactattccttctttaggtgtaaaggctgatgccg
tacctggtcgattaaatcaattgttttatatttttaatcgtgtaggattatttagtggac
aatgttcagaaatttgtggtgtaaatcatagatttatacctattataattatagttgttc
ctcgaatagagtttttgacaaagtgatttataccaatattttgaaaaagatctgttttta
taggttttatattattattagtaatagtagtcttctatttttttaatgaatttttatgat
aa-----ttattttcggtatttgatcctacttcttattttggcttaagattaaattgatt
aattgtttttataattttattgtattttcctataaagttttatttaattgaaagtggatt
aatattaatttttaaaattttatttgttagagtaagtaaggtttttaaagaagtttctat
tccaaatcatatagcattaaattttttatgtgtaataacgtttatatatttagtgtttag
taatatactaggtttatttccatttatttttactataacggctcatccattaattacatt
aggattaggagttgttttttggttgtcattttttttaataggattttcatttagatttaa
aaatagatgtgctcatctagtaccagaaggtagtcctatagttttagctcctttaatagt
attaattgagagaatcagtcatttaattcgaccttttactctttctattcgattagcggc
taatataatggcgggccatttaattataggattattatctagaattagaatgattagtgt
atttggttttactagatctttaattttacaaaatattcttttggtgttagaatttggagt
aacagttattcaaggatttgtttttagaattttattattattatatgcattgga------
-------------cattatcatccttttcatatagtaaatatatctccttgacctttgat
aagaggatttggagcgttggctttagtagttggattaattaaactttttgttttttttga
aagagatttattatttagatcattttatttattagtattagtagcgttattatgatgacg
tgatgttattcgggaaagtacctttcaaggttttcattctagtgtggtgttgaaaggact
tatattagggataattctatttattgtaagagaaatttttttttttttttcttttttttg
agctttttttcattctagattgagaccggcagtagaattaggagttcagtgaccacctat
gggtgtgtttccttttaatccttttcaagttcctttattaaatacggttattttattaag
atctggtgtgagagttacttgagctcatcaaatgattttaaaggaggattgagaaagagc
taagatgtctttaatagttacgtgaatattgggtttatattttcttatgttgcaaggttt
tgagtattatatatcttcttttggaattagagattctgtatttggttctactttttttat
agcgactggatttcatggatttcatgtaattgtgggaagagtgtttttatttattatttg
atatcggtttttaaattatcatttttctaaaagtcatcattttgggtttgaagctgctgc
ttgatattgacattttgtggatgtggtttggttgtttttgttttctgtagtatattga--
---ttgaatctatctttttagtgtttgtggtttattttttgtttttaatagtttttttaa
aattaagaagattagtggaagtaataagatcatatgagtgtggatttgatattaattctt
tagcacgtattgtgttttcttatcgattttttttattagctattttgtttattatttttg
atgtagaaatttctttgatattgccggttccctatttgatagttagatacataggggtaa
ttgttttttgtttgtttatatttattctgttattaggtttaatatatgaatatttttttg
gatctttagatt----------atgaaattattaataatattattaaagtagatgatttt
gtagattctggaattataattctttttattgtttgtttgaatgagttatttggaccatat
atttcttgtcagtttttgtcgttattaaatgagatgattattattggaaatcaacggtta
aataactttgttgaaataatatgggtgaatcataatgataaagaaaattgacctattgat
ttgtagataaatcttttaaaagatagtaatattcctgttataaaacctataattaatgta
attgtaattaaaaatttataatggtttgggaaaatgaatatattttggttttattattca
taatattgaggttcctaaaattaaaggtataattcttattattattattggggaatttga
ataaattgaagtgtgattaaaagaatctggtttggatttaattaaaagtttacttgaaag
atatattattcgtaaggagtacgatgaagttattccgatagataaaattattattaatga
taatgttgtttctaattttgaattaattataaattcaataatattatctttagaaaagaa
tcctgaggtaaatggaagtcctattagagctatattagttaaagctaatgtggaattaat
agatggattataatttgaattag---atattaggcgtatatcttgataggaagattcatg
aattaaaattccagcacatataaatattagtgatttgaaataagcgtgaataataaggtg
gaaatatcttagagaacttgatttaatggaaattgcaaatattattattgctatttgtct
tagggtggataaagcaataattttttttaaatcttgttcccagttagctgaaagtccagc
atataatgctgtaattgaagaaatgaatattaaggaaattaaaataaaagggtgaatatt
agttgtaattcggattatcaaataaattcctgcagttacaagagtggaggaatgaactag
tgctgaaataggagttggagctgatattgctatgggaagtcaagctgagaaaggaaattg
agcacttttagtgcatctagctagtattaatatgattaaaataagtaatggaaatatttc
atttatgtttagttcccatcttaatgttaatattaatattctaattgataaaagaattat
aatgtctccgattcgatttgtgaggagtgtaattgaaccacatctagctgtggatcagtt
ttgataatagattactaaaatataagaagatactcctagtatatctcatcctaataatat
taaaaatagattgtttcttaaaattaagattattatggataagatgaatattaatagtat
taaatgaaattgtttgtgttcatttttagggatataatatattctaaatactataattat
acttgaaattataagtactgttcttatgaatagacaggatattcaatctagtattgaaga
taattgtacttgaaatgataatatgttttctatagggattgtaaaatacaaaaatgtatt
attaaataatataaatattctgattgaaagtaaattaaagtctatttttgttaataatat
aataagtggaattaaatggataaataatgataagtagattttgtaaggtgtgtgaattaa
agggagagaatgtattttattatgagagatattgagaaatattattattgaaaatgcggt
tactgcgattgaagaaataaaaattataattattgttattttgtttcatattaatgttct
tattataataaaaatttctctaattgtattgatagtagggggagctgaaatatttactat
agtaaatataaatcatcaaaaagtaatgttaggggtaattgtaattattcttttaaataa
aatgattcttcgggaatggtattttaaatataagtcatttgttaataaaaataatgctga
tgatgataaaccatgagcgattattatcaaaattgctccaaatattcctagttttgttat
cgaaaataatcctagtagaacgaatcctatatgggccactgaggagtaagcaattaatga
tttaagatctttttggcgaatacagtttaatcttgttaaggaagcaccgattaatctgat
tctaataattcaattgttaattgaatttatttttttaatacataatggaataaatcgaat
taatccatatcctcctaattttaataatatagctgctaaaattattgatccttctagggg
tgcttctacatgggcttttggtaatcataaatgggtaaaaaatattggggtttttacgag
aaaagctattataaatataataattatatttaatttaaataaaaaaatgtttataatatt
aaatgagtaattgttttttaatagaattatattgataaggagaggtaaggatgctgtgat
tgtatatattattagatagattctggcttggagtcgttcttgttgttttcttatttttaa
gattaatattatagtaggaattaatactaattcaaatagaatataaaatgaaattaaatt
agaggtggagaaagttaaaattaagattaaaagaattggaaagattgttgtaaaaatgtc
ttttagatttaatgaggatagaataattaatatcactcttattaatgatagtataattaa
aatataggatgatttgtcctgaaatattattttgttaaaaatagtaataattgaagttta
ttaaaataattagtaaagataaaatggaaatagatataattaagaatggaacatgt----
taaagatctaataaaaactgagttggaagaattgtgtaaatttgatagtgatactaatat
tcttagtcttattcttgaacctcttactattaatgtaagtataattattattgatggaaa
tgaaattgatgaaaagttagttgaaatgaatgaaaataaagaaattaataataattctaa
tcttagaagtataattaaaatattttttcgtcatcaacatattcttaagattctgataat
aactatatttttttattgggtgtattctttgtagttagattacaaccggtatttatggta
agaattttaatttttattactttattttattcttatttgatttataaggtaattggaaca
ttttggtttagatatatgttattgatagtaatattaagaggggttttagtaatttttact
tatatagtaagattagttcctaatgagagttttgaagttgttaatttagtgattttatta
agatttataattagtatatttgttaaatgggggttagattttggcggagatataggaatt
ataagaatggatttgtgaatttcgtatttaggaggttttagattgtttttggttgttttt
cttttggtaattatattgttagtggtggtagtgagatgtatgagtgggggaagttttcga
gtattataaataattctttagttgatttaccttctccatctagtttaagatatttttgaa
attttggttctttgttaggtgtatttttaatggtgcagattttatctggtttatttttat
cttttcattttagaggagatgtaaatttgtctttttttagtattattcatataatacgag
atgtaaattatggatgattgttacgagctattcatgctaatggtgctagaatgttttttt
tattgatatatattcatattggtcggggattgtattatggttcatatcgatttgagaagg
tttgattgagaggggttagaattttattattatctatggctacggcttttttagggtatg
ttttgccttgggggcaaatgtctttttgagctgctacagtgattactaatttattatcgg
ctattccttatgtaggagtattattggtagagtgaatttgagggggattttcggtaggaa
atcctactctgactcgattttttgcttttcattttattttaccttttgtaattttgtttt
ttgttattctgcatttgttttttcttcatgagaaaggatctagaaatcctttaggattaa
tgggtagaagagataaaattatatttcatccttattatgtttttaaggatatttttggat
ttagtttttttttcatgttttttatagtgatttgtttgttgtatccttatatttttatgg
atgtggaaaattttatttcttctaatcctttagttacgcctgttcatattcaacctgaat
gatattttttgtttgcttatactattcttcgttctgtaccaagaaagattgggggagttg
ttgcgttggtgatatcagtattagttttgtattttttgcctttttttttaaaacatcgtt
ttcgaagaacttttttttattttttaataaaatttttattttgaattttttttgtaaatt
gagtgcttttaacttgaattggggcttgtgtagttgaaattccttatatgacattaggaa
tgatttttagagtaatttattatatgatatatattatgttttgatagggataataattgt
tagtatagatataggtaaaaagatttttcatcttagttttattaatatatcatatcggaa
tcggggaaatgttcttcgtactcaaattaaaataactgaaataactaataagataaatat
tgaaaatattgatttaatatttttaaaaaatataatagtagaaattattcttaaaagaag
tatacttatatattcagctaagaaaattagtgcgaatcaacctcctatatattctacatt
aaatcctgatactaattctgattctccttctgcgaaatcgaaaggacttcggttggtttc
tgctaaacaagaagttaatcatataaatataagaaatatgtttcctcagaaaaaatgtaa
gagtttttgtgattcttctatttgagtaaatgaataagactgtgatataataacaataaa
taagataattataaaaaaagatacttcgtaagaaattatttgagcaattcttcgaattgc
cccaagatatgaatattttgaattagatgatcatcctactaataaaatgaaatatactcc
tagtcttgataaaataaagaagtataatatgttgtgtttattgtctattaatgaatttga
attgtataaaataatagggactattattattataatgagtaaggataatgatggggttaa
atatgatagtataaaatttattgattctaaggagattaaatttttattaaaaagtttaat
tgcgtctctgaatggttgaagtaatccaattagtcctactttatttggaccttttcggat
ttgagtatatctaaggatttttcgttctaaaatagtgtaaaaagctactgctactaaaat
tctaattgaaat-----ttaaatcattttcttaggtcctttcgtactagaagaaattaag
aagatagaaaccgacctggtttacaccggtctgaactcaaatcatgtaattttttaagag
tcgaacagactttctttatccactattgcagaatattaaatcaacatcgaggtcgcaatc
atttttttaaataagatcttttaaattttattacgctgttatccctacggtaatttggtc
atttaattaattttattagatcattttataagtatttttattaaaatattaattaattaa
ctgccccagttaaactaaagtaaaattcaatagggtcttatcgtctttctgttatataaa
aggctttttacttttaagataattttaatatttaaattaaagaaataattttaagtgtta
aatcttttgttctagtctttaattaaaagacaaatgattatgctaccttagcacaagcgg
ctattcaatttcattgagcagattttactattaattatgattaatagaaatgtttttgtt
aaacagtcattaaatat-atgagttattgtaatttatttaaataatttacttattttatt
atttttatattattaaaatgatattttaatagtatagtttagttattaaactatttgaat
attataatttctatatttgtaagtatttttaaattttatttgtaatttgttttacaaaaa
ttattttaatata-tttttttataaaataccagatattattttaatcgaataacgtctaa
tttcgattgaatattataattattcatataatgaa-tttataatattaaatagatcttaa
aatttcgggaattattttttttgaattaatagatcctgatactaaaggaatattataatt
ctttgaaaaagtttatttttccttttcagtttaaatttttatgatactttttccaaaata
ccaactgtgttacgacttaccttatcttatgataagggtgacgggcgatatgtgcacatt
tattattttattcaaatttaaatattattaaaaatttacttctaaatcctatttcttaaa
atattaaagaataatgttctttaattaattttaatgtaactcatttattctttaacatta
attacaccttgacctaacattttataatttatttagaataatattat-taattagttctt
ttgatggcggtatataaactttgttttaaagtaaaatttatcgggggttgtcgattaata
aacaagttcctctagaaaaataaaatgccgccgttgtaaataagttttatataaattatt
attact-atatttattttaatatactagggtttctaatcctattttaagtttaaaaatta
taacttttatttaaataaattttatataattgaattttactttttagtaattgatttttt
attaattttaattatgttaatataaatataatttaactaaaagaataaccgcaactgctg
gcactaattattagttagttatttagttaattattctttatattttaaataatgttagat
gttacaaaattaaattgatttttataattttgtatta
>Oxyopes_striagatus
tatatattattagatttcatttagttataagatctgatgattgatttttagtttgattag
gtctagaaattaatataataatatttattataattatttataaacgatatagtatattaa
atattgaatgttgtataaagtatttttttgtacagagaataggatctgctattttattaa
gtttgttttattttaaaaaaatatattttaaagaagtaatttgtttagttataagatata
aggtgggggcaggacctttttttttttgatttccttctgtttgtggtggaatttcttgga
tatcttgttttgttttaatatgttttcagaaaattattccttttattttattaagaatat
ttttatctagaataatatttattattattatatttagtttattttttggtattataggaa
gatttaatcaaagagatttgaagcaattaattgctttttcttctttataccatttaggtt
gaataatattaagaatattatcttttgaagaattttgggtaatttatttaatattatatg
gattattaattcttcctatagttttgttttttaataaaaaaataataggaagattatcag
atgtaattaaaatgaaacataaaaaatgatttgtaataataatgctaagaatggcaggga
tgcctcctttattagggttttttttaaaatggtttgcttttattacgattttttataaaa
gttattttttttgattggttttaattataagttcagtagtaatattttatgtatattatc
gggtaatttatgatgttttaataggattttttatacagggagtatgaataaattgaattg
agaaaagaaatgaaatttgatgggattttattactattattgggataattattggtggtt
cagtcgatgattttattcaactaatcataaagatattggaacgttatatttaatgtttgg
agtttggtcggctatagtaggaacagcaataagagtattaattcgaatagaattaggaca
ttcagggagaatattaggagatgatcatttatataatgtaattgttactgctcatgcttt
tgttataattttttttatagttataccaattttaattggtgggtttggaaattgattggt
tcctttaatattaggggctccggatatgtctttcccccgtataaataatttatcgttttg
attacttcctccttctctatttttattatttatatcttctatagtagaaacgggagtagg
agcaggatgaacagtttatcctcctttagcttcaacaacaggtcatataggaagatcaat
agattttgctattttttctttacatttagcgggtgcttcatctattataggagctgtaaa
ttttatttctactattataaatatacgattaagtagaataagaatagaaaaggttccttt
gtttgtgtgatctgtttttattactgctgttttattattattatctttacctgttttagc
gggtgctattactatattattaactgatcgaaattttaatacttcattttttgaccctgc
tggagggggagatcctattttatttcaacatttattttgattttttggtcatcctgaagt
atatattttaattttaccagggtttggaatcgtttctcatgttattagatcttctgtggg
gaagcgggaaccatttggtagattaggaataatttatgctatagtaggaattggaggaat
agggtttgttgtatgggcgcaccatatgttttcagtaggaatagatgttgatactcgagc
atattttactgcggctactataattattgctgtacctactggtattaaggtttttagatg
aatagctactattcatggttcttattttaaaataagaacttctataatatgatgtattgg
atttgtatttttatttactttaggaggaattacaggggtagttttatctaattcatcatt
agatgtggtattacatgatacatattatgttgttgctcattttcattatgtattaagaat
aggagctgtatttgctattttagctggaattacttattgatttcctttgttttttggagt
tgttttgaaggaaaaaataactaagcttcatttctttgttatatttttaggagtaaattt
aactttttttcctcaacattttttaggtttaaatggaataccacgtcgatattcagatta
tcctgatgtttttattttttggaatatagtatcttctataggttctattttatctttatt
tgctgttatattatttatatatattgtttgagaagctatagttttaaagttatttggaaa
taatgaatattttgtaagttcttcattagaatgaattaataatattcctcctttagatca
tacttttaatcagttgaacttattaattgccaacttgaagatctttattatttcaagatg
gggtttctccagtaatagaacatttgattttttttcatgatcatattataatagtgataa
ttataattataattatagtaggatatgtgttaattaattcttgtttaaataaattttata
atttaggtatgtttcaaggtcaaggacttgaaagaatttgaacggctatacctgcagtat
ttttattatttattgcttttccttctttacatttattgtatttaatagaagaaagagcta
attacgatattactattaaagtaataggtcatcaatgatattgatcttatgaatatagag
acttaggatttaaatcctatgattcttatatattatcaggtgatgatagaatatttcggt
tattaaatgtggataattctttagttatcccttataatagtaatgttcgaataattattt
caagaatggatgttatccattcttgaacaattccttctttaggtgtaaaggcagatgctg
taccaggtcggttaaatcaattattttatatttttaatcgagtaggattatttagtggtc
aatgttcagaaatttgtggtgctaatcatagatttataccaattataattatagttgttc
cccgaatagaatttttaataaaatgatttataccaatattttgaaaaaattctgttttta
taggttttattttattaacagtattaatcattttttatttttttaatgaatttttatgat
aataagtttattttcggtatttgatccaacttcttattttggtattagattgaattgatt
aattatttttgtaattttattatattttccaataaaatactatttaattgaaagtggatt
aatattagtctttaaaattttatttataagagtaagtaaggtttttaaggaagtttctat
acctaatcatatagcactaaattttttatgtgtaataacgtttatatatttagtttttag
aaatatattaggattatttccatttatttttactataacagctcatcctttaattacatt
aggattaggagttgttttttgattatcattttttttaataggattttcatttagttttaa
aaatagatgtgcccatttagtaccagaaggaagacctataattttagctcctttaatagt
attaattgaaagaattagtcatttaattcgaccttttactctttctattcggttggctgc
taatataatagcaggccatttaattataggtttattatctagaattagaataattagtgt
aattggttttactagatctttaattttacaaaatattcttttagtgttagagtttggggt
aacggttattcaaggatttgtttttagaattttattattattatatgcattagaatatta
ttaattggagaagcattatcatccttttcatatagtaaatatatccccttgacctttaat
aagaggttttggagctttggctttagtagtaggaataattaaactttttgttttttttga
aagagatttaatattaagatcattttatttattagtattagtagcattaatatgatgacg
tgatgtaattcgagaaagtacctttcaaggttttcattctagtgtggtgttaaaaggact
tatattaggtataatcttatttattgtaagagaaatttttttttttttttcttttttttg
agcttttttccattctagattgagaccggcagtagagttaggagttcaatggcctcctat
aggtgtatttccttttaatccttttcaggtgcctttattaaatactgtaattttattaag
atctggtgttagagttacttgagctcatcaaatgattttaaaggaagattgagaaggagc
taaagcatctttaatggttacatgaatattaggggtatattttcttatactacaagggtt
tgaatattatatatcttcgtttggaattagagattctgtttttggttcgactttttttat
agcaacaggatttcatggatttcatgtaattgtgggtagagtatttttatttattatttg
gtatcgatttttaaactatcatttttctaagggtcatcattttggatttgaagctgctgc
ttgatattgacattttgttgatgttgtttgattatttttgttttctgtagtatattgatg
aggtggaatctgtttttttagtatttgtagtttattttttgtttttaatagtgtttttaa
agttaagaagattaatagaagttataagatcatatgaatgtggatttgatattaattcgt
tagctcgagttgttttttcttatcgattttttttgttagcaattttatttattatttttg
atgttgaaatttctttaatattaccagtaccttatttagtaattagacatgtaggagtta
ttgttttttgcttgtttatatttgttttattaataggtttgatgtatgagtatttttttg
gttctctagattaagggaattaaagaaattattagtaatattattattgaagatgacttt
gaagtttctggaattatagatatatttattgtttgtttaaatgaattatttggaccatat
atttcttgtcaatttttatcattattaaatgaaatttttattaaaggaaatcaattatta
aataattttgttgaaatataatgggtaaatcaaagtgaaagtgagaattggcctattgat
ttataaagaaatcttttaaaggataataatatacctaaaataaatcctaataataatgta
attgtaattatgaatttataatgatttggaaaggttaatatattttggatttattattca
tagtattaaagtacctaagattaaaggggtgattctcattattattattggggaatttga
atatatcgaggtatgattaaaagaatctggtttggatttaattaaaagtttacttgaaag
ataaattattcgtaaggaatatgatgatgttaatcccactgataaaattattattaatga
taaaattgtttctagttttgaattaattataaattcaatgatattatctttagaaaaaaa
tcctgaggtgaatgggagacctattaaagctatattagttaaggctaatgttgaattaat
tgatggattataatttgaattag---ttattaaacgtatatcttgatatgaggattcgtg
aattaaaattccagcacatataaatattaatgatttgaaataagcatgaataataaggtg
aaaatatctaagagatcttgatttaatagaaattgcgaatattattattgctatttgtct
gagggtagataaagcaataattttttttaaatcttgttctcagttggctgaaagtccagc
atataaggctgtaattgaagaaatgaatattaaagtaattaaaattaaaggatgaatatt
agtagtaattcgaattattaagtaaattcctgcagtaacaagggtggaagaatgaactaa
tgctgaaataggagttggagctgatatggctataggaagtcaggctgaaaaaggaaattg
agcacttttagtgcaactagctaatattaatattagcaaaattaataatgggaatatttc
atttatatttaattctcaagttaatgttgatattaatatactaattgataaaagaatgaa
aatatctccgattcgatttgttaaaagtgtaattgaaccacaactggctgtggatcaatt
ttgataataaataactaaaatataggatgatactcctaatatatctcaacctaatagtat
taatagtatattgtttcttaaaattaaaattattatagataaaataaatattattaatat
tagtaaaaattgtttgtgttcgtttttaggaatataatatattctaaaaattataattat
tcttgaaattattaaaactgttcttataaataagcaggatattcagtctaatatggtagt
tagttgtagttgaaacgataatatagtttctatagggattgtaaaatatataaatatatt
atgggataataaaaataatctaattaatagaaagttaatgtctatttttataagtagaat
aataagcggaattaaatggataaataaagataggtaaattttataaggagtattaattag
ggggagtacttctattttattatgagaaatatttagaaatattattattgaaaatgatgt
tactgcaatagaagaaataaaaattatgattattgttattttatttcagattaatgttct
tattataataaagatttctctaattgtattaattgtagggggggctgagatatttactat
agtaaatataaatcatcaaaatgtaatgttaggagaaattgtaattaatcttttaaataa
aacgattcttcgagaatgatattttaaatataaatcatttgttaataaaaataatgctga
tgaagataatccatgagcgattattattaaaattgcaccaaatattcctagttttgttat
agaaaataatcctaataaaacaaatcctatatgagctactgaagaataagcaattaatga
ttttaggtctttttgacgaacacaatttaatctagttaaagatgccccgattaatctgat
tctaatgattcatctattaattgagtttatttttttaatacataagggaataaatcgaat
taacccgtatcctcctagttttagtaatatggctgctagaattattgatccttctaaagg
agcttcaacgtgagcttttggtaatcataaatgtgtaaagaatattggagttttaactag
gaaggctattataaatataataattatatttaatttgaataatgaaatatttaatgtgct
aaatgaatagttattttttaataaaattaagttaataagaagaggtaaagatgctgtaat
agtatatattattaagtagattctggcttgaaggcgttcttgttgttttcttatttttat
aattaatattatagtgggaattaacactaattcaaataaaatataaaataagattaaatt
agaaattgaaaaagttaatattaagactaataaaattggaaaaatagctgtaaaaatatc
ttttaaatttaatgaagataaaataattaatattactcttaataaagataatattattaa
aatataagacgatttatcttggaatattattttattgaaaattataataattaaaattta
ttaaaataattattaaagctgtaaaggatatacacgtaattaataatggaacatgtaggt
taaagatctaatgaaaattgaactggaagaattatgtaaattagataatgatactaatat
acttaatcttattcttgaacctcttactattaatgttagtataattattatagatgggaa
tgaaatagatgaaaaactagtagaaataaaaaaaaataatgaaattaatagtatttctaa
tctaagaagtataattaaaatgttttttcgtcatcaacatattcttagaattctaataat
aattatatttttttgataggggttttatttacagttagattacaaccagtatttatagtt
agaattttaatttttattactttattttattcttatttaatttataagataattggaaca
ttttgatttagttatatattattaatagtaatattaagaggagttttagttattttcact
tatatagtgagattaattcctaatgagagctttgaggtaattaatttagtagttttatta
agatttataattggaatatttgttaagtggggattgaattttgataatgatatagggatt
ataagaatagatctatggatttcttatttaggggggtttagattatttttagtgactttt
ttattacttgtaatattattagtggtagtagtaagatatataagagatgggagttttcga
gtattataaataattctttagttgatttaccttctccttctagtttaagatatttttgaa
attttggttctttgttaggagtatttttaatagttcaaattttatcaggtttgtttttat
cttttcattttagaggagatgttaatttatctttttttagaattattcatataatgcgag
atgtaaattacggatgattgttacgagcaattcatgctaatggtgctagaatattttttt
tattaatatatattcatattggtcgaggattgtattatggttcatatcgatttgaaaaag
tttgattaagtggggtaagaattttgttattatctatagctactgcttttttaggttatg
ttttaccttggggtcaaatatctttttgagcagctacagttattactaatttattatcag
caattccatatgtaggagtattgttagtagagtgaatttggggtggattttctgtaggta
atcctactttaacacgattttttgcttttcattttattttgccttttgttattttatttt
ttgtaattttacatttgttttttcttcatgagaaaggatctagaaatcctttaggattaa
tagggagaagagataaaattatatttcatccttattatgtttttaaagatatttttggtt
ttagttccttttttatgttttttataattatttgtttattatatccttatatttttatgg
atgtagaaaattttatttcttctaatcctttagtaactcctgttcatattcaacctgaat
gatattttttatttgcttatactattcttcgctcagttccgagaaagattggaggtgtgg
ttgctttagtaatatcggtattaattttatattttttacctttttttttaaaacatcgtt
ttcgaagaacatttttttattttttaataaaatttttattttgaattttctttgtaaatt
gagttcttttaacttgaattggagcttgtgtagttgaaattccttatataacgttaggta
taatatttagagtaatttattatataatgtatatattattttgataggaattgtaataat
aaatatagatataggtaagaaaatttttcatcttaattttattaatatatcatatcgaaa
tcgagggaatgttcttcgtactcaaattaaaatgattgaaataattaataaaataaatat
agaaaatattgatgtaatattcttaaaaaatataatagtagaaattattcttaagagtaa
tattcttatatattcagctaaaaaaattaatgcaaatcaaccacctatatattctacatt
aaaacctgatactaattctgattctccttctgcgaaatcaaatggtcttcgattagtttc
tgctaaacaggatgttaatcatataaatattaaaaatatatttcctcaataaaagtgtaa
gagtttttgtgactcttctatttgagtaaatgaataagattgagatataataacaatgaa
taaaataattatgaaaaaagatacttcataagaaattatttgggcaattcttcggattgc
tccaaggtaagaatatttagaatttgatgatcatcctactaatagaatgaaatatacacc
taatcttgataaaatgaaaaagtataatatattatgtttattgtctaatagtggattgga
attatataaaataattggcactattataattataataagtaatgataatgatggagttaa
gtaggaaagtataaagtttattctttctaaagaaattaagtttttattaaaaagtttaat
agcgtctctaaatggttgtaaaattccaattaatcctactttatttggaccttttcgaat
ttgggtatatctaagaatttttcgttctaaaatagtataaaaagctactgctactaaaat
tctaattgaaattagtatttaatcattttcttaggtcctttcgtactagaagaaattaag
aagatagaaaccgacctggtttacaccggtctgaactcaaatcatgtaattgtttaaaag
tcgaacagactttctttatccactattgcagaatattaaatcaacatcgaggtcgcaatc
attatttttaataagatctttaaaattttattacgctgttatccctacggtaatttggtt
atttaattaattttattagatcattttataaagatttatattaaaatattaattaactaa
ctgccccagttaaactaaagtaaaattcaatagggtcttatcgtctttctacttaataaa
agtctttttacttttaagataattttaatatttaagttgaagaaataattttaaatgtaa
aatcttttgttctagtctttaattaaaagacaaatgattatgctaccttagcacaagcgg
ctatttaatttcattgagcagatattactattaataataa-taatagaaatgtttttgtt
aaacagtcattaaatat-ataagttcttttaatttatttaaaaaatttacttattttatt
atttttatattatataaatggtattttattaatatagtttagttattaaactatttgaat
attataatttctttattttaataattttttaaatttaattagtaatttattttacgaaaa
ttattttaatatt-atttttaataaaataccagatattaatttaatcgaataacgtttaa
tttcaattaaactttaaatttattcatgtaatgaa-tttattaagtttaatagatcttaa
aatttcgggaattattttttttgaattaataaatcctgatactaaaggaatataataatt
ctatgaaaaagtttaaatttccttttcagttataatttttatgatactttttccaaaata
tcaactgtgttacgacttaccttatcttatgataagggtgacgggcgatatgtgcacatt
tattattttattcaaatttaaatattatttaaaaattacttctaaatcctatttcttaaa
atattaaaagataatattccttaattaattttaaagtaactcatttattctttaatataa
attacaccttgacctaacattttataatttatttagaataattttt--taattagttctt
ttgatggcggtatacaaattttatttaaaagtaaaaattatcggggattgtcgattaata
aacaagttcctttagtaaaatgaaatgccgccgttgtaaataagttttatataaattatt
attactaatgtttattttaatatactagggtttctaatcctattttaagtttaaaaattg
taactatagtttaaataaattttataaaattaaattttactctttatagattggttttta
ttaaaaattaaatatgtttatgttaatataatttaactaaaagaataaccgcaactgctg
gcactaattattagttggttatataatcaataattctttatattttaaataatattagat
tttttaaaatcacattaatttttataattttatatta
>Oxyopes_sushilae
tatatttagtaagatttcatttagttataagatctgacgattgatttttagtatgattag
gattagaaattaatataataatatttattataattatttataaacgatatagaatattaa
atgttgaatgttgtataaaatatttttttattcagagaataggatctgctattttattaa
gtcttttttatttaaaaaaaatatatttaaaagaagtaatttgtttagtaataagatata
aagttggagcaggtccgttttttttttggtttccttctatttgtggtggaatttcttgaa
tatcttgttttattttaatatgttttcaaaaaattattccttttattttattaagaatat
ttatatctagaataatatttattattattatatttagtttgttttttggaattataggaa
gatttaatcagagagatttaaagcaattaattgctttttcttctttatatcatttaggtt
gaataatattaagaatattatcttttgatgagttttgaataatttatttaataatatatg
gtgtattaatttttccgataatttttttttttaatgaaaaaatattaagaagattattag
atgtaattaaaataaaatataaaaaatgatttgtaataatgatattaagagtagcgggta
tacctcctttattaggattttttttaaaatgatttgcttttattactatttttttaaaaa
gatatttttttttattggttttaattttaagttctatagtaatattttatgtatattatc
gtgtaatttatgatgtcttaatgggattttttatgtgaggagtttgagtaaattgaattg
aaaaatcaaatgaaatttgatgagattttgtaactattattggtataattattggaggtt
caatcgatgattttattcaactaatcataaagatattggaactttatatttaatatttgg
agtttgatctgctatagtaggaacggctataagagtattaattcgaatagaattaggaca
ttctgggagaatattaggagatgaccatttatataatgtaattgttactgctcatgcttt
tgttataattttttttatagttataccaattttaattggtgggtttggaaattgattagt
tcctttaatattaggagctcctgatatatcttttcctcgaataaataatttatcattttg
attacttcctccttctttatttttattatttatatcttctatagtagaaacaggagtagg
agcagggtggacagtttaccctcctttagcttcaacaataggtcatataggaagatcaat
agattttgctattttttctttacatttagcaggtgcatcttctattataggagctgtaaa
ttttatttctactattataaatatacgtttgagtagaataagaatagaaaaggtcccttt
gtttgtgtggtctgttcttattactgctattttattattattatctttacctgttttagc
aggtgctattactatattattaactgatcgaaattttaatacttcgttttttgatcctgc
tggagggggggatcctattttatttcaacatttattttgattttttggtcatcctgaagt
atatattttaattttaccaggatttggaattgtttctcatattattagatcttctgttgg
aaagcgagaaccatttggtagattaggtataatttacgctatagtaggtattgggggtat
aggatttgttgtgtgagcacatcatatattttcagtaggaatagatgttgatactcgagc
ttattttactgctgctactataattattgctgttcctactggtattaaggtttttagttg
aatagctacaattcatggttcttattttaaaataagaacttcaataatatgatgtattgg
ttttgtgtttttatttactttaggtggtattacaggggtggttttatctaattcatcatt
agatgtagtattacatgatacatattatgttgttgctcattttcattatgtattaagaat
aggagctgtatttgctattttagctggtattacttattgatttcctttattttttggaat
ggttttgaaagaaaaaataaccaaacttcattttttagtaatatttttaggtgtaaattt
aactttttttcctcaacattttttaggattaaatgggatacctcgtcgttattcagatta
tcctgatgcttttattttttgaaatatagtatcttctataggctctattttatctttatt
tgctgttatattatttatatatattgtttgagaagctatagttttaaaattatttggaaa
taatgaatattttataagttcttcattagaatgaattaacaatattcctcctttagatca
tacttttaatcaattaaatttattaattgccaacttgaagatctatattgtttcaaaatg
gggtttctccggtaatagaacatttaattttttttcatgatcatattataatagtaataa
ttataattataattatagtaggatatgtgttaattaattcttgtttaaataaattttata
atttaggtatgtttcaaggtcaaggacttgaaagaatttggacagcaatacctgcagtat
ttttattatttattgctttcccttctcttcatttattatatttaatagaagaaagagcta
attatgatattactattaaagtaataggacaccaatgatattgatcttatgaatatagag
atttaggatttaaatcctttgattcttatatattatcaaatgatgatagaatatttcgat
tattaaatgtggataattctttagtaattccttataatagtaatgttcgtataattattt
caagaatagatgttattcattcttgaacaattccttctttaggtgtaaaagcagatgctg
tgccaggtcgattaaatcaattattttatatttttaatcgagtaggattatttagtggtc
aatgttcagaaatctgtggtgctaatcatagatttatacctattataattatagttgttc
ctcgaatagaatttttaataaagtgatttataccaatattttgaaaaagttctgttttta
taagttttattttattaatagtattagtacttttctttttttttaatgaattttcatgat
aataagtttattttcagtatttgatccaacttcttattttggtttaagattaaattgatt
gattatttttataattttattatattttcctataaaattttatttaattgaaagtaaatt
aatgttgatttttaaaattttatttgtaagagtaagaaaagtttttaaagaaatttctat
tccaaatcatatagcattaaattttttatgtgtaataacatttatgtatttagtttttag
aaatatattaggattatttccatttatttttactataacagctcatcctttaattacatt
aggattaggaattgttttttgattatcattttttttaataggattttcatttagttttaa
aaatagatgtgctcatttggttcctgaaggaagacctataatattagcccctttaatagt
attaattgaaagaattagtcatttaattcgaccttttactctttctattcggttagcagc
taatataatagcaggtcatttgattataggtttactatctagaattagcataattaatat
aattggttttactagatctttaattttacaaaatattcttttagtattagaatttggagt
aactattattcaaggatttgtttttagaattttattattattatatgcattagaatatta
ttaattggaaaagcattatcatccttttcatatagtaaatatatctccttggcctttaat
aagaggatttggggttttagctttaatagtgggattaattaagttttttgttttttttga
aagagatttagtattattatcattttatttattagtattagtagtaatagcgtgatgacg
tgatgtaattcgagaaagtacctttcaaggatttcattcaagtgtggttttaaaagggct
tatattaggtataatcttatttattgttagagaaatttttttttttttttcttttttttg
agctttttttcattcgagattaagaccagcagtagaattaggagtacaatgacctcctat
aggtgtgtttccttttaatccttttcaagttcctttattaaatactgtaattttattaag
atcgggtgttagagttacttgagcccatcaaataattttaaaagaaaattgagaaagagc
taaaatatctttaataataacatgaatattaggggtatattttcttatattacaagggtt
tgagtattatatatcttcttttggaattagagattctgtatttggttctactttttttat
agctacgggatttcatggatttcatgtaattgtaggtagattgtttttatttattatttg
atatcgatttttaaattatcatttttctaaaagtcatcattttggatttgaagctgctgc
ttgatattgacattttgttgatgttgtttgattatttttgttttctgtagtatattgatg
gggttgaatctatttttttagtatttatagtttattttttgtttttattagtttttttaa
aagtaagaatattaatagaagttataagatcatatgaatgtggatttgatattaattctt
tagttcgagtggttttttcttatcgattttttttattagctattttatttattatttttg
acgttgaaatttctttaatactacctattccatatttagtaattagatatataggagtat
ttattttttgtctatttatatttattttattaataggcttaatgtatgaatatttttttg
gctcgtaa----aagggaattaaagaaattataagtattattattaatgaagatgatttt
gaagtttctggaattatggatatttttattgtttgtttaaataaattatttgaaccatat
atttcttgtcagtttttatcattattaaatgaaatttttattaaaggaaatcaattatta
aataattttgttgaaatataatgtctaaatcaaagtgaaagtgaaaattgtcctaatgat
ttgtaaataaatcttttaaaagataaaagtattcctataataaatcctattattagtgtg
attgtaattatgaatttataatgatttggaaaaattagtatattttggatttattattca
caatattaaagtgcctaaaattaaaggggtaattcttattattattattggtgaatttga
gtattttgaagtatggttaaaaagatctggtttagatttaattaaaagtttatttgaaag
atatattattcgtaaggaatatgatgatgttattccaattgataagattattattaatga
tagtattgtttctaattttgaattaattataaattcaataatattatctttagaaaaaaa
tcctgaggtaaaaggtaaacctattaaagctatattagttaaagataatgtagaattaat
tgatggattatgatttgaattaa---ttattaaacgtatatcttgatatgaagattcatg
gattaaaattccagcacatataaatatcaatgatttaaaataagcgtgaataataagatg
aaaatatctaagggatcttgatttaatagaaattgcaaatattattatagctatttgtct
aagagtagataatgcaataattttttttaaatcttgttctcaattggctgataatccagc
gtataaagctgtaattgaagagataaatattaaagtaattaaaattaaaggatgaatatt
agatgtaattcgaattattaaataaatccctgcagtaacaagagtagaagaatgaactag
tgctgaaataggagttggggctgatattgctataggaagtcatgctgaaaagggaaattg
agcacttttagtacatctagctaatattaatataaataaaattattaatggaaatatttc
atttatatttaattctcaggttaatgttgatattaatattctaattgataaaagaattaa
aatatccccaattcgatttgttaaaagtgtaattgaaccacaactagctgtagatcaatt
ttggtaataaataactaagatgtaggatgaaattcctaatatatctcatcctaataatat
taataatatattatttcttaaaattaaaattattatagataaaataaatattaataatat
taagaagaattgtttgtgttcgtttttaggaatataatatattctaaagattataattat
tcttgaaattattaatactgttcttataaataaacaggatattcaatctagtatagtagt
taattgtaattgtaatgataatatagtttctacatctgttgggataaatgggagtacaag
aaacgaaaggcagctgattttagttactcgcaaattaatg-ctatttatataagtaaaat
aataagtggaaataaatggataaa----------taaattttataagaggtattaattaa
aggaagaatttctattttattatgagaaatatttaaaaatattattattgaaaatgatgt
tactataatagaagaaataaaaattataattattgttattttatttcatattaatgttct
tattataataaaaatttctctaattgtgttaatagtggggggagctgaaatgtttactat
agtaaatataaatcatcaaaaaataatattaggagaaattgtaattaatcttttaaataa
aatgattcttcgagaatgatattttaaatataaatcatttgttaataaaaataatgctga
tgaagataatccatgggcaattattattaaaattgcaccaaataatcctatttttcttat
tgaaaataatcctaataatacaaatcctatatgggctactgaggagtaagcaattaatga
ttttaaatctttttgacgaacacaatttaatcttgttatggaagctccgattaatctaat
tctaataattcaactatttattgaatttatttttttaatacataaagggataaatcgaat
taaaccataacctcctaattttaataatatagctgctaaaattattgacccttctaaggg
agcttcaacatgagcttttggtaaccataaatgtgtaaaaaatattggagtttttactaa
aaaggctattataaatataataattatatttaatttaaataatgaaatgtttaatgtatt
aaatgaataattattttttaaaagaattaaattaataagaaggggtaaagatgctgtaat
agtatatattattaaataaattctagcttgaaggcgttcttgttgttttcttatttttat
aattagtattatagtaggaattaacactaattcaaataaaatataaaatgaaattaaatt
agaagtagaaaaagttaaaattaatactaataaaattggaaaaattattgtaaaaatatc
ttttaaatttaatgaagataaaataattaatattactcttaataaagataatattattaa
aatataagatgatttatcttgaaatattattttattaaaaattataataattaaaattta
ttaaaataattattaatgcaattaatgatatacatataattaaaaatggtacatgtaagt
taaagatctaataaaaattgaattggaggagttgtgtaaattagataatgaaactaatat
acttaatcttattcttgaacctcttactattaatgtaagtataattattatagatggaaa
tgaaattgatgaaaagctagtagagataaaaaaaaataaagaaattaataatatttctaa
tctaagaagtataattaaaatattttttcgtcatcaacatattcttaaaactctaataat
aattatatttttttattgggtattttatttacaattagattacaaccggtatttatagtt
agaattttaatttttattactttattttattcttttttaatttataaaatgattggaacg
ttttgatttagatatatgttattaataattatattaagaggagttttagttatttttact
tatatagtaagattaattcccaatgaaagttttgaagtaattaatttagtaattttatta
agatttataattagaatatttattaaatgaggattaagttttaataatgatataggtatt
ataagaatagatttatgaatttcttatttaggaggatttagattatttttggttgttttt
ttattattggtaatattattagtagtagtagtaagatatataagagatgggagttttcgg
gtattataaataattctttagttgatttaccttctccgtctagtttaagatatttttgaa
attttggttctttattaggagtatttttgatagttcaaattttatcaggattatttttat
cttttcattttagaggagatgtaaatttgtctttttttagaattattcatataatacgag
atgtaaattatggatgattattacgaacaattcatgctaatggtgctagaatgttttttt
tattaatatatattcatattggtcgaggattatattatggttcttatcgatttgaaaagg
tttgattaagaggagtaagaattttattattatctatagctactgcttttttaggttatg
tattgccttgaggacaaatgtccttttgagccgctacagttattactaatttattatcag
caattccttatgtgggtgtattattagtagaatgaatttgaggaggattttcagtaggta
atcctactttaacacgattttttgcttttcattttattttaccttttattattttatttt
ttgtaattttacatttattttttcttcatgaaaaaggatctagaaatcctttaggattaa
taggaagaagagataaaattatatttcatccttattatgtttttaaagatatttttggat
ttagttttttttttatattttttataattatttgtatattatatccttatatttttatag
atgtagaaaattttatttcttctaatcctttagtaactcctgttcatattcaacctgaat
ggtattttttatttgcttatactattcttcgttcagttccaagaaaaattggaggtgttg
ttgcattagttatatcagtattaattttatattttatacctttttttttaaaacatcgtt
ttcgaagaacatttttttattttttaataaaattttttttttgaattttttttgtaaatt
gaattcttttaacttgaattggagcttgtgtagttgaagttccttatataactttaggaa
taatttttagagtaatttattatataatgtatttaatattttgataggaataataattgt
aaatatggatataggtaaaaaaatttttcatcttaattttattaatatatcataacgaaa
tcgtggaaatgttcttcgtactcaaattaaaataattgaaataataagtaaaattaatat
tgaaataattgatctaatatttttgaaaaatataatagtggagattattcttagtaataa
tattcttatatattcagctaaaaaaattaatgcgaatcaaccacctatatattctacatt
gaagcctgatactaattctgactccccttctgcaaaatcaaaaggtcttcggttggtttc
tgctaaacaggatgttaatcatataaatattaaaaatatgtttcctcaaaaaaaatgtaa
aagtttttgtgattcttctatttgagtaaatgaataagattgtgataaaataacgataaa
taaaataattataaaaaaagatacttcataagaaattatttgagcaactcttcgaatcgc
tccgagatatgaatatttagaattagatgatcatcctactaataaaataaaatatactcc
taatcttgataaaataaaaaaatataataaattatgtttattgtctaataatgaattgga
attatataaaataattggaattattataattataataagtaatgataatgatggggttaa
atatgaaagtataaaatttattctttctaaggaaattaaatttttattaaaaagtttaat
agcatctctaaatggttgtaaaattccaattaatcctactttatttgggccttttcgaat
ttgagtatatctaagaatttttcgttctaaaatagtataaaatgctactgctactaaaat
tctaattgaaataaatatttaatcattttcttaggtcctttcgtactagaagaaattaag
aagatagaaaccgacctggtttacaccggtctgaactcaaatcatgtaattttttaaaag
tcgaacagactttctttatccgttattgcagaaaattaaatcaacatcgaggtcgcaatc
attatttttaataagatctttaaaattttattacgctgttatccctatggtaatttgatc
atttaattaattttattagatctttttataaaaatttatactaaaatattaattaattaa
ctaccccagttaaactaaagtaaaattcaatagggtcttatcgtctttctatttaataaa
agtctttttacttttaagataattttaatatttaaattaaagaaataattttaaatgtaa
aatcttttattctagtctttaattaaaagacaaatgattatgctaccttagcacaagcgg
ctatttaatttcattgagcagattttactattaattataa-taatagaaatgtttttgtt
aaacagtcattaaatat-atgagttctttaaatttatttaaataatttacttattatatt
atttttatattatataaatgatattttattagtatagtttagttattaaactatttgaat
attataatttctttatttaaaaaaatttttaaatttaatttgtaatttattttacaaaga
ttattataatatt-attttttataaaataccagatattaatttaatcgaataacgtttaa
tttcaattaaattttaattttattcatataatgaa-tttattaaatttaatagatcttaa
aatttcgggaattattttttttaatttaataaatcctgatactaaaggaatataataatt
ctatataaaagtttaatattccttttcagttttaaatttattgatactttttccaaaata
tcaactatgttacgacttaccttatcttatgataagggtgacgggcgatatgtgcacatt
tataattttattcaaatttaaatattattaaaagtttacttttaaatcctattt-ttaat
atattaaaatataatatt-tttaattaattttaatgtaactcatttatcctttaatataa
attacaccttgacctaacattttattatttatttagaataatattt--taattagttctt
ttgatggcgrtatataaattttatttaaaagtaaaaattatcggggattgtcgattaata
aacaagttcctctaataaaatgaaatgccgccgttgtaaataagttttatttaaattatt
attactaatatttgttttaatatactagggtttctaatcctattttaaatttgaaaatta
taacttttatttaaataaattttataaaattaaattttactttttatgaattgattttta
ttaaaatttaaatatgtttataaaaatataatttaactaaaaggataaccgcaactgctg
gcactaattattagttggttatataattaatgattctttatattttaaataatattagat
cttttaaaattaaatttatttttataattttatatta
>Oxytate_striatipes
tatatttaattagatttcatctagtaataaatagagatgattgatttttgatttggttag
gtttagaagttaatataattatgtttattatttttatttataatcaatatgatataaata
gatttgaattatgtttaaaatatttttttattcaaagattaggatcaggtatatttatag
gaatattttatttaggaatggaaaatttgaaaagagcagtgtgtttaattataagatata
aaattggtgctggtccttttttcttttgatttccttctttaagaataatggttttttgag
tgttttattttgttttattgacatttcaaaaatttattcctttaattttaataaatgttt
ttatagattatttaatagtattaattggtttaataagattatttattggagtttttggtt
ctttcaatcaaaataatttaaagcgtttattagcatatttttttatttttcatttaggtt
gaattattatgtgcaatataactggggattttgcttggataatatatatatttatatata
tattaatattaggtcctttagttttttttttaaaatacaataatgtggtttttttaggcg
aattaattaaattaaaatatatatttttttttatatttttgatattaagaataggtggta
taccgcctatattagggttttttgtaaaatgatatgctttaagagttataaaatttttaa
gatattatgtatttttggttttagttattttatctgttgtaatattttatatttactttc
gtctattgtatgattatttattagatggggttcaaaatagattttgattgaaatgagata
ataatataaaatattattgggttgatattttaagaagacttggatttttattagggagaa
tattcgatgaatatattcaactaatcacaaagatattgggactttatatttattatttgg
ggcttgatctgctatagtaggaactgctataagagtattaattcgtatagagttaggtaa
ttctggaagattattaggaaatgatcatttatataatgttattgttactgctcatgcttt
tgtaataattttttttatagttatacctattttaattggaggatttggaaattgattagt
tcctttaatattaggggctcctgatatatcatttcctcgtataaataatttatctttttg
attgttacctccttctttgtttttgttatttatatcttctatggttgagataggtgtagg
agcagggtgaactgtatatcctccgttggcttctagagtgggacatataggaagatctat
agattttgctattttttctcttcatctagctggagcttcttctattataggagctgtaaa
ttttatctctactattattaatatacgaagagttggaataagtatagaaaaagttccttt
atttgtatgatctgtattaattactgcagtattattattattatctttacctgtgttagc
aggagctattactatgttattaacagatcgtaattttaatacttctttttttgatcctgc
cggaggaggagatcctattttatttcaacatttattttggttttttggtcacccagaagt
atatattttaatcttacctgggtttggtattgtttctcatgtaattagttcttctgtagg
aaagcgagaaccttttgggagtttagggatgatttatgctatagcaggaattggtggtat
aggatttgttgtgtgggcacatcatatattttcagtaggaatagatgtggatacgcgggc
ttatttcactgctgctactataattattgctgtccctactgggattaaggtttttagttg
aatagctactttacatggatcttattttaaaataacttcttctttgatatgatgtgtagg
atttgtatttttatttactttaggaggaattacaggagtagttttgtctaattcttcttt
agatattattttacatgatacttattatgtagtagctcatttccattatgtattaagaat
aggagctgtttttgctattttggctggaattacgtattgatttcctcttttttttggtgt
ttctttaagagaaaaactttctaaatttcagttttatattatatttttaggagttaatct
tactttttttccacaacattttttagggttaaatgggataccacgtcgttattctgatta
tccggatgcttttgtcttttggaatatagtttcttcaataggatctttattatctttatt
tggtgtaattttatttatatatattatttgagaatctttcattttaaagaattctaatgg
tagagaatattttattagatcttctctggaatgaatgaataatgttcctcctttagatca
tacttataatcaattaaatttattaattgccaacttgaagtagattattgtttcaaaata
gtgtttcttcagttatggagcagttaattttttttcatgatcatattatagtagttatag
taatgattatagtaatagtaggatatattttaataaatagatgtttaacaaagttttatg
atttaggaatatttcatggacagagattagaaagaatttgaactgttattcctgcagttt
ttttattatttattgcttttccttctcttcgtcttctttatttaatagaggaaagtgaag
attttgatataactttaaaagtgttagggcatcaatgatattgatcttatgaatatagtg
atttagggttaaggttttttgattcttatatattatctaataaagaatgtatttttcgat
tattgaatgtagataattgtttagttattccttttataacgaatgttcgaatgattgttt
caagaatagatgtaattcattcttgaactattccttctttaggggtaaaagttgatgcta
ttccaggtcgattaaatcaattatttataagatttaatcgaataggtttgttttttgggc
aatgttctgagatttgtggagctaatcatagatttatacctattttaataatagttattc
ctcgtttagagtttttagtaaattgaattatacctttaatatgaattttttctgttttaa
taattttattattaatattggtttttttgaatatatattttttatttttagttaaatgat
aataaatcttttttcagtttttgatccttcttcttattatggaataagattgaattgatt
tattttaatattaatttttctgtttttcccttttaaatattatttaatggagagaggaat
tatattaatatttaaggtattatttataggggtaagtaaggtttttaaagatgtatctgt
tcctaatcatttagctgttaattttttatgtgtaacaactttttgttatttaataatgag
aaatttactaggcttatttccttttatttttactggaacggctcatcctataattacttt
aggattaggattagttatatgaatatcattttttattataggatttataaaaaattttaa
aatgagatgtgctcatttggtaccagaaggaagtcctttaatattatctcctttaatagt
tttaattgaaagaattagtcatattattcgaccttttactttatctattcgattagcagc
taatataatagcaggtcatttgattattggtttattatctagaattagtttgattagttt
ttttggtttttttggatctttaattcttcaaaatattttattaattttagaatttggtgt
tgctgttattcagggttttgtttttagaattttattgttattatatgctttagaatatta
ttaattggaaaagcattatcatccttttcatatagtaaatatatcaccttgacctttgat
aagagggttttctgctttagctttggttattggtataattaaaatatttatattttataa
tattaatttagttttaatatcattatttattttattattggtagttttaacttgatggcg
agatgtaattcgagaaagaacttttcaaggttttcattctagaatagtattaagaggatt
gatttgaggtatgattttatttattgtaagagaaatttttttctttttatcttttttttg
aggattctttcattctagattaagaccttcagttgaattaggagttcaatggccacctga
aggaattttttcttttaatccttttcaagttcctttattaaatactattattttattatc
ttctggggtaagagttacttgatgtcatcagataattttaaatgaaaattgaagtaaagc
taattattcattaatattaacttgaatattaggagtatattttttaatactacaaggatt
tgaatatattataagatcttttagaattagagattgtgtttttggatctactttttttat
atcaactggttttcatggatttcatgtaattattggaacactttttttatttatgatatg
aatacggttttcaaaaaatcatttttctagaagacatcattttgggttcgaagcggctgc
ttgatattgacattttgttgatgtagtatggttatttttattttcagttgtatattgatg
gggtagaatgtttatttttagtaatagtaatttattttttatttggtataatatttttta
aagtagacatagaaaacgaattaataagaagatatgaatgtggatttgatattaattctt
ttacacgatttgttttttcttatcgattttttttaatttcaattttatttattatttttg
atgtagagatttctttgattttacctttaccttatttaatatattcaaatattatactga
ttgtattttttatatttatatttattttaatcttagggcttttttatgaatataaatatg
gttctttagattatagggataattattattattactaatgttattatttgtaaagaatta
attgtttctgtaaaagatattattaatatatttatagtaaaggttttttttggaccaaat
tcttcttgtcaacttttatctaatcaaaaaaataaatttattaaaggagaaaacatattt
attaatatagtagatataatatgaataaatcataataaaattgcaggttttcctaatatt
ttaaatttaattcttttaaatgaaagtattaatcctaatgataatcctattaataatata
aatataattgtaaatttaaagaaattaggaaaaaagaatattgttcgggttaatgattca
tattattaatgttcctagaataattgatattggaattattattagaatagataagttcga
ttgaatagaagtgtgattaaataaatcaagttttcttttagagaaataattattcgataa
agtaattattcgaaaagaataagaagctgttattccaatagaaataattattgaaattga
taaaatacattctatttttgaattaattagtttttcgataatagaatcttttgaaaaaaa
tcctgatatgaatgggattcctattaatgctattcttgctacccctaacgtggatgagat
taaagggtaacattttgatataaaacttatttttcgtatatcttgatatcttgtttcatg
aattattgttccagcacatataaatataagtgatttaaagaaagcgtgaattactaaatg
aaaaaaggctagtaaagtagaataaatagaaatagcaaatattataatagctatttgtct
taaagttgataaagcaataattttttttaaatcttgttctcaattagctgatatacttgc
atataaagctgtgattgatgaaatagttattaaaaataaagatgttgtagggtgtatatt
ttctataattcggactattaaaaatactcctgcagtaactaaggttgatgagtgaactaa
agctgaaataggagtaggtgctgatatagctataggaagtcaagcagaaaatggaaattg
tgctctttttgtgcaagctgctagtatcaatataaatataataattaatgaatagtcttc
atttatattaaattctcagttacaaatatagattaatattctaatagaaagtaaaataaa
aatatctccgatacggttacttaataaagtaatagatcctgaagctgcagaagatctgtt
ttgataatagattactaaaatatatgaagatattcctaatatgtctcatcctaataaaat
taaaaataaattatttcttataattaaaattcttatagataaaatgaatattaaaagtat
taatgaaaatcgaggttgttcttcttctggaatataataaattctgaataatataattat
acttgaaataataagtactgtacttaaaaataaacatgatattcaatctaaaattattct
ggtagagatatttaaaaatcaaaaattaattaaagggaatgaaatataaataaaggtatt
tttaaatagaaaaagtatacttataattattataaaatagtctattttagggattaaaat
aattaaaggggtaaaatgtgtaaataaagataataaagttttatggggagatgagattga
tgggaaatttttgtttttattatgagataaatttaaaaatattattattgaaaagatagt
tacagaaatagatataaaaaagattataattattgttgatttttctcatataattattct
tattataattaaaatttcactaatagtattaattgaagggggagcggaaacgttgatagc
tataaataaaaatcatcaaaacactatatttggaaagatagctaatattcctttaaaaca
tataatattacgtgagtgatatttataataaacatcatttactaataggaataaagctga
ggatgatagtccatgagcaattattattaatattgctcctattaatccgatggaattaaa
tgaaaataagcctaataaaactaaagctatatgagcaactgaagagtaagcaattaaaga
ttttaaatctttttgtcggacacaatttaatccagttgcggtcgcacctactattctaat
actaaaaataaatgaatttaataaatttatttttattaaacaaaagggtaaaaatcgaat
taatccatatcctcctaattttaataaaattgctgctaaaattattgatccttctaatgg
ggcttctacatgagctttaggtaatcataaatgagttataaatataggagattttactaa
aaatgctaaaattaaaggtaaaattaatttaattttatataaaattaaattaggtaaaat
gaatgatttatcaaatggaattaagataataattattaaaagaggtaatgatgctaaaat
tgtatatattaataaataaatgcttgcttgaagtcgttcaggttgttttcctgacattat
aattaatattattgtaggaattagaactaactcgaatataatataaaagtaaattatatt
aattgaagaaaaagctaatattaggataaaaataattaaggatattagataaataatttc
agaaaaattattagtagataatgaaattaataaaaatcttattaaagttaatattataag
agttatagaaatattatctattaaaaaattattatcaaaaataatagt-tttaaataata
ttagtttaaatataataaaaattattataaaagaagtaaatattattaatattattaagt
taaagaatttataaatatagtattagatgaattatgtgtttttgataaagaaataagtaa
tcttaaacctaatcttgaacctcttactattattactaatataagtaagaaagaagaaaa
ggaaataattattatggaagatgatataaaaaagtatattgaaattaaaagtaattctag
tcttaaaagtatagtaatagtattttttcgtcatcagcataatcttaaaaaactaattag
taatatatttttttaataggagtattttttgtaattagatttcaacctttatttatagta
agaagattaattttaattactttaatatattcttatctaatttataaaattacaggaact
ttttgatttagatatattttattaatagtaataataagaggagttttagtagtatttact
tatatagtaagattaattcctaatgaatcttttgaaatttatagattaatattttttttc
tcctttttaataataatattactaaattttaattttttcttcttaagagatataagattt
attagaataaatttatggataactgaattaagatatataaatttatttttagtatctttt
ttattagttattatattattagtagtatatataagatatatagaagagggagcttttcgt
gtattgttaacggatctttagtcgatttaccttctccttctagactttcatatttttgaa
attttgggtccttactaggattatttttaataattcaaattttatcaggattatttttat
cttttcattttagaggggatgttaatttatctttttatagagtaattcatataatacgag
atgtaaattatgggtgattacttcgagttatccatgctaatggagctagaatattttttt
tattaatatatattcacattggtcgaggtttatattatggatcttatcgatttgaaaaag
tgtgattaagaggagttaccatttttcttttatctatagctactgcatttttaggatatg
tactcccttgaggtcaaatatctttttgagctgctactgtaattacaaatttactttcag
cagttccttatataggaggtttattagtagagtgagtatgaggtggttttgcagtaggta
accctactttaactcgatttttttctttccattttattttaccttttgtaattttatttt
ttgtaattttacatttatttttcttacatgagaaagggtcaaataaccctctaggattat
ctagaggatgtgataaggtaatatttcatccttattatagaataaaagatttatatggat
tttttatattttctatattttttatttttatttgttttatatttccctatatttttatag
atgtagaaaattttatttcatcaaaccctatagttactcctgttcatattcaacctgagt
gatattttttatttgcttatactattttacgttcaattccaagaaaaattggaggagtag
tggctttggtaatatctgttttaattttatattttttacctttttttttaaaacatcgtt
ttcgaagaaacttattttattactttaataaatttttattttgattttatataattaatt
gattattattaacttgaattggagcttgtttagttgaaaatccttatatatttttaggaa
cttgttttagaattatttattttttttcttattttatattttgaatgggtaaagaataat
aaataaagttacaggaaggaaggattttcaacttaaatttattaatatatcataacggaa
acgagggtaggtccctcgtactcaaattaaagagtatgaaattataattattataaggat
agagaaataatttaataatgtttttaaaaatattattgtagtaattatacttaaaataat
tattcttgcatattctgcaagaaaaattaatgcaaatcaacctcctatatattctacatt
aaaacctgagactagttcagattccccttcggcaaaatcgaagggacttcgatttgtctc
tgccaaacaagaagttaatcaaattaaaaataaaattatatttcctcaaaaaaaatataa
tatattttgggattctctaatttgagtaaatgaataagattgagataataaaataataaa
taaaataattataaaaaaagtaatttcatatgaaattatttgagctactctacgaataga
acctaaataacaatatttagaattagtagatcatcctactaataaaataaaataaacagc
tattcttgatagaataaaaaaaaataaaattctttgtttaatatcaaataaaggatattt
aaaaaaagaaataataggaatgattattaaagtaataaataaagaaaaagaaggagaaat
ataagaaaatataaaatttataaattctaaagatacaatatttttattaaatagcttaat
agcatccctaaaaggttgtaaaattcctaaaaatcctactttattaggaccttttcgagt
ttgaatatatctcaatacttttcgttcaagaatagtataaaaagctactctaattaaaat
tctaattgaaattctaattaattaatttttttaggtcctttcgtactataataaaaaaaa
aaaaaaaaaaccgaccgggtttaccccggtctgaactcaaatcatgtaatttttaaaaag
tcgaacagacttcctaattttactattgcaggatattaagtcaacatcgaggttgcaatc
tttattttaaataagatctttaaaataatattacactgttatccctacggtaacttgatc
attaatttaattaaattaggtcattaaaatatagttttatttaaaataataattaattaa
ctaccccagttaaactaaagtaaagttcgatagggtcttatcgtctattttattaattaa
tgtttttttacattaaaaataattttaattaataattttaagaaatttatttaaatgtaa
attcttttgttctagtcttaaattaaaagacaaatgattatgctaccttagcactagcgg
ctatttaatttcattgagcaga-tgtattattaataatttctaataacaatgtttttgat
atacagtcattaaatatgacgagtttttaaaaattaattggaatttttacttattttatt
attatt-------aaaataaatagaataatatattaatatggttttaatactttttagat
actgtaattcttttttttttttttttttttgaataaatattataaattatattataatat
tttatttaaattctttttttttattataaccagatataattatgtacga-aagcgtttaa
tttctatataaatttttattaattattgaaataattaatattattttatatagatcacat
aatttcgggattttatttattatattaaataaatcctgatactaaaggaacattattttt
cttttaaaaaatttttatatccttttcagtttttaaatgaataatgctttttccaaaaca
ttaactatgttacgacttaccttttcttgtgaaaagggtgacgggcgatatgtacacatc
ttttgtctgattaaaaattaaatattatttaatttatacttttaaatcctttttcatata
ggaataatttcttataattctaaaatt-atttaaagtaatccattttatctttaatatat
actacaccttgacctaattttttattatttattttgaataaattgttaaatctgtttctt
taaatggaggtatataagtttttttttaaagtgaaatttattgcggattatcaattatta
aacagattcctctaattagatgaaatgccgtcgttataaataggttt---atatttttat
actaccttaaatttttctta-atactagggtatctaatccttttttttttagaaaatatt
aaattaattaataaattatttattataatataaattttactttattttgatattttttat
aataaaatatttttaatttaaataagtaaagttagattttaagtttaaccgctactgctg
gcactataagttagttaatctattaaatagttgttttatatattttgaataatttaaaat
tttttataaacaatattatttttatatttatacaata
>Pardosa_pusiola
tgtacttaattagatttcatttagtgataaatagagatgattgattcttgttatgattag
gtttagaaattaatataataatttttattatgttaatatataaagaaaatagaatactta
aaattgaatcttgtttaaagtatttttttattcagagagtggggtcagctgttttaataa
gatgtttttatttgaataaagagtgaatagattttattgtttgtttattattaggatata
aaattggtgcaggacccttttttttttgatttccttcagtttgttctggtttatcttgaa
tatcttgttttgttttgatatctttacagaaaattattcctttaataattatgggaattt
ttatttcttgagttatttatataatagtagtattaagattgttttttggtattttcggtt
gttataatcaaaaaaatttaaaacagttaattgcttattcttctgtatatcatataggat
gaattatattatgtaatttttctggagatttaaattgatttgtttatttattattatatt
ctttaataatttttcctgtaatgaagttttttagttctttgttttttgaggattttataa
tattaataaaaatgaaatataaaggttgaattattttaataatattaagaatagctggaa
tacctccttttcttggtttttttttaaaattatttgcttttacaataatttttaagtttg
aatattattttataatatttttaattttttgttcagtagtaatgttttatatttattttc
gggtaatttatgatgttttaatgagatattctataaatataaattggataaattttgtaa
tatgagataaaaataattatttagtgataataaatgttttaggattaataataggagttt
ttttcgatggttatattcaactaatcataaggatattggaactttatatttaatatttgg
ggtttgatctgctataatgggtactgctatgagagtattgattcgaatagaattagggaa
tcctgggagattattaggtgatgatcatttatataatgttatggttactgctcatgcttt
tgtgataattttttttatagtaatgccaattttaattggtggttttggaaattgattagt
tcctttaatattgggggctcctgatatatcttttcctcgaataaataatctttctttttg
gttgttaccaccttctttatttttgttatctatatcttctatagtggagatgggtgttgg
tgcgggttgaactgtttatccgccattagcatcaacggtgggacatataggaagttcaat
ggattttgctattttttctcttcatttagcgggtgcttcttctattataggggccgtaaa
ttttatttctactattattaatatgcgaatattaggaatatctatagaaaaagtatctct
ttttgtttgatcagtgttaattactgcagtgttgttattactttctttacctgttttagc
aggggctattactatattgttaactgatcgaaatttcaatacttctttttttgatcctgc
tggtggtggtgatccaattttatttcaacatttattttgattttttggacatccagaagt
ttatattttaattcttccaggatttggaattgtttcacatgtaattagttcttcagtagg
aaagcgagagccatttggaagactaggaatgatttatgctatagtaggaattggaggtat
aggatttgtagtttgagcacatcatatattttctgtgggtatagatgttgatactcgtgc
gtattttactgctgctactataattattgcaattcctactggaattaaggtttttagatg
gatagctacgattcatggttcttattttaaaataaatactccattaatatggagtattgg
atttgtatttttatttactttaggaggtattacaggggttgttttatctaattcatcttt
agatgtagttttacatgatacttattatgttgtagctcattttcattatgtgttaagaat
aggggcggtgtttgctattttagctggaataacttattgatttcctttgttttttggaat
tgtattaagagaaaaaataactaagttgcatttttatgtaatgtttattggagtaaattt
aactttttttcctcaacattttttaggtttgaatgggatacctcgtcggtattctgatta
tccagatgtttttattttttgaaatatagtatcgtctataggatcattattatctttatt
tgctgtgatgttttttatatatattgtttgagaaggaatagttataaagtcttttaatta
taatgggtattatatatcgtcttctttagaatgaataaataatattcctcctttagatca
tacttataatcaattgaatttattaattgccaacttgaggatcaattttatttcaaaatg
gagtttcttctgttatagaacatttaattttttttcatgatcatattataattgtaataa
ttatgattatagtaatagtaggttatgttttagtaaattcttgtattaataaattttata
atttaaatatatttcatggacaagaattagaaagaatttgaactgtaattcctgctgttt
ttttattattcattgcttttccttctttgcgtttgttatatttaatagaggaaagagaag
tatatgatataactattaaggttataggacatcagtgatattgatcttatgaatatagag
atttaggatttaaatcttttgattcttatatattgagagataaagaaagaatgtttcgtt
tgttaaatgtagataattcattagttattccttataatactagtgtacgtatagtaattt
ctagtgttgatgtaattcattcatggactatcccttctttaggagtaaaggttgatgcta
ttcctggtcgtttaaatcaattgtctttaatatttaatcgggtaggggtgttttcaggtc
agtgttcagagatttgtggtgcgaatcatagatttatacctattataattttggttgttc
ctcgtatagaatttttaataaattggtttatacctttttattgaataaattctgtattaa
tagttttttttattttgattagtttattaattttatttttttttaataattttttatgat
aataaatttgttttctgtttttgatcctacttcgtattttggaattaacttaaattgaat
aattatgttaattgtatttatgtattttcctatgaagtattatttaatagaaagaggagt
attaagagtatataaaatattttttatatcagtgagaaaggtttttaaggaagtttcttt
tcctaattatttagctttaaattttttatgtgtaataacttttatatatttatttttaag
aaatttattagggttatttccttttatttttactagaacagctcatcctgtgattacgtt
aggtttaggattagtattttgaatgtctttttttttaataggttttacttgtaaatttaa
ggaaagatgtgctcatttagttccagaaggaagaccttttttattatctccattaatagt
aatgattgaaagagtgagtcatttaattcgcccttttactttgtcaattcgattagcagc
taatataatagcgggtcatttaattattgggttattatcaagaattagaataattggagt
atttggattttttagttctttattattacaaaatatattgtttgtattagaatttggtgt
aagtgtaattcaaggatttgtatttagaattctattattattatatgctttagaatatta
ttaattggaaaagcattttcatccttttcatatagtaaatatatcaccttggccattagt
aacaggatttggagcattatttatagtaattggaataattaaaatgtttatattttatga
tgttagattattaatattttcttttattatgttatttttagtagcgatgttatgatgacg
agatgtaattcgagaaagaacctttcagggattccattctagagttgtattgaaaggatt
gatagtgggaataattttgtttattgtaagagagatttttttttttttttcttttttttg
ggctttttttcattctagactaagacctacaattgagttgggttcttattgacctccaat
gggaattcatccttttaatccttttcaagttcctttattgaatactgtaattttattgtc
ttcaggtgttagagtaacttgagctcatcagcttattttgaaggaagattggtatggtgt
gaagatttctttgatggtaacttggttattgggattatattttttaatattacaggggtt
tgaatattatatatcttctactagaattagagattctgtttttggatctactttttttat
atctactggttttcatggatttcatgttattgtgggtactttgtttttatttattatttg
aattcgttttttgaatagacatttttctggtagacatcattttggatttgaagctgctgt
ttgatattgacattttgttgatgttgtttggttatttttgttttctgttgtttattggtg
aggttggttctttatttttggtgggtttggtatattttttgtttttattggttttttata
aaagagagtattatatggaaattttaagatgttatgaatgtggttttgaacctcattctt
ctactcgaatgtttttttcttatcgtttttttttaatttctattttgtttattatttttg
atgttgaaatttctttaatattaccggttcctttt---atgtttagagagttaggagtat
tagtgtttttttcttttattttaattttattattaggtttagtgtatgaatatttttatg
gttctttagattattggaattattgaaattaataagaaggttgttataattgataagttt
tttgattctgataatgttgttatttttttatttataataaatattttataaggaccatat
gtttcttgtcagtttttatcatttttaaatgatatatttattaagggagcgaatagagtt
gttatttttgtggatataaaatgaattgatcatagagcgattgaatataatccaagggaa
atatattttttatttttaaatgaaagtaatattcctataataaatccaattgttagggtt
gttaaaataatatttttaaattgattagggaagaatagaatttgttggatttaaaattca
tagtagtaatgatcctattaagatagctataggtcttataattatgataggaatattaga
atatattgagcaatgattgtttgaatctggtttagatttgattataaatttatttgatat
atttattattcggatagaatatgatgctgttattccaatggaagaaattatgattaatgt
taggatgcattctattttagatgagattattttttcgatgattatatcctttgaaaagaa
tcctgatgtgaaagggagacctattaaagccgcattggttaatccaaggattgtagttgt
tataggtatattaattgtatttgatcttattattcgtatgtcttgataagaggtttcatg
aattataattccagcacatataaatattaaggatttaaagaaggcgtgaataattatatg
aaaataggctaaataaggagatataattgagatggcaaatattattattgctatttgtct
tagggtggataaggcaatgattttttttaagtcttgctctcagtttgctgataatccggc
gtataaagctgttattgaggagataattatagttatatatattattataggatgtgaatt
agaagagattcggattattaaaaatacacctgctgttactagagttgatgaatgaactaa
agctgaaataggggtgggagctgatattgctataggtagtcaggctgaaaatggaaattg
tgctctttttgtacatctagttaatattaatattgttatgatgattaagggaaatgattc
gtttatgtttaattctcatattgaattgaataatattattccgattgataaaaggataaa
aatatcaccgattcgatttcttaggagagtaatagatccggaacctgaagaggaattgtt
ttggtaataaattactaaaatataagatgataatcctagtatgtctcatcctaatagtac
taagaatatattatttctaataattaggatgattatagataagacaaatataattaatat
taaggagaattttttatgttcttttttaggaatataatatattctaaatattaaaattat
tcttgaaattattaagactgttcttagaaataaacatgaaattcaatctataataagtct
aaatggaatattaaatatatttaaattaataagggggattgaaatataaataaatgtatt
attaattatagtataaattcttaatgtaaaaatataattgtctattttaaatagaattaa
aattaaggggattatatgaataaataatgaggaaaatagttttattgttgatggatttga
tggtaatatttcatttttattgtgtgataaatttaaaaatattattattgaaaaagaggt
agttatgatagaaataaggaagattggtattattgattttatacttcataaaataattct
tgatataattataatttctcttattgtattgattgatggaggggctgaaatattgatggc
tataaatataaatcatcaaaatgtgatgttaggtaatatagtgattagtcctttgaatga
tgagatgtttcgggtgtggtatttagagtaaagatcgtttgttagtagaaataaagctga
tgatgataaaccgtgagcaattattatgattattgctcctattaatccaatgtaatttaa
tgtaaatattcttaataatactaaggctatatgtgctactgaggagtaggcaattagaga
ttttaaatctttttgtcgaatacaatttagtcttgtacatgttgctccaattattctaat
tctaatgattcaatgattaattttattaattttggagatacataaaggaacaaatcggat
taaaccatatcctcctaattttagtaaaatggctgctagaattattgatccttctaaagg
agcttctacgtgagcttttggtagtcataaatgggtgaagaatataggtatttttgctaa
aaatgctattataaataataggggtatatttagtttatttattattataaatgatataat
aaaagattgattgaaatttaataaaataatacttactagtaaaggaagtgaagctgtaat
tgtataaagtattaggtaaattctagcttgtaggcgttcgggttgtttacctgattttat
tactagaattattgtcgggattaatactaattcaaatagaatgtaaaatgataatattct
tattactgaaaaagtaaatattaaaataataaaaattggaataattgttttggagatttt
atttatgttttgggatgaaaatataattaataaaattcttattagggttaataaaattaa
aattattgaaaatttatctattatgaatgtgttatctaagattattatgttttgtgttaa
agattaataatattataattgttataaaagataagtaaattataactattgttattaagt
taataaattaatgaaaattgaatttgtggaattatgagagtgagatatggagattaataa
tcttaggcctattcttgatcctcttactattataattaatataattattagtgatgatat
tgaaattgttaataaggatgaggataaagaaaagtaaatagtaattaaaagaagttctaa
tctaagaagtataatgataatattttttcgtcatcaacatattcttatgattcttaggag
aattatatatttttatttggagctttatttgtgatgactttgcaacctgtatttatagtg
agaagattaattattattactttagtttattcttattatatttttaaaattataggttct
tattgatttagatatttattgttgttagtgatattaagaggagtattagttgtatttact
tatatagtgagtttaattcctaatgaaagatttgaaatttatatgatagtgatggtattt
tttttgatattt---ttttttataaaatattataatatgtatgatataaatatgggattt
atttctgttaatttatgagaaacatatttaggtatatttagattatttcttattagattt
ttattagtagtaatatttttggtagtaatattgagaaatataaatataggatcagttcgt
gtattttgaataattctttattagatttggcatctccgtctagtttaagatatttttgaa
attttggatctttattaggaatttttttaatagttcaaattgcttctggattatttttgt
cttttcattttagtggtgatgtgaatttatcttttaatagagtaattcatataatgcggg
atgtaaattatggttgattattgcgtgtaattcatgctaatggagctagaatgttttttt
tattaatgtatattcatattggtcgtggattgtattatggatcgtatcggtttgataaag
tatgattaagtggagttagaattttattattatctatagctacggcttttttaggatatg
ttttaccttgaggacaaatatctttttgagctgctacggttattactaatttattatcag
ctattccttatgtgggtataatattggtagagtgaatatgaggagggtttgcagtaggaa
atcctactttaactcgattttttgcttttcattttttattaccttttgttattttatttt
ttgttattttacatcttttttttcttcatgaaaaaggatcaagaaatcctttagggttaa
gaagattatatgataagattttttttcatccttattatagaattaaggatatttttggat
ttgcttttttttttatttttttcttattaatttgttttttgtttccttatatttttatag
atgtggagaattttatttcttctaatcctttggtaactcctgttcatattcaacctgagt
gatattttttatttgcttatactattttacgttctatttctagaaaaattggaggtgtaa
ttgctttagtaatgtctgtagttattttatattttttacctttttttttaaagcatcgtt
ttcgaagaactttgttttattattttataaagtttttttattggatttttgtagtaaatt
gaatattattgacttgaattggtgcttgtgtggtagaatatccttatataggattaggaa
taatttttagctttgtatactttttaatgtttttaattttttggatggaaagataatgat
aaatattgataatggtaaaaatatttttcatcttattagtattaatatatcatatcgaaa
tcgtgggtatgttcctcggactcaaattaatgagattgtaattataattataattaatat
tgaaataattgatttaataggactaaaaaatattatagttgaaattattcttaaaattag
tattcttaagtattctgataaaaaaattaaggcgaatcatcctcctatatattctacgtt
aaaaccggatactaattcagattctccttctgcaaaatcgaaaggtctacggttggtttc
tgcgagacaagaagagagtcatataataaataatataatatttccaaagaaaaaatatag
tatatattgagattcttctatttgagtaaatgagtaggattgagatattaaaactaaaaa
taaaataattataaagaaaggaacttcgtaggaaattatttgggctactcttcgaataga
acctaagtaacagtattttgaattagtggatcatccaattaataaaataaaataaactcc
tattcttgataaaataaaaaataatagtaaattgtgtttaatatcaattaaggttgaaaa
gttaaataatattaaagggattatacatagtgaaataaataaagatataaaaggagttat
aaatgataatgtaaaatttatggattctaatgataataaatttttattaaataatttaat
agcgtctctaaaaggttgtaaaattcctattaatcctactttgttaggaccttttcgaat
ttggatatatcttaaaatttttcgttcgagtaaagtataaaaggctactctaattaaaat
tctaagagaaattaggatattattattttcttaggtcctttcgtactagaagaattttag
aagatagaaaccgacctggtttacaccggtctgaactcaaatcatgtaattttttaaaag
tcgaacagacttccttaattaactattgcaggatattaaatcaacatcgaggtcgcaatc
tttattttaaataagatcttaaaaattttattacgctgttatccctacggtaacttaatt
atgat-ttaattctattaggtcattttatttgtaattatattaaaatattaattaattaa
ctaccccagttaaactaaagtgaagttcgatagggtcttatcgtctttcttttttaaagt
tgtttttttacaactaaaataatttaaataattttttataaaaaattaattgagatgtaa
agtcttttgttctagtctttaattaaaagacaaattattatgctaccttagcacaagcgg
ctatttaatttcattgagcagactttattattaattatctctaataaaaatgtttttgtt
aaacagtcactcaatacgatgagtttttaataaaaatataattagtttacttattttatc
attatatttttatataagggttttaagaatatgaaaatttagttactatactttttaaat
actataagtttttattttattttaagttttaaatttatttaataagttgttttattaaat
tttatttaagttgttttctttttcttaaaccagatataa-tatatacga-agatgtttaa
tttctattaatagttttaataattattgaaataaatattataaagattaatagatcatat
aatttcgggatggatttttagataattgataaatcctgatactaaaggaacattactttt
cttttaaaaaattattaattccttttcagtttttataaaaat--------ttccaaaata
tcaactatgttacgacttaccttaccttttgataagggtgacgggcgatatgtgcacatt
tattatctaaatcataataaaatattgttattttattacttttaaatccttttttatgtt
atgttataatataataatccttaaattgttttaatgtaacccattgttgctttaatattg
attacaccttgacctaactttttattttttatttaaaatattattgcgagattagttttt
tagatggcggtatataaatttttaattaaagttaaaattaacgtgggttgtcgattataa
aacaggttcctttaataagatgaaatgccgccattgtaattaggttttaaaaaatttttt
actacc-aagatttatttaatatactagggtatctaatcctattttaagtttaaagtttt
tattaattttttttttta-tatttatataataaattttactttgtgttaattagtatata
aagttattaattttaatgttattaaatataattaaattataagtataaccgcaattgctg
gcact-tagatttattaattattttattaattattcttt-tatataatataattgaagat
gtttttaaaataaaattatttttatattttaatatta
>Peucetia_latikae
tgtatttaataagttttatattagtaataaatagagatgattgatttttaatttgattag
gtttagaaattaatataataatatttattgttattgtatatgaacgttgtaatattttta
atattgaatcttgcttaaaatatttttttattcaaagaataggttcagcaatcttaataa
gttttttatatgttggtaaagaataccttgatataatggtttgtttaattatgacatata
aaattggaggaggtccattctttttttggtttccatccctttgcaagggaatttcatgga
tatcttgttttattttaatatgttttcaaaaaattattcctttaattttggtaagtctat
tcatatctttcattatgtttttaatggttttagtaagtttgttttttggggtgttaggaa
gttttaatcaaaaagatttgagggaattaattgcttattcgtcagtttatcatttgggat
gattatttttattaagaatatctggtgatattttttgaatgttttatttattaatatata
taataatattataccctgttgtatttttttttaataaaggtttagttaataatttgttag
gagtggttaaggttaggagtaaaaaatgttttttagtgtgtatattaagaatagcaggaa
tacctccttttttaggattttttttgaagtgatttgcttttctaaatatttttcaaaaaa
gttttttttttagattgttgttggttttttcttcagttgtaatattttatgtatattttc
gagtaatttatgatgtactgatagtttatcatgatcatgggatatgatcaaattgagttt
taagtaaaaattatttttttatagatataatgtctgtattaggagtaattttagggt---
----cgatgattatattcaacaaatcataaggatattggaactttatatttactttttgg
agtttgatcagccatagttggtacggctatgagtgttttaattcggatggaattaggtcg
tcctggtagatttttaggtaatgatcatttatataatgtgatagtgactgctcatgcttt
tgtaataattttctttatagttataccaattttgattggggggtttggaaattgattagt
tcctttaatattaggtgcaccagatatatcatttcctcgaatgaataatttatctttttg
gttactgcctccttctttgtttttattgtttatttcttcaatggttgaagtgggagtagg
agccggttgaacggtatatcccccattagcttcaactgtagggcatatggggagatcaat
agattttgctattttttctcttcatttagctggagcttcatcaattataggagctattaa
ctttatttctactattattaatatacggtctgttggaataacaatggagaaagttccttt
atttgtttggtcagtatttattactgctattttattattattatccttaccggtgttagc
tggtgctattactatattattgactgatcgaaattttaatacttctttttttgatcctgc
tgggggtggagatccaattttatttcaacatttgttttgattttttgggcatcctgaggt
ttatattttgattttacctggttttggaattgtttctcatatcattagatcttctgttgg
taaacgagagccttttggggttttaggaatgatttatgctatggcgggaattggggctat
agggtttgttgtttgagctcatcacatgttttctgttggaatagatgttgatactcgggc
gtattttacagcagctactataattattgcagttcctactggaattaaggtttttagttg
aatagctacattacatggttcttattttaaaataagtactcctttaatgtggtgtattgg
atttgtatttttgtttactttaggaggaattactggtgtagttttatctaactcttcgtt
agatattgttttacatgatacttattatgtagttgctcattttcattatgttttaagaat
gggggctgtgtttgcaattttagctgggattacatattgatttcctttattttttggagt
agtattaaaggaaaagtttacaaagcttcagttttttataatgtttttaggggtaaatat
aactttttttcctcaacattttttagggttaaatggaatacctcgtcgatatgctgatta
tccagatgtttttattttttggaatataatttcgtctatgggatcaattttgtcattatt
ttctgttatattatttatatatatcgtttgggaagctttaattataaaatcttttggaac
aaatgagtataatattagttcatcattagaatgaataaataatattcctcctttggatca
cacttttaatcagttgaatttattaattgccaacttgaggttcgttattatttcaaaacg
gagtttctcctgtaatagaacatttaattttttttcatgatcatattatgatagttataa
ttataattttaattatagttgggtatgttttgatgaattcttgttttaataaattttata
acttaggattatttcatgggcagagtttagagagaatttgaactttattaccggcagtat
ttttattaataattgcttttccttccttacgattattatatttaatagaagaagtaggag
attatgatataactattaaagttatagggcatcaatgatactgatcatatgaatatagag
atttagggttcaattcatttgattcttatataatttcaagagattcgagaacgtttcgtt
tattaaatgttgataattctttattaattccgttaaatagaagtgttcgagtaattatat
ctagaactgatgttattcattcttgaacaatcccttctttaggggttaaggtggatgcaa
ttcctgggcggttaaatcagttatcatttatttttaatcgagtaggattatttagaggac
agtgttctgaaatttgtggtgcaaatcatagttttatacctattatagtaatagtagttc
ctcgaatggagtttttaataaagttaattataccattttattgatcgttatctgtattta
taagtagtctacttttgttatcatatct---tttccttttttataataattttatatgat
aa-----ttattttctgtatttgatccaacttcttattttggtttatctttgaattgagt
tattattataatagtatttatattttatccagtaaaatattatttagtagaaagaaagtt
attaatagtttttcagattttatttgttcaagttagaaaggtgtttaaggatgtttctat
ccctaatcatttagcattgaattttgtttgtgtaataacttttatttacttagttttaag
aaatttattaggattgtttcctttcgtttttactagtacagctcatcctgttattacttt
aggattaggatttattttatgattttctttttttttaataggattttcttttaattttaa
agaaagatgtgctcatttggttccggaaggaagtccattagtattatctcctttaatagt
attaattgaaagaattagacatttaattcgtccttttactttatctattcgtttagctgc
aaatataatggcaggtcatttaattattggtttattgtcaagtattagaatgattaattt
gtttggtatatttagttcattaattttacaaaatattttattaattttggaatttggtgt
aacggtgattcaaggatttgtgtttagaattttattattgttatatgctttaga------
-------------cattatcatccttttcatatagtaaatatgtctccttgaccactaat
aacgggatttagtgctttagtaataataattggaataattaaaatgtttgtatattttga
acaagatttattttttatatcgtttatattacttttatttattgcttttttatgatgacg
ggatgtagttcgagaaagaacctttcaaggttatcattctagcgtggttcttcaaggatt
gatctttgggataattttatttattgtaagagaagtttttttttttttttcttttttttg
ggccttttttcattctagtttaagaccaacaatagagttaggtttacagtggccaccttg
tggtattttttctttcaatccttttcaagttcctttattaaatactttgattttactttc
ttctggagttagaattactttatgtcatcagataattttaagggaaaattgaagggatgc
taagatatcattattaataacttgaatgttaggtgtatattttttatttttgcagggatt
tgaatattatatagcttcttttagaataagagattctgtatttggttcggtgttttttat
ggctacaggttttcatggttttcatgttttagtaggttcattatttttgtttgtcatttg
gtggcgatatttatgtaatcatttttctagaggacatcattttgggtttgaagcggctgc
ttgatattgacattttgttgatgtagtttgattgtttttgttttctgttgtttattgg--
---tagaatctatttttttagtgggtttggtttatttaatttttttaattctttttatta
ggaatgataattattttgatatattagtatcatatgagtgtggatttgattctagttgtt
taacgcggttaattttttcttatcggttttttttgatttctattttatttattgtttttg
atgtagaggtttctctaataattcctattccttatttaatggcgagattaatgggagttt
ttgtttttttaatatttatttttgttttaatttttggtttaatgtatgaatatttttatg
gatcgctggagt----------aactaattattattagaagtattaaagttgatgatttt
gataattcggggattgaagatgtttttattgttattataaacaatatattagggccataa
ttttcttgtcagtgtttgtcatttataatatagtttttgaaataagggtatagaaaaatt
gataattttgttgaaagggtatgaataaatcatagggtaagggatatttttcctaatgat
ttatataagaatcttttaaaggataatattgttcctaatagtaatcctataattaatata
ataataatagagaattttataacttttggtattaatataatttgttggatttgttattca
aagtaagcatgctcctattattatggttgtaggtcttataagtgtgatgggtatgtttga
aaatagtgtagtatgatttgttaaatcaggttttgatttgattgagtacttatttgaaag
aaaaattattcgaattgagtaacttgaggttattccgatagataagatcattaggagtgt
tagaatgcattctattttagatgaaattattttttcaatgattatgtcttttgatagaaa
acctgatgtgaatggaaagcctattagggctatattagttagtcctaaaattgaattggt
aaggggattatagtgagttgatgtatttattattcgtatgtcttgataggaagattcatg
aattatgattcctgcgcatataaatattaaggatttaaagtatgcatggataattagatg
aaaaaatgctaatgggatagatttaattgaaattgagaatattattattgctatttgtct
taaagttgacaaagcaataattttttttatgtcttgttctcagttggctgatattccagc
gtataaggctgttaatgatgaaattattattagggttaatatggttaaagggtggatatt
atttattgttcgaattattaggtaaattccagctgttactagggttgatgaatgaactaa
agctgaaattggagtaggggctgatatggctatagggagtcatgctgagaatggaaattg
tgcacttttagtacatcttgctagtagcagtagtattataactaggaaagaaaatttttc
atttatatttagttctcaatttattaggtgaattagtcttctaattgataagagaattat
aatatctccgattcggttagttaggagggtgatagatcctgatgatcctgataaatggtt
ttggtaataaattactaagatataggaggatattcctagtatatctcatcctaataatat
taaaaataggttatttctaataattaagattattattgataatacgaatattattaataa
tattgagaattgtttgtgttcttttttttgaatgtagtatattctaaataaaagaattat
tgaagagattatggaaacagttctgataaatatacatgatattcaatcaatgattaagct
gatagggatttgtaaatatagatttataagtataggaattttaatgtaaatgaatatatt
ataatacagaagataagatcttgtaaggaatgaataagggtctatttttaatagaattag
aattaaggggattgaatggataaatagagagttaaaagttttatgtgaggtttgatttgt
tgggaatgattcatttttgttgtgtgagatatttaaaaatattattatagaaaatgatgt
tattattattgatgaaatgaagattattattattgtagttttatttcagaaaattattct
tattatgataaagatttctctgaaggtgttaattgttggtggggctgaaatgtttattgc
tatgaaaatgaatcatcagaagattaagtttggggaaattgataagattcctttgaattt
attaatgtttcgtgaatgaaattttaaatataaatcatttactagtagaaataaggctga
agaaactaatccgtgggcaattattataaagatagcccctattataccaatatggtttat
ggaaaataatgctattaaaacgaaacctatgtgacctactgatgaataagcaataagtga
ttttaaatctttttgtcgaatacagtttattcttgttaaaatggctcctattaatctaat
tctgatgattcagttattaattttattgattttattaatgcataatgggataaatcgaat
taaaccatatcctcctaattttaacaagactgatgctaggattattgatccttcgagggg
ggcttctacgtgagctttaggtagtcaaaggtgagagaaaaatataggtgttttaattaa
aaaggctagaattataaatattactatgttaattttgaatattagaatttgtgaaataaa
gaatgattgattatgttttaatagaatgatattgataaggaggggcaacgatgctgtaat
tgtatatattattagataaattctagcttgtaatcgttcttgttgttttccagattttat
aataagaattatagtcgggattagaactagttcgaataggatataaaaaatgattatatt
tctagtggaaaatgttattattaaaatgataaaaattgtaaggattgttcagttgatttc
tttaaagttgtatgatgataggaaaattaaagttactctaattagtgttaatgctattaa
gattattgaaagagtatcttgtattactattttattaaataggagtatttctaaagttcg
tgattgttattgagataagaatgattgttaaagttcttagaattaggttggttaat----
tattgagttaataaagtttgaatgtaatgagttgtgggaatttgataaagagattaatag
gcttaagccaattcttgatcctcttgctattattaataatataattattaatgatggtaa
ggatgaagcgagtaggtaataagatatgtaaaaatataaagagattaaaagaagttctaa
tcttattagtataataataatattttttcgtcatcaacatattcttataattcttaaact
aattatatttttttaataggggtattttttttagtaagaatgcaacctgtttttatgata
ggggtgttaattgtaataacttttttatattccttgaaaatttatgaatatttgagaaga
tattggtttagttatattttattaatggttatgttaagaggggtgttagtagtttttacg
tatatggctagattaactcctaatgaaagatttgagatttatagaattgtgatttttttg
tttttaatatttagattgttagtagggtggtattgtgattatagaagagatgtaagaatg
ttgagagtaggtttatgaagaagatatttaggtgtatttagtttgtttttagttagattt
ttgttaggagttatgttgatagtagttattttaagatatataaatgatgggtcggttcgt
gaattattaataattcgttgatcgatctaccttctccttcgagacttacttatttttgga
attttggttctttattaggattatttttaatggtacaaattgtttctggtttatttttag
cttttcattttagaggtgatgttaatttatctttttacagaattattcatataatgcggg
atgttaattatggttgattgcttcgtgtgattcatgcaaatggagcaagaatgttttttt
tactaatgtatattcatattggtcggggtttatattatggatcatatcgatttataaagg
tttgattaagtggagtatctattttattattatcaatagcgactgcttttttaggatatg
ttttgccttgaggtcaaatatctttttgagctgctacagtaattactaatttattatctt
ctattccttatgtaggggttatattagtagaatgaatttgaggaggtttctctgtaagaa
atcctactttaactcgtttttttgcttttcattttattttaccttttgttattttgtttt
ttgtgattttacatttattttttcttcatgaaaagggttctagaaatccgttaggattgg
tttcaagaaatgataagattatgtttcatccttattattctttaaaggatatttatggtt
ttatgttttttataattttttatattgtaatttgtttgttatatccttatatttttatgg
atgtggaaaattttattttatcaaatcctttagttactcctgttcatattcaaccggagt
gatattttttatttgcttatacggttttgcgatcaattcctagaaagattgggggtgtta
ttgctttggtaatgagagtggttgttttatattttttaccattttttatgaaacatcggt
ttcggagaacatttttttattatttaatgaaatttgttttttgagtatttataattaatt
gagtattattgacttggattggagcttgtgctgtggaggatccttatgcgagtttaggga
ttgtttttagatttatttatttttttatatatgtattattttgattggaaatataataat
aaataaggaaatagaaaggaaaatttttcatcttaaatttattaatatgtcatatcggaa
tcggggtaaagttcttcggactcagattaagataattgtaataaagattaaaattagtat
agggaaaatgtttttagggtttttgaagaatataatagtggaaattattgataggatgag
tattcctatgtattcacttaaaaagattagagcgaatcatcctcctatgtattctacatt
aaatcctgaaactaattctgattctccttctgcgaaatcgaatggtcttcggtttgtttc
tgctaagcatgatataattcatattaaaaatataataatgtttcctcaaaaaaaatatat
tatatattgtgattcttgaatttgagtaaatgaatatgattgagatataataacgataaa
taggatgattataaaaaaggaaatttcataagagattatttgggctactctacggatgga
ccctaggtgacaatattttgaatttgatgatcatccaattagtaaaataaaataaactct
tattgttgataaaatgaaaaatattaaaattctgtgtttaatatcaaatagggggaacaa
attataagaaataatgggagttaaagttaatataataaagagagataacataggggttaa
gaaagataatgaagaattcattatttctaatgataataaatttttattaaataattttaa
ggcatctctgaaaggttgtaggattcctaggaatcctactttgttaggtccttttcgaat
ttgtatatatcttaaaatttttcgttctaaaatagtatagaaggctacactaattaaaat
actaattgaaat-----gtaatctattttcttaggtcctttcgtactagaagaattaaag
aagatagaaaccgacctggcttacaccggtctgaactcaaatcatgtaatttttaaaaag
tcgaacagacttccattattttttattgcggaaaattaaatcaacatcgaggtcacaatc
atttttttaaataagagctttggaaaaaaattatgctgttatccctacggtaacttggtc
aattaattaattttattaggtcattttataagtattataaataaaatattaattaattta
ctgccccagtttaactatagtaaagttcgatagggtcttatcgtctttcttttgtataaa
cgtctttttacgtttaagagagtttaaaagatttattaaaataaataaactaaaaagtta
ggtcttttgttctagtctttaattaaaagacaaattattatgctaccttagcactagcgg
ctatttaaattcattgagcagactttactattaataatttctaataaaaatgtttttgtt
aaacagtcatttagtttgttgagttcatattaataatttaaatagtttacttgttttatt
attaattaatttgtaaggttttatttcaataataatatttagtttwtatactattaagaa
actattattcttgagtttaaataaagggtgaaattttatatataatttgttttatatata
tttattaaaaatt-tgtgtttttgaaaaaccagatatcattaaaaacgtataatgtttaa
tttctataaaaaattgtaataatttatgtaataaatattattataatttatagatctttt
aatttcgggaatgatttaaaaaaattaaataaatcctgatactaaaggaatatttaagtt
tctataaaatttttatatatccttttcagtttatgtaaaattgatactttttccaaaata
tcaactttgttacgacttaccttattttatgataagggtgacgggcgatatgtacacatt
ttttatctaattcaatgataagaattatttaaaatttacttttagatccttttttatatt
aagttattaattaataatccttaacttagattaatgtaactcatttaatctttaatattg
attacaccttgacctatttttttagtaaatatttagaataatattttgaaattagttctt
aagatggcggtatataaatttttaattaaagtgaaatttatcgcgggttgtcgattaatt
aacaagttcctttaattagattaaatgccgccgttattaattagtttagtaaaatttact
actact-ataattactttaaaatactagggtatctaatcctatttttaagtgaaagtttt
agttaaaataaaaattta-tttttaaaaattaaattttacttaa-atattttaaaatata
atgttgtagtttagaataaagtaaaatataatttagttttaagtataaccgcaactgctg
gcact-ataattagctaattgttttattaatttttctttatatagataataagataagat
gttttcaagattaaattc-------------------
>Phanuelus_gladstone
tatatttagtgagatttgtaatagtaataagaagaaatgattgattttttgtttgaatgg
gattggaaattaatataatatcttttctaattttaatttatcgacgatatagacttgggg
ttattgaatcttgtttgaaatatttttttattcagagtttgggatcagtaattttaatta
caatattctatattgattatgatattttaagaggtattacttctttaattctatgtttaa
aagtgggggcaggtcctttttttttttgatttccttctgtgtgttcaggtttaaattgaa
tatcttgttatatattaatattatttcagaaaattttaccattaatgttaatagtaatat
tttctcattggattttgtgatatgttgtttgagtgggtttattggttggagtttttgggt
cttttaatcaatgtaatattaagcagttaatggcttattcatctattcatcatttaggtt
gaattatattaattataataaaagggggattggattgattaatttatattatattatatg
ggcttgtgttgttatgtttagttattttatttatagagggtgagattactgatttttcaa
tgataagatctagtgataggaaggtttggtttttatttgggatgatgagaatagcaggaa
ttcctccttttttaggtttttatttaaggtgaatagctttgtataatattatagacttga
gtttaatatatttaatgtttttggtgatagtttcagttgttatattatatgtatatatgc
gagttatctatagtgtaatattagattataattattatagtattatagtgggatattttt
ataattattatggttattattctgatttaattagagtgatgggaattattggaggggttt
taat------------------------------attggaactttatatttagtatttgg
tgcttggtctgctatagtaggaactgcaataagagtattgattcgtatggagttaggtca
gacagggagtcttttaggtaatgatcatatatataatgtaattgtaactgctcatgcttt
tgtaataattttttttatagttataccgattataattggtggatttggaaattgattagt
tcctttaatgttaggtgctcctgatatggcttttcctcggatgaataatttaagattttg
attattacctccttctttgtttttattgtttatatcatctatagtagaaataggggttgg
tgcgggatgaactgtttatcctcctttagcttccattattgggcataatggaagatcagt
agattttgcaattttttctttacatttagctggagcatcttctattataggtgctattaa
ttttatttcaactgtaattaatatacgattagttggtataactttggataaggttccttt
atttgtgtgatctgtagttattacagctgttttattattattatctttacctgtgttagc
aggtgctattactatattattaactgatcgtaattttaatacttctttttttgatcctgc
tggagggggagatcctattttgtttcaacatttattttggttttttggtcaccctgaggt
ttatattttaattttacccggatttggaattgtatctcatgtaattagtgcttcagtggg
aaagcgggagccttttggatctttaggaatgatttatgctatggttggaattggtggaat
aggttttgttgtatgagcacatcatatattttctgtaggaatagacgtagatactcgagc
ttattttacagctgctactatagtaattgcggttcccactggaattaaggtatttagttg
aatagctactttgtatggttcttattttaagattgatactcctttaatgtggtgtattgg
atttgtatttttatttacattagggggaattacaggagtagtattgtctaattcttcttt
agatattgttttgcatgatacttattatgttgttgcacattttcattatgtattaagaat
aggggctgtttttgctattatagctggaattacgtattgatttcctttattttttggagt
ggtgcttagagaaaagaaaactaaattacaatttatggtaatatttttaggtgtaaattt
gactttttttcctcaacattttttagggttaaatggaatgccacgacggtattcagatta
tcctgatgcttttttattttgaaatatagtatcatcgttgggctctgtattatctgtagt
tgctgtatttttgtttatatatattgtttgggaaggattagtgatgaaatactcttttta
tgatagctattatatatcatcatcattggaatgaattaataatattcctcctttggatca
tacatttattcaattaaatttattgtttgccagtgtgaggatctttatattttcaagatg
gtgtatctcctgtaatggagcatttaattttttttcatgattatactataattattataa
ttatagtaatgtttttggtaggttatatattaatttgttcttgtatatctaaaatataca
atttaggtatgtttgaaggacaggaattagaattgatttgaacaattttacctgctattt
ttcttgtatttattgcttttccgtctttacgtttattatatttgatagaggagtctgagt
catatgatataacaattaaattgttaggtcgacagtgatattgatcttatgaatatagag
attttgatttaaaaatgtttgattcttatatattagatgataatgaaactatatttcgtt
tgttagatgtagataacagattagttgtgccttgtaatactaatattcgaataattattt
caggagctgatgtaattcattcttgaactatcccttctttaggggtgaaagcggatgcta
ttcctggtcggttaaatcaattatcatttaattttaatcgtgttggaacattttttgggg
agtgttctgagatttgtggtgctaatcatagttttatgcctattataataatagtaattc
ctcgaaatgaatttttaagaatttgaattatacctttaatatgaatttattcagttatga
tgagactttttattgttttagtattgattatgttatattattataatacatataaatgat
agttaatttgttttcagtttttgatccaacttcttattttggattgtctattaattgaat
tattatattaattgtttttatattagttcctatgaggtactatttaattgatagtggatt
ttttttaatgtttaaatctatatttcttggggttagaaaggtatttaaggaagtttcttt
tcctaattatgtggctttgaattttgtttgtgtaataacttttatttatttggttttaag
aaatttaatgggtttgtttccttttgtttttactagtacagctcatttatatattacatt
aggtatagggctggttatatgaatatctttttttttaataggttgaattaaaggatttag
gattagagcggctcatttagttcctaatggaagtcctttattgttagctcctataatagt
attaattgagagtgtaagacatttaattcgtccttttactttatcagttcgattagctgc
taatataatagctggtcatttgattattggtttattatctagagttagattatatagaat
attaggtttttcaatatctttattatttcaaagtatattattagtattagagtttggtgt
agctattattcagggatttgtatttagaattttattattgttatatgctttggaatatta
ttaattggaaaagttttttcacccatatcatatagttaatatttcaccatgacccttgat
tgtagggtttggggctctaggggtagttataggtataattaagatgttttcattttatga
ggtggatttattatttgaatctttattattattaattgttgttgcattattgtggtgacg
tgatgtaattcgtgagagaacttttcaaggattacattctagtgtggtattaagtgggtt
aatagttggaataattttattcattgttagtgaagtatttttttttgtatcttttttttg
agctttctttcattcaagcctaagacctacgattgaattaggatcattttgacctccaag
tgggatttttccttttaatccttttcaggttcctttgttaaatactgttattttattagc
ttcaggggttactgttacgtgagctcatcaatttatattaaatgataattgggatggagc
taagaatgcattaatgataacttgattattaggattatattttctaatattacaaggatt
tgaatattatatagcgtcttttagaattagtgattctgtttacggatctactttttttat
agctacaggatttcatggatttcatgtaattgtgggaacattatttttgtttgtgatttg
aattcgattagtaaataatcatttaactaatagacatcattttggatttgaagcagctgc
ttgatattgacattttgtagatgtggtatgattatttttattttcagtagtttattgatg
gggttttatcaatattattagttgtggtagtttatttaatttttgtgttgatattttata
aaaatatatatgatatagaaagagttagttcttatgagtgtgggtttgagcctaattctt
atactcgaatatatttttcttaccgtttttttttgatctcaattttgtttattatttttg
atgtggaaatttcgttgatattgccgttaccatttttgatggagagagaagtaggattat
gagtgtttattatttttttgttaattttgatggtgggtttaatgtacgaatatttttgtg
gttcattggattaaagggattaatgatattaatattaatgagaatagtattgatgatttt
gatatttctggtaatgtatttgctatgtaaagtaaattgtaagattgatttgggccgtat
ttttcttgtcattgtttgtcaatattatgaaatatttgtataggatgatatatagggatg
ataggggtggttgaggttaaatgattaaatcatagggagatagatgatattcctatttta
atgaattttttatttttaaattgaagtatgaaacctagtattaatcctgttgttaaacat
aaaataataaagattttgtatttaattctaattaagaatatttgttggggatacgattca
tgttagtcatgatcctgatgaaattgctattaatcttaatattgtgattggaataacagc
attaattgagatgtggttagattgaatagggttaattttaatatatgatttatttgtttg
aaatgatattcgtattgtatatgatgctgttattccaattgatataattattaacatata
taggaatatattagtttttataatgattaggttttcaataattatatcttttgaaaagaa
tcctgatataaaagggattcctattagtgctatgctgttaatacctaatattgataaggt
taatggaaggttagaaaagttaattcctattatgcgtgtatcttgataagatgattcgtg
aattatgattcctgcacataaaaatattgctgatttaaatatagcgtggatgattagatg
tataaaagctaagattaaagagtttagtgaaatggcaaatattattattgcgatttgtct
taaagtggatagggcaataattttttttatatcttgttctcaatttgctgatatactgga
atatatggctgttattctggaaataataattaataaaaatatagtgtttggatgtaaata
ggttgaaattcgaagtattaggaatactccagctgttactagggtagatgagtgtactaa
ggctgaaatgggagttggagctgctatagctattggtaatcaagctgagaatggatattg
agctctttttgaacatgctgctagaattagtaatattataattattaaagagtattctga
atttatattgaaatttcagttggatgaaattgttaataatcctctagataataaaattat
gatatcaccaattcgatttctgagaagagtaatggtacctgaggcagctgaagggaaatt
ttgataataaattactaagatataggaagatagtcctaatccgtctcaccctaataggat
taagaatagattatttcttaaaattaaaattcttattgataaaacgaatattagtagaag
taataaaaattgtttgtattctatattaggaatgtaatataatctgtatataatgattag
tctggatactaatatcacagttcctagaaatattatagatattcaatcgaatatgatatc
gattggaattaatattgaatagatgtttgataaaggaatttttattaaaatgaatatatt
ttcttttattataaatagtcttataagtaatgaattgtagtctggttttataataattat
aattgatggaatgaaatgaattattaatgatagatgaatttttggtggggtgattaagga
aggttgtattgaatttttgttgtgaataatgttaataaatattattaaggagaatgatga
tgttattaaagataaaataaagattattaatattgatgaattatttcaggaaagtagatt
tgttattaatataatttctcttaaggtattaattgttggaggagctgaaatgttaagtga
tataaatataaatcatcaaaatgttatattaggtatgattcttaatattcctttaaataa
taaaatgtttcgtgtatgatatttaatataaatatcgtttactaataaaaaaagtgctga
tgatgataaaccatgtgcaattattattagtagggctcctattgttccgatagaatttat
ggtaaataatcctgttaatacgaaacctatatgtgctactgaagaatatgcaattaatga
ttttaagtctttttgtcggatgcaatttattctagtggctgaagctccaataagtctaat
tctaataattcaattgtttattgatttaattgatgaaatacaaataggtatgaatcggat
aattccataacctcctaattttaataaaactgcggctaggattattgaaccttctagagg
agcttctacgtgagcttttggtaaccaaagatgagtaaaatatattggtatttttactat
aaatgctaatataatgaatataattatgttaaatttaattaaattaatatttataaatat
aaaagatgaatttattttaagtataataattcttataagtagaggtaatgatgctattac
tgtatagataattaaatagatgctggcttgaagacgttcaggttgtttaccatttatagt
aattaagattatagttggaattagaactaattcaaatgagatgtaaaaagttataatatt
tttagatatgaatgtgattagtagaattatattaattggtaatatagttatagaaatttt
tgtaaggttagaggaggaaatgataattaaaattgttctgattatagttagaattattat
aattaatgctagattgtctaagtgaattaggaaattaatagtgaatgatgtttgttttga
ttataattgtaattagaattattgttataataattattgaaatgtttatgatttttaggt
tagtaagttgatataatatgaatttgaagagttgtgtatatgagaaatggatactaataa
tcttagaccggttcttgatcctcttactattatagctaatataattaatagtgatgagat
ggatgatagtgaaattgttctaattataattgtaaataaagatataattagaagttctaa
tcttaataatataagaataatattttttcgtcatcagcatattcttgttattcctattat
gattatattattttaatgagaatattatttgtaagaggaattcaacctatattaataatt
agaatattaattataattgtattattatattcttatataatttatgtaataatgagaggt
tattggtttgggtatgtgttaataatagttatgttgagaggggtattagtattatttact
tatatggtgagtttaattcctaatgagagatttgaaaattataatttgatgtatctgata
ggattattatttataataattggaaattattattgaataatggatttgaagcatagtttt
atatctattatattgtgaagatcatttatgagattgtttaatttatttataattagattt
ttattaatgattatgttgttagtagtttgattaagatttattggttgtggtgctattcgt
gtgttattagagattctttggttgatttgccttctccttctagattaagttatttttgga
attttggatctttgttgggtgtatttttgggaattcaaattttatctgggttatttttat
cttttcattttagaggggatgttaatttatcatttgattctgtaattcatatgatgcgag
atgttaattatggttggttattgcgagtaatccatgctaatggtgctagaatgtattttt
tattaatatatattcatattgggcgtggattatattatggttcttatcgattttataaga
cttggtttagaggggttactatcttattactttcgatagctactgcttttttagggtatg
ttttaccttgaggacaaatgtctttttgagcagcaactgttattacaaatttgttgtcgg
caattccttatgttggggtatttttggtagagtggatttgaggaggttttgctgttggaa
atcctactttaactcgttttttttcttttcattttgttcttccttttgtaatcttattta
tggtagttttgcatttattttttcttcatgagacgggttctgggaattctataggtctta
gaagaaatggcgataaaattttttttcacccttattatagatataaggatatttatggtt
ttggagtttttataattttttttatattaatttgtataatgtctccttatatttttatgg
atgtggaaaattttatttcttctgatcctttggtaacacctgttcatattcaacccgaat
gatactttttatttgcatatactattttgcgttcggttccaagtaggatcgggggagtaa
ttgctttagtaatatctgtaattattttttattttttacctatattgtttaatcataaat
ttcgaagaactttttt---ttatataatgaaatggattttttgaatttttgtaattaatt
gaatgttattaacgtgaattggtgcatgtgtagtagaacttccttatatattaatgggta
taatttttagattaatttattttatattattttttttattttgattgttaaggggagaat
taaaattgagatgggtaagaagatttttcatcttaattttataagtatatcataacgaaa
acgagggtatgtccctcgtactcatagaagtaagattctaattataattaggattaatca
tgttgtaggataatttaaggatgagaagaatattatagatgtaattattcttaaaataat
tattcttatatattcagctaaaaagattaatgcgaatcatcctcctatgtattctacatt
aaatcctgatactagttcggattctccttcggcgaagtcaaatggacttcgattagtttc
agctagacatgtaataattcatataatgaaaagtaatatatttcctcaaaagaaggaaat
aagatgttgagatatagaaattctattaaatgaataggaatatgaaataatggaaataaa
taaaattattaggaaaaatgaaacttcgtatgagattatttgtgctactcttcggattga
gcctaaatggctatattttgaattggcagatcatccaattagtaaaataaagtatacgga
taatcttgataaaataaagaataatagaatattatgtttattatcatatagtgaatgatt
attatatgaaataattggaattattaatattctaataaataatgatattgctggagttga
ggttgatagtagaagatttattatttctgatgagataatatttttattgaaaagttttaa
tgcatcgctgaatggttgtaaaattcctatgaaaccaactttattaggaccttttcgaat
ttgaatataccctaaaatttttcgttctagaatagtgtaaaaggctactcttactaagat
tctaattgtaataataattatattaattcttatggtcctttcgtactattaagaatttag
aagatagaaaccgacctggcttacaccggtctgaactcaaatcatgtaattttttaaaag
tcgaacagacttcctgtattaaatcttgcaggttattaattcaacatcgaggtcataatc
tatttttggaatgggaactttagaatataattatgctgttatccctatggtaacttgatt
at----tcaattttaatggataggtagatatacatttttattaaaataataattaattaa
ctgccccagtttaactaaagtaaagttcaatagggtcttgtcgtctttcttttatataaa
tgtctttttacatttaagagaagtttaag-tttaaattattaagataaatttaaatgtta
aatcttttgttctagtcttcaattaaaagacgaatgattatgctaccttagcacgagcgg
ctctttaaaatcagtgagcagatcttactataaatgacagcttatagagatgtttttgat
aaacattcattaaattagttgaattatattaatttatataataaatctaataataataat
attatttaataattatagtattattttaatagaagaataaagtttttaaactatatagat
actgttattcttttattaagtttgattactttattatttttatatattataatataaaat
attattgatttta-tttctttttaaaaaactagatatcatcatattcgtataatgtttaa
ttactattatttattataataaatattattacatatattgttatgaataatagatcatat
gatttcgagatttttaaatatattttaattatttcctgatactaaaggaatttgataatt
cttatataaaatagttgtagtcttttcagattttaatgaaatgatactttttccaaaata
tcaactatgttacgacttgccttaattgaaattaagggtgacgggcgatatgtgcacttt
atgattatatttcataataaaatattattaaattaatactaataaatccttttttgttaa
aaagtttgttttttaagtccttaaatttgtttaatgtaactcatttcatctttaatataa
actacaccttgacctaactttttatatattattaagaataat-tgattgaaattattctt
tagatggcgatatataaatttataattaaagtgaaagttaacgtgggttgtcgattatgt
aacaagttcctctaattggataaa--gccgccattgtaattaggttttaataga---att
actaccttagaaa--tttagcatactagggtatctaatcctattttgttgtctagtattt
aattgattaataaaatttatatttttaaataatatttcactataatttggtt-ttttatt
ataaaagatatatcaatttgataaaatat-gataaatataaagtatagccgcaactgctg
gcactattgattaatttatttttaaattaattttcttaaatataattaatatttatcagt
atttttaagttacatttatttttaaattttaaaagta
>Wadicosa_fidelis
tatatattattagatttcatttagttataaatagagatgattggtttttgttgtgattag
gattggaaattaatataataatttttattatgttaatatataaagaaagaagtatgttga
agattgaatcttgtttaaggtatttttttattcagagaataggatcagctattttaataa
gatgtttttatttaaataaagaatgagtagattttgttgtttgtttattattaggttata
agattggtgcaggtcctttttttttttggcttccttcggtttgttctggtttatcatgaa
tgtcttgttttatattaatatcttttcaaaaattgattcctttaataattataagaattt
ttgtttcttatgttatttatataatggtagtagttagactattttttggagtttttggat
gttataatcaaaagaattttaagcagttgattgcttattcatctgtatatcatataggtt
gaattatattatgtaatttttctgatgatttgagttgatttgtgtatttattattatatt
ctttaatgattttcccagttatgaagttttttagatttttattatttgaggattttacaa
tattgataaaaataaaatataagggttggttaattttaatagtgttaagaatagctggaa
tacctcctttattaggattttttttaaagttgtttgcttttgtaatgattttcaaatatg
aatactattttataatgtttttaattttttgttctgtagtgatattttatgtatattttc
gtatgatttatgatgttttaatgagatattatgataatatgaattgaataaattttacta
tatatgataaaaataattatttaattatgattaatgttataggattaatgataggagttt
ttttcgatggttatattcaactaatcataaggacattggaacgttatatttaatatttgg
tgtttgatcggctataatgggaactgctataagagttttgattcgaatggaattaggaaa
tcctggtagattattaggtaatgatcatatatataatgttatagttactgctcatgcttt
tgtaataattttttttatagtaataccaattcttattggagggtttggaaattgattggt
acctttaatattaggagctcctgatatatcttttcctcgaatgaataatctttctttttg
attattacctccttctttgtttttattatctatatcttctatagtggaaataggagttgg
tgctggatgaactgtttatcctcccttagcatcaacggttggtcatataggaagttctat
agattttgctattttttctttacatttagctggagcttcttctattataggagctgctaa
ttttatttctactattattaatatacgagtggtaggaatatctatagaaaaggttcctct
ttttgtttgatcagttttgattacagcagttttattattactttctttacctgtattagc
aggtgctattactatactattaaccgatcgtaattttaatacttctttttttgaccctgc
gggaggtggagatcctattttatttcaacatttattttgattttttggacacccagaagt
ttatattttaattttaccaggatttggaattgtttctcatgttattagttcttcagtagg
taagcgagagccttttggtagattaggaataatttatgctatattgggaattggaggaat
gggatttgtagtttgggctcatcatatattttctgtgggaatagatgttgatactcgtgc
atattttactgctgctactataattattgcaattcctactggaattaaggtttttagatg
aatagctactattcatggttcttattttaagataaatactcctttgatatgaagtattgg
ttttgtgtttttatttactttaggaggaattacgggagttgtattatctaattcgtcttt
ggatgtagtattacatgatacatattatgttgtagctcactttcattatgtattaagaat
aggagctgtttttgctattttagctggtataacttattgatttcctttattttttggagt
tattttaagggaaaaaatgactaagttacatttttatgtaatgtttattggggtgaattt
aactttttttcctcaacattttttaggattaaatggtataccgcgtcggtattctgatta
tccagatgtttttgttttttgaaatatagtatcttctataggatctttattatctttatt
tgcagttatattctttatatatattgtttgagaaggaatagtgataaaatcttttaatta
taatggatattatgtttcttcttctttggaatgaataaataatattcctcctttagatca
tacttataatcaattgaatttattaattgccaacttgaggaacagttttatttcaaaatg
gagtttcttctgtaatagaatatttgattttttttcatgatcatattataattgtgataa
ttataattatagtaatggttgggtatgtactagtgaattcttgtattaataaattttata
atctaaatatatttcatggacaagagttagagagaatttgaactgtaattcctgctgttt
ttcttttgtttattgcttttccttctttacgattattatatttgatagaagaaagagaaa
tgtatgatataactattagggtaataggacatcagtgatattgatcttatgaatatagag
atttaggatttaagtcttttgattcatatatattggaagatgcagatagtacatttcgtt
tattgaatgttgataattctttagtaattccttataatactagagttcggatagtagttt
caagtgtggatgttattcattcttgaactattccttctttaggagttaaggttgatgcta
ttcctggacgtttaaatcaattatctttaatatttaatcgagtaggattattttcaggtc
agtgttctgaaatttgtggagcaaatcatagatttatacctattataattatagttgttc
cgcggatagaatttttaataaattgatttatacctttttattgagttggttctgtattaa
taattgtatttattttgattagtttgttaattttgtttttttttaataattttttatgat
aataaatttgttttctgtatttgaccctacttcatattttggtattaatttaaattgagt
aattatattaattgtatttatattttttcctataaagtattatttagtagagagaggctt
attaagaatatataaaacattatttatatcggtaagaaaagtttttaaggaagtttcttt
tcctaattatttagctttaaattttttatgtgttataacttttatatatttgtttttaag
taacttattaggattgtttccttttatttttactagaacagctcatccgtttattacatt
aggtttaggattagtattttgaatatctttttttttaataggatttacttgtaaatttaa
ggagagatgtgctcacttagttccggaaggtagaccttttttattatctcctttaatagt
aataattgaaagagtaagacatttaattcgtccttttactttatccattcgattagcagc
taatataatagcaggacatttaattattggtttgttatctagaattagaataattagtgt
atttggtttttttggttctttattattacaaaatatgttatttgtattagaatttggtgt
aagaattattcagggatttgtatttagaattttattattattgtatgctttagaatatta
ttaattggaaaagcattttcatccttttcatatagtaaatatatctccttgaccattagt
agtaggatttggggctttatttatagtagttggaataattaaaatgtttatattttatga
tgtaagtttattaatattgtcttttgtaatattatttgtggtagctatattatggtggcg
agatgtaattcgagaaagaacctttcagggattccactcaagagtggtattgaagggatt
gatagttggtataattttatttattgtaagagaaatttttttttttttttcttttttttg
agctttttttcattctagacttagtcctacaattgaattagggtcttattgacctcctat
aggtattcatccttttaatccttttcaagtgcctttattaaatactgtaattttactttc
ttcaggtgttagagtaacttgggctcatcagcttattttaagggaagattggtatggggt
taagatttctttaatgatgacttgattattgggattatattttttaatattacaaggatt
tgaatattatatatcttctactggaattagagattctgtttttggatctactttttttat
atctactggttttcatgggtttcatgttattgttggtactttatttttatttattatttg
aattcgttttttaggtgggcatttttctggcagacatcattttggatttgaagctgcggt
ttgatattgacattttgtagatgtagtatgattatttttattttctgttgtttattggtg
aggttgtgatcttatttttagttggtgtagtatattttttatttttagttgttttttata
aaagagattattatatagagattttgagatgttatgagtgtggttttgatcctcattcat
ctactcggttatttttttcttatcgtttttttttaatttctattttatttattatttttg
atgttgaaatttctttaatacttcctgttcctttt---ttgtttagagaaataggtttgg
ttgtttttttcttttttatttttattttgttgttggggttaatatatgaatatttttatg
gctctttggattatgggaattattgagattaataatagggttgttaagatagataggttt
tttgattctggtaattttgttatttttttatttgttaaaaataagttataaggaccataa
atttcttgtcaatttttgtcatttttattgtatatatttattaaaggggaaaataggact
gttatttttgttgatataaagtgaatagatcataaagcaatagaatataatcctaagaag
atatacaatttatttttaaatgtaagtaatattcctattaagaatccagttagtagagtg
actaaaatgattctaatatatatatttggaaagaataatatttgttggatttattattca
taatagtaatgatcctattgaaacagctataggtcttattattaagatagggatatttga
atatatagagcagtgattatttaggtctggtttggatttgtttatgaatttgtttgataa
atttattatacgaattgaataagatgctgttattccaactgaggaaattatgattagagt
taagatgcattctatttttgaagaaattattttttcgataatcatgtcttttgaaaaaaa
tcctgatgtaaagggtaagcctattaaagcagcattagttaaacctataattgtggttgt
tatgggtatactatttctatttattcttattattcgtatatcttgatatgaggcttcgtg
aattataattccagcacatataaatataagagatttaaaaaaagcatggataattatatg
aaaataagctaataatggagatataattgagatagcaaatattattattgctatttgtct
tagtgtagataaggcaataattttttttaagtcttgttctcaattggctgatagtccagc
gtatagagctgttaatgatgaaataattatggttaggtatattgttgttggatggggatt
tgatgaaattcgaattattaaaaataccccagctgttactagagttgatgaatgtactaa
tgctgaaataggagtgggagctgatattgctatgggtaatcaagctgagaatggaaattg
tgccctttttgtacaactagttaatattagtataattataataattaaagggaatgattc
gtttatatttagttctcatattgaattaattaatattattccaattgataatagaatgaa
aatatctccaattcggtttcttagaagggtaatagatcctgaacctgaggaagaattatc
ttgataataaattactaaaatgtaagatgataaacctaatatatctcatcctaatagtac
taataatatattatttctaataattaaaatgactattgatattacaaacattataagtat
taaagaaaattttttatgttcttttttaggaatataataaattctaaatataagaattat
tcttgaaattattaatactgttcttaaaaataaacaagaaattcaatctataataaatct
aaatggtatattgattgtatttatattaataagaggaattgaaatgtagataaatgtatt
attgattattatataaattcttgtaataaagatgtgattgtccattttgaatagaattaa
gattaaaggaattatatgaatgaataaagatgtaaatagttttattgatgattgattaga
tggtaatatttcatttttattatgagataagtttaagtatattattattgagaatgaggt
agttatgatggaaataataaaaattaaaagtattgatttcatatttcataaaatgattct
tgatataattataatttctctaattgtattaattgatggaggagcagagatactaatagc
tataaatataaatcatcagaatgtaatgttaggagataaattaattaatcctttaaagga
ggagatgttacgagtatgatatttggagtataagtcatttgttaggaggaataaagcgga
tgaggatagtccatgggcaattattattattacagctcctattaatccgatgtaatttaa
tgtaaatatacttagtaagactagagctatatgagctactgatgaataggcaattaagga
ttttaaatctttttgtcgaatacagttaagtcttgtacatgttgcaccaattattctaat
tctaataattcaatggttgattttattaattttggaaatacataagggaataaatcgtat
taaaccatatcctcctagttttaataaaatagctgctagaattattgaaccttctagggg
agcttctacatgagctttgggaagtcaaagatgtataaagaatataggtatttttgttaa
aaatgccaatataaatagaataggtatgtttaatttgtttattgttataaaagatataat
gaaagattgattataatttaatagaatgattctgactaataaaggtaatgaggctgtaat
ggtgtatactattaaataaattctagcttgtagacgttcaggttgttttcctgattttat
tactaaaattatagttggaattaatactaattcaaataaaatataaaataatattatact
tataactgagaaagttagtattaaaataatgaagattggaataattgtttttgaaattgt
ttttatgttttgagaggagaatataattagtaggattcttgttagagttaataaaattaa
aattatagaaaatttgtctattataaatgtgtttctaataataatagtgttttggattaa
aaataagtagaattgtaattattatgcaagataaaaatataataatagttgttattaggt
taaaatatttatgaaaattgaatttgtagagttgtgagagtgtgatatagaaattaataa
gcttaatcctattcttgatcctcttactattatgatcaatataattattagagaagatat
tgaaattgttaataaagatgatgataaagagaaatagatagtgattaaaagaagttctaa
tctaagaagtacaatgatgatattttttcgtcatcagcatattcttataattcttataaa
aattatatatttttatttggagttttatttgtaataagattacaacctgtatttatggtt
agaagtttaattattattactttaatttattcttattttatttttaaagtaattggctct
tattggtttagatatttgttgttgttagtaatattaagaggagtattggttgtatttact
tatatagtgagtttaattcctaatgaggtttttgaaatttatacagtagtattggttttt
tttcttttattt---tttcttaaaaagtatgataatttatatataataaatataggtttt
gtttctgttaatttatgagaaagatatttagggatatttagattgtttttaattagattt
ttattggtagtaatgtttttagtggtgttattaagaaatataaatattggatcagttcgt
gtattttgaataattctttattagatttagcttctccttctagattaagatatttttgga
attttggttctttattaggagtttttttaatagttcaaattgcatctggtttatttttat
cttttcattttagtggagatgtaaatttatcgtttgatagagtaattcatataatacggg
atgtcaattatggttgaatattacgagtaattcatgctaatggagcaagaatatttttct
tattaatatatattcatattggtcggggattatattatggttcgtatcgatttgataagg
tatgattaagaggagttagaattttattgttatctatagctacagcttttttaggatatg
tattaccttgaggtcaaatgtctttttgggcggctactgtaattactaatttattgtcag
ctgttccgtatgttggagtaatgttggtggaatgaatgtgagggggttttgcagtaggta
atcctactttgactcgattttttgcttttcattttttgttgccttttgtaattttatttt
ttgtgattttacatcttttttttcttcatgaaaagggttcaagaaatcctttaggattaa
gaagagtatatgataagattttttttcatccatattatagaattaaggatatttttggat
ttgcttttttttttgtttttttcttgtttatttgttttttatttccttatatttttatgg
atgtagaaaattttatttcttctaatcctttggttactcctgttcatattcaacctgagt
gatattttttatttgcttatactattttgcgttctatttctagaaaaattgggggggtta
ttgctttggttatatcagtagttattttatattttttacctttttttttgaaacatcgtt
ttcgaagaactttgttttattattttataaagtttatatattgggtttttgttgtaaatt
gaatattattaacgtgaattggtgcatgtgttgtagaatatccatatataggattaggaa
taatatttagttttttatattttataatgtttatagttttttgaatggtagtatgataat
aaatattgataaaggtaaaaatatttttcatcttattaatattaatatatcatatcgaaa
tcgaggatatgttcctcgtactcaaattaatataattgtaattataattataattattat
tgaaataatagatttaataggactaaagaatattatagttgaaattattcttaaaataag
tattcttaaatattctgataagaaaattaaagcaaatcatcctcctatgtattctacatt
aaatcctgatactaattcagattctccttctgcgaaatcaaatggtctgcgattagtttc
tgctagacaagaagataatcatataataaatagaagaatgtttccaaaaaaaaagtatag
tatatactgggattcttctatttgagtaaatgaataagattgagatagtaaaactaaaaa
taaaataattatgaaaaatggtacttcataggaaattatttgtgcgactcttcgaatgga
tcctaaatgacaatattttgaattagttgatcatccaataagtaaaatgaaatatacccc
tattcttgataaaataaaaaatattaataaattgtgtttgatatcgattaaggttgaaaa
gttatatattattaatgggattatacataaggagataaataaggaaagaaaaggagttat
aaatgataatgtaaagtttatggactctagagataataaatttttattaaaaagtttaat
agcgtctctaaagggttggagaattcctataatacccactttattaggtccttttcgaat
ttgaatatatcttaaaatttttcgttctagtaatgtgtaaaaagctactctaattagaat
tctaagggaaatcaaaatactattattttcttaggtcctttcgtactagaagaattttag
aagatagaaaccgacctggtttacaccggtctgaactcaaatcatgtaattttttaaaag
tcgaacagactttcttaattaactattgcagaatattaaatcaacatcgaggttgcaatc
tttattttaaataagatcttaaaaattttattacactgttatccctacggtaacttaatt
atattgttaattatattaggtcattaaatatttaatattattaaggtaataattaattaa
ctgccccagttaaactgaagtgaagttcgatagggtcttatcgtctttctttttaaaaat
tgtttttttacaattaaaataatttaaataattttttaaaaaaaatctattgagatgtta
agtcttttgttctagtctttaattaaaagacaaatgattatgctaccttagcacaagcgg
ctatttaatttcattgagcagactttattattaattaattctaataaaaatgtttttgtt
aaacagtcactcaatttgatgagtttttattaaaaatattattagtttacttatattatc
attatatttttatataatatttttaaaaatattataatttagttattatactttttaaat
accataagtttttaatttagtttaaattttaaattaatttaataaattattttattaaat
tttaataaaattgtttttttctttttaaaccagatataa-tatatacga-aaatgtttaa
tttctattaataattttaataatttttgaaataaatattataaatattaatagatcatat
aatttcgggatgattttttttaaaattgataaatcctgataccaaaggaacatgattttt
ctttttaataattatatataccttttcagttttaatataaatgatactttttccaaaata
tcaactatgttacgacttaccttat-ttttgataagggtgacgggcgatatgtgcacatt
tattatctgaatcatataaaaatattattaatatattacttttaaatccttttttataaa
atattattatataataatccttaaattgttttaaagtaacccattattactttaatattg
attacaccttgacctaactttttattttttattaaaaatattattataaaattagttttt
tagatggcggtatataaatttttaattaaagttaaaattaacgtggattgtcgattaaaa
aacaggttcctctaataagatgaaatgccgccattataattgggttttgataaaattttt
actccctaaa--ttttttaatatactagggtatctaatcctattttaaatttaaaatttt
ttttaattttttttttta-tatttgtgtaataaattttatcttaaattaattggtatata
aatttattaattttaatgttatttaatataattagattacaagtataaccgcgattgctg
gcact-taaatttatcaattattttattaattattcttt-tatattttataaggaaagat
gattttaaaacaaaattatttttatattttaatatta
