# Supplementary material for: Mitogenomic Insights on the Phylogeny and Evolution of Lynx Spiders (Araneae, Oxyopidae)
Source: Ecol Evol. 2025 Sep 18;15(9):e72192. doi: 10.1002/ece3.72192 (PMC12445203; doi:10.1002/ece3.72192)
Supplement: Supplementary file 1 — Data S1: ece372192‐sup‐0001‐DataS1.zip. [file ECE3-15-e72192-s001.zip › The renewed version_ece372192-sup-0001-DataS1/The sequences of the 13 PCG and 2 rRNA genes for the phylogenetic analyses/12s.fas]

>Oxyopes_bianatinus
TTGATACTTTTTCCAAAATATCAACTATGTTACGACTTACCTTATCTTATGATAAGGGTGACGGGCGATATGTACACATTTATTATTTTATTCAAGTTTAAATATTATTTAAAAATTACTTCTAAATCCTATTTTATATATGTTAAGGGATAGTATTTTTAATTAAATTTTAATGTAACTTATTTATTCTTTAATATAAATTACACCTTGGCCTAACATTTTATATAAATTGTTTAGAATAATATTATTAATTAGTTCTTTTGATGGTGGTATATAAATTTTATTTTAAAGTAAAAATTATCGTGGGTTGTCGATTAATAAACGAGTTCCTCTAGTAAAATGAAATGCCGTCGTTGTAAATAAGTTTTATAATAAATTATTATTACTAATGTTTATTTTAAAATACTAGGGTTTCTAATCCTATTTTAAATTTAAAATTTATAACTTTTATTTAAATAAATTTTATAAAAATTAATAAATTTTACTTTTTGTAAATTGGTTTTTATTATTTTTTAAATATATTTTTAAAAATATAATTTAACTAAAAGAATAACCGCAGCTGCTGGCACTTAAATTATTAGCAGGTTATATAATTAATGATTCTTTATATTTTATATAATAATAGATTTTTTAAAATTAAATTAATTTTTTTAATTTTATATTAATATAATATATTAATTAATTTTTAATAATATAA
>Oxyopes_javanus
GATACTTTTTCCAAAATACCAACTATGTTACGACTTACCTTATCTTATGATAAGGGTGACGGGCGATATGTGCACATTTATTATTTTATTCAAATTTAAATATTATTAAAAATTTACTTCTAAATCCTATTTCTTAAAAATATTAAAAGATAATGTTCTTTAATTAAATTTTAATGTAACTCATTTATTCTTTAATATTAATTACACCTTGACCTAACATTTTATAATTTATTTAGAATAATATTATTAATTAGTTCTTTTGATGGCGGTATATAAACTTTATTTTAAAGTAAAATTTATCGGGGGTTGTCGATTAATAAACAAGTTCCTCTAGTAAAATGAAATGCCGCCGTTGTAAATAAGTTTTATTATAAGTTATTATTACTATATTTATTTTAATATACTAGGGTTTCTAATCCTATTTTAAGTTTGAAAATTATAACTTTTGTTTAAATAAATTTTATATAATTAGAATTTTACTTTTTATTAATTGATTTTTTATTAATTTTAATTATGTTTATGAAAATATAATTTAACTAAAAGAATAACCGCAACTGCTGGCACTTGAATTATTAGTTAGTTATTTAATTAATTATTCTTTATATTTTAAATAATATTAGATGTTATAAAATTAAATTTATTTTTATAATTTTATATTAATATAATATATTATTAATTTTTAATAATGTAA
>Oxyopes_sertatoides
GATACTTTTTCCAAAATATCAACTGTGTTACGACTTACCTTATCTTATGATAAGGGTGACGGGCGATATGTGCACATTTATTATTTTATTCAAATTTAAATATTATTAAAAATTTACTTCTAAATCCTATTTCTTAAAAATATTAAAAAATAATGTTCTTTAATTAAATTTTAATGTAACTCATTTATTCTTTAACATTAATTACACCTTGACCTAACATTTTATAATTTATTTAGAATAATATTATTAATTAGTTCTTTTGATGGCGGTATATAAACTTTGTTTTAAAGTAAAATTTATCGGGGGTTGTCGATTAATAAACAAGTTCCTCTAGAAAAATAAAATGCCGCCGTTGTAAATAAGTTTTATTATAAATTATTATTACTATATTTATTTTAATATACTAGGGTTTCTAATCCTATTTTAAGTTTAAAAATTATAACTTTTATTTAAATAAATTTTATATAATTAGAATTTTACTTTTTATTAATTGATTTTTTATTAATTTTAATTATGTTAATATAAATATAATTTAACTAAAAGAATAACCGCAACTGCTGGCACTTGAATTATTAGTTAGTTATTTAGTTAATTATTCTTTATATTTTAAATAATGTTAGATGTTACAAAATTAAATTGATTTTTATAATTTTGTATTAATATAATATATTATAAATTTTTAATAATGTAA
>Oxyopes_licenti
ttgatactttttccaaaatatcaactatgttacgacttaccttatcttatgataagggtgacgggcgatatgtgcacatattataattttattcaaattttaatattattgtatttaagaaatttacttctaaatcctatttcttaaaagattaatattaattattcgttaattaaattttaatgtaactcatttattctttaatgtaaattacaccttgacctaacattttattatttatttagaataatattttataattagttcttttgatggcggtatataaattttattataaagtaaaaattatcgggggttgtcgattaataaacaagttcctctagtaaaatgaaatgccgccgttgtaaataagttttgtaataaattattattacttttatttattttaatatactagggtttctaatcctattttaagtttgaaaactataacttttatttatataaattttgtaaaattaaagaaattttacttttaatagattgattttttataaaatatagataagtttataaaaatataatttaactaaaaggataaccgcaactgctggcacttaaataattagttagttatttaattaattgttctttatatattaaataatattagatttataaaaattaaatttatttttataatttttcatgaatataatatattataaaa
>Oxyopes_sertatus
cttgatactttttccaaaataccaactgtgttacgacttaccttatcttatgataagggtgacgggcgatatgtgcacatttattattttattcaaatttaaatattattaaaaatttacttctaaatcctatttcttaaaaatattaaagaataatgttctttaattaaattttaatgtaactcatttattctttaacattaattacaccttgacctaacattttataatttatttagaataatattattaattagttcttttgatggcggtatataaactttgttttaaagtaaaatttatcgggggttgtcgattaataaacaagttcctctagaaaaataaaatgccgccgttgtaaataagttttattataaattattattactatatttattttaatatactagggtttctaatcctattttaagtttaaaaattataacttttatttaaataaattttatataattagaattttactttttagtaattgattttttattaattttaattatgttaatataaatataatttaactaaaagaataaccgcaactgctggcacttgaattattagttagttatttagttaattattctttatattttaaataatgttagatgttacaaaattaaattgatttttataattttgtattaatataatatattataaat
>Peucetia_latikae
cttgatactttttccaaaatatcaactttgttacgacttaccttattttatgataagggtgacgggcgatatgtacacattttttatctaattcaatgataagaattatttataaaatttacttttagatccttttttatattaagttattaattaataatccttaacttattgattaatgtaactcatttaagaatctttaatattgattacaccttgacctatttttttagtttaaatatttagaataatattttgaaattagttcttaagtaatggcggtatataaatttttaattaaagtgaaatttatcgcgggttgtcgaattaattaacaagttcctttaattagattaaatgccgccgttattaattagtttagtaaaaatttactactactataattactttaaaatactagggtatctaatcctatttttaagtgaaagttttagttaaaaggtaaaaatttatttttaaaaattaaaaattttacttaaatattttaaaatataattgttgtgaaatgtagtttagaataaagtaaaatataatttagttttaagtataaccgcaactgctggcactataattagctaattgttttattaatttttctttatatagataataagataagatgttttcaagattaaattc
>Oxyopes_striagatus
CTTGATACTTTTTCCAAAATATCAACTGTGTTACGACTTACCTTATCTTATGATAAGGGTGACGGGCGATATGTGCACATTTATTATTTTATTCAAATTTAAATATTATTTAAAAATTACTTCTAAATCCTATTTCTTAAAAATATTAAAAGATAATATTCCTTAATTAAATTTTAAAGTAACTCATTTATTCTTTAATATAAATTACACCTTGACCTAACATTTTATTGTTTAATTTATTTAGAATAATTTTTTAATTAGTTCTTTTGATGGCGGTATACAAATTTTATTTAAAAGTAAAAATTATCGGGGATTGTCGATTAATAAACAAGTTCCTTTAGTAAAATGAAATGCCGCCGTTGTAAATAAGTTTTATGATAAATTATTATTACTAATGTTTATTTTAATATACTAGGGTTTCTAATCCTATTTTAAGTTTAAAAATTGTAACTATAGTTTAAATAAATTTTATAAAATTTATTAAAATTTTACTCTTTATAGATTGGTTTTTATTAAAAATTAAATATGTTTATGTTAATATAATTTAACTAAAAGAATAACCGCAACTGCTGGCACTTAAAATTATTAGTTGGTTATATAATCAATAATTCTTTATATTTTAAATAATATTAGATTTTTTAAAATCACATTAATTTTTATAATTTTATATTAATATAATATATTAATAATTTTTAAAAATTTGA
>Oxyopes_sushilae
TGATACTTTTTCCAAAATATCAACTATGTTACGACTTACCTTATCTTATGATAAGGGTGACGGGCGATATGTGCACATTTATAATTTTATTCAAATTTAAATATTATTAAAAGTTTACTTTTAAATCCTATTTTTAATATATTAAAATATAATATTTTTAATTAAATTTTAATGTAACTCATTTATCCTTTAATATAAATTACACCTTGACCTAACATTTTATATTTATATTTATTTAGAATAATATTTTAATTAGTTCTTTTGATGGCGRTATATAAATTTTATTTAAAAGTAAAAATTATCGGGGATTGTCGATTAATAAACAAGTTCCTCTAATAAAATGAAATGCCGCCGTTGTAAATAAGTTTTATATTAAATTATTATTACTAATATTTGTTTTAATATACTAGGGTTTCTAATCCTATTTTAAATTTGAAAATTATAACTTTTATTTAAATAAATTTTATAAAATTTATAAAAATTTTACTTTTTATGAATTGATTTTTATTAAAATTTAAATATGTTTATAAAAATATAATTTAACTAAAAGGATAACCGCAACTGCTGGCACTTAAATTATTAGTTGGTTATATAATTAATGATTCTTTATATTTTAAATAATATTAGATCTTTTAAAATTAAATTTATTTTTATAATTTTATATTAATATAATATATTAATAATTTTTAAAAATATTA
>Hamataliwa_aurita
CTTGATACTTTTTCCAAAATATCAACTATGTTACGACTTACCTTATTTTGTAATAAGGGTGACGGGCGATATGTGCACATTTATTATTTTATTCAAGAATAAATATTGTTAATTAATTACTTTTAAATCCTATTTCATATTTAATTGAAATTTAATAATTTCAAATTATTTATTAATGTAACTCATTTATTCTTTTATATAAATTACACCTTGACCTAACATTTTATTAATTATTTTGAATAATACATTAAAATTAATTCTTTTGATGGCGGTATATAAATTACTTTAAAAGTAAAAATAATCGGGGATTATCGATTAGTAGACAAGTTCCTCTAATAGAATAAGATGCCGCCGTCGTTAATAAGTTTTATTAAAATTTAATATTACTTAAATTTATTTCAATATACTAGGGTTTCTAATCCTATTTTAAATTTGAAGTTTTAATTTATTAAATTATTAATTTTATATAATAAATATTTTACTTTAGATATTATTTAAATTTTTAATATAAATATAAATGTAATAATAGTGTAATTAAACTGAAAGTATAACCGCAACTGCTGGCACTATTAGTTAGTTAGTTATTTAATTAATTATTCTTTATATTTTAAATAAATAAAGATTTTTTATAGGTAAATTTATTTTTATATCTATATATTATTGTAATATTCTATTTATTTTAACATATTTATAT
>Oxytate_striatipes
CTTAATGCTTTTTCCAAAACATTAACTATGTTACGACTTACCTTTTCTTGTAGAAAAGGGTGACGGGCGATATGTACACATCTTTTGTCTGATTAAAAATTAAATATTATTTAATTTATACTTTTAAATCCTTTTTCATATAGGAATAATTTCTTATAATTCTAAAATTTATTTAAAGTAATCCATTTTATCTTTAATATATACTACACCTTGACCTAATTTTTTATTATTTATTTTGAATAAATTGTTAAATCTGTTTCTTTAAATGGAGGTATATAAGTTTTATTTTTAAAGTGAAATTTATTGCGGATTATCAATTATTAAACAGATTCCTCTAATTAGATGAAATGCCGTCGTTATAAATAGGTTTATATTTTTATACTACCTTAAATTTTTCTTAATACTAGGGTATCTAATCCTTTTTTTTTTAGAAAATATTAAATTAATTAATAAATTATTTATTATAATATTGTTAAAATTTTACTTTATTTTGATATTTTTTATAATTAAAATATTTTTAATTTAAATAAGTAAAGTTAGATTTTAAGTTTAACCGCTACTGCTGGCACTATAAGTTAGTTAATCTATTAAATAGTTGTTTTATATATTTTGAATAATTTAAAATTTTTTATAAACAATATTATTTTTATATTTATACAATATTA
>Heriaeus_mellotteei
TAATTTCTTGATACTTTTTCCAAAATATCAACTATGTTACGACTTACCTTTTCTTGTAGAGAAGGGTGACGGGCGATATGTGCACATTTTTTATCTTATTAATAAATTAATATTATTATTTTATTACTTTTAAATCCTATTTTATAATTTAAAAATTTAAATTAATCCATAAATTTTTTTATAGTAATCCATTATAAACTTTAATATGGACTACACCTTGACCTAACTTTTTAATATTTGTTTAGAGTAAATTGATAAATTTAACTCTTATGATGGCGGTATATAAGTTTTATTTTAAAGTGAAAATTATTGTGGATTATCTATTATTAAACAGATTCCTCTAATGAGAAGAAATGCCGCCGTTAAAAATAGGTTTTAAATATTTTTTACTACCTGATGTTTTTAAAATACTAGGGTATCTAATCCTATTTTTAAATAATTTAAATTTATGTTAATTACTAGTTTTGGTATTTTTAAAAATGAAATTTTATTTAGTATTTTTTAGAATATTTTGTGGGTTAAAGGTTAACAAATTTTAATAAAACTAGATTTTGAGTATAACCGCTACTGCTGGCACTTAAGTTAGTAAATCTTTCTATTAATATTTTTATATATGAGTAATAATTTAAAATTTTTTTAAGACAAATTTATTT
