# Supplementary material for: Mitogenomic Insights on the Phylogeny and Evolution of Lynx Spiders (Araneae, Oxyopidae)
Source: Ecol Evol. 2025 Sep 18;15(9):e72192. doi: 10.1002/ece3.72192 (PMC12445203; doi:10.1002/ece3.72192)
Supplement: Supplementary file 1 — Data S1: ece372192‐sup‐0001‐DataS1.zip. [file ECE3-15-e72192-s001.zip › The renewed version_ece372192-sup-0001-DataS1/The sequences of the 13 PCG and 2 rRNA genes for the phylogenetic analyses/cytb.fas]

>Oxyopes_bianatinus
ATACGTAAAGAAAATAAATTATTAATAATTATAAATAATTCTTTAGTTGATTTACCTTCTCCTTCTAGCTTAAGATATTTTTGGAATTTTGGTTCTTTATTAGGAGTATTTCTAATAGTTCAAATTTTATCAGGTTTATTTTTATCTTTTCATTTTGGTGGAGATGTAAATCTATCTTTTTTTAGAATTATTCATATAATACGAGATGTGAATTATGGATGATTAATACGAGCAATCCATGCTAATGGTGCTAGAATATTTTTTTTATTAATATATATTCATGTTGGTCGAGGGTTATATTATGGTTCATATCGCTTTGAAAAGGTTTGGTTAAGTGGAGTAAGAATTTTATTATTATCTATAGCTACTGCTTTTTTAGGGTATGTTTTACCTTGAGGGCAAATGTCTTTTTGAGCTGCTACAGTTATTACTAATTTATTATCAGCGATTCCTTATGTAGGGGTATTATTAGTAGAGTGAATTTGAGGTGGGTTTTCAGTAGGTAATCCTACTTTAACTCGATTTTTTGCTTTTCATTTTATTTTACCTTTTGTGATTTTATTTTTTGTTATTTTACATTTGTTTTTTCTTCATGAAAAAGGGTCTAGAAATCCCTTAGGATTAATAGGAGCAAGAGATAAAATTATGTTTCATCCTTATTATGTTTTTAAGGATATTTTTGGTTTTAGTTTTTTTTTTATATTTTTTATAATTATTTGTCTATTATATCCTTATATTTTTATAGATGTAGAGAATTTTATTTCTTCTAATCCTTTAGTTACTCCTGTTCATATTCAACCTGAATGATATTTTTTATTTGCTTATACTATTCTTCGTTCAGTACCAAGTAAAATTGGAGGAGTAGTTGCATTAGTAATGTCAGTATTAGTTTTATATTTTATTCCTTTTTTTTTGAAGCATCGTTTTCGAAGAACGTTTTTTTATTTTTTAATGAAATTTTTATTTTGAATTTTTTTTGTAAATTGAGTTCTTTTGACTTGAATTGGAGCTTGTGTAGTTGAAATTCCTTATATAACATTAGGAATAGTTTTTAGAGTAATTTATTATATAATATATTTACTTTTTTGAATAGTATATGAAATACAGGATTTTATAATATAA
>Oxyopes_javanus
ATACGAAAGGAAAATAAGTTATTAATGATTATAAATAATTCTTTAGTTGATTTACCTTCTCCTTCTAGTTTAAGATATTTTTGAAATTTTGGTTCTTTGTTAGGTGTATTTCTAATAGTGCAAATTTTGTCAGGTTTGTTTTTATCTTTTCATTTTAGAGGGGACGTAAACTTGTCTTTTTTTAGAATTATTCATATAATACGAGATGTAAATTATGGGTGATTACTACGAGCTATTCATGCTAATGGTGCTAGAATGTTTTTTCTATTAATATATATTCATATTGGTCGAGGATTGTATTATGGTTCGTATCGGTTTGAAAAGGTCTGATTAAGAGGGGTTAGAATTTTACTATTATCTATAGCTACAGCTTTTTTAGGATATGTTTTGCCTTGAGGACAAATATCTTTTTGAGCTGCTACAGTAATTACTAATTTATTATCAGCTATTCCGTATGTAGGAGTATTGTTGGTAGAGTGAATTTGGGGAGGATTTTCAGTAGGAAATCCTACTCTAACTCGGTTCTTTGCTTTTCATTTTATTTTACCTTTTGTAATTTTGTTTTTTGTTATTCTACATTTATTTTTTCTTCATGAAAAAGGATCTAGAAATCCTTTAGGATTGATAGGAAGAAGAGATAAAATTATGTTTCATCCTTATTATGTTTTTAAGGATATTTTTGGGTTTAGTTTTTTCTTTATATTTTTTATAGTAATTTGTTTATTGTATCCTTATATTTTTATGGATGTAGAAAATTTTATTTCTTCTAATCCTTTAGTTACTCCTGTTCATATTCAACCTGAATGATATTTTTTATTTGCTTATACTATTCTTCGTTCTGTTCCAAGAAAGATTGGAGGAGTTGTTGCATTAGTAATATCAGTATTAGTATTGTACTTTTTACCCTTCTTTTTGAAACATCGTTTTCGAAGAACTTTTTTTTATTTTTTAATAAAATTTTTATTTTGAATTTTTCTTGTAAATTGAGTTCTTTTAACTTGAATTGGGGCTTGTGTAGTTGAAATTCCTTATATAACATTAGGAATGGTTTTTAGAGTAATTTATTATATGATGTATATTATATTTTGAATGGTATATGAAATACAAGATCTTGTAATATAA
>Oxyopes_sertatoides
ATACGAAAGGAAAATAAGTTATTGATAATTATAAATAATTCTTTAGTTGATTTACCTTCTCCATCTAGTTTAAGATATTTTTGAAATTTTGGTTCTTTGTTAGGTGTATTTTTAATGGTGCAGATTTTATCTGGTTTATTTTTATCTTTTCATTTTAGAGGAGATGTAAATTTGTCTTTTTTTAGTATTATTCATATAATACGAGATGTAAATTATGGATGATTATTACGAGCTATTCATGCTAATGGTGCTAGAATGTTTTTTTTATTGATATATATTCATATTGGTCGGGGATTGTATTATGGTTCATATCGATTTGAGAAGGTTTGATTAAGAGGGGTTAGAATTTTATTATTATCTATGGCTACGGCTTTTTTAGGGTATGTTTTGCCTTGGGGGCAAATGTCTTTTTGAGCTGCTACAGTGATTACTAATTTATTATCGGCTATTCCTTATGTAGGAGTATTATTGGTAGAGTGAATTTGAGGGGGATTTTCGGTAGGAAATCCTACTCTGACTCGATTTTTTGCTTTTCATTTTATTTTACCTTTTGTAATTTTGTTTTTTGTTATTCTGCATTTGTTTTTTCTTCATGAGAAAGGATCTAGAAATCCTTTAGGTTTAATGGGTAGAAGAGATAAAATTATGTTTCATCCTTATTATGTTTTTAAGGATATTTTTGGATTTAGTTTTTTTTTCATGTTTTTTATAGTGATTTGTTTTTTGTATCCTTATATTTTTATGGATGTGGAAAATTTTATTTCTTCTAATCCTTTAGTTACGCCTGTTCATATTCAACCTGAATGATATTTTTTGTTTGCTTATACTATTCTTCGTTCTGTACCAAGAAAGATTGGGGGAGTTGTTGCGTTGGTAATATCAGTATTAGTTTTGTATTTTTTGCCTTTTTTTTTAAAACATCGTTTTCGAAGAACTTTTTTTTATTTTTTAATAAAATTTTTATTTTGAATTTTTTTTGTAAATTGAGTGCTTTTAACTTGAATTGGGGCTTGTGTAGTTGAAATTCCTTATATGACATTAGGAATGATTTTTAGAGTAATTTATTATATGATATATATTATGTTTTGAATAGTATATGAAATGCAAGATCTTGTAATGTTATAG
>Oxyopes_licenti
attataaataattctttagttgatttaccttctccttctagtttaagatatttttgaaattttggttctttgttaggtgtatttttaatagttcagattttatctggcttatttttatcttttcattttagaggggatgtaaatttgtctttttttagaattattcatataatgcgagatgtaaattatggatgattattacgagtaattcatgctaatggtgctagaatattttttttgttaatatatattcatattggtcgaggtttatattatgggtcgtatcgatttgaaaaagtatgattaagaggtgtgagaattttattattgtctatggctactgctttcttaggatatgttttaccttgagggcaaatatctttttgggctgctactgtaattactaatttactatcagcgattccttatgtaggagtattattagtagaatgaatttgaggtggattttcggttagtaatcctactttaactcgattttttgcttttcattttattttaccttttgttattcttttttttgttattttacatttgttttttcttcatgaaaaagggtctagaaatcctctaggattaataggaagaagagataaaattatattccatccttattatgtttttaaggatatttttggatttagatttttttttatattttttataataatttgtttattatatccttatatttttatggatgtagaaaattttatttcttctaatcctctagttactcctgttcatattcaacctgaatgatactttttatttgcttatactattcttcgttcagttcctagaaaaattgggggagttgttgcattagttatatcagtattaattttatactttttacctttttttttaaaacatcgttttcgaagaacatttttttatttttttataaaatttatgttttgaattttttttgttaattgattacttttgacttgaattggagcttgtgtagttgaagttccttatatagaattaggaataatttttagagttatttattatataatatatataatattttg
>Oxyopes_sertatus
attataaataattctttagttgatttaccttctccatctagtttaagatatttttgaaattttggttctttgttaggtgtatttttaatggtgcagattttatctggtttatttttatcttttcattttagaggagatgtaaatttgtctttttttagtattattcatataatacgagatgtaaattatggatgattgttacgagctattcatgctaatggtgctagaatgttttttttattgatatatattcatattggtcggggattgtattatggttcatatcgatttgagaaggtttgattgagaggggttagaattttattattatctatggctacggcttttttagggtatgttttgccttgggggcaaatgtctttttgagctgctacagtgattactaatttattatcggctattccttatgtaggagtattattggtagagtgaatttgagggggattttcggtaggaaatcctactctgactcgattttttgcttttcattttattttaccttttgtaattttgttttttgttattctgcatttgttttttcttcatgagaaaggatctagaaatcctttaggattaatgggtagaagagataaaattatatttcatccttattatgtttttaaggatatttttggatttagtttttttttcatgttttttatagtgatttgtttgttgtatccttatatttttatggatgtggaaaattttatttcttctaatcctttagttacgcctgttcatattcaacctgaatgatattttttgtttgcttatactattcttcgttctgtaccaagaaagattgggggagttgttgcgttggtgatatcagtattagttttgtattttttgcctttttttttaaaacatcgttttcgaagaacttttttttattttttaataaaatttttattttgaattttttttgtaaattgagtgcttttaacttgaattggggcttgtgtagttgaaattccttatatgacattaggaatgatttttagagtaatttattatatgatatatattatgttttg
>Peucetia_latikae
attattaataattcgttgatcgatctaccttctccttcgagacttacttatttttggaattttggttctttattaggattatttttaatggtacaaattgtttctggtttatttttagcttttcattttagaggtgatgttaatttatctttttacagaattattcatataatgcgggatgttaattatggttgattgcttcgtgtgattcatgcaaatggagcaagaatgttttttttactaatgtatattcatattggtcggggtttatattatggatcatatcgatttataaaggtttgattaagtggagtatctattttattattatcaatagcgactgcttttttaggatatgttttgccttgaggtcaaatatctttttgagctgctacagtaattactaatttattatcttctattccttatgtaggggttatattagtagaatgaatttgaggaggtttctctgtaagaaatcctactttaactcgtttttttgcttttcattttattttaccttttgttattttgttttttgtgattttacatttattttttcttcatgaaaagggttctagaaatccgttaggattggtttcaagaaatgataagattatgtttcatccttattattctttaaaggatatttatggttttatgttttttataattttttatattgtaatttgtttgttatatccttatatttttatggatgtggaaaattttattttatcaaatcctttagttactcctgttcatattcaaccggagtgatattttttatttgcttatacggttttgcgatcaattcctagaaagattgggggtgttattgctttggtaatgagagtggttgttttatattttttaccattttttatgaaacatcggtttcggagaacatttttttattatttaatgaaatttgttttttgagtatttataattaattgagtattattgacttggattggagcttgtgctgtggaggatccttatgcgagtttagggattgtttttagatttatttatttttttatatatgtattattttg
>Oxyopes_striagatus
ATGATTATAAATAATTCTTTAGTTGATTTACCTTCTCCTTCTAGTTTAAGATATTTTTGAAATTTTGGTTCTTTGTTAGGAGTATTTTTAATAGTTCAAATTTTATCAGGTTTGTTTTTATCTTTTCATTTTAGAGGAGATGTTAATTTATCTTTTTTTAGAATTATTCATATAATGCGAGATGTAAATTACGGATGATTGTTACGAGCAATTCATGCTAATGGTGCTAGAATATTTTTTTTATTAATATATATTCATATTGGTCGAGGATTGTATTATGGTTCATATCGATTTGAAAAAGTTTGATTAAGTGGGGTAAGAATTTTGTTATTATCTATAGCTACTGCTTTTTTAGGTTATGTTTTACCTTGGGGTCAAATATCTTTTTGAGCAGCTACAGTTATTACTAATTTATTATCAGCAATTCCATATGTAGGAGTATTGTTAGTAGAGTGAATTTGGGGTGGATTTTCTGTAGGTAATCCTACTTTAACACGATTTTTTGCTTTTCATTTTATTTTGCCTTTTGTTATTTTATTTTTTGTAATTTTACATTTGTTTTTTCTTCATGAGAAAGGATCTAGAAATCCTTTAGGATTAATAGGGAGAAGAGATAAAATTATATTTCATCCTTATTATGTTTTTAAAGATATTTTTGGTTTTAGTTCCTTTTTTATGTTTTTTATAATTATTTGTTTATTATATCCTTATATTTTTATGGATGTAGAAAATTTTATTTCTTCTAATCCTTTAGTAACTCCTGTTCATATTCAACCTGAATGATATTTTTTATTTGCTTATACTATTCTTCGCTCAGTTCCGAGAAAGATTGGAGGTGTGGTTGCTTTAGTAATATCGGTATTAATTTTATATTTTTTACCTTTTTTTTTAAAACATCGTTTTCGAAGAACATTTTTTTATTTTTTAATAAAATTTTTATTTTGAATTTTCTTTGTAAATTGAGTTCTTTTAACTTGAATTGGAGCTTGTGTAGTTGAAATTCCTTATATAACGTTAGGTATAATATTTAGAGTAATTTATTATATAATGTATATATTATTTTGAATGGTTTATGAGATACAAGATCTTGTAATATAA
>Oxyopes_sushilae
ATGATTATAAATAATTCTTTAGTTGATTTACCTTCTCCGTCTAGTTTAAGATATTTTTGAAATTTTGGTTCTTTATTAGGAGTATTTTTGATAGTTCAAATTTTATCAGGATTATTTTTATCTTTTCATTTTAGAGGAGATGTAAATTTGTCTTTTTTTAGAATTATTCATATAATACGAGATGTAAATTATGGATGATTATTACGAACAATTCATGCTAATGGTGCTAGAATGTTTTTTTTATTAATATATATTCATATTGGTCGAGGATTATATTATGGTTCTTATCGATTTGAAAAGGTTTGATTAAGAGGAGTAAGAATTTTATTATTATCTATAGCTACTGCTTTTTTAGGTTATGTATTGCCTTGAGGACAAATGTCCTTTTGAGCCGCTACAGTTATTACTAATTTATTATCAGCAATTCCTTATGTGGGTGTATTATTAGTAGAATGAATTTGAGGAGGATTTTCAGTAGGTAATCCTACTTTAACACGATTTTTTGCTTTTCATTTTATTTTACCTTTTATTATTTTATTTTTTGTAATTTTACATTTATTTTTTCTTCATGAAAAAGGATCTAGAAATCCTTTAGGATTAATAGGAAGAAGAGATAAAATTATATTTCATCCTTATTATGTTTTTAAAGATATTTTTGGATTTAGTTTTTTTTTTATATTTTTTATAATTATTTGTATATTATATCCTTATATTTTTATAGATGTAGAAAATTTTATTTCTTCTAATCCTTTAGTAACTCCTGTTCATATTCAACCTGAATGGTATTTTTTATTTGCTTATACTATTCTTCGTTCAGTTCCAAGAAAAATTGGAGGTGTTGTTGCATTAGTTATATCAGTATTAATTTTATATTTTATACCTTTTTTTTTAAAACATCGTTTTCGAAGAACATTTTTTTATTTTTTAATAAAATTTTTTTTTTGAATTTTTTTTGTAAATTGAATTCTTTTAACTTGAATTGGAGCTTGTGTAGTTGAAGTTCCTTATATAACTTTAGGAATAATTTTTAGAGTAATTTATTATATAATGTATTTAATATTTTGAATAATATATGAAATGCAGGATTTTATTATATAA
>Hamataliwa_aurita
ATAATTATAAATAATTCTTTAGTTGATTTACCTTCTCCATCTAGATTAAGATATTTCTGAAATTTTGGATCTTTATTAGGAGTTTTTCTAATAGTTCAGATTTTATCTGGGTTATTTTTATCTTTTCATTTTAGAGGTGATGTAAATTTATCCTTTTATAGAATTATTCATATAATGCGAGATGTTAATTATGGTTGATTATTACGAGTTATTCATGCTAATGGGGCAAGAATGTTTTTTTTATTAATATATATTCATATTGGTCGTGGATTATATTATGGTTCATATCGTTTTGAAAAAGTATGACTAAGAGGGGTCACAATTTTATTATTATCTATGGCTACTGCTTTTTTGGGTTATGTTTTACCGTGAGGACAAATATCATTTTGAGCAGCAACAGTAATTACTAATTTATTATCAGCTATTCCATATATTGGAATTTTATTGGTAGAGTGAATTTGAGGTGGATTTTCTGTAGGAAATCCTACTTTAACTCGATTTTTTGCATTTCATTTTATTTTACCTTTTATTATTTTGTTTTTTGTTGTATTACATTTATTTTTTTTACATGAAAAAGGTTCTAGAAATCCTTTAGGATTAATAAATAGAAGAGATAAAGTAATGTTTCATCCTTATTATGTATATAAAGATGTTTTTGGATTTTCTATATTTTTTATGTTTTTTGTTATTATTTGTTTTTTGTTTCCTTATATTTTTATAGATGTAGAGAATTTTATTTCTTCTAATCCTTTAGTTACTCCTATTCATATTCAACCAGAATGATATTTTTTATTTGCTTATACTATTCTTCGTTCTGTACCTAGAAAGATTGGGGGAGTAATTGCTTTAGTAATATCTGTATTAATTTTATATACTTTACCATTTTTTTTAAAACATCGTTTTCGAAGAACTTTTTTTTATTTTACTATAAAATTTTTATTTTGACTTTTTTTTATTAATTGAGTTTTATTAACATGAATTGGAGCTTGTATTGTGGAATCTCCATATATAGAATTAGGGATAATTTTTAGAGTAATTTATTATATATTATATATAATATTTTGAATAATTTATGAAATTCAAGATTTTTTTATATAA
>Oxytate_striatipes
ATTTATTTAGTTTTTCGAAAAGAAAATAAATTAATAAGAATTGTTAACGGATCTTTAGTCGATTTACCTTCTCCTTCTAGACTTTCATATTTTTGAAATTTTGGGTCCTTACTAGGATTATTTTTAATAATTCAAATTTTATCAGGATTATTTTTATCTTTTCATTTTAGAGGGGATGTTAATTTATCTTTTTATAGAGTAATTCATATAATACGAGATGTAAATTATGGGTGATTACTTCGAGTTATCCATGCTAATGGAGCTAGAATATTTTTTTTATTAATATATATTCACATTGGTCGAGGTTTATATTATGGATCTTATCGATTTGAAAAAGTGTGATTAAGAGGAGTTACCATTTTTCTTTTATCTATAGCTACTGCATTTTTAGGATATGTACTCCCTTGAGGTCAAATATCTTTTTGAGCTGCTACTGTAATTACAAATTTACTTTCAGCAGTTCCTTATATAGGAGGTTTATTAGTAGAGTGAGTATGAGGTGGTTTTGCAGTAGGTAACCCTACTTTAACTCGATTTTTTTCTTTCCATTTTATTTTACCTTTTGTAATTTTATTTTTTGTAATTTTACATTTATTTTTCTTACATGAGAAAGGGTCAAATAACCCTCTAGGATTATCTAGAGGATGTGATAAGGTAATATTTCATCCTTATTATAGAATAAAAGATTTATATGGATTTTTTATATTTTCTATATTTTTTATTTTTATTTGTTTTATATTTCCCTATATTTTTATAGATGTAGAAAATTTTATTTCATCAAACCCTATAGTTACTCCTGTTCATATTCAACCTGAGTGATATTTTTTATTTGCTTATACTATTTTACGTTCAATTCCAAGAAAAATTGGAGGAGTAGTGGCTTTGGTAATATCTGTTTTAATTTTATATTTTTTACCTTTTTTTTTAAAACATCGTTTTCGAAGAAACTTATTTTATTACTTTAATAAATTTTTATTTTGATTTTATATAATTAATTGATTATTATTAACTTGAATTGGAGCTTGTTTAGTTGAAAATCCTTATATATTTTTAGGAACTTGTTTTAGAATTATTTATTTTTTTTCTTATTTTATATTTTGATTGATTT
>Heriaeus_mellotteei
ATTGTCAATGGATCTCTAATTGATCTTCCTTCTCCATCTAGATTAACATATTTTTGAAATTTTGGGTCATTATTAGGATTATTTTTAATAATTCAAATTTTATCTGGATTATTTTTATCATTCCATTTTAGAGGGGATGTAAATTTATCTTTTTATAGAGTAATTCATATAATACGTGATGTAAATTATGGTTGATTATTACGTGTAATTCATGCTAATGGAGCTAGAATGTTTTTTCTATTAATATATATTCATATTGGTCGAGGATTATATTATGGATCTTATCGATTTGAGAAAGTATGATTAAGAGGTGTAACTATTTTATTGTTATCTATAGCTACTGCTTTTTTAGGGTATGTATTACCCTGAGGTCAAATATCTTTTTGAGCAGCTACAGTAATTACTAATTTATTATCTGCTGTTCCTTATATAGGAGGAAGTTTGGTTGAATGGATTTGAGGGGGATTTGCTGTAGGAAATCCTACATTAACTCGATTTTTTTCTTTTCATTTTATTTTACCTTTTGTAATTTTATTTTTTGTAATTTTACATTTGTTTTTTCTTCATGAAAAAGGTTCAAACAATCCTTTAGGTTTATCAAGAGGATGTGATAAAGTGGTTTTTCATCCTTATTATAGAGTAAAAGATATTTATGGATTTGCTGTATTTTTTATATTATTTGTTTCTATTTGTTTTTTATTTCCTTATATTTTTATAGACGTAGAAAATTTTATTTCTTCTAATCCTATAGTTACTCCTGTTCATATTCAACCTGAGTGATATTTTTTGTTTGCGTATACTATTTTACGTTCTATTCCTAGAAAAATTGGAGGTGTAGTGGCTTTAGTAATATCTGTTTTAATTTTGTATTTTCTTCCTTTTTTTTTAAAACATCGATTTCGTAGAAATCTATTTTATTTTTTTAATAAGTTTTTATTTTGATTTTATGTAATTAATTGATTATTATTAACTTGAATTGGAGCTTGTGTAGTTGAAGTTCCTTATATAACTTTAGGTATTTATTTTAGAGTAATTTATTATTTTATGTATATTCTATTTTGAATAATTTATGAAACTCAAGATTTAATAATTTTATGACTTTATTTAAGGGTGTTTTGAAAGCATCTTATAAGATAA
